# Supplementary material for: Enabling cell-type-specific behavioral epigenetics in Drosophila: a modified high-yield INTACT method reveals the impact of social environment on the epigenetic landscape in dopaminergic neurons
Source: BMC Biol. 2019 Apr 10;17:30. doi: 10.1186/s12915-019-0646-4 (PMC6456965; doi:10.1186/s12915-019-0646-4)
Supplement: Supplementary file 7 — Differentially marked Islands called by SICER. Table of islands called as differentially marked by SICER, with genomic location, mark levels, and mark type. (XLS 3107 kb) [file 12915_2019_646_MOESM7_ESM.xls]

## Sheet: SICER_islands
	chrom	start	end	G	S	FC	pval	qval	mark
2	2L	20200	21399	56.8635	51.7589	1.09862	0.000958176	0.00183287	H3K4me3
3	2L	21800	22599	21.1442	17.4722	1.20985	7.63056e-05	0.000197863	H3K4me3
4	2L	58000	59399	26.5842	22.9674	1.15734	0.000520259	0.0010659	H3K4me3
5	2L	67000	68199	40.3895	36.0246	1.12113	0.000755073	0.00148429	H3K4me3
6	2L	71600	74999	115.369	104.645	1.10248	2.48474e-06	1.01482e-05	H3K4me3
7	2L	86400	87399	23.2996	16.3919	1.42047	5.72833e-13	1.96935e-11	H3K4me3
8	2L	94600	95799	49.3706	44.9486	1.09837	0.00194124	0.00344187	H3K4me3
9	2L	102400	103399	40.6461	39.5942	1.02665	0.224073	0.276316	H3K4me3
10	2L	105600	106799	52.8091	47.0621	1.12209	0.000132386	0.000319698	H3K4me3
11	2L	107600	109399	62.9193	59.5557	1.05651	0.0270804	0.037898	H3K4me3
12	2L	125000	130799	157.863	131.135	1.20378	8.25818e-24	4.30595e-21	H3K4me3
13	2L	132200	133599	26.1736	26.1143	1.00243	0.467826	0.559478	H3K4me3
14	2L	143200	144599	62.1495	55.5634	1.11851	5.9945e-05	0.00016022	H3K4me3
15	2L	152600	153399	9.34039	12.0239	0.77805	1	1	H3K4me3
16	2L	154600	160599	264.046	246.63	1.07062	6.21585e-07	3.08916e-06	H3K4me3
17	2L	161000	161599	15.6015	12.7753	1.22075	0.000322368	0.000701341	H3K4me3
18	2L	162000	162799	11.0853	12.3996	0.894754	1	1	H3K4me3
19	2L	182800	183399	9.69963	10.0512	0.965617	1	1	H3K4me3
20	2L	203600	204799	59.1216	53.0271	1.11491	0.000132717	0.000320004	H3K4me3
21	2L	207000	208599	71.6952	67.8221	1.05713	0.0190054	0.0272932	H3K4me3
22	2L	221000	221999	28.1238	24.8931	1.12971	0.00233628	0.00406397	H3K4me3
23	2L	248200	252999	161.815	149.782	1.08034	8.69993e-06	2.99755e-05	H3K4me3
24	2L	266600	267599	9.80228	13.5268	0.725927	1	1	H3K4me3
25	2L	270800	275199	164.021	146.917	1.11642	4.50692e-10	6.36564e-09	H3K4me3
26	2L	276000	279199	127.891	115.166	1.11049	1.2627e-07	7.79935e-07	H3K4me3
27	2L	282200	283399	51.6287	46.2167	1.11708	0.000260066	0.000580222	H3K4me3
28	2L	284600	286999	54.4514	48.0954	1.13211	3.41604e-05	9.84078e-05	H3K4me3
29	2L	292400	296399	166.844	151.566	1.1008	3.30656e-08	2.48967e-07	H3K4me3
30	2L	297800	299199	61.9955	55.5164	1.11669	7.6282e-05	0.000197884	H3K4me3
31	2L	305600	306999	50.705	47.0152	1.0785	0.00897009	0.0137294	H3K4me3
32	2L	310400	310999	11.2393	11.6951	0.961551	1	1	H3K4me3
33	2L	346200	347199	18.4755	17.2843	1.06898	0.0991754	0.127447	H3K4me3
34	2L	356600	357999	59.994	52.7922	1.13638	8.49736e-06	2.94723e-05	H3K4me3
35	2L	377400	377799	7.74944	6.85736	1.12984	0.0632019	0.0835879	H3K4me3
36	2L	404200	405199	39.3631	36.4003	1.08141	0.0152449	0.0222815	H3K4me3
37	2L	413200	416399	151.55	136.49	1.11034	1.05376e-08	9.50058e-08	H3K4me3
38	2L	419800	421599	95.1488	82.9458	1.14709	3.44315e-09	3.67642e-08	H3K4me3
39	2L	431200	433199	60.0967	49.0818	1.22429	8.92614e-12	2.16476e-10	H3K4me3
40	2L	433600	434999	23.4023	18.6464	1.25465	1.25661e-06	5.62823e-06	H3K4me3
41	2L	451800	454399	120.963	107.275	1.12758	5.02772e-09	5.07394e-08	H3K4me3
42	2L	455600	456599	13.4974	19.9145	0.678742	1	1	H3K4me3
43	2L	471000	472199	31.7163	28.4627	1.11427	0.00378794	0.00628678	H3K4me3
44	2L	473000	474599	57.7872	50.7256	1.13917	8.50201e-06	2.94721e-05	H3K4me3
45	2L	476800	480599	87.6559	87.9245	0.996997	1	1	H3K4me3
46	2L	491000	491599	9.90492	9.20577	1.07603	0.14608	0.18413	H3K4me3
47	2L	541600	542799	73.4401	65.1449	1.12731	4.0361e-06	1.55027e-05	H3K4me3
48	2L	543200	544799	73.0808	63.3601	1.15338	6.48813e-08	4.4319e-07	H3K4me3
49	2L	559400	560799	65.6906	56.9724	1.15298	2.93598e-07	1.61286e-06	H3K4me3
50	2L	564000	565199	48.4468	42.835	1.13097	9.62071e-05	0.000242631	H3K4me3
51	2L	567000	569799	130.304	115.448	1.12866	1.03393e-09	1.32568e-08	H3K4me3
52	2L	573000	575399	116.242	104.739	1.10981	5.07506e-07	2.5754e-06	H3K4me3
53	2L	602600	603399	37.7721	34.2398	1.10315	0.00407479	0.00669888	H3K4me3
54	2L	713600	715199	37.5155	30.5763	1.22674	3.8647e-08	2.85495e-07	H3K4me3
55	2L	740800	741799	12.5736	14.1374	0.890057	1	1	H3K4me3
56	2L	811600	812399	36.6944	35.0383	1.04733	0.105533	0.135173	H3K4me3
57	2L	815000	816999	110.494	96.9893	1.13921	1.47095e-09	1.79061e-08	H3K4me3
58	2L	818400	823599	213.597	195.106	1.09478	4.07388e-09	4.21327e-08	H3K4me3
59	2L	824400	827599	115.061	110.657	1.03982	0.0321382	0.0444789	H3K4me3
60	2L	849000	851199	95.816	82.5701	1.16038	1.59699e-10	2.62958e-09	H3K4me3
61	2L	851400	854399	110.186	101.123	1.08963	4.14628e-05	0.000116442	H3K4me3
62	2L	865200	865799	8.77586	6.76342	1.29613	0.00045291	0.000940544	H3K4me3
63	2L	866200	868399	75.2363	63.5949	1.18299	1.70459e-10	2.74887e-09	H3K4me3
64	2L	868800	873599	206.361	190.55	1.08298	2.87988e-07	1.58482e-06	H3K4me3
65	2L	922800	924599	21.4521	30.4354	0.705438	1	1	H3K4me3
66	2L	1047400	1047999	8.00605	10.8966	0.736264	1	1	H3K4me3
67	2L	1076600	1079199	131.997	120.192	1.09822	1.35287e-06	6.01628e-06	H3K4me3
68	2L	1080600	1082199	68.0514	61.5753	1.10516	0.000158795	0.000376071	H3K4me3
69	2L	1101200	1102399	18.2189	20.4312	0.892181	1	1	H3K4me3
70	2L	1107400	1108399	45.6242	44.9016	1.01617	0.309529	0.377088	H3K4me3
71	2L	1115600	1119399	114.753	102.062	1.12434	2.51155e-08	1.98168e-07	H3K4me3
72	2L	1127800	1130599	106.901	97.412	1.09741	1.37849e-05	4.45058e-05	H3K4me3
73	2L	1147800	1148599	39.5683	35.6019	1.11139	0.00182552	0.003257	H3K4me3
74	2L	1149800	1151599	99.1005	89.0987	1.11225	2.02135e-06	8.49971e-06	H3K4me3
75	2L	1155400	1156399	15.2423	16.6267	0.917229	1	1	H3K4me3
76	2L	1157000	1159999	152.423	135.127	1.12798	5.70151e-11	1.06491e-09	H3K4me3
77	2L	1164400	1167799	124.607	113.992	1.09312	7.22397e-06	2.5682e-05	H3K4me3
78	2L	1168800	1174199	211.955	190.691	1.11151	1.13827e-11	2.67751e-10	H3K4me3
79	2L	1177600	1178999	60.5586	57.583	1.05171	0.0412886	0.0560275	H3K4me3
80	2L	1183000	1185199	80.471	74.3976	1.08164	0.00101987	0.00194138	H3K4me3
81	2L	1185800	1187399	39.2604	35.7428	1.09841	0.00492784	0.00797968	H3K4me3
82	2L	1240000	1240999	23.5049	18.7403	1.25384	1.27353e-06	5.68365e-06	H3K4me3
83	2L	1256400	1257199	9.8536	11.3193	0.871428	1	1	H3K4me3
84	2L	1502000	1502999	39.3117	34.1928	1.14963	7.28885e-05	0.000189789	H3K4me3
85	2L	1571000	1573399	33.7178	40.0639	0.841895	1	1	H3K4me3
86	2L	1609800	1614199	220.012	199.991	1.10011	3.6416e-10	5.25011e-09	H3K4me3
87	2L	1619400	1619999	17.8596	16.8616	1.05928	0.135942	0.172079	H3K4me3
88	2L	1644200	1644999	14.8317	12.8693	1.15227	0.00825725	0.0127569	H3K4me3
89	2L	1651200	1652799	25.5064	28.6036	0.89205	1	1	H3K4me3
90	2L	1668400	1670599	38.1827	34.0519	1.12127	0.00100226	0.00191135	H3K4me3
91	2L	1704800	1706199	69.591	62.3268	1.11653	3.10215e-05	9.01959e-05	H3K4me3
92	2L	1709400	1711399	92.2235	88.0654	1.04724	0.0251916	0.0354052	H3K4me3
93	2L	1713400	1715999	98.5873	85.4351	1.15391	3.99603e-10	5.68253e-09	H3K4me3
94	2L	1722600	1724399	75.8008	68.4796	1.1069	5.75418e-05	0.000154325	H3K4me3
95	2L	1725200	1727799	91.4024	80.8323	1.13074	1.71154e-07	1.00744e-06	H3K4me3
96	2L	1728200	1730999	123.529	106.665	1.15808	9.3681e-13	3.05293e-11	H3K4me3
97	2L	1731400	1732999	46.1374	43.2107	1.06776	0.0246337	0.0346913	H3K4me3
98	2L	1737400	1738799	39.0551	34.7095	1.12516	0.000649663	0.00129705	H3K4me3
99	2L	1750800	1752199	65.4854	62.6086	1.04598	0.0535195	0.0714927	H3K4me3
100	2L	1836600	1838199	18.1676	24.0947	0.754666	1	1	H3K4me3
101	2L	1884600	1885799	46.5993	40.5335	1.14958	1.81742e-05	5.66032e-05	H3K4me3
102	2L	1911600	1913999	54.6053	46.9682	1.16253	7.35498e-07	3.57577e-06	H3K4me3
103	2L	1927800	1928999	39.4657	31.2808	1.26141	2.32754e-10	3.56947e-09	H3K4me3
104	2L	1972600	1973399	13.8566	12.3996	1.11741	0.0333376	0.0460369	H3K4me3
105	2L	1974000	1975199	62.0469	57.2542	1.08372	0.00273722	0.00469743	H3K4me3
106	2L	1979600	1983599	166.382	150.016	1.10909	3.17071e-09	3.43237e-08	H3K4me3
107	2L	1986600	1987799	39.9789	37.9033	1.05481	0.0669309	0.0881285	H3K4me3
108	2L	1988200	1988999	25.1472	19.8206	1.26833	1.70223e-07	1.00291e-06	H3K4me3
109	2L	2009800	2010599	25.0959	27.5234	0.912111	1	1	H3K4me3
110	2L	2011800	2012399	6.97963	8.97092	0.779667	1	1	H3K4me3
111	2L	2037600	2039199	79.9578	73.1295	1.09337	0.000242335	0.000546215	H3K4me3
112	2L	2113800	2118199	51.834	64.5813	0.802828	1	1	H3K4me3
113	2L	2130800	2132199	31.511	31.1399	1.01204	0.374516	0.452384	H3K4me3
114	2L	2144000	2145199	64.9721	59.039	1.10049	0.000372011	0.000795786	H3K4me3
115	2L	2145600	2148599	125.428	113.193	1.10808	2.83109e-07	1.56071e-06	H3K4me3
116	2L	2151600	2152799	52.5012	50.162	1.04668	0.0710766	0.0932341	H3K4me3
117	2L	2160800	2161599	15.7042	13.1511	1.19377	0.00112905	0.00212401	H3K4me3
118	2L	2177200	2178799	63.9971	54.8119	1.16751	4.32964e-08	3.13912e-07	H3K4me3
119	2L	2191200	2192399	58.4031	51.5711	1.13244	1.79939e-05	5.61536e-05	H3K4me3
120	2L	2211800	2218599	268.818	249.307	1.07826	3.42361e-08	2.5747e-07	H3K4me3
121	2L	2220600	2221599	26.1736	27.2885	0.959373	1	1	H3K4me3
122	2L	2222200	2223599	31.4597	28.8385	1.09089	0.015756	0.0229696	H3K4me3
123	2L	2225600	2227799	113.727	103.471	1.09912	5.55316e-06	2.04149e-05	H3K4me3
124	2L	2235600	2236999	73.6967	67.6342	1.08964	0.000629748	0.00126171	H3K4me3
125	2L	2242400	2242999	14.8317	14.3253	1.03554	0.265433	0.324758	H3K4me3
126	2L	2243400	2244199	14.6778	12.8693	1.14035	0.0133285	0.0197224	H3K4me3
127	2L	2356600	2357399	31.4597	28.1339	1.11817	0.00304154	0.00515603	H3K4me3
128	2L	2362000	2366599	184.858	173.454	1.06575	7.44971e-05	0.000193575	H3K4me3
129	2L	2373200	2376599	107.825	96.7545	1.11441	4.97952e-07	2.53102e-06	H3K4me3
130	2L	2381000	2383999	101.769	94.9227	1.07214	0.0010318	0.00196231	H3K4me3
131	2L	2420600	2421799	42.2883	40.1578	1.0531	0.0674939	0.0888324	H3K4me3
132	2L	2427600	2429599	62.3548	48.706	1.28005	5.63053e-17	5.8717e-15	H3K4me3
133	2L	2451200	2453199	68.0514	54.671	1.24461	6.25361e-15	3.72655e-13	H3K4me3
134	2L	2491400	2494399	127.276	118.031	1.07833	9.87347e-05	0.000247509	H3K4me3
135	2L	2574200	2575199	28.8423	26.537	1.08688	0.0240566	0.0339549	H3K4me3
136	2L	2576200	2576999	18.7834	17.0495	1.10168	0.0315077	0.0436352	H3K4me3
137	2L	2577600	2581599	149.805	137.241	1.09155	1.45395e-06	6.39758e-06	H3K4me3
138	2L	2584000	2585599	71.7465	65.0509	1.10292	0.00014596	0.000348178	H3K4me3
139	2L	2592200	2592599	7.85208	6.66948	1.17672	0.0216204	0.0307382	H3K4me3
140	2L	2730200	2731399	29.0989	25.4098	1.14509	0.000722439	0.00143002	H3K4me3
141	2L	2735800	2736599	12.2657	9.34667	1.31121	2.39898e-05	7.1958e-05	H3K4me3
142	2L	2740000	2742399	75.9035	71.3917	1.06322	0.00937451	0.014289	H3K4me3
143	2L	2745000	2748799	153.757	139.308	1.10372	4.99599e-08	3.56441e-07	H3K4me3
144	2L	2749400	2755199	158.992	155.747	1.02086	0.123844	0.157467	H3K4me3
145	2L	2755600	2756199	9.54567	11.5072	0.830608	1	1	H3K4me3
146	2L	2758600	2761199	131.381	119.769	1.09695	1.87756e-06	7.9972e-06	H3K4me3
147	2L	2764600	2770999	326.914	296.745	1.10166	1.33452e-14	7.32464e-13	H3K4me3
148	2L	2797800	2798799	11.7011	14.1374	0.828549	1	1	H3K4me3
149	2L	2799200	2799999	12.7276	16.1101	0.790916	1	1	H3K4me3
150	2L	2808400	2809799	28.5857	27.4764	1.04046	0.16942	0.212055	H3K4me3
151	2L	2815200	2815799	8.41661	10.0982	0.83468	1	1	H3K4me3
152	2L	2827400	2830199	61.8416	50.209	1.23155	1.18407e-12	3.68594e-11	H3K4me3
153	2L	2855400	2858199	115.934	104.128	1.11336	2.46686e-07	1.38556e-06	H3K4me3
154	2L	2862600	2863199	17.8596	15.1707	1.17698	0.00134822	0.00248112	H3K4me3
155	2L	2872200	2876399	149.498	134.564	1.11097	1.10436e-08	9.87144e-08	H3K4me3
156	2L	2877400	2880199	128.507	115.542	1.11221	7.9045e-08	5.21164e-07	H3K4me3
157	2L	2882200	2885199	69.4884	64.6282	1.07521	0.00397012	0.00654745	H3K4me3
158	2L	2885600	2887399	60.6099	52.7453	1.14906	1.3787e-06	6.12246e-06	H3K4me3
159	2L	2888200	2889399	23.5563	23.8129	0.989427	1	1	H3K4me3
160	2L	2957000	2957399	6.31246	7.79672	0.811325	1	1	H3K4me3
161	2L	2972000	2972399	8.67322	6.1998	1.39665	1.40615e-05	4.53053e-05	H3K4me3
162	2L	2972800	2973999	48.2416	44.1971	1.09151	0.00381358	0.0063176	H3K4me3
163	2L	2976000	2979399	133.331	119.863	1.11236	4.48122e-08	3.23776e-07	H3K4me3
164	2L	2985600	2989199	155.348	144.286	1.07667	2.82446e-05	8.28923e-05	H3K4me3
165	2L	2991800	2994399	136.719	119.064	1.14825	1.38664e-12	4.1914e-11	H3K4me3
166	2L	2999200	3000199	24.6853	22.4978	1.09722	0.020921	0.0298048	H3K4me3
167	2L	3017600	3018199	10.5208	8.64215	1.2167	0.00275663	0.00472426	H3K4me3
168	2L	3018600	3019399	15.0883	13.4329	1.12313	0.0230427	0.0326269	H3K4me3
169	2L	3022000	3024199	109.057	100.512	1.08502	9.74861e-05	0.000245165	H3K4me3
170	2L	3028000	3029799	82.062	73.5522	1.11568	7.92881e-06	2.78086e-05	H3K4me3
171	2L	3030400	3031599	54.6567	50.5847	1.08051	0.0059489	0.00946649	H3K4me3
172	2L	3035800	3041199	251.677	230.238	1.09312	3.79109e-10	5.42811e-09	H3K4me3
173	2L	3056600	3058799	49.6272	41.9426	1.18312	1.60104e-07	9.53159e-07	H3K4me3
174	2L	3089600	3090399	11.6498	15.4056	0.757231	1	1	H3K4me3
175	2L	3124000	3124799	29.5095	23.5311	1.25374	7.18612e-08	4.83479e-07	H3K4me3
176	2L	3144000	3145799	62.5601	59.6496	1.04883	0.0475108	0.0639164	H3K4me3
177	2L	3158400	3160999	96.1239	86.1866	1.11529	1.6275e-06	7.05213e-06	H3K4me3
178	2L	3161400	3164799	119.475	114.743	1.04126	0.0255538	0.0358819	H3K4me3
179	2L	3170200	3171199	33.3072	31.046	1.07286	0.0361795	0.0496763	H3K4me3
180	2L	3172200	3172799	9.18643	10.2391	0.898086	1	1	H3K4me3
181	2L	3251600	3258999	121.322	141.891	0.855119	1	1	H3K4me3
182	2L	3293800	3294799	23.4536	20.1963	1.16112	0.00081383	0.00158683	H3K4me3
183	2L	3301400	3303399	49.9352	39.2184	1.27304	1.84571e-13	7.35579e-12	H3K4me3
184	2L	3354200	3354799	10.0589	7.56188	1.32874	5.5796e-05	0.000150286	H3K4me3
185	2L	3370400	3373599	105.926	99.7604	1.06182	0.00333957	0.00560657	H3K4me3
186	2L	3376000	3378199	104.746	96.3318	1.08735	8.98307e-05	0.000228577	H3K4me3
187	2L	3422200	3422799	8.46793	8.73608	0.969965	1	1	H3K4me3
188	2L	3426400	3426799	6.4151	7.42097	0.865891	1	1	H3K4me3
189	2L	3449600	3451399	75.031	67.8221	1.10628	6.77493e-05	0.000178412	H3K4me3
190	2L	3452400	3453799	72.3623	62.9374	1.14971	1.38008e-07	8.37549e-07	H3K4me3
191	2L	3455800	3458199	127.738	114.227	1.11827	2.02112e-08	1.6596e-07	H3K4me3
192	2L	3464800	3467399	141.851	131.981	1.07479	8.51373e-05	0.000218053	H3K4me3
193	2L	3469000	3469999	36.5404	32.502	1.12421	0.000997897	0.00190361	H3K4me3
194	2L	3478400	3479599	42.2883	36.6352	1.15423	2.59386e-05	7.70461e-05	H3K4me3
195	2L	3505800	3508199	56.0936	49.1287	1.14172	8.19611e-06	2.8554e-05	H3K4me3
196	2L	3513600	3515999	115.831	107.933	1.07319	0.000433664	0.000905083	H3K4me3
197	2L	3529600	3530399	31.357	29.3082	1.06994	0.0465731	0.0627629	H3K4me3
198	2L	3538000	3540399	47.7797	37.8564	1.26192	3.41953e-12	9.10467e-11	H3K4me3
199	2L	3545000	3545799	10.3668	9.44061	1.09808	0.0873069	0.112984	H3K4me3
200	2L	3579800	3580599	11.9577	8.45427	1.41263	2.20688e-07	1.25077e-06	H3K4me3
201	2L	3605000	3607399	53.1684	44.338	1.19905	6.14574e-09	5.9897e-08	H3K4me3
202	2L	3619200	3619999	29.92	27.5234	1.08709	0.0218792	0.0310779	H3K4me3
203	2L	3630800	3632199	32.0242	25.5507	1.25306	2.32053e-08	1.8591e-07	H3K4me3
204	2L	3655200	3656999	58.3518	50.6787	1.15135	1.54206e-06	6.72852e-06	H3K4me3
205	2L	3662000	3662599	11.2906	9.95726	1.13371	0.0306154	0.0424463	H3K4me3
206	2L	3711000	3711799	20.7336	17.3782	1.19281	0.000249445	0.000559419	H3K4me3
207	2L	3712600	3714599	77.2378	68.8554	1.12172	5.6517e-06	2.07406e-05	H3K4me3
208	2L	3718200	3719599	18.3215	23.8598	0.76852	1	1	H3K4me3
209	2L	3757400	3758199	7.13359	11.0375	0.648195	1	1	H3K4me3
210	2L	3771800	3773399	46.0348	38.42	1.19807	6.45111e-08	4.41626e-07	H3K4me3
211	2L	3779000	3779799	13.2408	11.883	1.11418	0.0400991	0.0545673	H3K4me3
212	2L	3787200	3788199	27.5593	21.4175	1.28634	8.62944e-09	7.98734e-08	H3K4me3
213	2L	3803400	3804799	28.9963	29.8248	0.972409	1	1	H3K4me3
214	2L	3805400	3807599	51.3721	54.0604	0.950397	1	1	H3K4me3
215	2L	3812200	3813599	62.0469	54.7649	1.13293	9.68703e-06	3.28519e-05	H3K4me3
216	2L	3825200	3826199	17.1412	14.4192	1.18846	0.000937041	0.00179683	H3K4me3
217	2L	3836400	3837799	23.351	18.8812	1.23637	5.17232e-06	1.92067e-05	H3K4me3
218	2L	3867600	3868599	31.1517	32.0793	0.971264	1	1	H3K4me3
219	2L	3871600	3872599	46.1374	40.4396	1.14084	5.0096e-05	0.000137599	H3K4me3
220	2L	3888200	3888999	17.8083	14.9829	1.18828	0.000774941	0.00151905	H3K4me3
221	2L	3990600	3991399	8.05737	10.8497	0.744147	1	1	H3K4me3
222	2L	4031400	4032799	51.7827	46.2167	1.1204	0.000180937	0.000423541	H3K4me3
223	2L	4186400	4187799	69.9503	62.5147	1.11892	2.14513e-05	6.52826e-05	H3K4me3
224	2L	4196400	4198199	53.7329	47.5318	1.13042	4.62383e-05	0.000128412	H3K4me3
225	2L	4220800	4221799	24.634	21.0887	1.16794	0.000404222	0.000854465	H3K4me3
226	2L	4225200	4227199	82.8318	75.7127	1.09403	0.000175816	0.000413099	H3K4me3
227	2L	4227600	4228999	74.9797	67.3524	1.11323	2.6012e-05	7.72093e-05	H3K4me3
228	2L	4283200	4283799	8.98114	9.81635	0.915763	1	1	H3K4me3
229	2L	4284200	4284999	11.4445	14.1844	0.807784	1	1	H3K4me3
230	2L	4334000	4335199	28.9449	27.2885	1.06076	0.0786375	0.102465	H3K4me3
231	2L	4372000	4373399	38.8499	32.8777	1.18152	3.5102e-06	1.37099e-05	H3K4me3
232	2L	4381400	4382799	50.2431	47.4848	1.05812	0.0382195	0.0522253	H3K4me3
233	2L	4384600	4387199	96.5858	85.7639	1.12616	1.98015e-07	1.13877e-06	H3K4me3
234	2L	4392600	4395399	130.868	115.307	1.13494	1.75858e-10	2.81418e-09	H3K4me3
235	2L	4403200	4403999	44.1359	40.2048	1.09777	0.00329355	0.00554269	H3K4me3
236	2L	4440400	4441199	10.0076	11.0845	0.903644	1	1	H3K4me3
237	2L	4442200	4445999	181.676	166.643	1.09021	1.91489e-07	1.10734e-06	H3K4me3
238	2L	4447400	4448799	58.0438	51.3832	1.12959	2.69737e-05	7.96859e-05	H3K4me3
239	2L	4451800	4454599	132.356	120.661	1.09692	1.74118e-06	7.49799e-06	H3K4me3
240	2L	4455400	4458399	150.575	135.268	1.11315	5.40773e-09	5.39652e-08	H3K4me3
241	2L	4459000	4461199	106.491	91.8228	1.15971	2.01362e-11	4.37472e-10	H3K4me3
242	2L	4462000	4463199	46.6506	41.4729	1.12481	0.00023139	0.000524759	H3K4me3
243	2L	4463600	4465999	70.9254	65.8964	1.07633	0.00327254	0.0055103	H3K4me3
244	2L	4475400	4476999	36.4378	32.8308	1.10984	0.00292837	0.00498039	H3K4me3
245	2L	4591400	4591999	11.0853	10.7087	1.03541	0.290929	0.35505	H3K4me3
246	2L	4593800	4594999	28.5857	22.5447	1.26759	2.98968e-08	2.29527e-07	H3K4me3
247	2L	4662200	4662999	9.03246	11.1784	0.809217	1	1	H3K4me3
248	2L	4663600	4668399	53.7329	68.8554	0.780586	1	1	H3K4me3
249	2L	4694800	4695799	15.6528	17.1904	0.911056	1	1	H3K4me3
250	2L	4794600	4795399	31.6136	28.4627	1.11067	0.00481992	0.00781504	H3K4me3
251	2L	4799600	4801999	61.9442	52.3695	1.18275	6.18409e-09	6.00837e-08	H3K4me3
252	2L	4817200	4818399	54.9646	49.3636	1.11344	0.000254261	0.000568996	H3K4me3
253	2L	4821800	4822599	13.0355	16.7676	0.7783	1	1	H3K4me3
254	2L	4829600	4831399	69.2831	59.7435	1.15962	4.89497e-08	3.50433e-07	H3K4me3
255	2L	4836000	4839399	103.411	94.7818	1.09105	5.42731e-05	0.000147071	H3K4me3
256	2L	4845800	4851799	261.274	239.867	1.08925	8.5345e-10	1.13136e-08	H3K4me3
257	2L	4853000	4853999	12.7789	16.6267	0.769487	1	1	H3K4me3
258	2L	4881200	4884999	154.784	140.012	1.1055	2.81713e-08	2.18154e-07	H3K4me3
259	2L	4892200	4893599	29.8687	23.9538	1.24663	1.20829e-07	7.53017e-07	H3K4me3
260	2L	4918600	4919399	7.90341	11.1315	0.711614	1	1	H3K4me3
261	2L	4924200	4925399	17.3978	13.0572	1.33157	1.87155e-07	1.08832e-06	H3K4me3
262	2L	4925800	4928799	86.7322	70.6871	1.2269	1.83233e-16	1.7371e-14	H3K4me3
263	2L	4931200	4931999	12.8815	11.3193	1.13782	0.0202692	0.0289686	H3K4me3
264	2L	4944400	4949999	223.656	198.91	1.1244	1.45079e-14	7.75862e-13	H3K4me3
265	2L	4955400	4956399	47.5231	41.6608	1.14066	4.0269e-05	0.000113497	H3K4me3
266	2L	4965600	4975399	449.827	406.181	1.10745	2.65473e-21	6.64427e-19	H3K4me3
267	2L	4975800	4979399	112.033	105.021	1.06678	0.00133976	0.00246845	H3K4me3
268	2L	4980000	4983199	130.406	120.614	1.08119	4.85773e-05	0.000133839	H3K4me3
269	2L	4999000	5000399	40.954	38.4669	1.06469	0.0379143	0.0518308	H3K4me3
270	2L	5004200	5004799	9.69963	10.8497	0.89486	1	1	H3K4me3
271	2L	5008000	5012199	181.06	164.577	1.10015	1.12096e-08	9.99121e-08	H3K4me3
272	2L	5037800	5038799	16.6793	20.9478	0.796893	1	1	H3K4me3
273	2L	5042200	5044799	114.291	103.753	1.10157	3.28288e-06	1.29351e-05	H3K4me3
274	2L	5050600	5054199	123.632	119.346	1.03593	0.0413573	0.0561085	H3K4me3
275	2L	5055000	5055999	59.9427	54.4361	1.10115	0.000554932	0.00112807	H3K4me3
276	2L	5057600	5059999	90.376	79.1414	1.14193	2.29904e-08	1.84661e-07	H3K4me3
277	2L	5063000	5063599	7.95473	10.38	0.767823	1	1	H3K4me3
278	2L	5071000	5072199	62.4061	57.7239	1.08112	0.00342349	0.00573361	H3K4me3
279	2L	5092200	5093599	54.2461	50.0681	1.08346	0.00476809	0.00773903	H3K4me3
280	2L	5094000	5095399	71.1306	68.8554	1.03308	0.110887	0.141683	H3K4me3
281	2L	5096400	5097399	45.8808	40.2987	1.13846	6.68213e-05	0.000176563	H3K4me3
282	2L	5098200	5100399	67.6408	67.0706	1.00856	0.372467	0.450082	H3K4me3
283	2L	5108600	5109799	43.0582	37.5276	1.14731	4.49148e-05	0.000125181	H3K4me3
284	2L	5146400	5147399	27.354	25.034	1.09267	0.0203924	0.0291246	H3K4me3
285	2L	5236200	5237399	43.9306	36.4003	1.20673	4.20923e-08	3.07318e-07	H3K4me3
286	2L	5270200	5271399	52.1933	48.4712	1.07681	0.00933943	0.0142459	H3K4me3
287	2L	5276600	5278599	75.2876	66.9297	1.12485	4.53551e-06	1.71369e-05	H3K4me3
288	2L	5279000	5280399	70.2582	65.004	1.08084	0.00213507	0.00375362	H3K4me3
289	2L	5305600	5309999	141.645	121.835	1.16257	5.20959e-15	3.19572e-13	H3K4me3
290	2L	5314400	5314799	4.41359	6.62252	0.669454	1	1	H3K4me3
291	2L	5323600	5328399	229.815	203.936	1.12689	2.10282e-15	1.39972e-13	H3K4me3
292	2L	5335400	5336399	14.2672	12.6344	1.12909	0.0213227	0.0303494	H3K4me3
293	2L	5340600	5342199	44.8031	37.2458	1.20276	5.22263e-08	3.70079e-07	H3K4me3
294	2L	5403400	5404199	11.8551	10.38	1.14189	0.0216434	0.030757	H3K4me3
295	2L	5461600	5465399	82.5239	69.1841	1.19275	2.87561e-12	7.85706e-11	H3K4me3
296	2L	5518800	5521599	114.599	106.242	1.07867	0.000194107	0.000450826	H3K4me3
297	2L	5522600	5529199	262.66	238.739	1.10019	8.26903e-12	2.06133e-10	H3K4me3
298	2L	5530800	5532399	75.185	70.6402	1.06436	0.00866405	0.0133	H3K4me3
299	2L	5538200	5539199	16.2687	20.1494	0.808069	1	1	H3K4me3
300	2L	5541000	5543799	106.029	98.0226	1.08168	0.000201993	0.000467062	H3K4me3
301	2L	5547200	5547799	11.4445	11.1784	1.02409	0.346491	0.419585	H3K4me3
302	2L	5721000	5721999	45.8295	41.7547	1.09758	0.00286548	0.0048907	H3K4me3
303	2L	5724600	5725399	33.4612	32.549	1.02812	0.233063	0.286892	H3K4me3
304	2L	5736000	5740999	155.451	132.122	1.17654	1.32261e-18	2.17778e-16	H3K4me3
305	2L	5798800	5800199	48.6521	44.1501	1.10196	0.00151753	0.00275783	H3K4me3
306	2L	5800800	5803799	131.587	120.192	1.09481	2.92554e-06	1.1704e-05	H3K4me3
307	2L	5878600	5879399	20.3744	16.6267	1.22502	3.8713e-05	0.000109704	H3K4me3
308	2L	5907000	5908799	52.8604	47.1561	1.12094	0.000148629	0.000354006	H3K4me3
309	2L	5943600	5945399	60.1993	57.1603	1.0532	0.037649	0.051502	H3K4me3
310	2L	5945800	5947399	25.1472	21.0887	1.19223	6.77288e-05	0.000178433	H3K4me3
311	2L	5949400	5950799	68.4106	61.1056	1.11953	2.39708e-05	7.19354e-05	H3K4me3
312	2L	5955600	5956399	12.3683	14.4192	0.858528	1	1	H3K4me3
313	2L	5978800	5983799	181.573	162.745	1.11569	7.44649e-11	1.35051e-09	H3K4me3
314	2L	5986200	5988199	73.9533	69.6069	1.06246	0.0108925	0.0163952	H3K4me3
315	2L	5997000	6001199	203.949	192.1	1.06169	8.96189e-05	0.000228131	H3K4me3
316	2L	6023600	6024599	50.0891	46.2167	1.0838	0.00617187	0.00979391	H3K4me3
317	2L	6035400	6038999	172.746	153.022	1.12888	2.48662e-12	7.04018e-11	H3K4me3
318	2L	6044600	6045999	34.6415	29.0263	1.19329	3.56487e-06	1.39061e-05	H3K4me3
319	2L	6046400	6050399	199.433	182.19	1.09464	1.31581e-08	1.14506e-07	H3K4me3
320	2L	6050800	6052599	65.8959	60.495	1.08928	0.00118232	0.00220961	H3K4me3
321	2L	6054200	6054999	8.6219	11.9769	0.721334	1	1	H3K4me3
322	2L	6060200	6067399	290.373	268.141	1.08291	1.5908e-09	1.91049e-08	H3K4me3
323	2L	6069000	6072399	159.402	148.936	1.07028	8.67582e-05	0.00022166	H3K4me3
324	2L	6082400	6084199	58.1978	55.7982	1.04305	0.0766463	0.0999533	H3K4me3
325	2L	6097600	6098999	65.9472	57.8178	1.14056	1.79448e-06	7.69046e-06	H3K4me3
326	2L	6109800	6110799	14.4725	15.5934	0.928607	1	1	H3K4me3
327	2L	6125000	6127599	107.722	97.7408	1.10212	5.44356e-06	2.00709e-05	H3K4me3
328	2L	6179200	6180199	17.0898	20.3372	0.840904	1	1	H3K4me3
329	2L	6323600	6325599	78.2642	71.7674	1.09053	0.000399127	0.000845123	H3K4me3
330	2L	6337000	6339999	118.243	99.4786	1.18858	3.32852e-16	2.8144e-14	H3K4me3
331	2L	6341200	6343199	37.3102	33.7701	1.10481	0.00380082	0.0063048	H3K4me3
332	2L	6412400	6412999	9.03246	10.38	0.871184	1	1	H3K4me3
333	2L	6424200	6425799	68.5133	61.8571	1.10759	0.000112008	0.000276245	H3K4me3
334	2L	6446800	6448199	42.9042	40.2987	1.06469	0.0346784	0.0478041	H3K4me3
335	2L	6454200	6457799	144.211	138.133	1.04402	0.0113323	0.0169835	H3K4me3
336	2L	6466600	6467799	50.8076	45.9819	1.10494	0.000934293	0.00179266	H3K4me3
337	2L	6472600	6473999	58.6597	53.121	1.10425	0.000452173	0.000939325	H3K4me3
338	2L	6474800	6477199	83.3963	75.5249	1.10422	3.93248e-05	0.000111237	H3K4me3
339	2L	6478400	6482799	162.584	147.527	1.10206	3.42696e-08	2.56796e-07	H3K4me3
340	2L	6487600	6492199	201.742	180.452	1.11798	3.08333e-12	8.3517e-11	H3K4me3
341	2L	6494000	6494599	16.9872	14.1844	1.19725	0.000634482	0.00126998	H3K4me3
342	2L	6498600	6499999	63.1759	59.8375	1.05582	0.0282622	0.0394549	H3K4me3
343	2L	6535400	6535999	10.4694	8.97092	1.16665	0.013935	0.020535	H3K4me3
344	2L	6536400	6536799	6.72303	5.77709	1.16317	0.0398113	0.0542228	H3K4me3
345	2L	6546400	6547199	12.2144	10.9906	1.11127	0.0500125	0.0670512	H3K4me3
346	2L	6557800	6559199	74.2099	67.2115	1.10412	9.82946e-05	0.000246604	H3K4me3
347	2L	6560600	6563399	108.287	93.2319	1.16145	8.85221e-12	2.15518e-10	H3K4me3
348	2L	6565000	6566199	60.4559	55.8921	1.08166	0.00369312	0.00613917	H3K4me3
349	2L	6600200	6600999	8.21133	11.742	0.700877	1	1	H3K4me3
350	2L	6611000	6613799	80.9329	76.1824	1.06238	0.00830621	0.0127978	H3K4me3
351	2L	6646000	6650599	181.932	168.898	1.07718	5.83924e-06	2.13163e-05	H3K4me3
352	2L	6655200	6656599	56.8121	50.1151	1.1336	1.99271e-05	6.11796e-05	H3K4me3
353	2L	6658400	6659999	70.0016	63.5949	1.10074	0.000226151	0.000515492	H3K4me3
354	2L	6667200	6668199	24.7366	23.9538	1.0328	0.231828	0.285597	H3K4me3
355	2L	6671400	6674999	120.347	101.169	1.18952	1.37487e-16	1.32347e-14	H3K4me3
356	2L	6676800	6677599	26.5842	23.2493	1.14334	0.00128819	0.00238468	H3K4me3
357	2L	6682800	6684399	64.5616	56.9254	1.13411	5.61043e-06	2.06012e-05	H3K4me3
358	2L	6717600	6718999	57.582	51.1953	1.12472	5.16781e-05	0.000141078	H3K4me3
359	2L	6722200	6725199	129.174	116.81	1.10585	3.20874e-07	1.73827e-06	H3K4me3
360	2L	6774000	6774999	14.7804	18.7403	0.789455	1	1	H3K4me3
361	2L	6784800	6787399	70.7201	60.0723	1.17718	1.6523e-09	1.95434e-08	H3K4me3
362	2L	6792800	6794599	42.9042	36.4943	1.17553	2.32903e-06	9.60628e-06	H3K4me3
363	2L	6817400	6817799	7.28756	7.13917	1.02126	0.381908	0.460956	H3K4me3
364	2L	6821400	6822399	20.477	17.1434	1.19418	0.000248942	0.00055849	H3K4me3
365	2L	6833400	6834199	14.9857	13.4799	1.11164	0.0345273	0.0476272	H3K4me3
366	2L	6852200	6855399	141.543	127.002	1.11448	1.04284e-08	9.44291e-08	H3K4me3
367	2L	6907000	6909399	129.944	118.83	1.09354	4.3589e-06	1.65395e-05	H3K4me3
368	2L	6912600	6914199	64.151	60.3541	1.06293	0.0156031	0.0227678	H3K4me3
369	2L	6917400	6918799	51.9367	48.8	1.0643	0.0237055	0.0334972	H3K4me3
370	2L	6919400	6922799	179.007	162.651	1.10056	1.19179e-08	1.04881e-07	H3K4me3
371	2L	6944000	6945399	75.4929	67.5872	1.11695	1.4343e-05	4.59521e-05	H3K4me3
372	2L	6947400	6948999	50.0378	41.4729	1.20639	5.76671e-09	5.68225e-08	H3K4me3
373	2L	6949400	6951799	100.743	91.4471	1.10165	1.13523e-05	3.77223e-05	H3K4me3
374	2L	6955600	6958199	78.5722	72.5659	1.08278	0.00100688	0.00191957	H3K4me3
375	2L	6958800	6961399	117.217	101.029	1.1602	1.88551e-12	5.5388e-11	H3K4me3
376	2L	6964400	6965599	51.3208	46.3106	1.10817	0.000651547	0.00130039	H3K4me3
377	2L	6966600	6968399	56.6582	55.0937	1.02845	0.172013	0.214999	H3K4me3
378	2L	6970200	6971799	80.5737	72.2371	1.11539	9.88657e-06	3.3438e-05	H3K4me3
379	2L	7009200	7010199	26.9947	25.4098	1.06243	0.0802632	0.104431	H3K4me3
380	2L	7013400	7014399	39.2604	35.0852	1.11897	0.0010444	0.00198266	H3K4me3
381	2L	7023200	7024399	24.788	21.7463	1.13977	0.00220741	0.0038721	H3K4me3
382	2L	7026200	7028999	138.002	121.46	1.13618	4.11552e-11	8.22709e-10	H3K4me3
383	2L	7031400	7033999	129.585	116.575	1.11159	8.11921e-08	5.34194e-07	H3K4me3
384	2L	7037800	7039799	89.8627	83.1337	1.08095	0.000615898	0.00123793	H3K4me3
385	2L	7042400	7043399	26.8408	25.4568	1.05444	0.109423	0.13984	H3K4me3
386	2L	7049200	7051199	70.7714	67.869	1.0428	0.059102	0.0784973	H3K4me3
387	2L	7056200	7057599	70.8227	63.7358	1.11118	5.50082e-05	0.000148676	H3K4me3
388	2L	7063800	7065799	75.4416	63.7828	1.18272	1.70081e-10	2.75699e-09	H3K4me3
389	2L	7083800	7084599	13.8566	11.6011	1.19401	0.00200497	0.00354082	H3K4me3
390	2L	7156800	7157599	8.36529	12.2587	0.683962	1	1	H3K4me3
391	2L	7181400	7182999	73.7993	67.6342	1.09116	0.000521681	0.00106776	H3K4me3
392	2L	7193800	7194599	29.5608	24.4235	1.21012	3.92301e-06	1.51147e-05	H3K4me3
393	2L	7203400	7204399	41.8265	36.7291	1.13872	0.000128372	0.000311689	H3K4me3
394	2L	7218600	7220199	60.148	56.7845	1.05926	0.0243631	0.0343488	H3K4me3
395	2L	7222200	7223199	43.1095	43.0698	1.00102	0.480192	0.573171	H3K4me3
396	2L	7306600	7307399	12.2657	10.0512	1.21973	0.00124612	0.0023164	H3K4me3
397	2L	7387400	7388399	45.2136	40.5335	1.11544	0.000667743	0.00133059	H3K4me3
398	2L	7408800	7409799	52.1419	48.5181	1.07471	0.0110109	0.0165533	H3K4me3
399	2L	7412400	7413399	57.274	51.5711	1.11057	0.000266014	0.000591068	H3K4me3
400	2L	7423600	7425999	56.2476	47.5788	1.18211	3.12251e-08	2.38263e-07	H3K4me3
401	2L	7426800	7428599	75.2363	69.7008	1.07943	0.00182472	0.0032565	H3K4me3
402	2L	7437400	7439599	103.411	87.079	1.18751	2.80539e-14	1.35026e-12	H3K4me3
403	2L	7440000	7442799	49.4733	41.0032	1.20644	6.90522e-09	6.53645e-08	H3K4me3
404	2L	7450400	7451199	14.1132	13.9965	1.00862	0.429452	0.515557	H3K4me3
405	2L	7495200	7496399	37.9774	33.5353	1.13241	0.000418477	0.000880731	H3K4me3
406	2L	7528800	7530599	71.6439	65.5676	1.09267	0.000516635	0.00105882	H3K4me3
407	2L	7608200	7609399	19.194	18.5994	1.03212	0.261064	0.319725	H3K4me3
408	2L	7673600	7674999	15.6015	18.5055	0.843709	1	1	H3K4me3
409	2L	7701000	7701599	10.3668	8.92396	1.16132	0.0167305	0.0242714	H3K4me3
410	2L	7702800	7703799	23.4023	18.7403	1.24838	2.03951e-06	8.56456e-06	H3K4me3
411	2L	7722000	7722799	16.32	15.3586	1.06269	0.133555	0.16916	H3K4me3
412	2L	7723400	7723999	10.8287	8.73608	1.23875	0.00110876	0.00209214	H3K4me3
413	2L	7782800	7783599	38.6446	34.8034	1.11034	0.0021973	0.00385652	H3K4me3
414	2L	7789800	7790599	10.3668	12.2117	0.849856	1	1	H3K4me3
415	2L	7798200	7801399	134.974	121.976	1.10655	1.5301e-07	9.15279e-07	H3K4me3
416	2L	7809800	7810999	69.9503	61.0117	1.14646	3.6418e-07	1.94426e-06	H3K4me3
417	2L	7821400	7822799	48.7035	48.1894	1.01075	0.363917	0.440005	H3K4me3
418	2L	7825800	7829999	176.698	157.578	1.12132	1.98317e-11	4.33871e-10	H3K4me3
419	2L	7854600	7855199	6.87699	8.78305	0.784631	1	1	H3K4me3
420	2L	7878400	7879399	27.6619	24.1886	1.14349	0.00104746	0.00198726	H3K4me3
421	2L	7884600	7886199	87.5533	80.1277	1.09267	0.000145189	0.000346604	H3K4me3
422	2L	7975800	7977199	45.3676	41.9896	1.08046	0.010893	0.0163919	H3K4me3
423	2L	7985200	7985999	15.9608	16.1101	0.991028	1	1	H3K4me3
424	2L	7992400	7994199	44.2899	37.1049	1.19351	1.94282e-07	1.11833e-06	H3K4me3
425	2L	7998800	8000599	60.148	54.0604	1.11259	0.000153621	0.000364646	H3K4me3
426	2L	8003200	8004399	51.1669	46.7334	1.09487	0.0022506	0.00393572	H3K4me3
427	2L	8006200	8007199	35.3087	29.9657	1.17817	1.24651e-05	4.08988e-05	H3K4me3
428	2L	8012800	8013199	7.03095	6.29374	1.11695	0.0915538	0.118285	H3K4me3
429	2L	8029400	8032599	161.147	143.112	1.12601	3.19913e-11	6.58452e-10	H3K4me3
430	2L	8041000	8042999	105.567	95.6742	1.10339	5.27262e-06	1.95443e-05	H3K4me3
431	2L	8043400	8044799	67.5895	60.9177	1.10951	9.72076e-05	0.000244563	H3K4me3
432	2L	8070000	8073599	159.505	145.273	1.09797	1.35319e-07	8.25236e-07	H3K4me3
433	2L	8081800	8085199	136.103	125.076	1.08816	8.4017e-06	2.91728e-05	H3K4me3
434	2L	8088400	8088999	9.03246	9.44061	0.95744	1	1	H3K4me3
435	2L	8122800	8124199	60.8152	55.7982	1.08991	0.00163267	0.00294398	H3K4me3
436	2L	8126000	8127999	105.567	93.4197	1.13001	2.53861e-08	1.99049e-07	H3K4me3
437	2L	8148600	8150999	50.551	37.9973	1.33009	4.94892e-18	7.03759e-16	H3K4me3
438	2L	8155800	8161199	206.874	186.323	1.1103	3.07877e-11	6.35771e-10	H3K4me3
439	2L	8161600	8162399	23.351	22.3099	1.04676	0.159366	0.200311	H3K4me3
440	2L	8163200	8163999	21.6061	21.0887	1.02468	0.298775	0.3642	H3K4me3
441	2L	8195600	8197999	91.2997	79.9868	1.14141	2.18179e-08	1.77062e-07	H3K4me3
442	2L	8198800	8199999	54.4001	51.8999	1.04821	0.0617102	0.0817879	H3K4me3
443	2L	8204400	8204999	18.4755	15.4995	1.19171	0.000529912	0.00108178	H3K4me3
444	2L	8210200	8213999	189.733	171.152	1.10856	3.3702e-10	4.98518e-09	H3K4me3
445	2L	8219400	8220799	52.7065	48.659	1.08319	0.00541618	0.00867393	H3K4me3
446	2L	8238200	8239999	48.2929	41.2381	1.17099	1.0549e-06	4.84973e-06	H3K4me3
447	2L	8256800	8257399	11.1366	9.34667	1.19101	0.00531232	0.00852287	H3K4me3
448	2L	8276800	8277599	22.4785	18.6464	1.20523	6.49493e-05	0.000172052	H3K4me3
449	2L	8300600	8300999	6.46642	5.21347	1.23901	0.00828979	0.0127851	H3K4me3
450	2L	8301600	8302999	53.8869	49.2227	1.09475	0.00180171	0.0032191	H3K4me3
451	2L	8303400	8304399	17.0385	17.66	0.965145	1	1	H3K4me3
452	2L	8305400	8309599	183.934	167.207	1.10004	9.00869e-09	8.26501e-08	H3K4me3
453	2L	8310200	8312199	94.3277	86.0457	1.09625	4.88654e-05	0.000134514	H3K4me3
454	2L	8320200	8321199	49.9352	46.4985	1.07393	0.0132169	0.0195735	H3K4me3
455	2L	8323400	8325199	23.8642	29.496	0.809515	1	1	H3K4me3
456	2L	8327200	8331399	80.779	71.4386	1.13072	8.15706e-07	3.91101e-06	H3K4me3
457	2L	8346600	8348599	59.1729	47.6727	1.24109	6.08234e-13	2.06833e-11	H3K4me3
458	2L	8361200	8362399	24.5313	23.0144	1.06597	0.0790105	0.102886	H3K4me3
459	2L	8363400	8367999	197.329	177.916	1.10911	1.27718e-10	2.21365e-09	H3K4me3
460	2L	8370600	8371799	37.9261	29.59	1.28142	3.8803e-11	7.83195e-10	H3K4me3
461	2L	8374400	8377799	135.744	124.841	1.08733	1.0232e-05	3.44202e-05	H3K4me3
462	2L	8380600	8385399	224.272	205.157	1.09317	3.06676e-09	3.33138e-08	H3K4me3
463	2L	8400400	8400999	16.8332	14.8889	1.13047	0.0133435	0.019733	H3K4me3
464	2L	8402000	8405399	144.673	128.834	1.12294	7.12061e-10	9.64365e-09	H3K4me3
465	2L	8413600	8416799	97.6635	86.6563	1.127	1.4476e-07	8.70928e-07	H3K4me3
466	2L	8420000	8420199	4.67019	3.66352	1.27248	0.0107437	0.0161828	H3K4me3
467	2L	8436400	8439199	148.882	134.752	1.10485	5.92715e-08	4.11611e-07	H3K4me3
468	2L	8448400	8449599	50.0378	48.4242	1.03338	0.149298	0.188148	H3K4me3
469	2L	8463400	8463999	15.9608	13.292	1.2004	0.000760837	0.00149515	H3K4me3
470	2L	8464400	8465399	53.8869	49.4105	1.0906	0.00262687	0.00452168	H3K4me3
471	2L	8478800	8479199	7.23623	5.58921	1.29299	0.00135277	0.00248621	H3K4me3
472	2L	8488800	8489799	42.1344	36.2125	1.16344	1.03606e-05	3.47779e-05	H3K4me3
473	2L	8510600	8511999	60.9691	54.2483	1.12386	3.61441e-05	0.000103219	H3K4me3
474	2L	8513400	8518599	216.933	196.938	1.10153	2.86196e-10	4.27381e-09	H3K4me3
475	2L	8527000	8528599	77.5971	71.7674	1.08124	0.00128382	0.00237869	H3K4me3
476	2L	8529000	8530599	42.9042	35.3201	1.21456	2.2293e-08	1.79751e-07	H3K4me3
477	2L	8535800	8536399	12.9328	10.0512	1.2858	5.12597e-05	0.000140241	H3K4me3
478	2L	8542000	8542599	8.8785	10.4739	0.848772	1	1	H3K4me3
479	2L	8543400	8543999	11.4445	12.9163	0.886806	1	1	H3K4me3
480	2L	8544400	8545199	11.1366	13.0102	0.856843	1	1	H3K4me3
481	2L	8685000	8686999	96.2265	88.4411	1.08803	0.000148294	0.000353342	H3K4me3
482	2L	8689800	8691199	31.8189	25.5977	1.24276	7.37411e-08	4.94532e-07	H3K4me3
483	2L	8698000	8699799	48.2416	41.2381	1.16974	1.24372e-06	5.57446e-06	H3K4me3
484	2L	8708200	8709599	34.7442	29.543	1.17592	1.77559e-05	5.55215e-05	H3K4me3
485	2L	8734600	8735799	40.2355	34.4277	1.16859	9.38843e-06	3.19431e-05	H3K4me3
486	2L	8740200	8740799	23.5563	22.2629	1.05817	0.109348	0.139774	H3K4me3
487	2L	8824600	8829199	77.1865	81.8656	0.942931	1	1	H3K4me3
488	2L	8898800	8899799	28.7397	24.4704	1.17431	9.37392e-05	0.000236789	H3K4me3
489	2L	8937400	8938799	31.8702	26.631	1.19655	6.12037e-06	2.2213e-05	H3K4me3
490	2L	8942400	8943399	38.7985	36.3534	1.06729	0.0363118	0.0498252	H3K4me3
491	2L	8950000	8951199	26.3276	28.087	0.937618	1	1	H3K4me3
492	2L	8957400	8958199	13.0868	11.9769	1.09267	0.0753372	0.0984307	H3K4me3
493	2L	8983800	8984799	31.5623	27.4764	1.14861	0.000351908	0.000757964	H3K4me3
494	2L	8988400	8988999	9.1351	7.89066	1.15733	0.0250702	0.0352425	H3K4me3
495	2L	8996200	8998599	103.565	94.3121	1.09811	1.62659e-05	5.14799e-05	H3K4me3
496	2L	9125800	9126999	34.3336	27.5234	1.24717	1.49267e-08	1.27416e-07	H3K4me3
497	2L	9164200	9164999	11.5985	12.8223	0.905243	1	1	H3K4me3
498	2L	9165600	9167599	89.6575	78.3429	1.14439	1.59312e-08	1.33981e-07	H3K4me3
499	2L	9176400	9177599	44.2899	39.5472	1.11989	0.000503029	0.00103331	H3K4me3
500	2L	9272600	9273399	12.8302	14.4192	0.890456	1	1	H3K4me3
501	2L	9333600	9334999	35.3087	30.2475	1.16721	3.41117e-05	9.83127e-05	H3K4me3
502	2L	9387600	9388399	32.4348	27.1946	1.19252	7.42013e-06	2.63047e-05	H3K4me3
503	2L	9416600	9417399	14.2159	12.3526	1.15062	0.0100108	0.0151628	H3K4me3
504	2L	9430200	9432599	91.505	84.167	1.08719	0.000235052	0.000531521	H3K4me3
505	2L	9437600	9438199	9.08378	9.53454	0.95341	1	1	H3K4me3
506	2L	9449800	9451599	44.3925	40.8154	1.08765	0.00695038	0.0108939	H3K4me3
507	2L	9493200	9494999	90.376	78.3899	1.15287	2.4747e-09	2.81019e-08	H3K4me3
508	2L	9495400	9496799	51.834	50.3969	1.02858	0.181273	0.225806	H3K4me3
509	2L	9521200	9522199	31.4083	31.4687	0.998223	1	1	H3K4me3
510	2L	9568800	9569999	32.948	29.59	1.11345	0.00343971	0.00575461	H3K4me3
511	2L	9575600	9576799	66.0499	56.4088	1.17085	1.55897e-08	1.31639e-07	H3K4me3
512	2L	9613400	9615799	73.0295	64.8631	1.12588	5.2948e-06	1.96149e-05	H3K4me3
513	2L	9616800	9617799	30.6385	28.4158	1.07825	0.0325114	0.0449456	H3K4me3
514	2L	9697000	9699399	105.824	100.042	1.0578	0.00550646	0.00881175	H3K4me3
515	2L	9699800	9701999	93.5065	81.3019	1.15008	2.45693e-09	2.8053e-08	H3K4me3
516	2L	9704800	9705999	26.071	21.1827	1.23046	2.6277e-06	1.06349e-05	H3K4me3
517	2L	9710000	9711399	54.4001	49.5045	1.09889	0.00116871	0.00218809	H3K4me3
518	2L	9730000	9731399	34.3849	26.8658	1.27955	3.58722e-10	5.20772e-09	H3K4me3
519	2L	9736600	9737199	8.72454	7.56188	1.15338	0.0304661	0.0422769	H3K4me3
520	2L	9742400	9743999	20.9902	25.175	0.834256	1	1	H3K4me3
521	2L	9745000	9746399	17.9623	21.8872	0.821259	1	1	H3K4me3
522	2L	9758200	9759999	65.8446	59.8375	1.10038	0.00034712	0.000748942	H3K4me3
523	2L	9762400	9764599	87.2454	79.5171	1.09719	7.76221e-05	0.000200695	H3K4me3
524	2L	9782400	9784999	85.5518	74.3506	1.15062	9.80621e-09	8.94423e-08	H3K4me3
525	2L	9789200	9793199	156.785	141.938	1.1046	2.95585e-08	2.27488e-07	H3K4me3
526	2L	9888000	9893399	199.381	181.626	1.09776	4.86402e-09	4.92462e-08	H3K4me3
527	2L	9894000	9897599	168.076	154.619	1.08703	1.16827e-06	5.29699e-06	H3K4me3
528	2L	9906600	9908599	66.9223	57.7239	1.1593	8.47344e-08	5.48277e-07	H3K4me3
529	2L	9911400	9914399	131.33	121.131	1.0842	2.57751e-05	7.6688e-05	H3K4me3
530	2L	9915200	9921199	208.927	180.546	1.15718	4.31326e-20	8.43377e-18	H3K4me3
531	2L	9921600	9922599	32.9993	28.7445	1.14793	0.000281714	0.000623077	H3K4me3
532	2L	9937000	9939999	155.913	141.28	1.10357	4.24377e-08	3.08759e-07	H3K4me3
533	2L	9945400	9947399	45.5729	40.4396	1.1269	0.000220289	0.00050415	H3K4me3
534	2L	9953200	9955399	78.5208	72.331	1.08558	0.000721847	0.0014293	H3K4me3
535	2L	9955800	9958799	129.996	116.528	1.11556	2.98976e-08	2.29251e-07	H3K4me3
536	2L	9962400	9963799	71.3359	63.8298	1.11758	2.17558e-05	6.60486e-05	H3K4me3
537	2L	9965400	9968599	166.485	148.748	1.11923	1.39741e-10	2.36954e-09	H3K4me3
538	2L	9975200	9980799	100.486	119.252	0.842734	1	1	H3K4me3
539	2L	10003800	10005399	89.8627	80.2686	1.11951	1.63147e-06	7.06444e-06	H3K4me3
540	2L	10009200	10011399	97.2529	87.4078	1.11262	2.31807e-06	9.56741e-06	H3K4me3
541	2L	10138200	10143399	82.3699	95.4863	0.862749	1	1	H3K4me3
542	2L	10200000	10202199	111.058	102.109	1.08765	5.46618e-05	0.000147804	H3K4me3
543	2L	10202800	10204399	44.2899	42.0835	1.05247	0.0653411	0.0862349	H3K4me3
544	2L	10205000	10207199	88.1692	80.7853	1.0914	0.000165657	0.000390548	H3K4me3
545	2L	10209000	10210799	50.3457	46.1228	1.09156	0.00320421	0.00540835	H3K4me3
546	2L	10211200	10212199	48.1389	41.8017	1.15154	1.08735e-05	3.62662e-05	H3K4me3
547	2L	10219800	10223599	154.784	144.521	1.07102	9.30311e-05	0.00023519	H3K4me3
548	2L	10225600	10226999	57.1201	51.2893	1.11367	0.000193135	0.000449237	H3K4me3
549	2L	10229800	10231999	90.2733	86.1866	1.04744	0.0259401	0.0363836	H3K4me3
550	2L	10232400	10233999	61.3284	56.174	1.09176	0.00130346	0.00240796	H3K4me3
551	2L	10239200	10240199	37.6182	37.0109	1.0165	0.321288	0.390501	H3K4me3
552	2L	10245600	10247199	63.7918	56.4088	1.13085	9.82766e-06	3.32747e-05	H3K4me3
553	2L	10248600	10252799	142.107	136.302	1.04261	0.0141696	0.0208512	H3K4me3
554	2L	10254400	10255999	54.6053	53.9195	1.01279	0.332898	0.40422	H3K4me3
555	2L	10259600	10261199	77.905	74.1628	1.05049	0.0274501	0.0383982	H3K4me3
556	2L	10262400	10268399	244.39	225.119	1.08561	1.06355e-08	9.56121e-08	H3K4me3
557	2L	10268800	10271199	82.9344	75.5249	1.0981	9.90832e-05	0.000248283	H3K4me3
558	2L	10271600	10272199	9.03246	6.81039	1.32468	0.000141134	0.000338342	H3K4me3
559	2L	10276400	10278799	112.187	108.966	1.02959	0.0853714	0.11064	H3K4me3
560	2L	10291200	10292399	64.5103	62.0919	1.03899	0.0861243	0.111523	H3K4me3
561	2L	10298800	10299999	45.265	41.9896	1.07802	0.0130093	0.0192889	H3K4me3
562	2L	10302800	10307999	183.369	163.027	1.12477	2.50762e-12	7.06766e-11	H3K4me3
563	2L	10309600	10315799	218.011	200.507	1.0873	3.51714e-08	2.62924e-07	H3K4me3
564	2L	10320200	10321799	50.0891	44.1501	1.13447	5.14692e-05	0.00014063	H3K4me3
565	2L	10327200	10327999	15.6528	11.1315	1.40486	6.96558e-09	6.58363e-08	H3K4me3
566	2L	10330000	10330999	12.7276	16.3449	0.779585	1	1	H3K4me3
567	2L	10331400	10335999	191.786	174.91	1.09649	1.37386e-08	1.18406e-07	H3K4me3
568	2L	10339400	10340199	30.9978	27.3825	1.13196	0.00128955	0.00238648	H3K4me3
569	2L	10341600	10345199	118.859	113.24	1.04964	0.0100142	0.0151643	H3K4me3
570	2L	10356800	10357799	57.582	54.3892	1.05873	0.0278797	0.038973	H3K4me3
571	2L	10361000	10363599	78.8288	74.2097	1.06226	0.00913378	0.0139629	H3K4me3
572	2L	10364400	10366199	71.3873	59.1799	1.20618	5.19387e-12	1.33737e-10	H3K4me3
573	2L	10366600	10367999	77.0839	69.7008	1.10592	5.78237e-05	0.000154948	H3K4me3
574	2L	10372000	10372999	12.7276	14.2783	0.89205	1	1	H3K4me3
575	2L	10373400	10373999	9.1351	10.38	0.881028	1	1	H3K4me3
576	2L	10374600	10375799	57.5306	49.8802	1.15332	1.38559e-06	6.14432e-06	H3K4me3
577	2L	10376400	10377399	13.8566	19.7266	0.703359	1	1	H3K4me3
578	2L	10380000	10381199	57.5306	52.3226	1.09953	0.000822289	0.00159933	H3K4me3
579	2L	10386000	10387599	64.9721	60.8708	1.0674	0.0103306	0.0156056	H3K4me3
580	2L	10388000	10389799	77.8537	74.4446	1.04582	0.0402037	0.054662	H3K4me3
581	2L	10394000	10398599	153.295	139.918	1.09561	4.15571e-07	2.1814e-06	H3K4me3
582	2L	10403000	10405399	88.1178	79.8459	1.10359	2.72932e-05	8.04776e-05	H3K4me3
583	2L	10408200	10410399	87.5533	82.617	1.05977	0.00841719	0.0129401	H3K4me3
584	2L	10412200	10413599	55.7344	51.618	1.07976	0.00591613	0.00942154	H3K4me3
585	2L	10414000	10414999	36.5917	32.502	1.12578	0.000876874	0.00169549	H3K4me3
586	2L	10419200	10420199	30.8951	29.7778	1.03761	0.177322	0.221326	H3K4me3
587	2L	10421800	10424799	108.287	99.4317	1.08906	5.25087e-05	0.000142909	H3K4me3
588	2L	10425600	10427999	102.693	92.0577	1.11552	7.24052e-07	3.53109e-06	H3K4me3
589	2L	10428800	10432399	144.827	132.028	1.09695	6.06087e-07	3.02174e-06	H3K4me3
590	2L	10434000	10438799	147.496	142.877	1.03235	0.043713	0.0591123	H3K4me3
591	2L	10439200	10440599	52.4499	46.3106	1.13253	4.42417e-05	0.00012347	H3K4me3
592	2L	10457800	10458199	11.2393	9.67545	1.16129	0.0135666	0.0200345	H3K4me3
593	2L	10471600	10472199	9.75095	8.36034	1.16592	0.0170965	0.0247623	H3K4me3
594	2L	10472600	10474399	36.5404	31.9384	1.14402	0.000201017	0.000464977	H3K4me3
595	2L	10477000	10477799	28.4317	26.7719	1.06205	0.0762893	0.0995499	H3K4me3
596	2L	10483200	10484399	41.9804	39.0775	1.07431	0.0202372	0.0289361	H3K4me3
597	2L	10487600	10489999	118.192	106.242	1.11247	2.32662e-07	1.31387e-06	H3K4me3
598	2L	10505600	10507999	74.5691	68.9493	1.08151	0.00150832	0.00274267	H3K4me3
599	2L	10513600	10514999	17.0385	13.4799	1.2634	1.68599e-05	5.31447e-05	H3K4me3
600	2L	10515400	10518399	134.563	120.333	1.11825	8.89903e-09	8.21257e-08	H3K4me3
601	2L	10534200	10536399	46.7019	42.5062	1.0987	0.00241333	0.00418289	H3K4me3
602	2L	10545000	10545799	9.44303	13.3859	0.706798	1	1	H3K4me3
603	2L	10594400	10599599	60.6612	75.1491	0.80739	1	1	H3K4me3
604	2L	10693000	10693999	26.9947	26.3961	1.0228	0.294047	0.358786	H3K4me3
605	2L	10728800	10730199	49.8325	49.4575	1.00766	0.398778	0.480299	H3K4me3
606	2L	10731400	10733799	126.762	110	1.15237	2.59484e-12	7.24819e-11	H3K4me3
607	2L	10735000	10736199	61.1744	55.0937	1.11036	0.000176906	0.000415035	H3K4me3
608	2L	10736800	10738999	63.5352	61.1996	1.03821	0.0919677	0.118746	H3K4me3
609	2L	10742600	10743999	56.8121	52.6983	1.07808	0.00638135	0.0100778	H3K4me3
610	2L	10755200	10756199	15.4989	16.1571	0.959651	1	1	H3K4me3
611	2L	10760800	10762199	18.9887	23.4371	0.810762	1	1	H3K4me3
612	2L	10766800	10769999	143.801	132.967	1.08148	2.01595e-05	6.17417e-05	H3K4me3
613	2L	10800400	10800999	12.5223	11.1315	1.12481	0.0323451	0.0447355	H3K4me3
614	2L	10839800	10842799	104.387	91.1653	1.145	1.06133e-09	1.35249e-08	H3K4me3
615	2L	10849600	10850999	60.4559	58.6163	1.03143	0.14125	0.178294	H3K4me3
616	2L	10855600	10856799	45.4702	42.6941	1.06505	0.0301647	0.0418865	H3K4me3
617	2L	10858400	10860399	77.3918	69.466	1.11408	1.74405e-05	5.45899e-05	H3K4me3
618	2L	10863000	10864399	23.2996	27.0537	0.861639	1	1	H3K4me3
619	2L	10967000	10971599	189.836	167.066	1.13628	1.26661e-14	7.07605e-13	H3K4me3
620	2L	10974000	10978399	186.808	169.508	1.10205	3.71598e-09	3.88811e-08	H3K4me3
621	2L	10987800	10988799	33.5638	31.7035	1.05873	0.0706648	0.0927327	H3K4me3
622	2L	10989200	10990399	46.4453	40.4866	1.14712	2.4433e-05	7.31471e-05	H3K4me3
623	2L	11003000	11004199	65.5367	57.3951	1.14181	1.60477e-06	6.97296e-06	H3K4me3
624	2L	11004800	11005799	49.6785	45.841	1.08372	0.00638663	0.0100836	H3K4me3
625	2L	11010200	11011999	60.7125	56.08	1.08261	0.00332392	0.0055848	H3K4me3
626	2L	11056800	11057399	9.1351	9.11183	1.00302	0.466527	0.558138	H3K4me3
627	2L	11066200	11066999	20.2717	15.9692	1.26891	2.15997e-06	8.98597e-06	H3K4me3
628	2L	11091200	11092599	54.4514	47.6257	1.14327	8.99639e-06	3.07766e-05	H3K4me3
629	2L	11100000	11100999	59.9427	51.7589	1.15805	4.39228e-07	2.2845e-06	H3K4me3
630	2L	11105400	11108399	136.154	121.648	1.11924	5.6799e-09	5.62328e-08	H3K4me3
631	2L	11119000	11120399	71.6952	62.4207	1.14854	1.89575e-07	1.09932e-06	H3K4me3
632	2L	11122600	11124799	101.974	93.9364	1.08557	0.000144099	0.000344792	H3K4me3
633	2L	11129200	11132199	111.469	102.625	1.08617	6.82367e-05	0.000179394	H3K4me3
634	2L	11136400	11137599	30.9465	25.081	1.2336	2.66348e-07	1.484e-06	H3K4me3
635	2L	11154800	11155799	43.2121	36.3064	1.19008	4.02785e-07	2.12319e-06	H3K4me3
636	2L	11167400	11167799	5.38869	8.45427	0.639907	1	1	H3K4me3
637	2L	11179000	11179999	55.3752	49.1287	1.12711	5.32214e-05	0.000144691	H3K4me3
638	2L	11202400	11203599	15.191	19.7266	0.77084	1	1	H3K4me3
639	2L	11210800	11211799	9.44303	12.7753	0.740455	1	1	H3K4me3
640	2L	11271800	11272999	34.7955	29.7309	1.17023	2.93803e-05	8.57028e-05	H3K4me3
641	2L	11277800	11279599	62.2521	55.6573	1.11847	5.94984e-05	0.000159129	H3K4me3
642	2L	11280200	11281399	59.9427	54.2013	1.10592	0.000331882	0.000719537	H3K4me3
643	2L	11282000	11282999	41.1593	38.2791	1.07526	0.0199959	0.0286237	H3K4me3
644	2L	11447200	11447799	9.90492	7.51491	1.31664	0.000100274	0.000250865	H3K4me3
645	2L	11497800	11498999	67.3842	59.5557	1.13142	5.32163e-06	1.9691e-05	H3K4me3
646	2L	11501800	11502199	6.97963	6.0589	1.15151	0.0473977	0.063778	H3K4me3
647	2L	11515600	11517399	78.3669	69.466	1.12811	1.77626e-06	7.62805e-06	H3K4me3
648	2L	11526800	11528199	31.3057	26.3961	1.18583	1.85697e-05	5.76342e-05	H3K4me3
649	2L	11540800	11540999	3.64378	4.69682	0.778934	1	1	H3K4me3
650	2L	11582000	11583199	16.6793	20.7599	0.804088	1	1	H3K4me3
651	2L	11805800	11806599	13.0355	10.8027	1.2062	0.0016049	0.0029006	H3K4me3
652	2L	11807200	11809599	92.3775	82.3822	1.12131	8.6132e-07	4.10143e-06	H3K4me3
653	2L	11812400	11813799	59.9427	56.2209	1.06622	0.0143602	0.021097	H3K4me3
654	2L	11828600	11829399	32.4861	29.0263	1.11915	0.00249186	0.00430231	H3K4me3
655	2L	11840600	11844399	77.3405	72.0492	1.07345	0.00310563	0.00525471	H3K4me3
656	2L	11927400	11928399	12.9842	15.4056	0.843582	1	1	H3K4me3
657	2L	11968800	11970999	65.742	52.8392	1.24405	1.94573e-14	9.89792e-13	H3K4me3
658	2L	11986600	11991799	199.073	175.755	1.13267	1.34537e-14	7.31998e-13	H3K4me3
659	2L	11992800	12002599	386.754	366.117	1.05637	1.15128e-06	5.23134e-06	H3K4me3
660	2L	12020000	12020999	62.3548	56.9724	1.09447	0.00090583	0.00174286	H3K4me3
661	2L	12037600	12040799	140.106	132.497	1.05744	0.00184565	0.00328728	H3K4me3
662	2L	12044800	12046999	73.8506	69.2781	1.06602	0.00782751	0.0121651	H3K4me3
663	2L	12047400	12048999	60.8665	52.6513	1.15597	4.9055e-07	2.50153e-06	H3K4me3
664	2L	12056200	12057399	58.557	50.5847	1.15754	6.29234e-07	3.12222e-06	H3K4me3
665	2L	12062000	12063399	61.2257	55.6103	1.10097	0.000501052	0.00102992	H3K4me3
666	2L	12093600	12097399	169.153	154.525	1.09466	1.46884e-07	8.82855e-07	H3K4me3
667	2L	12097800	12099199	58.6597	54.4831	1.07667	0.00644473	0.0101548	H3K4me3
668	2L	12101800	12104799	85.7571	86.4215	0.992367	1	1	H3K4me3
669	2L	12107600	12109199	80.1118	71.8613	1.1148	1.14307e-05	3.79225e-05	H3K4me3
670	2L	12171600	12173799	100.794	88.0184	1.14512	1.93967e-09	2.26428e-08	H3K4me3
671	2L	12176200	12178199	64.9721	53.168	1.2219	2.212e-12	6.31987e-11	H3K4me3
672	2L	12207800	12208599	30.1253	25.4098	1.18541	2.68279e-05	7.93675e-05	H3K4me3
673	2L	12287200	12288199	14.6264	13.1511	1.11211	0.0356089	0.0489627	H3K4me3
674	2L	12366400	12367799	28.4317	23.1084	1.23009	1.03656e-06	4.78653e-06	H3K4me3
675	2L	12370000	12370999	16.474	11.742	1.40175	3.6778e-09	3.86108e-08	H3K4me3
676	2L	12420800	12421799	25.8657	22.8735	1.13074	0.00311906	0.00527458	H3K4me3
677	2L	12426800	12429199	103.257	93.5137	1.10419	5.69648e-06	2.08804e-05	H3K4me3
678	2L	12432400	12437399	206.104	186.558	1.10477	2.45236e-10	3.73344e-09	H3K4me3
679	2L	12458600	12461199	84.5767	78.7657	1.07379	0.00203652	0.00359247	H3K4me3
680	2L	12482800	12484199	17.9623	18.4585	0.973421	1	1	H3K4me3
681	2L	12507800	12508599	26.3789	20.1963	1.30563	2.80664e-09	3.11368e-08	H3K4me3
682	2L	12544800	12546799	92.3775	82.617	1.11813	1.52701e-06	6.68614e-06	H3K4me3
683	2L	12558600	12563999	88.785	110.892	0.800768	1	1	H3K4me3
684	2L	12586600	12588199	24.3261	20.9008	1.16372	0.000568727	0.00115349	H3K4me3
685	2L	12617600	12617999	8.8785	9.53454	0.931985	1	1	H3K4me3
686	2L	12618400	12618999	13.3434	10.9906	1.21356	0.00105955	0.00200959	H3K4me3
687	2L	12691600	12695599	167.357	152.506	1.09738	8.1318e-08	5.34461e-07	H3K4me3
688	2L	12703400	12705999	109.159	97.459	1.12004	1.32541e-07	8.11457e-07	H3K4me3
689	2L	12707200	12708799	71.028	60.0723	1.1823	5.95004e-10	8.16434e-09	H3K4me3
690	2L	12711200	12712599	61.9442	55.5164	1.11576	8.57898e-05	0.000219545	H3K4me3
691	2L	12719200	12723199	157.606	139.214	1.1321	7.41137e-12	1.86237e-10	H3K4me3
692	2L	12731200	12731799	6.97963	9.1588	0.763755	1	1	H3K4me3
693	2L	12732200	12735599	40.1842	48.5181	0.828486	1	1	H3K4me3
694	2L	12791800	12795199	40.0816	48.8469	0.820816	1	1	H3K4me3
695	2L	12820000	12822799	42.4423	49.3166	0.86083	1	1	H3K4me3
696	2L	12874200	12874999	14.9857	13.4329	1.11551	0.0303515	0.0421272	H3K4me3
697	2L	12974200	12975799	84.1661	73.5992	1.14354	4.87994e-08	3.49757e-07	H3K4me3
698	2L	12999400	13000799	57.5306	52.2756	1.10052	0.000743979	0.00146524	H3K4me3
699	2L	13002600	13005799	124.658	117.561	1.06038	0.00202271	0.00356912	H3K4me3
700	2L	13017800	13019199	75.7495	67.2115	1.12701	3.05667e-06	1.21355e-05	H3K4me3
701	2L	13019600	13021399	75.5956	66.7418	1.13263	1.29191e-06	5.75337e-06	H3K4me3
702	2L	13053400	13060399	280.417	242.873	1.15457	1.43741e-25	9.99322e-23	H3K4me3
703	2L	13163600	13167199	172.438	160.49	1.07445	1.85692e-05	5.76613e-05	H3K4me3
704	2L	13175600	13180199	195.789	180.687	1.08359	4.7042e-07	2.41462e-06	H3K4me3
705	2L	13182000	13182599	14.7804	17.754	0.833198	1	1	H3K4me3
706	2L	13190600	13193599	133.845	121.742	1.09941	8.83882e-07	4.19291e-06	H3K4me3
707	2L	13202000	13204999	122.503	107.322	1.14143	1.16216e-10	2.04259e-09	H3K4me3
708	2L	13218800	13223599	229.969	203.842	1.12816	1.14995e-15	8.36654e-14	H3K4me3
709	2L	13236600	13236799	4.67019	3.52261	1.32271	0.00410437	0.0067422	H3K4me3
710	2L	13240000	13241999	54.7593	47.4848	1.15314	2.45089e-06	1.00361e-05	H3K4me3
711	2L	13285600	13287799	113.368	100.935	1.12316	3.92577e-08	2.89665e-07	H3K4me3
712	2L	13289800	13290599	38.6959	34.4747	1.1224	0.000854212	0.00165474	H3K4me3
713	2L	13291000	13291399	9.75095	7.42097	1.31258	0.000130529	0.000315823	H3K4me3
714	2L	13295800	13297999	70.874	66.9297	1.05896	0.016752	0.024297	H3K4me3
715	2L	13330400	13330999	9.49435	11.3663	0.836366	1	1	H3K4me3
716	2L	13354200	13355199	14.4211	18.9282	0.762706	1	1	H3K4me3
717	2L	13365000	13371199	283.086	257.386	1.09985	1.61525e-12	4.78987e-11	H3K4me3
718	2L	13372600	13375199	116.755	106.477	1.09653	7.02847e-06	2.51298e-05	H3K4me3
719	2L	13377400	13380199	117.73	106.759	1.10276	1.87921e-06	7.99878e-06	H3K4me3
720	2L	13382600	13383999	60.0967	56.4558	1.06451	0.0163263	0.0237456	H3K4me3
721	2L	13384800	13385399	8.51925	9.48757	0.898897	1	1	H3K4me3
722	2L	13386000	13388399	101.513	90.038	1.12742	7.78961e-08	5.15218e-07	H3K4me3
723	2L	13393400	13395199	84.8333	76.8869	1.10334	3.8918e-05	0.000110235	H3K4me3
724	2L	13399000	13400199	43.9819	38.326	1.14751	3.70552e-05	0.000105628	H3K4me3
725	2L	13415600	13416199	6.36378	9.34667	0.68292	1	1	H3K4me3
726	2L	13444600	13445799	52.6038	48.6121	1.08212	0.0059526	0.00946997	H3K4me3
727	2L	13511800	13513399	50.1918	43.4456	1.15521	4.71323e-06	1.76909e-05	H3K4me3
728	2L	13548400	13549599	37.2589	32.8308	1.13482	0.000383918	0.00081818	H3K4me3
729	2L	13550200	13550999	31.7163	27.993	1.13294	0.00107554	0.00203498	H3K4me3
730	2L	13560600	13564999	51.5774	67.4463	0.764946	1	1	H3K4me3
731	2L	13599400	13600199	9.08378	12.5405	0.72573	1	1	H3K4me3
732	2L	13640000	13641399	54.1435	49.6454	1.09061	0.00257202	0.00443582	H3K4me3
733	2L	13665600	13666999	49.4219	43.1638	1.14493	1.80647e-05	5.63184e-05	H3K4me3
734	2L	13771000	13772199	64.3563	57.3951	1.12126	3.20518e-05	9.30187e-05	H3K4me3
735	2L	13779200	13779999	14.4725	12.1178	1.19392	0.00165472	0.0029786	H3K4me3
736	2L	13780600	13781999	58.9163	54.7179	1.07674	0.0063109	0.00998415	H3K4me3
737	2L	13782400	13783599	53.7329	48.0015	1.11937	0.000157015	0.000372279	H3K4me3
738	2L	13784000	13785399	54.4001	52.3695	1.03882	0.105406	0.135038	H3K4me3
739	2L	13790800	13791799	41.9291	39.1245	1.07171	0.0238552	0.0336935	H3K4me3
740	2L	13793400	13794799	76.8273	69.6538	1.10298	8.8702e-05	0.000226073	H3K4me3
741	2L	13803600	13805399	41.4672	39.6412	1.04612	0.0977843	0.125763	H3K4me3
742	2L	13810600	13812599	80.471	72.4719	1.11036	2.1389e-05	6.51245e-05	H3K4me3
743	2L	13813800	13815399	76.0574	69.6069	1.09267	0.000362716	0.00077803	H3K4me3
744	2L	13821200	13822199	18.8861	19.257	0.981012	1	1	H3K4me3
745	2L	13826800	13831199	186.91	164.53	1.13602	2.20991e-14	1.11511e-12	H3K4me3
746	2L	13831600	13836599	221.09	199.239	1.10967	8.82426e-12	2.15677e-10	H3K4me3
747	2L	13879000	13879799	15.3962	12.4935	1.23181	0.00020242	0.000467703	H3K4me3
748	2L	13903200	13904799	68.7186	61.6223	1.11514	4.14423e-05	0.000116437	H3K4me3
749	2L	13914800	13915999	23.5049	19.7266	1.1913	0.000118372	0.000290225	H3K4me3
750	2L	14040400	14041399	10.5208	13.245	0.795372	1	1	H3K4me3
751	2L	14109000	14110799	51.9367	42.1305	1.2326	5.43377e-11	1.02099e-09	H3K4me3
752	2L	14232600	14234199	49.1653	46.1228	1.06599	0.0239502	0.0338199	H3K4me3
753	2L	14301000	14301599	8.98114	8.54821	1.05088	0.242236	0.297832	H3K4me3
754	2L	14334200	14334799	26.9434	23.0614	1.16818	0.000228528	0.000520154	H3K4me3
755	2L	14347600	14351399	102.385	94.5	1.08344	0.000194446	0.000451279	H3K4me3
756	2L	14354000	14355999	102.436	94.0773	1.08885	8.32477e-05	0.000213651	H3K4me3
757	2L	14359200	14361199	72.3623	67.0706	1.07891	0.00229873	0.00400868	H3K4me3
758	2L	14362000	14363199	52.5012	47.7197	1.10019	0.00123227	0.00229405	H3K4me3
759	2L	14408200	14409599	47.2151	42.1774	1.11941	0.000360301	0.000774444	H3K4me3
760	2L	14490800	14493599	114.035	100.888	1.1303	7.00658e-09	6.60243e-08	H3K4me3
761	2L	14615600	14617799	59.4295	52.4165	1.13376	1.30215e-05	4.2413e-05	H3K4me3
762	2L	14688000	14689399	59.3269	52.7922	1.12375	4.57451e-05	0.000127212	H3K4me3
763	2L	14851200	14851799	10.726	8.40731	1.27478	0.000299085	0.000655243	H3K4me3
764	2L	14971400	14972199	12.0091	12.7753	0.940578	1	1	H3K4me3
765	2L	14985600	14990399	57.9412	70.4053	0.823146	1	1	H3K4me3
766	2L	14995800	14997599	44.3412	36.917	1.20097	7.59902e-08	5.04211e-07	H3K4me3
767	2L	15005600	15007399	91.9669	79.6111	1.15517	1.11366e-09	1.41342e-08	H3K4me3
768	2L	15007800	15011199	163.816	143.206	1.1439	4.94664e-14	2.2267e-12	H3K4me3
769	2L	15016400	15017399	15.7555	21.1827	0.744564	1	1	H3K4me3
770	2L	15035400	15042799	255.167	221.784	1.15051	2.00387e-22	7.37543e-20	H3K4me3
771	2L	15056400	15060799	151.396	136.443	1.10959	1.31209e-08	1.14342e-07	H3K4me3
772	2L	15066800	15068199	58.711	56.174	1.0452	0.0664102	0.0874981	H3K4me3
773	2L	15113400	15114799	76.8786	67.3054	1.1422	2.17216e-07	1.23669e-06	H3K4me3
774	2L	15248800	15249599	16.7306	20.8539	0.80293	1	1	H3K4me3
775	2L	15255400	15257399	98.3307	90.8835	1.08195	0.000315151	0.000687312	H3K4me3
776	2L	15263800	15264599	19.6046	16.8616	1.16248	0.00181366	0.00323953	H3K4me3
777	2L	15270800	15272199	76.9812	70.4993	1.09194	0.000369129	0.000790161	H3K4me3
778	2L	15499000	15500399	55.1699	48.3772	1.14036	1.13556e-05	3.77132e-05	H3K4me3
779	2L	15553000	15553399	5.23472	6.52858	0.803894	1	1	H3K4me3
780	2L	15658400	15659399	16.8332	14.1844	1.18643	0.00113321	0.00213056	H3K4me3
781	2L	15693600	15694399	14.2672	12.8693	1.10857	0.0417148	0.0565568	H3K4me3
782	2L	15747800	15748199	9.39171	7.89066	1.18965	0.00963007	0.0146286	H3K4me3
783	2L	15750200	15751199	57.8899	52.3695	1.1054	0.000432909	0.000904712	H3K4me3
784	2L	15752200	15753399	57.4793	53.0741	1.08301	0.00398002	0.00656206	H3K4me3
785	2L	15761400	15762599	35.6166	29.2142	1.21895	1.88977e-07	1.09789e-06	H3K4me3
786	2L	15764200	15765399	58.5057	53.6846	1.08981	0.0019715	0.00348465	H3K4me3
787	2L	15767200	15768399	54.0921	47.6727	1.13461	2.69718e-05	7.97179e-05	H3K4me3
788	2L	15770400	15771199	28.9963	28.6976	1.01054	0.392117	0.472549	H3K4me3
789	2L	16168400	16169799	17.603	22.5447	0.781453	1	1	H3K4me3
790	2L	16250000	16252199	60.4046	50.7726	1.18962	3.08721e-09	3.34778e-08	H3K4me3
791	2L	16256000	16258999	114.035	104.363	1.09267	1.804e-05	5.62692e-05	H3K4me3
792	2L	16261000	16261599	13.9079	12.1648	1.1431	0.013973	0.0205861	H3K4me3
793	2L	16262000	16262999	29.8687	27.8052	1.07425	0.0413919	0.0561433	H3K4me3
794	2L	16286400	16287799	47.3178	40.5335	1.16729	2.07608e-06	8.68897e-06	H3K4me3
795	2L	16288200	16289999	66.4605	56.2209	1.18206	2.08919e-09	2.41627e-08	H3K4me3
796	2L	16298800	16301199	108.287	97.2242	1.11378	5.36738e-07	2.71055e-06	H3K4me3
797	2L	16302000	16302999	43.1095	41.9896	1.02675	0.216909	0.26785	H3K4me3
798	2L	16306000	16308999	117.679	107.369	1.09602	7.17644e-06	2.55421e-05	H3K4me3
799	2L	16309800	16310799	52.9118	45.4652	1.16371	9.13768e-07	4.3118e-06	H3K4me3
800	2L	16323000	16326199	118.756	100.653	1.17982	4.34185e-15	2.74414e-13	H3K4me3
801	2L	16327000	16329199	100.435	90.4607	1.11025	2.51996e-06	1.02652e-05	H3K4me3
802	2L	16349000	16353799	181.316	166.408	1.08959	2.33557e-07	1.31773e-06	H3K4me3
803	2L	16355400	16356799	60.1993	54.3892	1.10681	0.000292796	0.000643268	H3K4me3
804	2L	16422400	16423399	16.8845	13.6677	1.23487	9.13958e-05	0.000231993	H3K4me3
805	2L	16447200	16448599	29.3042	26.6779	1.09843	0.0126262	0.0187832	H3K4me3
806	2L	16451200	16452599	33.2046	27.3355	1.2145	7.20148e-07	3.5148e-06	H3K4me3
807	2L	16484200	16487199	45.8295	44.244	1.03589	0.142663	0.180041	H3K4me3
808	2L	16491000	16492199	43.828	40.4396	1.0838	0.00955297	0.0145256	H3K4me3
809	2L	16513400	16518999	101.307	118.219	0.85704	1	1	H3K4me3
810	2L	16531000	16532799	44.0846	28.087	1.56878	3.76109e-35	1.17666e-31	H3K4me3
811	2L	16545000	16545999	21.0929	21.0887	1.0004	0.4853	0.578826	H3K4me3
812	2L	16601800	16603599	41.3133	37.4806	1.10224	0.00305144	0.00517142	H3K4me3
813	2L	16657000	16657999	37.1563	34.005	1.09267	0.00876973	0.0134524	H3K4me3
814	2L	16677000	16678399	62.2521	57.536	1.08198	0.00318875	0.00538661	H3K4me3
815	2L	16680000	16680599	31.7676	29.3551	1.0822	0.0246094	0.0346648	H3K4me3
816	2L	16702200	16703399	41.9291	38.42	1.09134	0.00645712	0.0101718	H3K4me3
817	2L	16715200	16716599	40.4408	34.7095	1.16502	1.28825e-05	4.20477e-05	H3K4me3
818	2L	16719800	16721399	53.9382	57.1133	0.944528	1	1	H3K4me3
819	2L	16726600	16727999	62.2008	57.0194	1.09087	0.00133127	0.00245498	H3K4me3
820	2L	16728400	16733599	253.422	226.997	1.11641	1.38753e-14	7.48431e-13	H3K4me3
821	2L	16737400	16738399	51.1155	47.5318	1.07541	0.0110683	0.0166316	H3K4me3
822	2L	16742400	16744799	107.979	96.7075	1.11654	3.17045e-07	1.72201e-06	H3K4me3
823	2L	16754400	16755399	17.1412	12.4935	1.37096	1.60404e-08	1.34718e-07	H3K4me3
824	2L	16791600	16792799	30.7412	30.1536	1.0196	0.309183	0.37674	H3K4me3
825	2L	16799000	16799999	12.5223	12.3996	1.01021	0.422193	0.507621	H3K4me3
826	2L	16816600	16818799	59.4295	50.4438	1.17805	2.51325e-08	1.98053e-07	H3K4me3
827	2L	16824600	16825399	29.6121	26.4901	1.11781	0.00395529	0.00652471	H3K4me3
828	2L	16827000	16828399	48.0363	45.0895	1.06538	0.0262685	0.036803	H3K4me3
829	2L	16879400	16880599	45.6755	42.9289	1.06401	0.0318808	0.0441421	H3K4me3
830	2L	16881200	16882999	46.0861	37.4806	1.22943	9.23472e-10	1.20128e-08	H3K4me3
831	2L	16886800	16887999	46.0348	42.0365	1.09511	0.00343293	0.00574634	H3K4me3
832	2L	16888400	16889599	55.7344	51.4771	1.08271	0.00459505	0.00748145	H3K4me3
833	2L	16901800	16902199	7.44152	7.46794	0.997063	1	1	H3K4me3
834	2L	16909400	16910399	44.0333	39.829	1.10554	0.00178255	0.00318578	H3K4me3
835	2L	16973200	16973999	9.49435	12.2117	0.778686	1	1	H3K4me3
836	2L	17146000	17150799	52.6552	69.1372	0.761829	1	1	H3K4me3
837	2L	17260200	17260599	6.05586	6.66948	0.909286	1	1	H3K4me3
838	2L	17273400	17277799	51.988	66.6948	0.779711	1	1	H3K4me3
839	2L	17383000	17384199	18.9374	21.4175	0.884658	1	1	H3K4me3
840	2L	17384600	17385799	42.0317	38.2791	1.09803	0.00391753	0.00646925	H3K4me3
841	2L	17389400	17391199	50.8076	45.6531	1.11289	0.00043643	0.000909945	H3K4me3
842	2L	17409600	17411599	94.0197	88.3002	1.06479	0.00374412	0.00621735	H3K4me3
843	2L	17426200	17428199	63.0733	55.9391	1.12751	1.69917e-05	5.34524e-05	H3K4me3
844	2L	17447400	17449399	49.7299	39.9699	1.244	2.2825e-11	4.9247e-10	H3K4me3
845	2L	17449800	17450399	22.2219	17.3313	1.28167	2.86116e-07	1.5759e-06	H3K4me3
846	2L	17472000	17474599	128.251	116.293	1.10282	6.90559e-07	3.38358e-06	H3K4me3
847	2L	17476600	17477999	56.5042	51.8529	1.08971	0.00232268	0.00404256	H3K4me3
848	2L	17479800	17481999	103.719	93.1379	1.1136	9.32702e-07	4.38461e-06	H3K4me3
849	2L	17483200	17485399	104.54	97.2711	1.07474	0.000620609	0.0012462	H3K4me3
850	2L	17500000	17501199	62.2521	55.6573	1.11847	5.94984e-05	0.000159129	H3K4me3
851	2L	17560800	17561799	10.9313	15.4525	0.708581	1	1	H3K4me3
852	2L	17590200	17590999	15.5502	20.1963	0.770701	1	1	H3K4me3
853	2L	17688200	17692199	49.9865	64.2995	0.777631	1	1	H3K4me3
854	2L	17751600	17752399	9.44303	10.7557	0.878888	1	1	H3K4me3
855	2L	17963200	17964199	42.4423	39.4063	1.07706	0.0165098	0.0239735	H3K4me3
856	2L	18012400	18012999	7.03095	10.9906	0.641654	1	1	H3K4me3
857	2L	18120000	18120799	15.3962	15.9222	0.967336	1	1	H3K4me3
858	2L	18136800	18138199	61.6363	56.127	1.09815	0.000652935	0.00130275	H3K4me3
859	2L	18150400	18152399	61.8416	54.9528	1.12533	2.67005e-05	7.91029e-05	H3K4me3
860	2L	18156000	18156999	17.603	14.5132	1.21251	0.000231978	0.000525807	H3K4me3
861	2L	18157400	18158799	64.5103	60.7299	1.06227	0.0162285	0.0236199	H3K4me3
862	2L	18183200	18184599	15.2936	22.3569	0.684924	1	1	H3K4me3
863	2L	18274400	18275799	14.0106	19.6327	0.714539	1	1	H3K4me3
864	2L	18320000	18321399	49.9352	40.8154	1.22329	5.03358e-10	7.04589e-09	H3K4me3
865	2L	18442000	18443399	78.3669	70.5932	1.11011	2.7907e-05	8.20554e-05	H3K4me3
866	2L	18447800	18448999	66.2552	57.4421	1.15338	2.47132e-07	1.38682e-06	H3K4me3
867	2L	18453400	18457599	113.522	108.309	1.04815	0.0136213	0.0201058	H3K4me3
868	2L	18483600	18484399	23.6589	20.0084	1.18223	0.000205768	0.000473865	H3K4me3
869	2L	18485400	18486799	50.2431	42.2714	1.18848	6.58812e-08	4.4904e-07	H3K4me3
870	2L	18509600	18510999	28.2778	23.2962	1.21359	4.58131e-06	1.7289e-05	H3K4me3
871	2L	18511400	18511799	7.80076	5.63618	1.38164	5.69232e-05	0.000152862	H3K4me3
872	2L	18517800	18518199	7.74944	6.24677	1.23945	0.00447902	0.00730966	H3K4me3
873	2L	18561800	18563199	38.7472	33.3474	1.16183	2.58117e-05	7.67603e-05	H3K4me3
874	2L	18571200	18572199	32.0755	24.4235	1.31288	2.95572e-11	6.16464e-10	H3K4me3
875	2L	18590800	18591999	69.3344	63.0313	1.09999	0.000263224	0.00058591	H3K4me3
876	2L	18603800	18605399	61.2771	54.577	1.12274	3.98787e-05	0.0001126	H3K4me3
877	2L	18606800	18608199	61.8416	54.577	1.13307	9.8151e-06	3.32502e-05	H3K4me3
878	2L	18611400	18612399	48.6008	45.3243	1.07231	0.0159699	0.0232652	H3K4me3
879	2L	18617200	18618999	55.6831	48.9878	1.13663	1.64605e-05	5.20167e-05	H3K4me3
880	2L	18676600	18680199	79.7525	78.9535	1.01017	0.339724	0.412108	H3K4me3
881	2L	18681200	18682799	34.6415	33.6762	1.02875	0.224629	0.276947	H3K4me3
882	2L	18687200	18688999	91.0431	83.4155	1.09144	0.000131884	0.000318731	H3K4me3
883	2L	18689400	18690399	22.5812	19.9145	1.13381	0.00446718	0.00729414	H3K4me3
884	2L	18693800	18697199	131.433	109.953	1.19531	7.93319e-19	1.37883e-16	H3K4me3
885	2L	18698600	18700399	52.4499	44.9955	1.16559	7.92972e-07	3.81077e-06	H3K4me3
886	2L	18701600	18705799	178.186	161.007	1.10669	1.97875e-09	2.30131e-08	H3K4me3
887	2L	18707200	18709599	93.096	79.6581	1.16865	4.36437e-11	8.58737e-10	H3K4me3
888	2L	18730400	18732599	57.1714	48.9409	1.1681	1.90991e-07	1.10548e-06	H3K4me3
889	2L	18795600	18797199	32.8453	27.8521	1.17913	2.18157e-05	6.61981e-05	H3K4me3
890	2L	18808800	18810999	49.268	39.4533	1.24858	1.36812e-11	3.13566e-10	H3K4me3
891	2L	18812800	18813799	19.0913	16.1101	1.18479	0.000639927	0.00127924	H3K4me3
892	2L	18829800	18833199	117.422	102.719	1.14311	1.76439e-10	2.81627e-09	H3K4me3
893	2L	18838400	18839999	86.065	73.5052	1.17082	1.38389e-10	2.35941e-09	H3K4me3
894	2L	18845400	18846399	14.3185	16.3919	0.874137	1	1	H3K4me3
895	2L	18856600	18859399	99.8703	90.4138	1.10459	7.3851e-06	2.62102e-05	H3K4me3
896	2L	18880400	18882199	43.9306	39.9699	1.09908	0.0030279	0.0051343	H3K4me3
897	2L	18943000	18943999	49.1653	42.5532	1.15532	5.73085e-06	2.09818e-05	H3K4me3
898	2L	18948800	18949799	39.1065	36.7291	1.06476	0.04112	0.0558108	H3K4me3
899	2L	18950600	18951999	58.3518	50.209	1.16211	3.44502e-07	1.85344e-06	H3K4me3
900	2L	18956400	18957199	37.5155	31.3278	1.19736	9.83052e-07	4.58343e-06	H3K4me3
901	2L	18966600	18970199	136.77	125.311	1.09144	3.99728e-06	1.53819e-05	H3K4me3
902	2L	18973600	18975399	67.4869	58.3815	1.15591	1.29725e-07	7.97338e-07	H3K4me3
903	2L	18986200	18988799	91.6077	82.9458	1.10442	1.70451e-05	5.35936e-05	H3K4me3
904	2L	19003200	19004199	31.8189	30.9051	1.02966	0.226924	0.279666	H3K4me3
905	2L	19008200	19009399	61.8929	56.8315	1.08906	0.00163702	0.00295097	H3K4me3
906	2L	19032600	19035999	161.301	149.171	1.08132	7.16542e-06	2.55319e-05	H3K4me3
907	2L	19041800	19043199	47.0612	43.4456	1.08323	0.00794823	0.0123282	H3K4me3
908	2L	19043800	19047399	132.151	120.99	1.09225	4.79864e-06	1.79683e-05	H3K4me3
909	2L	19049000	19055799	290.732	260.533	1.11591	2.41418e-16	2.15793e-14	H3K4me3
910	2L	19063200	19065999	114.548	105.538	1.08538	6.33421e-05	0.000168222	H3K4me3
911	2L	19114400	19115399	35.9759	32.8777	1.09423	0.00878196	0.0134678	H3K4me3
912	2L	19119000	19120399	35.1034	30.5763	1.14798	0.000188194	0.00043905	H3K4me3
913	2L	19122600	19123999	66.4091	60.8238	1.09183	0.000863541	0.00167126	H3K4me3
914	2L	19126200	19128199	79.1367	73.1764	1.08146	0.00113481	0.00213229	H3K4me3
915	2L	19130600	19134599	178.596	163.121	1.09487	6.49818e-08	4.43392e-07	H3K4me3
916	2L	19158600	19159599	18.1162	16.3919	1.10516	0.0297386	0.0413683	H3K4me3
917	2L	19180400	19181799	58.1978	53.4498	1.08883	0.00221389	0.00388237	H3K4me3
918	2L	19186000	19187199	65.742	58.3345	1.12696	1.25379e-05	4.1073e-05	H3K4me3
919	2L	19190400	19191199	12.4196	14.8419	0.8376	1	1	H3K4me3
920	2L	19362000	19363199	28.5857	27.5234	1.03869	0.179662	0.224067	H3K4me3
921	2L	19388200	19389799	34.1283	31.5626	1.08131	0.0219118	0.0311171	H3K4me3
922	2L	19397800	19398399	9.49435	9.76938	0.972426	1	1	H3K4me3
923	2L	19422600	19423399	16.6279	14.748	1.12736	0.0155731	0.0227346	H3K4me3
924	2L	19425800	19426599	25.7117	23.578	1.0905	0.0260804	0.0365722	H3K4me3
925	2L	19430600	19431799	52.5012	48.8	1.07586	0.00986926	0.0149738	H3K4me3
926	2L	19432200	19433599	35.3087	30.1066	1.17266	2.07711e-05	6.34285e-05	H3K4me3
927	2L	19437000	19445999	230.841	204.687	1.12777	1.22369e-15	8.70071e-14	H3K4me3
928	2L	19452400	19453599	53.7329	50.4908	1.06424	0.0220085	0.0312332	H3K4me3
929	2L	19455000	19455599	9.49435	6.90432	1.37322	1.54519e-05	4.91522e-05	H3K4me3
930	2L	19483800	19484799	48.2929	39.5472	1.22099	1.30948e-09	1.60971e-08	H3K4me3
931	2L	19489200	19495199	235.357	206.566	1.13937	2.3914e-18	3.56262e-16	H3K4me3
932	2L	19498000	19498999	42.545	40.2517	1.05701	0.0543404	0.0724809	H3K4me3
933	2L	19507400	19508999	83.499	76.3233	1.09402	0.000166745	0.000392816	H3K4me3
934	2L	19515600	19516799	15.6015	20.1963	0.773236	1	1	H3K4me3
935	2L	19518800	19519599	17.4491	19.3509	0.902182	1	1	H3K4me3
936	2L	19525400	19528199	89.5548	85.2942	1.04998	0.0208798	0.0297597	H3K4me3
937	2L	19529600	19530399	29.9714	23.3902	1.28099	3.67404e-09	3.86361e-08	H3K4me3
938	2L	19533400	19534399	31.511	30.7642	1.02438	0.267956	0.327781	H3K4me3
939	2L	19541800	19544199	97.1503	87.6426	1.10847	4.91096e-06	1.83669e-05	H3K4me3
940	2L	19549600	19550199	15.6528	14.1374	1.10714	0.036917	0.050589	H3K4me3
941	2L	19571600	19572799	28.4317	26.6779	1.06579	0.0653236	0.08623	H3K4me3
942	2L	19576200	19577599	71.2333	65.0979	1.09425	0.000443428	0.000922998	H3K4me3
943	2L	19579400	19580599	44.6491	39.7821	1.12231	0.000385152	0.000820251	H3K4me3
944	2L	19581200	19582599	64.2537	57.2542	1.12223	2.86847e-05	8.39477e-05	H3K4me3
945	2L	19583000	19585599	104.746	94.6879	1.10621	3.39314e-06	1.32859e-05	H3K4me3
946	2L	19586600	19588799	73.4401	71.7674	1.02335	0.187828	0.233739	H3K4me3
947	2L	19659400	19663599	49.6272	60.8238	0.816131	1	1	H3K4me3
948	2L	19735400	19736799	76.8786	66.9766	1.1478	8.27216e-08	5.41411e-07	H3K4me3
949	2L	19754800	19756999	71.4899	69.466	1.02918	0.139016	0.175651	H3K4me3
950	2L	19757600	19759799	87.0401	77.2627	1.12653	6.8864e-07	3.37682e-06	H3K4me3
951	2L	19790200	19792799	104.848	98.915	1.06	0.00436186	0.00713333	H3K4me3
952	2L	19795000	19796199	42.0317	38.42	1.09401	0.0052779	0.00847635	H3K4me3
953	2L	19935200	19936599	44.2385	35.461	1.24732	1.62561e-10	2.64882e-09	H3K4me3
954	2L	19958600	19960399	99.3571	90.6956	1.0955	3.61384e-05	0.00010325	H3K4me3
955	2L	19964200	19965399	26.8408	24.1886	1.10961	0.008929	0.0136799	H3K4me3
956	2L	20009000	20010599	16.0121	21.2296	0.754981	1	1	H3K4me3
957	2L	20016400	20017199	19.2966	18.0828	1.06719	0.100063	0.128535	H3K4me3
958	2L	20060000	20060999	45.6242	39.6881	1.1495	2.20741e-05	6.695e-05	H3K4me3
959	2L	20061400	20062399	42.8016	36.1185	1.18491	8.26594e-07	3.95413e-06	H3K4me3
960	2L	20064800	20065799	40.6461	41.0032	0.991406	1	1	H3K4me3
961	2L	20066200	20067199	32.8966	31.3278	1.05014	0.104962	0.134552	H3K4me3
962	2L	20074000	20076199	72.2084	66.46	1.0865	0.00100983	0.00192343	H3K4me3
963	2L	20082400	20085199	129.174	111.643	1.157	4.10738e-13	1.45197e-11	H3K4me3
964	2L	20089800	20094599	192.196	169.226	1.13572	1.09875e-14	6.24989e-13	H3K4me3
965	2L	20096400	20097399	49.8325	45.841	1.08708	0.00483132	0.00783149	H3K4me3
966	2L	20215200	20218199	48.4982	56.4558	0.859241	1	1	H3K4me3
967	2L	20311200	20312599	43.52	41.1441	1.05779	0.0502084	0.067285	H3K4me3
968	2L	20341800	20343999	33.4612	33.958	0.985517	1	1	H3K4me3
969	2L	20348600	20351599	125.736	112.865	1.11403	7.01763e-08	4.73161e-07	H3K4me3
970	2L	20415600	20418199	120.193	109.953	1.09314	1.01917e-05	3.43031e-05	H3K4me3
971	2L	20426200	20427599	28.0212	27.5703	1.01648	0.342148	0.414807	H3K4me3
972	2L	20429000	20429999	44.1359	39.876	1.10681	0.00158765	0.00287191	H3K4me3
973	2L	20448600	20450999	119.526	109.201	1.09455	8.18446e-06	2.85293e-05	H3K4me3
974	2L	20457800	20460399	121.066	114.274	1.05945	0.00262325	0.00451794	H3K4me3
975	2L	20462600	20463599	44.0333	38.2321	1.15166	2.38859e-05	7.17494e-05	H3K4me3
976	2L	20644800	20648399	121.887	115.589	1.0545	0.0049864	0.00806407	H3K4me3
977	2L	20650000	20650799	31.5623	29.1203	1.08387	0.0228622	0.0323859	H3K4me3
978	2L	20654800	20657399	119.885	110.563	1.08432	5.34378e-05	0.000145059	H3K4me3
979	2L	20675000	20677399	118.756	108.778	1.09173	1.49022e-05	4.75973e-05	H3K4me3
980	2L	20680200	20683199	137.54	125.734	1.0939	2.20904e-06	9.17184e-06	H3K4me3
981	2L	20733200	20734399	72.0031	62.5616	1.15087	1.2176e-07	7.57311e-07	H3K4me3
982	2L	20734800	20736599	82.5239	75.337	1.09539	0.000149569	0.000356108	H3K4me3
983	2L	20751200	20753799	119.064	106.289	1.12018	3.73176e-08	2.76982e-07	H3K4me3
984	2L	20756400	20759799	144.981	129.209	1.12205	8.77929e-10	1.15646e-08	H3K4me3
985	2L	20760400	20760799	6.00454	7.13917	0.842714	1	1	H3K4me3
986	2L	20787600	20788599	55.3238	51.1953	1.08065	0.00563016	0.0089959	H3K4me3
987	2L	20792000	20793999	55.1186	48.0485	1.14709	4.9552e-06	1.85103e-05	H3K4me3
988	2L	20797600	20798799	43.3661	38.326	1.13146	0.000198195	0.000458958	H3K4me3
989	2L	20810000	20810799	7.6468	11.4133	0.671724	1	1	H3K4me3
990	2L	20824400	20826199	36.2325	32.0793	1.12941	0.000696071	0.00138308	H3K4me3
991	2L	20829600	20830799	39.7223	33.4414	1.18769	1.43557e-06	6.33451e-06	H3K4me3
992	2L	20840800	20841599	16.7819	15.3586	1.09267	0.0529554	0.0707845	H3K4me3
993	2L	20859200	20860999	59.4808	50.5378	1.17688	2.97119e-08	2.28388e-07	H3K4me3
994	2L	20865200	20865599	8.51925	6.57555	1.29416	0.000570676	0.0011567	H3K4me3
995	2L	20870200	20870799	9.08378	6.52858	1.38925	1.22805e-05	4.0399e-05	H3K4me3
996	2L	20884800	20885999	28.3804	22.8735	1.24045	4.1864e-07	2.18833e-06	H3K4me3
997	2L	20889600	20890399	19.0913	14.9829	1.27365	2.966e-06	1.18356e-05	H3K4me3
998	2L	20916600	20917399	12.4196	12.9632	0.958553	1	1	H3K4me3
999	2L	20917800	20918999	53.0657	47.5788	1.1153	0.000262039	0.000584104	H3K4me3
1000	2L	20922000	20922999	28.1751	25.4098	1.1088	0.00800671	0.0124066	H3K4me3
1001	2L	20923400	20924199	11.1366	10.7557	1.03566	0.289355	0.353198	H3K4me3
1002	2L	20925400	20926199	25.7117	24.3295	1.05688	0.104622	0.134143	H3K4me3
1003	2L	20927200	20927999	23.8642	22.4038	1.06524	0.0839744	0.108919	H3K4me3
1004	2L	21050800	21051999	41.8265	39.923	1.04773	0.0896294	0.115894	H3K4me3
1005	2L	21070600	21071599	13.0355	16.9085	0.771832	1	1	H3K4me3
1006	2L	21101200	21103999	112.752	105.115	1.07266	0.000549502	0.00111849	H3K4me3
1007	2L	21104600	21105399	12.2657	15.6874	0.78281	1	1	H3K4me3
1008	2L	21107800	21108399	10.6747	10.9436	0.975933	1	1	H3K4me3
1009	2L	21140600	21142399	66.2552	64.2055	1.03197	0.126751	0.160999	H3K4me3
1010	2L	21143000	21144399	60.8152	54.0604	1.12492	3.23716e-05	9.38161e-05	H3K4me3
1011	2L	21147600	21148399	22.5812	20.4781	1.10267	0.0201749	0.0288536	H3K4me3
1012	2L	21154000	21156399	91.2484	83.2746	1.09575	6.83668e-05	0.00017966	H3K4me3
1013	2L	21156800	21159799	112.701	100.324	1.12335	4.11022e-08	3.0132e-07	H3K4me3
1014	2L	21161200	21164599	124.145	117.092	1.06025	0.00209934	0.00369496	H3K4me3
1015	2L	21165200	21166799	52.2959	47.8136	1.09374	0.00225836	0.00394709	H3K4me3
1016	2L	21167400	21170599	99.9729	94.5939	1.05688	0.00746677	0.0116421	H3K4me3
1017	2L	21178400	21180599	81.3435	76.6991	1.06057	0.00977577	0.0148356	H3K4me3
1018	2L	21218000	21218599	11.3419	11.742	0.966427	1	1	H3K4me3
1019	2L	21219200	21220799	62.4061	57.1133	1.09267	0.00108844	0.00205689	H3K4me3
1020	2L	21221200	21222999	70.3608	67.916	1.03604	0.0934297	0.120484	H3K4me3
1021	2L	21235200	21235999	13.5487	10.286	1.31617	7.68376e-06	2.71316e-05	H3K4me3
1022	2L	21237200	21238599	53.5789	46.1228	1.16159	1.04205e-06	4.80654e-06	H3K4me3
1023	2L	21261000	21264599	139.849	127.331	1.09831	6.72535e-07	3.31343e-06	H3K4me3
1024	2L	21308200	21311999	134.614	126.814	1.06152	0.00118195	0.00220958	H3K4me3
1025	2L	21314400	21315999	63.4325	54.4831	1.1642	8.28223e-08	5.40938e-07	H3K4me3
1026	2L	21344200	21345599	58.9163	53.7316	1.09649	0.000987528	0.00188613	H3K4me3
1027	2L	21380200	21382399	32.4348	38.1851	0.849707	1	1	H3K4me3
1028	2L	21405600	21405999	16.9872	17.2373	0.98578	1	1	H3K4me3
1029	2L	21416600	21441199	1279.89	1335.4	0.958437	1	1	H3K4me3
1030	2L	21450200	21465799	778.229	828.378	0.93947	1	1	H3K4me3
1031	2L	21466200	21470799	245.467	251.984	0.97416	1	1	H3K4me3
1032	2L	21471200	21475799	241.772	254.474	0.950114	1	1	H3K4me3
1033	2L	21476400	21480799	243.569	248.931	0.978478	1	1	H3K4me3
1034	2L	21481400	21539599	3063.13	3147.2	0.973291	1	1	H3K4me3
1035	2L	21540800	21543999	122.605	128.364	0.955188	1	1	H3K4me3
1036	2L	21573400	21574599	59.6861	55.1407	1.08244	0.00361542	0.00602281	H3K4me3
1037	2L	21618000	21618799	10.726	9.11183	1.17672	0.00955899	0.0145312	H3K4me3
1038	2L	21623000	21623999	23.4023	19.7736	1.1833	0.000206267	0.00047484	H3K4me3
1039	2L	21624600	21625399	14.8317	15.7343	0.94308	1	1	H3K4me3
1040	2L	21628800	21629999	45.0084	42.2244	1.06596	0.0291285	0.0405918	H3K4me3
1041	2L	21658600	21660599	75.6469	66.2721	1.14142	3.05226e-07	1.67233e-06	H3K4me3
1042	2L	21676000	21677799	49.8838	49.5984	1.00584	0.420688	0.506006	H3K4me3
1043	2L	21679600	21682199	92.4288	85.2473	1.08425	0.000333469	0.000722728	H3K4me3
1044	2L	21752600	21753799	26.4815	23.625	1.12086	0.00501981	0.00811391	H3K4me3
1045	2L	21756400	21759199	126.506	116.669	1.08432	3.45887e-05	9.94126e-05	H3K4me3
1046	2L	21795000	21795399	7.6468	6.10586	1.25115	0.00341693	0.00572416	H3K4me3
1047	2L	21828600	21830399	32.1268	24.3295	1.32005	1.2286e-11	2.84716e-10	H3K4me3
1048	2L	22019400	22019999	9.39171	8.21943	1.14234	0.0347589	0.0479046	H3K4me3
1049	2L	22109000	22109799	15.6528	12.6814	1.23379	0.000164227	0.000387616	H3K4me3
1050	2L	22121600	22123399	74.0559	70.4523	1.05118	0.0289088	0.0403125	H3K4me3
1051	2L	22128400	22130199	97.099	87.8775	1.10493	9.13283e-06	3.11752e-05	H3K4me3
1052	2L	22131200	22132199	39.2091	34.8504	1.12503	0.000642619	0.0012838	H3K4me3
1053	2L	22134000	22135199	41.7751	34.9443	1.19534	3.32914e-07	1.80038e-06	H3K4me3
1054	2L	22153600	22154199	7.95473	9.34667	0.852284	1	1	H3K4me3
1055	2L	22166400	22169799	116.293	107.369	1.08312	8.33275e-05	0.000213768	H3K4me3
1056	2L	22174600	22175799	20.1691	18.3646	1.09825	0.0311758	0.0431946	H3K4me3
1057	2L	22239800	22241199	78.8288	68.4796	1.15109	3.20388e-08	2.4211e-07	H3K4me3
1058	2L	22246000	22247999	87.2454	74.7264	1.16748	2.15551e-10	3.33837e-09	H3K4me3
1059	2L	22249600	22251399	69.8476	66.7888	1.04583	0.0486531	0.0653688	H3K4me3
1060	2L	22534600	22536799	106.234	96.2378	1.10386	4.53448e-06	1.71433e-05	H3K4me3
1061	2L	22538000	22539799	90.222	77.9672	1.15714	1.03673e-09	1.32655e-08	H3K4me3
1062	2L	22550000	22551399	64.151	59.4617	1.07887	0.00379996	0.00630505	H3K4me3
1063	2L	22577400	22580999	116.344	108.262	1.07467	0.000334698	0.000725141	H3K4me3
1064	2L	22681400	22684399	38.08	49.4105	0.770992	1	1	H3K4me3
1065	2L	22751000	22751799	14.3698	12.0239	1.19471	0.00165283	0.00297605	H3K4me3
1066	2L	22755400	22756799	38.1314	34.6156	1.10156	0.00439788	0.00718661	H3K4me3
1067	2L	22766600	22773599	109.673	127.096	0.862997	1	1	H3K4me3
1068	2L	22797000	22798399	54.3487	49.7393	1.09267	0.00209845	0.00369442	H3K4me3
1069	2L	22842400	22843799	51.6801	49.6454	1.04103	0.0989901	0.127235	H3K4me3
1070	2L	22844200	22845399	47.2665	45.8879	1.03011	0.179842	0.224247	H3K4me3
1071	2L	22895800	22897599	22.2219	27.1476	0.819032	1	1	H3K4me3
1072	2L	22904200	22906199	21.76	26.4901	0.821921	1	1	H3K4me3
1073	2L	22924600	22926199	78.059	71.5795	1.09052	0.000405741	0.000856807	H3K4me3
1074	2L	22981600	22984599	109.673	100.606	1.09012	3.9558e-05	0.000111795	H3K4me3
1075	2L	23065000	23065399	6.82567	5.1665	1.31908	0.00087249	0.00168753	H3K4me3
1076	2L	23066600	23069599	125.325	116.481	1.07594	0.000167476	0.000394391	H3K4me3
1077	2L	23172800	23174599	88.0152	82.664	1.06475	0.00484023	0.0078439	H3K4me3
1078	2L	23176200	23177599	64.6642	58.7572	1.10053	0.000381219	0.000812705	H3K4me3
1079	2L	23234200	23235599	21.5034	27.6643	0.777834	1	1	H3K4me3
1080	2L	23236000	23239399	54.4514	59.8844	0.909418	1	1	H3K4me3
1081	2L	23311800	23313599	87.2967	80.4095	1.08566	0.000389706	0.000827976	H3K4me3
1082	2L	23353400	23355199	22.3246	26.1613	0.853772	1	1	H3K4me3
1083	2L	23512600	23513599	169.307	182.659	0.926945	1	1	H3K4me3
1084	2R	238800	245599	105.208	114.884	0.915844	1	1	H3K4me3
1085	2R	529600	536399	108.697	121.554	0.894311	1	1	H3K4me3
1086	2R	748600	748999	30.4846	33.1595	0.919575	1	1	H3K4me3
1087	2R	755800	757199	16.7819	21.2766	0.789419	1	1	H3K4me3
1088	2R	807800	810599	99.3571	96.3318	1.03144	0.0855225	0.110813	H3K4me3
1089	2R	854800	855999	52.7578	49.4105	1.06777	0.0178649	0.0257678	H3K4me3
1090	2R	869600	870799	53.9382	53.3089	1.01188	0.344462	0.41737	H3K4me3
1091	2R	875800	877199	13.9079	19.4448	0.716161	1	1	H3K4me3
1092	2R	1071400	1074999	135.641	131.088	1.03475	0.0393487	0.0536277	H3K4me3
1093	2R	1153200	1160799	129.996	150.956	0.861222	1	1	H3K4me3
1094	2R	1207200	1207999	11.9577	13.4329	0.890889	1	1	H3K4me3
1095	2R	1211000	1212599	28.1751	28.1339	1.00162	0.474994	0.5674	H3K4me3
1096	2R	1254800	1256199	18.9374	23.3902	0.810197	1	1	H3K4me3
1097	2R	1263000	1265999	165.099	157.719	1.0468	0.00485542	0.00786648	H3K4me3
1098	2R	1343400	1345399	109.981	102.766	1.07021	0.000903673	0.00174031	H3K4me3
1099	2R	1348800	1350199	27.8672	25.2219	1.10486	0.0102979	0.0155676	H3K4me3
1100	2R	1414000	1417399	50.4997	55.6573	0.907489	1	1	H3K4me3
1101	2R	1525200	1527999	94.9435	94.7348	1.00225	0.456163	0.546261	H3K4me3
1102	2R	1590200	1591999	85.8084	74.4446	1.15261	6.30118e-09	6.07495e-08	H3K4me3
1103	2R	1648600	1651799	76.0061	64.8631	1.17174	1.24658e-09	1.55066e-08	H3K4me3
1104	2R	1673800	1676799	35.8219	41.4729	0.864002	1	1	H3K4me3
1105	2R	1825600	1826799	125.069	130.9	0.9555	1	1	H3K4me3
1106	2R	1939800	1948399	121.117	137.006	0.884098	1	1	H3K4me3
1107	2R	2065800	2066799	17.8083	16.6267	1.07113	0.0966798	0.124547	H3K4me3
1108	2R	2071000	2071599	11.8038	12.0708	0.978322	1	1	H3K4me3
1109	2R	2159000	2162199	39.3631	48.753	0.807673	1	1	H3K4me3
1110	2R	2346800	2347799	12.163	14.9359	0.815222	1	1	H3K4me3
1111	2R	2352000	2352799	10.3155	11.1784	0.923513	1	1	H3K4me3
1112	2R	2357800	2358599	11.1366	12.8693	0.866191	1	1	H3K4me3
1113	2R	2563200	2565599	94.4303	87.2199	1.08267	0.000364527	0.000781646	H3K4me3
1114	2R	2827200	2829599	29.3555	36.6822	0.800641	1	1	H3K4me3
1115	2R	2845200	2846799	55.4265	50.1151	1.10597	0.000525382	0.00107429	H3K4me3
1116	2R	2858600	2862799	59.0703	67.4463	0.875962	1	1	H3K4me3
1117	2R	2910200	2912399	24.8393	29.2142	0.850635	1	1	H3K4me3
1118	2R	3169400	3169799	9.03246	7.46794	1.20877	0.00624336	0.00989355	H3K4me3
1119	2R	3229200	3234199	55.2725	69.372	0.796955	1	1	H3K4me3
1120	2R	3304200	3312999	147.239	172.232	0.854953	1	1	H3K4me3
1121	2R	3387200	3391399	48.8574	60.495	0.807848	1	1	H3K4me3
1122	2R	3526800	3531199	54.6567	67.8221	0.806082	1	1	H3K4me3
1123	2R	3616800	3617199	7.23623	6.01193	1.20279	0.0141417	0.0208199	H3K4me3
1124	2R	3618400	3620799	25.6091	32.6899	0.783839	1	1	H3K4me3
1125	2R	3940800	3944399	110.442	106.195	1.04002	0.0342349	0.0472343	H3K4me3
1126	2R	3946600	3948599	46.4967	49.9272	0.931441	1	1	H3K4me3
1127	2R	3950800	3952799	47.2665	49.4105	0.956736	1	1	H3K4me3
1128	2R	3955000	3956799	45.9321	47.5788	0.965517	1	1	H3K4me3
1129	2R	3963600	3965599	47.831	50.3029	0.950991	1	1	H3K4me3
1130	2R	3967400	3971599	50.705	61.1056	0.829994	1	1	H3K4me3
1131	2R	3972600	3974399	45.1623	44.0092	1.02627	0.215769	0.266548	H3K4me3
1132	2R	3976800	3978599	44.7004	45.7001	0.978244	1	1	H3K4me3
1133	2R	3981000	3982799	42.0317	43.8213	0.959305	1	1	H3K4me3
1134	2R	3985200	3986999	38.9525	41.379	0.941531	1	1	H3K4me3
1135	2R	3989200	3991199	42.1344	44.8077	0.940499	1	1	H3K4me3
1136	2R	3993400	3994999	41.1593	44.4319	0.926521	1	1	H3K4me3
1137	2R	3997400	3998599	27.8159	29.9657	0.928514	1	1	H3K4me3
1138	2R	4012800	4013399	14.9344	13.292	1.12345	0.0233201	0.0329898	H3K4me3
1139	2R	4013800	4015799	81.4461	75.4309	1.07975	0.00120306	0.00224435	H3K4me3
1140	2R	4034600	4038999	51.5261	64.0176	0.805084	1	1	H3K4me3
1141	2R	4130600	4133199	102.95	93.6546	1.09924	1.41011e-05	4.53861e-05	H3K4me3
1142	2R	4186400	4188199	75.4416	71.0629	1.06164	0.011083	0.0166458	H3K4me3
1143	2R	4241600	4243199	76.8786	71.9553	1.06844	0.00536998	0.00860434	H3K4me3
1144	2R	4269400	4270399	14.9344	14.1374	1.05649	0.16689	0.209013	H3K4me3
1145	2R	4271000	4272799	43.9306	39.876	1.10167	0.00246591	0.00426574	H3K4me3
1146	2R	4331200	4335399	54.2461	67.4933	0.803927	1	1	H3K4me3
1147	2R	4469600	4472199	80.9329	76.5112	1.05781	0.0129594	0.0192286	H3K4me3
1148	2R	4515200	4516599	71.6439	64.2995	1.11421	3.33519e-05	9.63893e-05	H3K4me3
1149	2R	4541400	4541799	8.26265	8.36034	0.988898	1	1	H3K4me3
1150	2R	4544000	4544799	10.6234	12.5875	0.844891	1	1	H3K4me3
1151	2R	4546600	4549399	100.281	94.0773	1.06595	0.00248979	0.0043011	H3K4me3
1152	2R	4595000	4597199	68.0514	66.2721	1.02689	0.163808	0.205524	H3K4me3
1153	2R	4618800	4620999	105.772	97.2711	1.0874	8.28512e-05	0.000212983	H3K4me3
1154	2R	4671200	4673599	99.9216	95.0636	1.05112	0.0140346	0.0206719	H3K4me3
1155	2R	4727600	4729399	69.0265	63.9707	1.07904	0.00277547	0.00475523	H3K4me3
1156	2R	4744400	4746399	79.0341	74.0219	1.06773	0.00522506	0.00841306	H3K4me3
1157	2R	4782800	4783999	38.6446	33.958	1.13795	0.000234617	0.00053073	H3K4me3
1158	2R	4786600	4789399	98.5873	94.0303	1.04848	0.0190701	0.0273799	H3K4me3
1159	2R	4815000	4815999	15.191	18.5994	0.81744	1	1	H3K4me3
1160	2R	4822600	4824399	82.6265	77.1218	1.07139	0.00296316	0.00503681	H3K4me3
1161	2R	4829200	4830799	79.5473	72.7537	1.09338	0.000250394	0.000560844	H3K4me3
1162	2R	4863400	4868999	195.84	216.57	0.904321	1	1	H3K4me3
1163	2R	4923800	4924399	9.28907	7.46794	1.24291	0.00195933	0.0034651	H3K4me3
1164	2R	4990200	4993399	39.9789	48.5181	0.824259	1	1	H3K4me3
1165	2R	5090400	5092199	82.0107	75.9006	1.08051	0.00106113	0.00201196	H3K4me3
1166	2R	5120600	5122599	79.6499	76.5112	1.04105	0.0558756	0.0744176	H3K4me3
1167	2R	5126600	5128399	68.9239	67.0706	1.02768	0.155612	0.195869	H3K4me3
1168	2R	5144600	5146599	74.2099	70.9689	1.0457	0.0442631	0.0597916	H3K4me3
1169	2R	5249800	5251199	52.1933	49.1287	1.06241	0.0267058	0.0373906	H3K4me3
1170	2R	5258600	5260399	70.9254	64.1585	1.10546	0.000114517	0.000281544	H3K4me3
1171	2R	5289800	5290399	8.92982	7.89066	1.13146	0.0493891	0.0662723	H3K4me3
1172	2R	5293800	5295999	107.107	98.5393	1.08695	8.12146e-05	0.000209119	H3K4me3
1173	2R	5307000	5308999	75.9548	72.5189	1.04741	0.0371527	0.0508787	H3K4me3
1174	2R	5338600	5340999	101.102	94.547	1.06934	0.0015502	0.00280985	H3K4me3
1175	2R	5350400	5352199	76.2627	71.0159	1.07389	0.00313746	0.00530427	H3K4me3
1176	2R	5360400	5363199	92.8907	88.535	1.04922	0.0205374	0.0293183	H3K4me3
1177	2R	5380400	5385999	62.6114	77.6854	0.806134	1	1	H3K4me3
1178	2R	5386400	5387399	10.3155	13.1041	0.788285	1	1	H3K4me3
1179	2R	5412800	5414999	57.3253	47.25	1.21312	1.70118e-10	2.75046e-09	H3K4me3
1180	2R	5416600	5417399	10.9313	10.4269	1.04857	0.232638	0.286539	H3K4me3
1181	2R	5494000	5495799	44.4951	37.4806	1.18703	4.01773e-07	2.11964e-06	H3K4me3
1182	2R	5519200	5519999	13.2921	12.0239	1.10543	0.0515979	0.0690436	H3K4me3
1183	2R	5603400	5604999	71.7978	65.6146	1.09423	0.000423822	0.000890482	H3K4me3
1184	2R	5608600	5610399	81.1382	75.1491	1.0797	0.00123299	0.00229471	H3K4me3
1185	2R	5651400	5655399	152.679	142.736	1.06967	0.000133871	0.000322414	H3K4me3
1186	2R	5661000	5663199	86.7322	79.6111	1.08945	0.000242549	0.000546499	H3K4me3
1187	2R	5663600	5664799	24.8393	22.216	1.11803	0.00730911	0.0114105	H3K4me3
1188	2R	5668400	5669799	24.0181	27.1006	0.886614	1	1	H3K4me3
1189	2R	5671200	5673199	82.9858	75.337	1.10152	6.06084e-05	0.000161786	H3K4me3
1190	2R	5681800	5682599	15.191	13.1041	1.15901	0.00584731	0.00931905	H3K4me3
1191	2R	5684000	5684599	9.03246	8.31337	1.08653	0.127835	0.162244	H3K4me3
1192	2R	5690800	5691599	18.3215	16.8616	1.0866	0.0566592	0.0754291	H3K4me3
1193	2R	5697800	5699199	52.7578	50.5378	1.04397	0.0823324	0.106923	H3K4me3
1194	2R	5701800	5703799	84.4741	73.9749	1.1419	6.28903e-08	4.31002e-07	H3K4me3
1195	2R	5725600	5727799	50.0378	45.6531	1.09604	0.00224006	0.00392277	H3K4me3
1196	2R	5754400	5755799	61.9442	56.5497	1.09539	0.000851419	0.00165086	H3K4me3
1197	2R	5757600	5758799	48.6008	44.0092	1.10432	0.00123734	0.00230075	H3K4me3
1198	2R	5759200	5761999	118.91	107.228	1.10894	4.61414e-07	2.38798e-06	H3K4me3
1199	2R	5782400	5782799	8.6219	6.43464	1.33813	0.000120827	0.000294742	H3K4me3
1200	2R	5804800	5805799	15.3962	20.2903	0.759571	1	1	H3K4me3
1201	2R	5967400	5967799	9.59699	7.37401	1.30014	0.000229965	0.000522283	H3K4me3
1202	2R	5973800	5974399	11.9064	10.9906	1.08337	0.106088	0.135856	H3K4me3
1203	2R	5979400	5980799	75.2363	68.2448	1.10244	0.000111067	0.000274464	H3K4me3
1204	2R	5981600	5983399	71.2846	65.3797	1.09032	0.000699054	0.00138768	H3K4me3
1205	2R	5993200	5993999	12.471	9.86332	1.26356	0.000182586	0.000426922	H3K4me3
1206	2R	5998400	5999599	16.3713	14.3723	1.13894	0.0103081	0.0155754	H3K4me3
1207	2R	6014600	6015799	41.5699	39.2654	1.05873	0.051386	0.0688042	H3K4me3
1208	2R	6017600	6018999	66.4605	60.9647	1.09015	0.00103208	0.00196224	H3K4me3
1209	2R	6035200	6036799	81.6514	76.5582	1.06654	0.00525265	0.00844446	H3K4me3
1210	2R	6039400	6040199	9.44303	12.6814	0.74592	1	1	H3K4me3
1211	2R	6042600	6043799	64.5103	55.3755	1.1649	5.83858e-08	4.06815e-07	H3K4me3
1212	2R	6075200	6077999	108.082	103.048	1.04887	0.0144094	0.0211394	H3K4me3
1213	2R	6084200	6085799	81.5488	74.2097	1.09889	0.000100352	0.000250961	H3K4me3
1214	2R	6130800	6131999	35.668	32.6429	1.09267	0.00995139	0.0150874	H3K4me3
1215	2R	6156000	6157799	46.9585	39.0775	1.20155	3.06318e-08	2.34021e-07	H3K4me3
1216	2R	6168600	6168999	5.59397	6.85736	0.817645	1	1	H3K4me3
1217	2R	6173600	6175199	35.7706	30.999	1.15383	0.0001005	0.000251129	H3K4me3
1218	2R	6213000	6214199	61.4823	55.4694	1.10839	0.000214306	0.000492078	H3K4me3
1219	2R	6214600	6215199	10.5721	12.2117	0.866602	1	1	H3K4me3
1220	2R	6221000	6222999	62.7654	57.63	1.08911	0.00152473	0.0027693	H3K4me3
1221	2R	6240800	6242799	43.7253	38.0912	1.14784	3.75571e-05	0.000106864	H3K4me3
1222	2R	6313800	6316999	37.6182	48.6121	0.774152	1	1	H3K4me3
1223	2R	6347000	6351599	78.059	92.6682	0.842475	1	1	H3K4me3
1224	2R	6387000	6389399	30.9978	34.4277	0.900635	1	1	H3K4me3
1225	2R	6450600	6451799	18.7321	18.4115	1.0176	0.357987	0.433002	H3K4me3
1226	2R	6452400	6454999	31.6136	39.1245	0.808367	1	1	H3K4me3
1227	2R	6459400	6460599	18.3215	17.9888	1.01869	0.351739	0.425693	H3K4me3
1228	2R	6494800	6496999	23.1457	30.3415	0.76335	1	1	H3K4me3
1229	2R	6502000	6502999	25.5578	25.034	1.02105	0.311908	0.37969	H3K4me3
1230	2R	6582200	6584399	22.3759	29.4491	0.760346	1	1	H3K4me3
1231	2R	6610600	6611799	15.5502	21.2296	0.733272	1	1	H3K4me3
1232	2R	6613800	6614599	30.8951	27.7582	1.11297	0.00454444	0.00741063	H3K4me3
1233	2R	6627200	6628199	15.4476	15.4056	1.003	0.465871	0.55746	H3K4me3
1234	2R	6628800	6633599	158.735	146.776	1.08149	8.07051e-06	2.8195e-05	H3K4me3
1235	2R	6634400	6637599	133.383	118.313	1.12736	9.52287e-10	1.23109e-08	H3K4me3
1236	2R	6643800	6645199	29.7661	28.6506	1.03902	0.173112	0.216287	H3K4me3
1237	2R	6648400	6649799	57.582	49.6923	1.15871	6.55227e-07	3.23835e-06	H3K4me3
1238	2R	6653000	6654799	70.3608	62.8904	1.11877	2.08242e-05	6.35594e-05	H3K4me3
1239	2R	6655600	6656599	52.3472	45.2304	1.15728	2.35184e-06	9.67485e-06	H3K4me3
1240	2R	6657200	6658399	34.1283	33.1595	1.02931	0.222112	0.27406	H3K4me3
1241	2R	6660600	6663999	143.852	129.679	1.10929	3.13363e-08	2.3853e-07	H3K4me3
1242	2R	6668000	6669999	94.1737	88.3002	1.06653	0.00302453	0.00512998	H3K4me3
1243	2R	6672000	6676399	170.334	154.478	1.10264	1.42409e-08	1.2223e-07	H3K4me3
1244	2R	6695600	6697599	127.327	115.166	1.10559	4.08094e-07	2.14575e-06	H3K4me3
1245	2R	6714600	6715999	49.9352	47.5788	1.04957	0.0645889	0.085296	H3K4me3
1246	2R	6741800	6742999	54.7593	45.794	1.19567	6.25889e-09	6.05284e-08	H3K4me3
1247	2R	6746200	6747599	58.3518	51.2893	1.13766	9.39397e-06	3.19446e-05	H3K4me3
1248	2R	6749200	6750799	80.4197	72.5189	1.10894	2.65596e-05	7.87598e-05	H3K4me3
1249	2R	6756000	6757199	55.4265	49.2696	1.12493	6.78289e-05	0.000178472	H3K4me3
1250	2R	6757800	6758799	35.7193	31.6566	1.12828	0.000820409	0.00159717	H3K4me3
1251	2R	6780000	6781399	39.7223	31.6566	1.25455	4.99902e-10	7.0132e-09	H3K4me3
1252	2R	6797600	6798799	14.883	18.0828	0.82375	1	1	H3K4me3
1253	2R	6807400	6810599	158.325	146.541	1.08042	1.05251e-05	3.52356e-05	H3K4me3
1254	2R	6811000	6812799	75.339	65.8024	1.14489	1.79963e-07	1.05138e-06	H3K4me3
1255	2R	6828600	6829999	16.0634	19.257	0.834791	1	1	H3K4me3
1256	2R	6831000	6831799	14.9344	12.9163	1.15601	0.00697962	0.010937	H3K4me3
1257	2R	6871200	6872799	64.7669	55.6103	1.16459	5.78781e-08	4.03727e-07	H3K4me3
1258	2R	6877400	6878599	36.2838	32.0323	1.13267	0.000533833	0.00108837	H3K4me3
1259	2R	6883400	6884199	23.4536	19.9145	1.17751	0.000294848	0.00064732	H3K4me3
1260	2R	6923200	6924199	46.8046	42.5062	1.10111	0.00195285	0.00345852	H3K4me3
1261	2R	6953200	6958199	59.1216	73.881	0.800413	1	1	H3K4me3
1262	2R	6969800	6971599	53.3223	51.3362	1.03874	0.108102	0.138209	H3K4me3
1263	2R	6974200	6975199	47.7284	44.6198	1.06969	0.0200257	0.0286532	H3K4me3
1264	2R	6984600	6986999	122.4	114.086	1.07289	0.000325464	0.000706847	H3K4me3
1265	2R	6992800	6994999	87.7073	75.1021	1.16779	1.81531e-10	2.87554e-09	H3K4me3
1266	2R	7010800	7011799	15.9608	14.2314	1.12143	0.0215221	0.0306263	H3K4me3
1267	2R	7012200	7014199	77.5971	70.6402	1.09848	0.000150968	0.000359029	H3K4me3
1268	2R	7025000	7025999	33.5638	30.1066	1.1148	0.00291565	0.00496145	H3K4me3
1269	2R	7029000	7029399	7.18491	5.11953	1.40061	5.75767e-05	0.000154352	H3K4me3
1270	2R	7035200	7036399	22.3759	19.0221	1.1761	0.000427583	0.000896879	H3K4me3
1271	2R	7040200	7041199	13.2408	18.1767	0.729387	1	1	H3K4me3
1272	2R	7045800	7046999	33.8204	29.543	1.1447	0.000311511	0.000679848	H3K4me3
1273	2R	7060800	7061999	53.5789	51.5241	1.03993	0.100947	0.129617	H3K4me3
1274	2R	7129200	7129799	10.726	7.93762	1.34977	1.37305e-05	4.43989e-05	H3K4me3
1275	2R	7131000	7132199	31.9729	25.4568	1.25567	1.81047e-08	1.50439e-07	H3K4me3
1276	2R	7150800	7151599	18.6808	14.1844	1.31625	2.097e-07	1.19935e-06	H3K4me3
1277	2R	7156400	7158199	71.6439	59.4617	1.20478	6.33686e-12	1.61836e-10	H3K4me3
1278	2R	7187400	7188599	21.3495	20.7599	1.02854	0.273809	0.334744	H3K4me3
1279	2R	7196800	7199999	35.9759	43.8213	0.821259	1	1	H3K4me3
1280	2R	7243600	7245799	52.1419	52.2756	0.997529	1	1	H3K4me3
1281	2R	7249200	7250999	56.2476	48.1894	1.16715	2.70453e-07	1.50286e-06	H3K4me3
1282	2R	7276800	7278399	85.5005	75.7597	1.12855	5.98313e-07	2.98536e-06	H3K4me3
1283	2R	7300200	7300799	8.92982	8.2664	1.08033	0.145323	0.18325	H3K4me3
1284	2R	7381000	7381799	15.9608	16.3449	0.97683	1	1	H3K4me3
1285	2R	7385800	7388399	132.408	124.325	1.06502	0.000737733	0.00145569	H3K4me3
1286	2R	7395200	7396199	45.0597	38.8427	1.15997	7.93562e-06	2.78169e-05	H3K4me3
1287	2R	7406000	7407999	111.007	98.0226	1.13244	6.63515e-09	6.33834e-08	H3K4me3
1288	2R	7418200	7418599	9.90492	7.56188	1.30851	0.000136812	0.000328613	H3K4me3
1289	2R	7419200	7419999	17.2438	15.2177	1.13302	0.0112526	0.0168803	H3K4me3
1290	2R	7440600	7441799	51.6801	47.9076	1.07876	0.00827229	0.0127707	H3K4me3
1291	2R	7444000	7445799	68.4106	63.7828	1.07257	0.00544247	0.0087138	H3K4me3
1292	2R	7447600	7448199	17.8596	16.4858	1.08336	0.0655424	0.0864823	H3K4me3
1293	2R	7457600	7458999	32.8966	28.2749	1.16334	8.29676e-05	0.000213107	H3K4me3
1294	2R	7462200	7467999	223.246	196.468	1.13628	7.1699e-17	7.12096e-15	H3K4me3
1295	2R	7469200	7471199	31.7676	25.4098	1.24992	3.62888e-08	2.7063e-07	H3K4me3
1296	2R	7472000	7474999	113.316	96.7075	1.1717	1.79106e-13	7.18377e-12	H3K4me3
1297	2R	7475400	7477399	38.4393	30.2475	1.27055	1.20321e-10	2.10881e-09	H3K4me3
1298	2R	7478000	7478399	8.6219	6.76342	1.27353	0.00104041	0.00197628	H3K4me3
1299	2R	7488400	7489799	27.4053	29.7309	0.922049	1	1	H3K4me3
1300	2R	7491000	7492399	34.1797	26.9597	1.2675	1.63078e-09	1.93621e-08	H3K4me3
1301	2R	7494600	7496399	69.0778	61.8101	1.11756	2.87479e-05	8.40935e-05	H3K4me3
1302	2R	7499000	7501199	87.2967	81.6307	1.06942	0.0029482	0.00501275	H3K4me3
1303	2R	7509200	7510399	58.5057	54.2952	1.07756	0.00602265	0.00957168	H3K4me3
1304	2R	7511400	7512799	57.2227	51.5241	1.11058	0.000267064	0.00059319	H3K4me3
1305	2R	7514800	7516599	68.6672	64.4873	1.06484	0.0109545	0.0164726	H3K4me3
1306	2R	7518000	7520199	95.2514	87.7366	1.08566	0.000225428	0.000514032	H3K4me3
1307	2R	7524600	7525799	35.8219	32.6899	1.09581	0.00804905	0.012463	H3K4me3
1308	2R	7527200	7529799	41.4159	41.5668	0.996477	1	1	H3K4me3
1309	2R	7532200	7535999	117.781	107.51	1.09553	7.80724e-06	2.74437e-05	H3K4me3
1310	2R	7538400	7539799	62.2008	57.3482	1.08462	0.00248062	0.00428763	H3K4me3
1311	2R	7564600	7567999	160.685	140.623	1.14265	1.30974e-13	5.46336e-12	H3K4me3
1312	2R	7586000	7587199	25.1472	18.9282	1.32797	7.87794e-10	1.05551e-08	H3K4me3
1313	2R	7589200	7591199	78.0076	62.5616	1.24678	4.56759e-17	4.92748e-15	H3K4me3
1314	2R	7623200	7624799	22.4785	17.5191	1.28257	2.30031e-07	1.30019e-06	H3K4me3
1315	2R	7632800	7634199	45.3163	36.4473	1.24314	1.81961e-10	2.86783e-09	H3K4me3
1316	2R	7636600	7638799	55.2212	45.0425	1.22584	4.43843e-11	8.70573e-10	H3K4me3
1317	2R	7652600	7657199	197.944	179.7	1.10152	1.60027e-09	1.91452e-08	H3K4me3
1318	2R	7665800	7666399	10.1102	7.51491	1.34378	2.93306e-05	8.56377e-05	H3K4me3
1319	2R	7667400	7669199	81.1382	74.4916	1.08923	0.000378979	0.000809032	H3K4me3
1320	2R	7673200	7676399	168.23	153.633	1.09501	1.44113e-07	8.68701e-07	H3K4me3
1321	2R	7697800	7700399	119.116	108.215	1.10073	2.49523e-06	1.01778e-05	H3K4me3
1322	2R	7720200	7722999	67.3842	64.91	1.03816	0.0860232	0.111415	H3K4me3
1323	2R	7729400	7730599	18.3729	15.7813	1.164	0.00224063	0.00392268	H3K4me3
1324	2R	7731200	7735999	166.998	148.795	1.12232	4.86193e-11	9.38924e-10	H3K4me3
1325	2R	7744000	7745399	40.2868	38.0442	1.05899	0.0533035	0.0712345	H3K4me3
1326	2R	7757600	7758999	41.0567	37.5746	1.09267	0.00631145	0.00998249	H3K4me3
1327	2R	7781600	7782799	24.1208	22.2629	1.08347	0.0404061	0.0549133	H3K4me3
1328	2R	7785800	7787599	70.2069	63.3601	1.10805	8.84676e-05	0.000225567	H3K4me3
1329	2R	7791400	7794599	146.264	125.687	1.16369	1.31006e-15	9.10782e-14	H3K4me3
1330	2R	7804000	7807799	154.835	143.676	1.07767	2.34731e-05	7.05773e-05	H3K4me3
1331	2R	7811000	7814599	151.961	129.773	1.17095	2.61976e-17	3.03553e-15	H3K4me3
1332	2R	7822200	7823799	78.6235	67.1175	1.17137	7.17315e-10	9.69383e-09	H3K4me3
1333	2R	7825400	7833599	401.893	366.634	1.09617	5.6927e-16	4.50876e-14	H3K4me3
1334	2R	7890000	7890799	14.0106	11.3663	1.23207	0.000360309	0.000774194	H3K4me3
1335	2R	7915600	7918599	134.768	121.131	1.11258	3.6251e-08	2.70672e-07	H3K4me3
1336	2R	7924000	7924999	45.3163	40.8623	1.10898	0.00116305	0.0021788	H3K4me3
1337	2R	7930200	7933599	137.694	126.11	1.09186	3.40707e-06	1.33238e-05	H3K4me3
1338	2R	7938000	7939599	72.2084	66.6009	1.0842	0.00130623	0.00241165	H3K4me3
1339	2R	7954800	7957599	99.665	91.0244	1.09493	3.86943e-05	0.000109701	H3K4me3
1340	2R	7959000	7959999	27.0461	26.9597	1.00336	0.459216	0.549707	H3K4me3
1341	2R	7962000	7964199	90.2733	79.4232	1.13659	6.65117e-08	4.5137e-07	H3K4me3
1342	2R	7964600	7966999	49.4219	48.4242	1.02067	0.257096	0.315051	H3K4me3
1343	2R	7970800	7973799	127.481	117.937	1.08093	6.09647e-05	0.000162598	H3K4me3
1344	2R	7982400	7983999	48.1902	34.0989	1.41281	4.82485e-24	2.74446e-21	H3K4me3
1345	2R	7986400	7986999	9.08378	8.68912	1.04568	0.262003	0.320813	H3K4me3
1346	2R	7988400	7990799	87.3993	84.3079	1.0367	0.0676482	0.0890167	H3K4me3
1347	2R	8000800	8002199	15.9095	20.3842	0.781197	1	1	H3K4me3
1348	2R	8012200	8013799	28.3291	33.958	0.834596	1	1	H3K4me3
1349	2R	8018600	8019599	22.5298	20.3842	1.10523	0.0180854	0.0260708	H3K4me3
1350	2R	8030400	8032399	32.4861	33.1126	0.981238	1	1	H3K4me3
1351	2R	8064200	8065599	38.1827	36.0246	1.05995	0.0551958	0.0735434	H3K4me3
1352	2R	8067200	8069999	101.769	94.3121	1.07907	0.000387664	0.000824757	H3K4me3
1353	2R	8079000	8080199	61.7389	54.4361	1.13412	8.68376e-06	2.99775e-05	H3K4me3
1354	2R	8081000	8083999	79.2393	69.2311	1.14453	9.63579e-08	6.13338e-07	H3K4me3
1355	2R	8097600	8099999	97.9714	90.6486	1.08079	0.00038084	0.000812174	H3K4me3
1356	2R	8105200	8106999	98.9978	90.2259	1.09722	2.80758e-05	8.24742e-05	H3K4me3
1357	2R	8121000	8124199	138.823	128.552	1.0799	3.74448e-05	0.000106642	H3K4me3
1358	2R	8126200	8128799	112.957	106.007	1.06557	0.00152655	0.00277179	H3K4me3
1359	2R	8129600	8132999	132.613	121.742	1.0893	8.53128e-06	2.95408e-05	H3K4me3
1360	2R	8144600	8145999	63.0733	50.162	1.25724	4.44472e-15	2.78106e-13	H3K4me3
1361	2R	8155600	8156999	51.7314	48.6121	1.06419	0.0241021	0.0339961	H3K4me3
1362	2R	8162400	8163599	64.7155	57.4891	1.12567	1.71725e-05	5.38589e-05	H3K4me3
1363	2R	8164000	8165799	86.219	77.5445	1.11185	9.03748e-06	3.08834e-05	H3K4me3
1364	2R	8167800	8168999	41.1593	38.9836	1.05585	0.0608099	0.0806801	H3K4me3
1365	2R	8170200	8170999	43.52	37.8094	1.15097	2.83733e-05	8.32311e-05	H3K4me3
1366	2R	8173000	8173599	14.8317	15.3586	0.966082	1	1	H3K4me3
1367	2R	8174200	8175199	33.2046	31.046	1.06956	0.0429522	0.0581588	H3K4me3
1368	2R	8237400	8239599	76.622	72.0022	1.06418	0.00829471	0.0127896	H3K4me3
1369	2R	8327400	8328799	27.3027	25.8795	1.05506	0.105088	0.134658	H3K4me3
1370	2R	8410000	8411199	30.7925	24.6583	1.24847	6.60317e-08	4.486e-07	H3K4me3
1371	2R	8420800	8422199	63.6891	56.127	1.1347	5.92684e-06	2.15731e-05	H3K4me3
1372	2R	8444800	8445199	12.7276	9.76938	1.3018	2.73639e-05	8.06482e-05	H3K4me3
1373	2R	8490600	8492199	26.2249	31.1869	0.841275	1	1	H3K4me3
1374	2R	8570600	8571199	14.4725	11.9769	1.20791	0.000896724	0.00172853	H3K4me3
1375	2R	8596200	8596599	7.80076	6.10586	1.27617	0.00154512	0.00280227	H3K4me3
1376	2R	8598600	8599999	61.9955	55.6573	1.11386	0.00010701	0.000265489	H3K4me3
1377	2R	8600400	8601199	21.6061	17.3782	1.24288	6.94769e-06	2.48979e-05	H3K4me3
1378	2R	8614600	8617799	89.4522	83.6973	1.06877	0.0028727	0.00489902	H3K4me3
1379	2R	8625400	8628999	166.587	148.279	1.12347	3.53872e-11	7.2123e-10	H3K4me3
1380	2R	8630800	8631999	57.0174	52.3695	1.08876	0.00243882	0.00422355	H3K4me3
1381	2R	8649600	8650599	21.8113	16.3919	1.32994	7.77106e-09	7.23565e-08	H3K4me3
1382	2R	8665600	8667999	90.6326	80.5504	1.12515	5.39673e-07	2.72317e-06	H3K4me3
1383	2R	8671600	8672599	12.1117	12.8223	0.945121	1	1	H3K4me3
1384	2R	8676200	8677199	16.32	14.5132	1.12439	0.0182836	0.0263413	H3K4me3
1385	2R	8694800	8695799	32.7427	26.8188	1.22066	4.64179e-07	2.39634e-06	H3K4me3
1386	2R	8696400	8697399	31.2031	27.0067	1.15527	0.000227901	0.000518914	H3K4me3
1387	2R	8722600	8725199	111.315	97.5999	1.1405	9.44686e-10	1.22379e-08	H3K4me3
1388	2R	8732000	8734399	77.8024	71.0159	1.09556	0.000217575	0.000498486	H3K4me3
1389	2R	8735800	8737599	63.5352	53.3089	1.19174	8.78187e-10	1.15437e-08	H3K4me3
1390	2R	8798600	8799399	12.2144	15.1707	0.806014	1	1	H3K4me3
1391	2R	8890200	8895199	217.138	195.623	1.10998	1.17947e-11	2.7537e-10	H3K4me3
1392	2R	8899400	8902999	204	187.497	1.08802	7.37702e-08	4.94197e-07	H3K4me3
1393	2R	8905800	8908799	118.808	105.444	1.12673	8.31963e-09	7.72343e-08	H3K4me3
1394	2R	8912600	8916799	179.058	159.692	1.12127	1.50364e-11	3.4088e-10	H3K4me3
1395	2R	8919200	8920399	21.2468	24.8931	0.853971	1	1	H3K4me3
1396	2R	8921800	8924799	122.246	109.812	1.11323	1.25184e-07	7.75523e-07	H3K4me3
1397	2R	8925600	8929199	170.539	151.144	1.12831	4.11928e-12	1.08752e-10	H3K4me3
1398	2R	8939200	8939799	8.98114	7.60885	1.17982	0.0143829	0.0211204	H3K4me3
1399	2R	8943200	8943799	9.49435	7.46794	1.27023	0.000708211	0.00140541	H3K4me3
1400	2R	8946200	8947399	59.6861	53.9195	1.10694	0.000304743	0.000666122	H3K4me3
1401	2R	8948400	8954199	259.119	234.465	1.10515	1.30461e-12	3.98191e-11	H3K4me3
1402	2R	9087400	9088799	62.2008	55.6573	1.11755	6.70142e-05	0.000176849	H3K4me3
1403	2R	9092200	9093199	33.6151	30.4354	1.10446	0.00573019	0.00913706	H3K4me3
1404	2R	9095200	9096399	52.5012	49.6454	1.05756	0.036449	0.0499916	H3K4me3
1405	2R	9097200	9099199	98.6899	91.588	1.07755	0.000576674	0.00116734	H3K4me3
1406	2R	9103000	9104599	75.2876	68.9963	1.09119	0.000462952	0.000960123	H3K4me3
1407	2R	9108600	9109999	60.1993	56.9724	1.05667	0.0294171	0.0409393	H3K4me3
1408	2R	9110600	9111999	45.4702	41.1911	1.10387	0.00176648	0.00316158	H3K4me3
1409	2R	9113000	9118199	243.261	219.576	1.10786	1.90787e-12	5.55234e-11	H3K4me3
1410	2R	9122200	9122999	22.2732	18.9282	1.17652	0.000428406	0.000897702	H3K4me3
1411	2R	9129600	9131999	78.2642	69.372	1.12816	1.78847e-06	7.66994e-06	H3K4me3
1412	2R	9132400	9133999	48.7548	45.2304	1.07794	0.010552	0.0159133	H3K4me3
1413	2R	9135600	9137999	89.0416	82.3352	1.08146	0.000606307	0.00122022	H3K4me3
1414	2R	9138400	9140199	34.7955	32.1262	1.0831	0.0189004	0.027155	H3K4me3
1415	2R	9141000	9141999	26.9434	23.672	1.13811	0.00167707	0.00301795	H3K4me3
1416	2R	9142600	9146599	174.029	154.384	1.12723	3.69174e-12	9.78779e-11	H3K4me3
1417	2R	9148600	9149799	34.1797	28.2749	1.20864	9.14687e-07	4.31288e-06	H3K4me3
1418	2R	9159600	9161799	50.8076	41.8017	1.21531	1.20295e-09	1.50236e-08	H3K4me3
1419	2R	9166400	9167599	54.0408	46.5924	1.15979	1.19389e-06	5.38972e-06	H3K4me3
1420	2R	9176000	9177399	65.3314	59.7905	1.09267	0.000858991	0.00166348	H3K4me3
1421	2R	9185000	9186399	44.8031	34.5686	1.29579	8.60902e-14	3.79342e-12	H3K4me3
1422	2R	9189600	9192199	90.068	79.9868	1.12602	4.9745e-07	2.53052e-06	H3K4me3
1423	2R	9194600	9195599	20.2717	16.251	1.24697	9.65452e-06	3.27772e-05	H3K4me3
1424	2R	9206000	9208999	149.754	133.014	1.12584	1.56692e-10	2.58687e-09	H3K4me3
1425	2R	9210200	9210799	12.2657	13.0572	0.939933	1	1	H3K4me3
1426	2R	9240000	9241599	49.9865	41.0032	1.21894	9.43598e-10	1.22491e-08	H3K4me3
1427	2R	9283600	9287999	201.537	184.491	1.09239	2.27178e-08	1.82941e-07	H3K4me3
1428	2R	9290200	9292999	77.4431	75.8536	1.021	0.206095	0.255051	H3K4me3
1429	2R	9307400	9308799	61.1744	50.3969	1.21374	3.96855e-11	7.95873e-10	H3K4me3
1430	2R	9397000	9400399	158.273	139.449	1.13498	2.61619e-12	7.24315e-11	H3K4me3
1431	2R	9408600	9409599	28.9449	26.537	1.09074	0.0196123	0.0281068	H3K4me3
1432	2R	9424000	9425799	78.3156	72.425	1.08134	0.00121197	0.00225962	H3K4me3
1433	2R	9426400	9427999	73.6967	64.5813	1.14111	4.46836e-07	2.32021e-06	H3K4me3
1434	2R	9437200	9437799	10.0589	8.59518	1.16987	0.0140992	0.0207622	H3K4me3
1435	2R	9438600	9442599	122.554	109.765	1.11651	5.70645e-08	4.00283e-07	H3K4me3
1436	2R	9446000	9446999	41.7751	40.0169	1.04399	0.107182	0.137117	H3K4me3
1437	2R	9503800	9505399	20.7336	26.584	0.78048	1	1	H3K4me3
1438	2R	9516400	9517799	19.4506	23.4841	0.828773	1	1	H3K4me3
1439	2R	9544400	9545999	25.1985	22.4508	1.12233	0.00552814	0.00883965	H3K4me3
1440	2R	9546600	9546999	8.92982	7.32704	1.21795	0.00495665	0.00802218	H3K4me3
1441	2R	9549600	9556399	228.942	207.036	1.10581	1.83156e-11	4.06385e-10	H3K4me3
1442	2R	9564600	9564999	6.77435	6.0589	1.11789	0.0937016	0.12081	H3K4me3
1443	2R	9565400	9565999	10.3668	9.39364	1.10354	0.0768988	0.100262	H3K4me3
1444	2R	9576000	9580999	217.857	202.621	1.0752	1.4501e-06	6.38513e-06	H3K4me3
1445	2R	9583600	9586799	130.971	114.415	1.14468	1.11282e-11	2.62752e-10	H3K4me3
1446	2R	9587200	9590399	107.774	93.7955	1.149	2.23149e-10	3.44751e-09	H3K4me3
1447	2R	9590800	9591999	54.8619	51.665	1.06191	0.0247527	0.0348431	H3K4me3
1448	2R	9593800	9595199	65.588	58.7572	1.11624	5.22364e-05	0.000142353	H3K4me3
1449	2R	9605800	9608199	97.6635	86.4684	1.12945	8.89152e-08	5.72369e-07	H3K4me3
1450	2R	9657200	9658199	12.6762	16.3449	0.776454	1	1	H3K4me3
1451	2R	9682800	9683799	16.7819	14.4662	1.15986	0.00392719	0.0064835	H3K4me3
1452	2R	9690800	9693399	121.476	110	1.10433	9.49809e-07	4.44499e-06	H3K4me3
1453	2R	9712200	9713399	51.2182	44.7607	1.14421	1.42246e-05	4.56663e-05	H3K4me3
1454	2R	9806000	9806799	8.46793	11.5072	0.737331	1	1	H3K4me3
1455	2R	9818800	9819999	51.0129	45.5122	1.12083	0.00019131	0.000445488	H3K4me3
1456	2R	9822400	9822999	9.64831	7.98459	1.20769	0.00513916	0.00829183	H3K4me3
1457	2R	9832400	9833999	39.825	31.3278	1.27097	5.46844e-11	1.02443e-09	H3K4me3
1458	2R	9835200	9837999	100.589	89.6153	1.12244	2.41578e-07	1.35809e-06	H3K4me3
1459	2R	9838800	9840199	32.5374	26.7249	1.21727	6.98645e-07	3.41517e-06	H3K4me3
1460	2R	9841200	9842999	65.0235	55.7512	1.16625	4.19178e-08	3.06401e-07	H3K4me3
1461	2R	9843600	9844599	36.5404	32.9247	1.10979	0.00290459	0.00494665	H3K4me3
1462	2R	9845800	9849199	147.239	130.149	1.1313	4.34096e-11	8.56826e-10	H3K4me3
1463	2R	9859600	9860799	40.2868	33.6292	1.19782	3.95324e-07	2.09091e-06	H3K4me3
1464	2R	9863600	9866599	122.862	111.315	1.10373	9.43951e-07	4.43083e-06	H3K4me3
1465	2R	9880800	9882599	89.1956	80.1747	1.1125	5.83143e-06	2.13002e-05	H3K4me3
1466	2R	9885800	9886599	10.9827	12.8223	0.857388	1	1	H3K4me3
1467	2R	9890600	9892999	108.082	100.512	1.07532	0.000471369	0.000975316	H3K4me3
1468	2R	9900800	9903399	75.2363	66.2721	1.13523	8.99668e-07	4.25811e-06	H3K4me3
1469	2R	9910800	9911999	60.4559	53.0741	1.13905	5.5479e-06	2.04075e-05	H3K4me3
1470	2R	9957800	9961199	126.403	117.233	1.07823	0.000105629	0.000262375	H3K4me3
1471	2R	9964000	9965199	52.3472	48.0015	1.09054	0.00298194	0.00506736	H3K4me3
1472	2R	9969000	9970399	73.4914	65.6615	1.11923	1.31967e-05	4.28943e-05	H3K4me3
1473	2R	9971000	9972399	48.4468	41.332	1.17205	8.9154e-07	4.22603e-06	H3K4me3
1474	2R	9978800	9979599	12.4196	10.2391	1.21242	0.00156635	0.00283584	H3K4me3
1475	2R	9989000	9990399	64.6642	59.2739	1.09094	0.00108999	0.00205858	H3K4me3
1476	2R	10024600	10025999	46.0348	43.7744	1.05168	0.0645212	0.0852246	H3K4me3
1477	2R	10026400	10028199	77.751	69.7947	1.11398	1.69818e-05	5.34483e-05	H3K4me3
1478	2R	10031600	10033999	93.3012	89.5214	1.04225	0.0386111	0.0526799	H3K4me3
1479	2R	10046600	10048799	72.1571	64.3934	1.12055	1.29314e-05	4.21634e-05	H3K4me3
1480	2R	10049400	10052199	117.884	109.06	1.08091	0.000109871	0.000271938	H3K4me3
1481	2R	10065400	10068799	166.741	152.083	1.09638	1.12331e-07	7.03556e-07	H3K4me3
1482	2R	10074600	10075799	59.0703	55.3755	1.06674	0.0143387	0.0210753	H3K4me3
1483	2R	10087600	10088399	8.41661	11.6951	0.721163	1	1	H3K4me3
1484	2R	10096800	10103799	235.049	218.919	1.07369	9.44065e-07	4.42805e-06	H3K4me3
1485	2R	10110800	10111999	52.1933	45.5591	1.14556	1.01887e-05	3.43116e-05	H3K4me3
1486	2R	10117600	10118999	71.3873	64.8631	1.10058	0.000202713	0.000467863	H3K4me3
1487	2R	10121600	10122599	46.548	41.4259	1.12361	0.000263518	0.000586355	H3K4me3
1488	2R	10124000	10127599	111.264	97.2242	1.14438	3.70647e-10	5.33135e-09	H3K4me3
1489	2R	10142200	10143599	58.2491	52.7453	1.10434	0.000467056	0.000967672	H3K4me3
1490	2R	10156200	10158999	120.142	108.262	1.10973	3.41674e-07	1.84139e-06	H3K4me3
1491	2R	10234200	10234599	6.00454	7.32704	0.821244	1	1	H3K4me3
1492	2R	10249400	10249799	5.59397	7.28007	0.770474	1	1	H3K4me3
1493	2R	10251600	10252599	54.0408	48.6121	1.11166	0.000340849	0.000736682	H3K4me3
1494	2R	10272000	10272799	12.5736	10.9906	1.14382	0.0176967	0.0255547	H3K4me3
1495	2R	10275800	10276599	13.2408	10.286	1.28637	4.14395e-05	0.000116481	H3K4me3
1496	2R	10302600	10303999	32.1268	26.7719	1.19983	4.18935e-06	1.60127e-05	H3K4me3
1497	2R	10308800	10310999	104.181	97.5999	1.06744	0.00173063	0.00310274	H3K4me3
1498	2R	10418800	10419399	9.59699	8.83002	1.08689	0.120398	0.153241	H3K4me3
1499	2R	10421600	10422399	18.5268	13.339	1.38788	1.29472e-09	1.601e-08	H3K4me3
1500	2R	10423400	10423799	11.1366	6.43464	1.7261	4.4879e-14	2.04969e-12	H3K4me3
1501	2R	10424600	10424999	7.28756	7.84369	0.930072	1	1	H3K4me3
1502	2R	10427400	10427799	8.16001	7.74975	1.05318	0.242485	0.29808	H3K4me3
1503	2R	10428600	10430999	81.1382	75.6188	1.073	0.0026707	0.00459333	H3K4me3
1504	2R	10436600	10437399	41.9291	37.2927	1.12428	0.000467885	0.000969068	H3K4me3
1505	2R	10438000	10439199	52.0906	46.6864	1.11573	0.000281909	0.000623288	H3K4me3
1506	2R	10444400	10445599	13.4974	19.0691	0.70876	1	1	H3K4me3
1507	2R	10467600	10469399	84.5254	78.1081	1.08217	0.00073777	0.0014553	H3K4me3
1508	2R	10473000	10475399	60.7125	56.8315	1.06831	0.0116954	0.0175025	H3K4me3
1509	2R	10478000	10478799	27.9185	23.2023	1.20304	1.24105e-05	4.07625e-05	H3K4me3
1510	2R	10479200	10481199	83.3963	78.202	1.06644	0.00491679	0.00796384	H3K4me3
1511	2R	10533200	10535399	81.8054	67.869	1.20526	2.10238e-13	8.3257e-12	H3K4me3
1512	2R	10537600	10538999	21.2981	16.9085	1.25915	2.53399e-06	1.0309e-05	H3K4me3
1513	2R	10539400	10541999	70.3095	65.4737	1.07387	0.00433403	0.00709153	H3K4me3
1514	2R	10542600	10543399	26.0197	22.4038	1.16125	0.000454094	0.000942376	H3K4me3
1515	2R	10557800	10559199	62.1495	57.7239	1.07668	0.00525064	0.00844339	H3K4me3
1516	2R	10617600	10618399	22.6838	20.9008	1.08532	0.0418043	0.0566658	H3K4me3
1517	2R	10644200	10646799	121.99	108.966	1.11951	3.03681e-08	2.3229e-07	H3K4me3
1518	2R	10728400	10729199	12.317	16.1101	0.765505	1	1	H3K4me3
1519	2R	10730200	10732799	99.9729	92.5273	1.08048	0.000352297	0.00075828	H3K4me3
1520	2R	10735600	10736799	24.0181	22.169	1.08343	0.0407851	0.0554043	H3K4me3
1521	2R	10738800	10739999	51.1155	47.3439	1.07968	0.00797693	0.0123666	H3K4me3
1522	2R	10780800	10782999	84.5254	73.4583	1.15062	1.18888e-08	1.04772e-07	H3K4me3
1523	2R	10797400	10798399	11.3932	14.6071	0.78098	1	1	H3K4me3
1524	2R	10808000	10808999	26.1736	24.6113	1.06353	0.0799121	0.104017	H3K4me3
1525	2R	10809600	10811399	71.182	61.9041	1.14983	1.6878e-07	9.96279e-07	H3K4me3
1526	2R	10811800	10814799	120.091	112.395	1.06848	0.000729486	0.00144124	H3K4me3
1527	2R	10818800	10824399	241.516	216.242	1.11687	4.46769e-14	2.05547e-12	H3K4me3
1528	2R	10837200	10838799	65.6393	57.3482	1.14453	1.05744e-06	4.85787e-06	H3K4me3
1529	2R	10872200	10872999	11.3419	8.83002	1.28346	0.000147389	0.000351454	H3K4me3
1530	2R	10873000	10875199	71.2846	66.507	1.07185	0.00502494	0.0081201	H3K4me3
1531	2R	10875600	10876999	58.8137	53.9195	1.09077	0.00175433	0.00314073	H3K4me3
1532	2R	10878000	10881199	132.305	123.808	1.06864	0.000408948	0.000862415	H3K4me3
1533	2R	10885200	10886199	52.6552	45.9819	1.14508	9.93628e-06	3.3588e-05	H3K4me3
1534	2R	10886600	10887999	67.6408	63.1722	1.07075	0.00671846	0.0105595	H3K4me3
1535	2R	10893200	10895799	95.7646	87.4078	1.09561	4.79186e-05	0.000132316	H3K4me3
1536	2R	10896000	10899199	137.078	125.781	1.08982	5.52894e-06	2.03617e-05	H3K4me3
1537	2R	10940600	10941799	25.0446	21.8872	1.14415	0.00162791	0.0029371	H3K4me3
1538	2R	11105600	11106799	34.5389	30.0596	1.14892	0.000193811	0.000450305	H3K4me3
1539	2R	11135400	11135999	10.3155	9.48757	1.08729	0.111679	0.142665	H3K4me3
1540	2R	11148600	11150199	67.025	63.0313	1.06338	0.013335	0.0197251	H3K4me3
1541	2R	11173800	11174799	25.6604	21.7932	1.17727	0.000167482	0.000394258	H3K4me3
1542	2R	11198200	11199399	40.1842	33.911	1.18486	1.71253e-06	7.39495e-06	H3K4me3
1543	2R	11219400	11220599	62.9706	56.7376	1.10984	0.000154166	0.000365661	H3K4me3
1544	2R	11232000	11232599	9.39171	10.4739	0.897552	1	1	H3K4me3
1545	2R	11278800	11280999	99.2031	89.0517	1.11398	1.44944e-06	6.38673e-06	H3K4me3
1546	2R	11282600	11285399	112.187	104.504	1.07353	0.000496339	0.00102057	H3K4me3
1547	2R	11287800	11290199	74.9797	72.8946	1.02865	0.13775	0.174192	H3K4me3
1548	2R	11292000	11293399	57.1201	51.4302	1.11062	0.000269176	0.000597458	H3K4me3
1549	2R	11296800	11299999	61.3284	64.5813	0.949735	1	1	H3K4me3
1550	2R	11303400	11304599	45.2136	40.2048	1.12455	0.000289635	0.000637218	H3K4me3
1551	2R	11306400	11309199	106.953	97.0363	1.10219	5.77607e-06	2.11227e-05	H3K4me3
1552	2R	11358000	11360199	118.038	108.59	1.087	3.74656e-05	0.000106653	H3K4me3
1553	2R	11360600	11361799	51.0642	47.7197	1.07011	0.0164075	0.0238526	H3K4me3
1554	2R	11366800	11367399	14.2159	14.5601	0.976729	1	1	H3K4me3
1555	2R	11370000	11371199	63.2786	54.8588	1.15343	4.40015e-07	2.28669e-06	H3K4me3
1556	2R	11382800	11384199	34.8468	30.5763	1.1396	0.000389226	0.000827519	H3K4me3
1557	2R	11387600	11388799	30.6898	27.8052	1.10373	0.00813925	0.0125777	H3K4me3
1558	2R	11396400	11397399	32.2295	26.631	1.21002	1.56636e-06	6.825e-06	H3K4me3
1559	2R	11417600	11418399	8.51925	11.6481	0.732836	1	1	H3K4me3
1560	2R	11429000	11429399	6.82567	5.54225	1.2304	0.0086128	0.0132246	H3K4me3
1561	2R	11442600	11443399	13.2408	17.8009	0.744742	1	1	H3K4me3
1562	2R	11451800	11454399	115.369	107.369	1.07452	0.00036085	0.000774826	H3K4me3
1563	2R	11475200	11477199	41.6212	30.6233	1.35873	3.76372e-17	4.20529e-15	H3K4me3
1564	2R	11526400	11528799	42.9555	33.3474	1.28785	8.7758e-13	2.89001e-11	H3K4me3
1565	2R	11592000	11593599	24.788	25.4568	0.973947	1	1	H3K4me3
1566	2R	11604000	11605399	29.3042	26.4431	1.10817	0.00730115	0.0114009	H3K4me3
1567	2R	11615000	11615999	22.4785	20.8539	1.07794	0.0567088	0.075479	H3K4me3
1568	2R	11618000	11619199	58.3004	55.0937	1.05823	0.0281296	0.0392872	H3K4me3
1569	2R	11630800	11632599	54.6567	47.7667	1.14419	7.74174e-06	2.72748e-05	H3K4me3
1570	2R	11639600	11640999	59.4808	56.9724	1.04407	0.0699522	0.0918746	H3K4me3
1571	2R	11647800	11648399	8.46793	9.2997	0.911475	1	1	H3K4me3
1572	2R	11650600	11652599	89.5035	86.0927	1.03965	0.0517404	0.0692195	H3K4me3
1573	2R	11665800	11667199	25.3525	23.7659	1.06681	0.073328	0.0960463	H3K4me3
1574	2R	11678800	11679999	33.7178	30.6233	1.10104	0.00704343	0.0110315	H3K4me3
1575	2R	11689000	11692199	121.476	107.416	1.13088	2.07111e-09	2.39981e-08	H3K4me3
1576	2R	11712200	11713199	24.3774	18.0828	1.34744	2.27495e-10	3.49738e-09	H3K4me3
1577	2R	11758000	11758799	9.69963	13.339	0.728448	1	1	H3K4me3
1578	2R	11825200	11826399	47.2151	41.4259	1.13969	4.70115e-05	0.000130213	H3K4me3
1579	2R	11841600	11844399	84.8846	78.4369	1.08221	0.000716938	0.00142138	H3K4me3
1580	2R	11845400	11846199	10.726	13.7147	0.783144	1	1	H3K4me3
1581	2R	11852400	11853799	61.7903	56.8785	1.08636	0.00215552	0.00378744	H3K4me3
1582	2R	11884800	11885599	30.9465	27.2416	1.13593	0.000987464	0.00188658	H3K4me3
1583	2R	11889600	11890999	57.3253	51.5711	1.11156	0.000237441	0.00053644	H3K4me3
1584	2R	11892000	11894799	123.94	111.878	1.1078	3.50846e-07	1.87949e-06	H3K4me3
1585	2R	11899200	11901799	94.379	85.3412	1.10589	1.01597e-05	3.42324e-05	H3K4me3
1586	2R	11903000	11903999	42.7502	36.4003	1.17434	2.76469e-06	1.11245e-05	H3K4me3
1587	2R	11967600	11968999	62.2521	58.0997	1.07149	0.00827914	0.0127781	H3K4me3
1588	2R	11970400	11972199	78.6748	67.5872	1.164	2.97235e-09	3.26854e-08	H3K4me3
1589	2R	11981800	11982999	57.428	50.8196	1.13	2.80994e-05	8.25049e-05	H3K4me3
1590	2R	11984600	11985399	21.3495	18.3646	1.16236	0.00122184	0.00227668	H3K4me3
1591	2R	11985800	11986999	25.6604	24.0007	1.0692	0.0656647	0.0865888	H3K4me3
1592	2R	11987800	11990199	124.966	115.307	1.08377	4.23188e-05	0.000118633	H3K4me3
1593	2R	12026800	12028999	116.601	104.175	1.11926	6.24136e-08	4.29617e-07	H3K4me3
1594	2R	12033800	12035999	64.6129	61.7632	1.04618	0.0539699	0.0720328	H3K4me3
1595	2R	12037200	12038599	54.6567	46.9682	1.16362	6.28128e-07	3.11921e-06	H3K4me3
1596	2R	12039000	12039999	52.4499	49.1287	1.06762	0.0183186	0.0263796	H3K4me3
1597	2R	12044600	12045399	30.074	27.1476	1.10777	0.00685616	0.0107516	H3K4me3
1598	2R	12138600	12139399	32.8966	26.9597	1.21999	4.68054e-07	2.40642e-06	H3K4me3
1599	2R	12140600	12141999	61.3797	56.8315	1.08004	0.00404424	0.00665742	H3K4me3
1600	2R	12145600	12146599	33.1532	31.1869	1.0631	0.0587994	0.0781287	H3K4me3
1601	2R	12149200	12151199	104.489	93.1379	1.12186	1.63938e-07	9.70445e-07	H3K4me3
1602	2R	12161800	12163199	69.4884	64.7691	1.07288	0.00499279	0.00807232	H3K4me3
1603	2R	12167400	12174399	216.471	192.992	1.12165	1.17848e-13	4.98227e-12	H3K4me3
1604	2R	12174800	12176399	55.7344	48.659	1.14536	5.5202e-06	2.03415e-05	H3K4me3
1605	2R	12177000	12182199	191.273	173.688	1.10124	3.21008e-09	3.46899e-08	H3K4me3
1606	2R	12182600	12185199	95.8673	85.7169	1.1184	9.48057e-07	4.44344e-06	H3K4me3
1607	2R	12185800	12187999	32.5374	27.7112	1.17402	3.67557e-05	0.00010487	H3K4me3
1608	2R	12197600	12198999	73.4401	62.6086	1.17294	1.83899e-09	2.15076e-08	H3K4me3
1609	2R	12199400	12200999	70.1556	63.8767	1.09829	0.000299993	0.000656772	H3K4me3
1610	2R	12228600	12229399	17.1412	14.8419	1.15472	0.00455334	0.00742127	H3K4me3
1611	2R	12259400	12261399	79.5473	81.3019	0.978484	1	1	H3K4me3
1612	2R	12261800	12262199	6.67171	4.97863	1.33776	0.000588499	0.00118859	H3K4me3
1613	2R	12279800	12280399	7.74944	10.286	0.754937	1	1	H3K4me3
1614	2R	12321200	12322199	46.6506	46.4515	1.00437	0.439998	0.527913	H3K4me3
1615	2R	12324600	12327599	153.295	137.852	1.11202	5.48249e-09	5.45372e-08	H3K4me3
1616	2R	12335200	12336199	43.0068	41.0972	1.04652	0.0920566	0.118811	H3K4me3
1617	2R	12337800	12338999	41.2106	37.3867	1.10227	0.00307708	0.00521204	H3K4me3
1618	2R	12343200	12345999	90.1193	83.4155	1.08037	0.000653994	0.00130444	H3K4me3
1619	2R	12423400	12424799	62.0469	58.0527	1.06882	0.0105088	0.0158537	H3K4me3
1620	2R	12425600	12426399	29.3042	25.2689	1.15957	0.000247223	0.000555231	H3K4me3
1621	2R	12429800	12431199	57.0174	52.1347	1.09366	0.00153537	0.0027862	H3K4me3
1622	2R	12434200	12438799	189.836	170.87	1.11099	1.46586e-10	2.45896e-09	H3K4me3
1623	2R	12453400	12455199	66.871	57.2542	1.1679	2.09915e-08	1.71916e-07	H3K4me3
1624	2R	12467400	12468199	23.4023	21.0887	1.10967	0.0133161	0.0197111	H3K4me3
1625	2R	12468600	12469599	44.4438	38.9366	1.14138	6.34665e-05	0.000168481	H3K4me3
1626	2R	12501800	12503999	32.64	40.1578	0.813121	1	1	H3K4me3
1627	2R	12506000	12507599	63.2272	59.6026	1.06084	0.0191713	0.0275189	H3K4me3
1628	2R	12513800	12516399	95.2514	88.3002	1.07873	0.000598477	0.00120718	H3K4me3
1629	2R	12517000	12520799	160.839	146.682	1.09652	1.76759e-07	1.03508e-06	H3K4me3
1630	2R	12529000	12529999	27.4053	26.7249	1.02558	0.271744	0.332285	H3K4me3
1631	2R	12568600	12569999	41.7751	39.1245	1.06778	0.0304838	0.0422732	H3K4me3
1632	2R	12572000	12573199	43.4687	38.8427	1.11906	0.000602029	0.00121317	H3K4me3
1633	2R	12586400	12593199	259.529	239.726	1.08261	1.20002e-08	1.05457e-07	H3K4me3
1634	2R	12593400	12596999	126.198	115.213	1.09534	4.05744e-06	1.55655e-05	H3K4me3
1635	2R	12612600	12614799	87.9126	85.3412	1.03016	0.107713	0.13774	H3K4me3
1636	2R	12631200	12632399	57.2227	47.9076	1.19434	3.66816e-09	3.86392e-08	H3K4me3
1637	2R	12633400	12637799	167.203	154.15	1.08468	2.22054e-06	9.21346e-06	H3K4me3
1638	2R	12651400	12653999	111.212	99.0089	1.12324	5.11815e-08	3.63912e-07	H3K4me3
1639	2R	12678800	12679599	10.0076	12.3526	0.811226	1	1	H3K4me3
1640	2R	12685200	12686199	48.4982	41.9426	1.15623	5.90219e-06	2.15085e-05	H3K4me3
1641	2R	12691800	12692799	55.4778	51.7589	1.07187	0.0114293	0.0171166	H3K4me3
1642	2R	12705200	12705799	13.5487	11.4602	1.18187	0.00358679	0.0059799	H3K4me3
1643	2R	12755200	12760999	289.039	269.175	1.0738	6.12579e-08	4.22592e-07	H3K4me3
1644	2R	12868600	12869599	41.8778	38.42	1.09	0.00713029	0.0111563	H3K4me3
1645	2R	12870200	12872399	83.2424	73.6461	1.13028	6.13403e-07	3.05335e-06	H3K4me3
1646	2R	12878000	12881799	128.764	114.555	1.12402	4.24809e-09	4.37176e-08	H3K4me3
1647	2R	12884000	12884999	20.323	17.1434	1.18522	0.000438715	0.000914404	H3K4me3
1648	2R	12903800	12905199	25.6604	22.0751	1.16227	0.000460316	0.000954972	H3K4me3
1649	2R	12916000	12918599	105.977	95.909	1.10497	3.78364e-06	1.46771e-05	H3K4me3
1650	2R	12923800	12924999	59.7887	53.5437	1.11661	0.000100638	0.000251374	H3K4me3
1651	2R	12932800	12934199	64.4076	56.9724	1.13047	9.43893e-06	3.20801e-05	H3K4me3
1652	2R	12935200	12936599	61.585	56.5027	1.08995	0.0015334	0.00278343	H3K4me3
1653	2R	12944600	12946399	44.1359	36.917	1.19541	1.61226e-07	9.58015e-07	H3K4me3
1654	2R	12956000	12956399	6.77435	6.76342	1.00224	0.469485	0.561354	H3K4me3
1655	2R	12979600	12980599	27.1487	24.9871	1.08652	0.027952	0.0390654	H3K4me3
1656	2R	12995800	12998599	61.5337	57.3012	1.07388	0.00698249	0.0109388	H3K4me3
1657	2R	13041800	13042999	29.8174	29.3551	1.01587	0.343331	0.416161	H3K4me3
1658	2R	13128200	13128999	14.8317	19.163	0.774755	1	1	H3K4me3
1659	2R	13133000	13134399	61.2257	53.168	1.1515	8.68501e-07	4.12621e-06	H3K4me3
1660	2R	13151600	13152799	59.8914	54.8119	1.09267	0.00133496	0.00246034	H3K4me3
1661	2R	13156800	13160599	131.381	127.284	1.03221	0.0539219	0.0719841	H3K4me3
1662	2R	13166400	13167999	39.2091	36.1185	1.08558	0.0118099	0.0176569	H3K4me3
1663	2R	13168400	13169799	55.1186	47.9076	1.15046	3.22495e-06	1.27149e-05	H3K4me3
1664	2R	13171000	13172199	39.0551	33.3944	1.1694	1.14406e-05	3.79354e-05	H3K4me3
1665	2R	13189600	13189999	5.54265	7.60885	0.730682	1	1	H3K4me3
1666	2R	13197000	13198399	67.5895	63.2662	1.06835	0.00839284	0.0129091	H3K4me3
1667	2R	13198800	13199999	60.1993	53.3559	1.12823	2.33505e-05	7.02424e-05	H3K4me3
1668	2R	13204400	13205399	28.6883	26.7249	1.0735	0.0459733	0.0620214	H3K4me3
1669	2R	13206600	13207799	40.1329	36.0246	1.11401	0.00139056	0.00254928	H3K4me3
1670	2R	13214600	13215599	36.6944	34.5686	1.06154	0.054215	0.0723445	H3K4me3
1671	2R	13218600	13224599	219.089	201.822	1.08555	5.74456e-08	4.01606e-07	H3K4me3
1672	2R	13228400	13235199	239.052	207.412	1.15254	1.32108e-21	3.75727e-19	H3K4me3
1673	2R	13236000	13236599	12.8815	14.9829	0.860479	1	1	H3K4me3
1674	2R	13238000	13239599	59.1729	51.5241	1.1484	1.97312e-06	8.33612e-06	H3K4me3
1675	2R	13343800	13344799	12.8302	13.9965	0.91726	1	1	H3K4me3
1676	2R	13407000	13407999	20.0151	17.4252	1.14848	0.00336911	0.00565162	H3K4me3
1677	2R	13408400	13409999	53.4763	47.4848	1.12614	7.7648e-05	0.000200679	H3K4me3
1678	2R	13411800	13414599	53.6302	48.9878	1.09476	0.00183985	0.00327882	H3K4me3
1679	2R	13424000	13424799	13.4461	16.204	0.830557	1	1	H3K4me3
1680	2R	13428200	13429799	32.5374	25.6446	1.26846	3.45264e-09	3.68027e-08	H3K4me3
1681	2R	13438200	13439199	35.8732	32.9247	1.08956	0.01187	0.0177214	H3K4me3
1682	2R	13445600	13446399	12.471	10.6148	1.1745	0.00637607	0.010072	H3K4me3
1683	2R	13448400	13449599	29.1502	28.4627	1.02427	0.27603	0.337394	H3K4me3
1684	2R	13450200	13451799	61.6363	57.6769	1.06867	0.0108603	0.0163545	H3K4me3
1685	2R	13481600	13483199	70.1556	63.6419	1.10234	0.000182917	0.000427536	H3K4me3
1686	2R	13484200	13485599	64.8695	57.7239	1.12376	2.16358e-05	6.57801e-05	H3K4me3
1687	2R	13493600	13494999	57.1201	49.0348	1.16482	3.07955e-07	1.6858e-06	H3K4me3
1688	2R	13501400	13503799	103.617	96.05	1.07879	0.000362623	0.000778097	H3K4me3
1689	2R	13506400	13509199	132.87	122.775	1.08223	3.42317e-05	9.85678e-05	H3K4me3
1690	2R	13509600	13510599	33.6151	29.59	1.13596	0.000634357	0.00127013	H3K4me3
1691	2R	13527600	13529799	38.4393	36.0716	1.06567	0.0403749	0.0548829	H3K4me3
1692	2R	13532600	13533199	9.64831	9.20577	1.0483	0.245766	0.301877	H3K4me3
1693	2R	13542200	13547199	115.369	97.9287	1.17805	1.74319e-14	9.08931e-13	H3K4me3
1694	2R	13551800	13552599	44.4438	40.7214	1.09141	0.00523078	0.00842012	H3K4me3
1695	2R	13554000	13555399	51.3721	49.5045	1.03778	0.117868	0.150234	H3K4me3
1696	2R	13557400	13558199	22.5298	20.3842	1.10523	0.0180854	0.0260708	H3K4me3
1697	2R	13573400	13574399	35.4627	28.6506	1.23753	2.646e-08	2.06177e-07	H3K4me3
1698	2R	13591000	13594999	152.474	143.864	1.05986	0.000815129	0.00158887	H3K4me3
1699	2R	13623200	13623999	11.7011	15.5465	0.75368	1	1	H3K4me3
1700	2R	13729800	13734199	54.6567	63.6419	0.858988	1	1	H3K4me3
1701	2R	13806200	13807199	16.8332	21.1827	0.79533	1	1	H3K4me3
1702	2R	13821200	13825599	196.815	180.687	1.08926	8.40898e-08	5.45798e-07	H3K4me3
1703	2R	13826400	13828399	29.5095	39.5002	0.747481	1	1	H3K4me3
1704	2R	13829000	13829999	10.3155	13.5268	0.763736	1	1	H3K4me3
1705	2R	13840000	13840599	9.95624	9.11183	1.09267	0.102903	0.132047	H3K4me3
1706	2R	13845400	13846199	13.1381	15.4995	0.848389	1	1	H3K4me3
1707	2R	13853000	13854399	73.2861	61.998	1.182	3.46331e-10	5.07492e-09	H3K4me3
1708	2R	13854800	13855799	25.7117	18.3646	1.39929	3.90292e-13	1.40348e-11	H3K4me3
1709	2R	13858800	13863399	185.679	166.408	1.1158	4.46739e-11	8.68088e-10	H3K4me3
1710	2R	13896800	13897599	16.5253	13.9026	1.18833	0.00113362	0.00213069	H3K4me3
1711	2R	13910200	13910799	9.90492	7.79672	1.26933	0.000581621	0.00117621	H3K4me3
1712	2R	13923400	13925399	53.2197	44.4789	1.19641	8.94099e-09	8.23914e-08	H3K4me3
1713	2R	13940600	13942199	57.9412	55.7512	1.03933	0.0957193	0.123335	H3K4me3
1714	2R	13952400	13955399	98.536	92.4804	1.06549	0.0028418	0.00485559	H3K4me3
1715	2R	13956800	13958199	50.9102	47.8606	1.06375	0.0257565	0.0361504	H3K4me3
1716	2R	13958600	13961599	126.044	112.771	1.11769	2.85091e-08	2.19953e-07	H3K4me3
1717	2R	13962200	13962999	13.0355	10.9906	1.18567	0.00359771	0.00599491	H3K4me3
1718	2R	13964600	13965599	16.32	15.5934	1.04673	0.199405	0.247407	H3K4me3
1719	2R	13968200	13969399	61.7389	54.4361	1.13412	8.68376e-06	2.99775e-05	H3K4me3
1720	2R	13978600	13980199	45.6242	38.6548	1.18019	6.73147e-07	3.31383e-06	H3K4me3
1721	2R	13982600	13984599	66.2552	57.8178	1.14589	7.74704e-07	3.73446e-06	H3K4me3
1722	2R	13989400	13990799	65.1261	61.951	1.05128	0.0371568	0.0508731	H3K4me3
1723	2R	13991200	13992599	29.2529	25.6446	1.14061	0.00095411	0.00182676	H3K4me3
1724	2R	14031800	14032999	16.0121	19.4918	0.82213	1	1	H3K4me3
1725	2R	14138800	14140999	82.8318	74.1158	1.11758	5.35152e-06	1.97782e-05	H3K4me3
1726	2R	14151400	14154599	165.766	151.238	1.09606	1.32649e-07	8.11326e-07	H3K4me3
1727	2R	14156600	14158999	98.2794	91.1653	1.07804	0.000551219	0.00112162	H3K4me3
1728	2R	14160200	14162599	93.1986	84.4488	1.1036	1.66746e-05	5.26404e-05	H3K4me3
1729	2R	14163400	14165999	123.221	110.516	1.11495	7.55905e-08	5.02091e-07	H3K4me3
1730	2R	14168600	14175999	292.785	270.725	1.08149	2.46333e-09	2.80748e-08	H3K4me3
1731	2R	14185400	14186399	41.9804	35.6019	1.17905	1.99738e-06	8.41592e-06	H3K4me3
1732	2R	14199800	14201199	18.5781	26.1143	0.7121	1	1	H3K4me3
1733	2R	14211400	14212399	27.0974	21.5114	1.25931	1.38446e-07	8.39399e-07	H3K4me3
1734	2R	14215400	14216599	67.6408	62.8434	1.07635	0.00394162	0.00650389	H3K4me3
1735	2R	14234400	14235599	67.0763	57.8648	1.15914	8.42111e-08	5.46019e-07	H3K4me3
1736	2R	14238200	14241399	149.241	138.04	1.08115	1.55023e-05	4.92626e-05	H3K4me3
1737	2R	14254400	14257999	130.868	119.064	1.09913	1.22206e-06	5.50102e-06	H3K4me3
1738	2R	14259000	14259999	47.831	42.882	1.11539	0.000488357	0.0010068	H3K4me3
1739	2R	14266400	14267999	51.5774	44.5728	1.15708	2.82645e-06	1.13439e-05	H3K4me3
1740	2R	14269600	14271599	64.8182	56.08	1.15576	2.27585e-07	1.28752e-06	H3K4me3
1741	2R	14276200	14277599	19.8612	23.4371	0.847913	1	1	H3K4me3
1742	2R	14288000	14290999	53.117	51.8059	1.02537	0.205661	0.254614	H3K4me3
1743	2R	14308000	14309199	35.4627	28.1809	1.25812	2.52644e-09	2.85858e-08	H3K4me3
1744	2R	14332200	14334199	49.8325	47.25	1.05469	0.0479288	0.0644649	H3K4me3
1745	2R	14352000	14353399	56.7608	50.7256	1.11895	0.000111998	0.000276331	H3K4me3
1746	2R	14356000	14357399	61.9442	57.6769	1.074	0.00675392	0.0106073	H3K4me3
1747	2R	14359400	14360199	13.3434	12.5875	1.06018	0.165233	0.207062	H3K4me3
1748	2R	14362000	14362599	11.034	8.31337	1.32594	3.00455e-05	8.75614e-05	H3K4me3
1749	2R	14363000	14363999	59.7374	55.5164	1.07605	0.00639063	0.0100848	H3K4me3
1750	2R	14410400	14413599	143.031	130.572	1.09542	1.00519e-06	4.6658e-06	H3K4me3
1751	2R	14431400	14432199	10.3155	13.0572	0.79111	1	1	H3K4me3
1752	2R	14456200	14456599	6.82567	6.85736	0.996041	1	1	H3K4me3
1753	2R	14457800	14458599	13.754	13.339	1.03133	0.294598	0.359388	H3K4me3
1754	2R	14481200	14482999	77.3405	66.5539	1.16202	5.77343e-09	5.67993e-08	H3K4me3
1755	2R	14502600	14505599	132.972	125.217	1.06194	0.00117643	0.00220123	H3K4me3
1756	2R	14514000	14515199	32.8966	27.2885	1.20532	1.95153e-06	8.25609e-06	H3K4me3
1757	2R	14526200	14527999	63.6891	59.8844	1.06356	0.0151155	0.0220976	H3K4me3
1758	2R	14574800	14575799	39.4144	30.952	1.27313	5.09988e-11	9.72864e-10	H3K4me3
1759	2R	14600200	14602399	110.032	102.015	1.07859	0.000256488	0.000573159	H3K4me3
1760	2R	14603000	14605399	93.6605	87.3139	1.0727	0.00144726	0.00264086	H3K4me3
1761	2R	14616600	14622399	213.546	196.656	1.08589	7.45848e-08	4.97524e-07	H3K4me3
1762	2R	14645200	14646199	54.554	49.8802	1.0937	0.0018772	0.00333872	H3K4me3
1763	2R	14712800	14713399	8.51925	8.92396	0.955373	1	1	H3K4me3
1764	2R	14744400	14745399	11.7011	16.9085	0.693135	1	1	H3K4me3
1765	2R	14750400	14753199	140.054	125.311	1.11764	5.38803e-09	5.38545e-08	H3K4me3
1766	2R	14754800	14757999	122.862	115.917	1.05992	0.00230371	0.00401625	H3K4me3
1767	2R	14768000	14772399	208.363	190.08	1.09618	3.87336e-09	4.02585e-08	H3K4me3
1768	2R	14790400	14791199	10.8287	9.86332	1.09785	0.0834298	0.108236	H3K4me3
1769	2R	14798800	14799599	17.2438	16.3919	1.05209	0.169113	0.211712	H3K4me3
1770	2R	14847200	14848599	51.5261	50.3969	1.02247	0.235549	0.289782	H3K4me3
1771	2R	14851800	14857199	216.471	200.601	1.07912	4.95565e-07	2.52298e-06	H3K4me3
1772	2R	14857800	14860799	100.897	94.8288	1.064	0.00309793	0.00524452	H3K4me3
1773	2R	14869800	14871199	74.5691	71.8144	1.0384	0.0744347	0.0973329	H3K4me3
1774	2R	14875800	14876599	14.3185	10.38	1.37814	1.3564e-07	8.26385e-07	H3K4me3
1775	2R	14880000	14881399	46.0348	37.9033	1.21438	7.49964e-09	7.01423e-08	H3K4me3
1776	2R	14882200	14883799	79.5986	73.5522	1.08221	0.00100736	0.00191933	H3K4me3
1777	2R	14885400	14886999	42.1344	38.7957	1.08607	0.00921175	0.0140649	H3K4me3
1778	2R	14889600	14896199	103.771	117.514	0.88313	1	1	H3K4me3
1779	2R	14899200	14900199	26.3276	22.5917	1.16521	0.000324422	0.000705074	H3K4me3
1780	2R	14903200	14903799	8.77586	10.9906	0.799743	1	1	H3K4me3
1781	2R	14916600	14917399	23.1457	18.8342	1.22858	9.99731e-06	3.37578e-05	H3K4me3
1782	2R	14927600	14928399	14.0106	12.6344	1.10886	0.0426709	0.0578029	H3K4me3
1783	2R	14932800	14933199	5.28604	6.85736	0.773047	1	1	H3K4me3
1784	2R	14935600	14936799	55.3238	49.3166	1.12178	9.8133e-05	0.000246297	H3K4me3
1785	2R	14958000	14958199	3.07925	4.08623	0.75742	1	1	H3K4me3
1786	2R	14962000	14966199	141.338	126.955	1.11328	1.46205e-08	1.25144e-07	H3K4me3
1787	2R	14981200	14982799	78.3156	70.0296	1.1183	8.31087e-06	2.88895e-05	H3K4me3
1788	2R	14991400	14993999	95.3541	89.3335	1.06741	0.00258102	0.00444766	H3K4me3
1789	2R	15011600	15011999	5.85057	6.71645	0.87262	1	1	H3K4me3
1790	2R	15115400	15115999	8.98114	10.7557	0.836131	1	1	H3K4me3
1791	2R	15128600	15129199	11.9064	10.0982	1.17867	0.00643666	0.0101472	H3K4me3
1792	2R	15144000	15144599	9.95624	8.68912	1.14554	0.0285072	0.0397702	H3K4me3
1793	2R	15145000	15145599	33.5638	29.3082	1.14512	0.000315984	0.00068841	H3K4me3
1794	2R	15146000	15148799	115.626	100.606	1.14927	4.91452e-11	9.46158e-10	H3K4me3
1795	2R	15200000	15202399	102.693	92.6682	1.10817	2.91159e-06	1.16557e-05	H3K4me3
1796	2R	15212000	15213799	75.0823	68.0099	1.10398	9.18403e-05	0.000232744	H3K4me3
1797	2R	15216200	15217799	91.659	82.4761	1.11133	5.40468e-06	1.99511e-05	H3K4me3
1798	2R	15218200	15219999	62.3035	55.6103	1.12033	4.69644e-05	0.00013014	H3K4me3
1799	2R	15252600	15253799	32.9993	25.2219	1.30796	2.85654e-11	5.99779e-10	H3K4me3
1800	2R	15308000	15309399	37.8748	37.1988	1.01827	0.304192	0.370731	H3K4me3
1801	2R	15310000	15312999	137.848	125.076	1.10211	3.31921e-07	1.79656e-06	H3K4me3
1802	2R	15320800	15323599	127.173	113.757	1.11793	2.35278e-08	1.88252e-07	H3K4me3
1803	2R	15370600	15371599	41.9291	37.9503	1.10483	0.00234891	0.00408253	H3K4me3
1804	2R	15380000	15382799	123.17	108.074	1.13966	1.66228e-10	2.70152e-09	H3K4me3
1805	2R	15481800	15482799	39.7736	29.8248	1.3332	8.43609e-15	4.88747e-13	H3K4me3
1806	2R	15511600	15512799	40.3382	35.1322	1.14811	6.91395e-05	0.000180931	H3K4me3
1807	2R	15530400	15532399	86.3216	81.0201	1.06545	0.00481632	0.00781123	H3K4me3
1808	2R	15538000	15543999	282.572	258.701	1.09227	5.11517e-11	9.72815e-10	H3K4me3
1809	2R	15564800	15565999	49.5246	49.8802	0.992964	1	1	H3K4me3
1810	2R	15568200	15569599	45.8808	41.7547	1.09881	0.0025809	0.00444867	H3K4me3
1811	2R	15570200	15572399	76.0574	67.2585	1.1308	1.61391e-06	7.00293e-06	H3K4me3
1812	2R	15572600	15573999	54.5027	49.6454	1.09784	0.00127975	0.00237327	H3K4me3
1813	2R	15613200	15615399	58.9676	52.4635	1.12395	4.69114e-05	0.000130051	H3K4me3
1814	2R	15673800	15676999	86.0137	67.2115	1.27962	1.28081e-22	5.34267e-20	H3K4me3
1815	2R	15677400	15680199	128.867	117.655	1.09529	3.29817e-06	1.29872e-05	H3K4me3
1816	2R	15682600	15683999	76.6733	67.3054	1.13915	3.75779e-07	2.00277e-06	H3K4me3
1817	2R	15727600	15727999	5.33736	6.71645	0.79674	1	1	H3K4me3
1818	2R	15735400	15737199	67.7435	56.8785	1.19094	2.9997e-10	4.46883e-09	H3K4me3
1819	2R	15848600	15849799	46.9072	44.5728	1.05242	0.0602644	0.0800073	H3K4me3
1820	2R	15860400	15862399	47.831	47.7667	1.00144	0.474911	0.567408	H3K4me3
1821	2R	15868400	15869199	28.2264	26.9597	1.04706	0.136252	0.172437	H3K4me3
1822	2R	15921200	15922199	37.3616	34.0989	1.09568	0.0070702	0.0110679	H3K4me3
1823	2R	15927000	15927599	11.6498	13.292	0.877215	1	1	H3K4me3
1824	2R	15930600	15932399	55.4778	45.5122	1.21884	1.28065e-10	2.21354e-09	H3K4me3
1825	2R	15933000	15935999	125.12	112.677	1.11043	1.72276e-07	1.01309e-06	H3K4me3
1826	2R	15938400	15940199	84.0122	75.337	1.11514	6.87154e-06	2.46674e-05	H3K4me3
1827	2R	15955000	15956799	57.7872	54.624	1.05794	0.0292753	0.0407781	H3K4me3
1828	2R	15990200	15993799	176.236	159.786	1.10295	7.50375e-09	7.00761e-08	H3K4me3
1829	2R	15999400	16003199	142.159	131.981	1.07712	5.33308e-05	0.000144894	H3K4me3
1830	2R	16006400	16007799	49.8325	43.6804	1.14079	2.67539e-05	7.91859e-05	H3K4me3
1831	2R	16010200	16020199	370.434	329.576	1.12397	9.47095e-23	4.23284e-20	H3K4me3
1832	2R	16026800	16028199	65.2801	60.6829	1.07577	0.00476961	0.00773948	H3K4me3
1833	2R	16032000	16032999	13.9593	17.707	0.789152	1	1	H3K4me3
1834	2R	16047600	16048599	52.5525	50.4908	1.04088	0.0979687	0.125974	H3K4me3
1835	2R	16097200	16099999	99.3058	92.0107	1.07929	0.000434946	0.000907455	H3K4me3
1836	2R	16101400	16105199	159.71	144.897	1.10223	4.26279e-08	3.09783e-07	H3K4me3
1837	2R	16108800	16110999	73.6967	69.3251	1.06308	0.0103957	0.0156965	H3K4me3
1838	2R	16125000	16127799	105.772	91.9168	1.15071	2.13949e-10	3.33005e-09	H3K4me3
1839	2R	16135800	16136599	12.5736	14.6071	0.86153	1	1	H3K4me3
1840	2R	16138600	16139999	37.7208	35.367	1.06659	0.0397886	0.0542037	H3K4me3
1841	2R	16142200	16144199	87.2967	76.793	1.13675	1.03274e-07	6.54037e-07	H3K4me3
1842	2R	16147200	16151599	194.455	174.769	1.11263	5.02054e-11	9.63606e-10	H3K4me3
1843	2R	16169800	16170999	54.6567	49.2696	1.10932	0.00040471	0.000855208	H3K4me3
1844	2R	16178800	16180999	119.731	110.281	1.08569	4.22036e-05	0.000118416	H3K4me3
1845	2R	16185000	16188199	128.918	119.393	1.07978	6.89738e-05	0.000180648	H3K4me3
1846	2R	16195000	16198599	182.959	164.577	1.11169	2.42463e-10	3.70023e-09	H3K4me3
1847	2R	16201800	16202999	56.6582	50.9605	1.11179	0.000249846	0.000559917	H3K4me3
1848	2R	16209200	16210399	38.8499	32.3611	1.20036	4.6804e-07	2.40833e-06	H3K4me3
1849	2R	16220400	16221799	36.6944	33.1595	1.10658	0.00358312	0.00597537	H3K4me3
1850	2R	16226600	16227799	33.6151	28.7445	1.16932	4.22797e-05	0.000118576	H3K4me3
1851	2R	16229200	16230999	68.8212	59.6966	1.1528	1.63807e-07	9.70586e-07	H3K4me3
1852	2R	16263600	16265599	86.5782	82.1943	1.05336	0.0164905	0.023951	H3K4me3
1853	2R	16269800	16272199	98.7412	87.9714	1.12241	3.08653e-07	1.6852e-06	H3K4me3
1854	2R	16289400	16295799	235.049	218.261	1.07692	3.45652e-07	1.85643e-06	H3K4me3
1855	2R	16319600	16320799	61.5337	56.3618	1.09176	0.0012819	0.00237654	H3K4me3
1856	2R	16321400	16323199	83.6016	79.0005	1.05826	0.0113	0.0169433	H3K4me3
1857	2R	16335000	16337599	128.61	119.722	1.07425	0.000188161	0.000439137	H3K4me3
1858	2R	16344400	16345599	62.4061	55.2346	1.12981	1.38505e-05	4.46945e-05	H3K4me3
1859	2R	16346200	16347599	59.3782	53.8255	1.10315	0.000473605	0.00097897	H3K4me3
1860	2R	16386600	16387399	13.4461	13.245	1.01545	0.388007	0.467687	H3K4me3
1861	2R	16516200	16516999	22.1706	19.4448	1.14006	0.00345393	0.00577686	H3K4me3
1862	2R	16552400	16552999	8.51925	10.7087	0.796839	1	1	H3K4me3
1863	2R	16569800	16571199	73.4401	64.6282	1.13632	1.00489e-06	4.67131e-06	H3K4me3
1864	2R	16579400	16580799	37.1563	33.3474	1.11419	0.00196398	0.00347234	H3K4me3
1865	2R	16586000	16589399	128.302	116.34	1.10281	6.87858e-07	3.37828e-06	H3K4me3
1866	2R	16593400	16594399	26.3789	23.2962	1.13225	0.00263161	0.00452859	H3K4me3
1867	2R	16603200	16604199	16.4227	14.9829	1.09609	0.0489998	0.0658063	H3K4me3
1868	2R	16609200	16609999	10.1615	11.2724	0.902248	1	1	H3K4me3
1869	2R	16618200	16619799	25.1985	17.5661	1.43359	1.80589e-14	9.26183e-13	H3K4me3
1870	2R	16637400	16637999	7.90341	9.25273	0.855374	1	1	H3K4me3
1871	2R	16641200	16641799	7.23623	8.73608	0.829729	1	1	H3K4me3
1872	2R	16666800	16667599	13.8566	12.5405	1.1049	0.0490182	0.065817	H3K4me3
1873	2R	16691600	16692999	35.0008	28.04	1.24798	1.00513e-08	9.14114e-08	H3K4me3
1874	2R	16730600	16731399	16.0121	18.1767	0.881459	1	1	H3K4me3
1875	2R	16764800	16765999	17.6544	22.4978	0.785358	1	1	H3K4me3
1876	2R	16771400	16773999	115.421	104.082	1.10894	6.64901e-07	3.28098e-06	H3K4me3
1877	2R	16783600	16784999	57.8386	56.7376	1.01947	0.253642	0.311062	H3K4me3
1878	2R	16829000	16834599	214.059	184.773	1.15848	8.08091e-21	1.68541e-18	H3K4me3
1879	2R	16850400	16851399	58.4544	53.121	1.10039	0.000690988	0.00137385	H3K4me3
1880	2R	16854800	16855599	19.7585	16.4858	1.19821	0.000246722	0.000554306	H3K4me3
1881	2R	16856000	16857599	61.5337	56.7845	1.08364	0.00285446	0.00487323	H3K4me3
1882	2R	16866600	16870199	156.272	141.139	1.10721	1.52342e-08	1.29161e-07	H3K4me3
1883	2R	16872200	16874799	75.3903	68.1039	1.10698	5.93882e-05	0.000158936	H3K4me3
1884	2R	16894400	16895599	13.1381	17.0025	0.7736	1	1	H3K4me3
1885	2R	16925000	16926399	17.2438	21.6523	0.797035	1	1	H3K4me3
1886	2R	16950600	16953399	124.966	112.16	1.11417	7.42269e-08	4.96194e-07	H3K4me3
1887	2R	16954400	16956999	115.061	102.015	1.12787	1.06722e-08	9.58049e-08	H3K4me3
1888	2R	16957400	16958599	64.7155	57.6769	1.12201	2.77618e-05	8.17054e-05	H3K4me3
1889	2R	17000800	17002999	102.231	93.6546	1.09158	5.44924e-05	0.000147474	H3K4me3
1890	2R	17004000	17006999	116.139	105.725	1.09849	5.06586e-06	1.88785e-05	H3K4me3
1891	2R	17014800	17015999	69.8989	65.1918	1.07222	0.00520853	0.00839077	H3K4me3
1892	2R	17018000	17019599	75.9035	67.2585	1.12851	2.36724e-06	9.72542e-06	H3K4me3
1893	2R	17020000	17020799	33.2046	31.1399	1.06634	0.0502741	0.0673587	H3K4me3
1894	2R	17026200	17029999	131.689	118.219	1.11393	3.66339e-08	2.72879e-07	H3K4me3
1895	2R	17048600	17050599	73.6454	69.5129	1.05947	0.0144609	0.021205	H3K4me3
1896	2R	17056000	17056799	33.8204	31.2338	1.08283	0.0205701	0.0293584	H3K4me3
1897	2R	17061600	17062799	54.6567	47.0621	1.1613	8.57097e-07	4.08443e-06	H3K4me3
1898	2R	17085800	17087799	57.6846	51.3832	1.12261	6.53134e-05	0.00017287	H3K4me3
1899	2R	17091000	17092999	87.1427	75.8536	1.14879	1.04393e-08	9.43914e-08	H3K4me3
1900	2R	17100200	17101799	43.828	38.8427	1.1283	0.000248328	0.000557312	H3K4me3
1901	2R	17108800	17109599	22.2732	18.0828	1.23138	1.16976e-05	3.86441e-05	H3K4me3
1902	2R	17134200	17134799	10.5208	10.1451	1.03728	0.286266	0.349496	H3K4me3
1903	2R	17136400	17137599	22.5812	19.21	1.17529	0.000425865	0.000894173	H3K4me3
1904	2R	17139400	17140999	51.7827	46.4046	1.11587	0.000288484	0.000635579	H3K4me3
1905	2R	17265600	17266399	16.3713	13.9496	1.17334	0.00237524	0.00412372	H3K4me3
1906	2R	17394600	17396399	63.6378	54.7179	1.16296	9.60569e-08	6.12669e-07	H3K4me3
1907	2R	17406000	17407599	57.9412	49.4105	1.17257	8.31457e-08	5.42485e-07	H3K4me3
1908	2R	17412600	17413799	65.6393	58.0997	1.12974	8.70334e-06	2.99542e-05	H3K4me3
1909	2R	17418200	17422599	150.781	135.174	1.11544	2.78991e-09	3.10613e-08	H3K4me3
1910	2R	17426400	17428999	83.5503	76.84	1.08733	0.000406321	0.000857455	H3K4me3
1911	2R	17429800	17431799	91.6077	80.4095	1.13924	3.19368e-08	2.42216e-07	H3K4me3
1912	2R	17443800	17444999	61.5337	54.9998	1.11878	6.26933e-05	0.000166782	H3K4me3
1913	2R	17451800	17452599	11.0853	11.0845	1.00046	0.48149	0.574501	H3K4me3
1914	2R	17456400	17460799	173.464	157.39	1.10212	1.23756e-08	1.08451e-07	H3K4me3
1915	2R	17468000	17470799	118.5	107.369	1.10366	1.45406e-06	6.39358e-06	H3K4me3
1916	2R	17486200	17487799	18.9374	22.3099	0.849346	1	1	H3K4me3
1917	2R	17488200	17490599	33.3585	39.2184	0.850872	1	1	H3K4me3
1918	2R	17512400	17513199	14.9344	13.4799	1.10785	0.0393299	0.0536138	H3K4me3
1919	2R	17514200	17515399	58.3004	52.8862	1.10237	0.000571414	0.00115782	H3K4me3
1920	2R	17517400	17518999	69.2318	65.8024	1.05214	0.0308386	0.0427368	H3K4me3
1921	2R	17534000	17537799	161.096	147.339	1.09337	3.90737e-07	2.0684e-06	H3K4me3
1922	2R	17545000	17549399	201.845	177.305	1.13839	8.03376e-16	6.13015e-14	H3K4me3
1923	2R	17563600	17565799	78.5722	78.8596	0.996413	1	1	H3K4me3
1924	2R	17567400	17569999	102.488	95.0636	1.0781	0.000428174	0.000897515	H3K4me3
1925	2R	17571200	17574799	155.759	142.22	1.0952	3.76404e-07	2.00439e-06	H3K4me3
1926	2R	17580200	17581599	39.517	37.9503	1.04135	0.127296	0.161625	H3K4me3
1927	2R	17585000	17586399	64.151	58.7572	1.0918	0.00103664	0.00196971	H3K4me3
1928	2R	17590000	17593999	146.931	139.73	1.05155	0.00369124	0.00613768	H3K4me3
1929	2R	17633200	17634199	13.3434	12.8223	1.04083	0.248324	0.30463	H3K4me3
1930	2R	17637800	17639399	37.2589	31.9384	1.16648	2.31781e-05	6.98582e-05	H3K4me3
1931	2R	17665600	17667399	82.062	70.7811	1.15933	3.5521e-09	3.75431e-08	H3K4me3
1932	2R	17669200	17670799	55.3752	51.1953	1.08165	0.00515352	0.00831285	H3K4me3
1933	2R	17671600	17672799	55.5804	51.665	1.0758	0.00829504	0.0127869	H3K4me3
1934	2R	17677800	17679399	39.2091	34.2398	1.14506	0.000113049	0.000278265	H3K4me3
1935	2R	17681800	17684199	109.159	100.089	1.09062	3.77235e-05	0.000107289	H3K4me3
1936	2R	17686200	17687799	33.8717	29.0263	1.16681	4.94374e-05	0.000135969	H3K4me3
1937	2R	17697600	17698399	25.9683	25.7855	1.00724	0.425285	0.510946	H3K4me3
1938	2R	17699000	17699999	40.2868	37.9033	1.06292	0.0431181	0.0583708	H3K4me3
1939	2R	17715800	17718199	41.3133	43.6804	0.945965	1	1	H3K4me3
1940	2R	17723200	17724799	42.4936	36.1655	1.17487	2.78014e-06	1.11795e-05	H3K4me3
1941	2R	17725600	17727999	117.422	108.027	1.08697	3.93176e-05	0.000111266	H3K4me3
1942	2R	17733200	17734799	49.5759	48.1894	1.02883	0.184306	0.229448	H3K4me3
1943	2R	17735200	17737399	75.185	68.1508	1.10321	0.00010083	0.000251753	H3K4me3
1944	2R	17738600	17741399	117.011	107.181	1.09171	1.70812e-05	5.36532e-05	H3K4me3
1945	2R	17750400	17751199	15.6528	14.3723	1.08911	0.065706	0.086625	H3K4me3
1946	2R	17760600	17763599	87.502	78.4369	1.11556	4.26102e-06	1.62469e-05	H3K4me3
1947	2R	17766000	17766999	48.7548	42.4123	1.14948	1.21997e-05	4.01967e-05	H3K4me3
1948	2R	17780600	17781999	70.9767	61.998	1.14478	3.96047e-07	2.09296e-06	H3K4me3
1949	2R	17786000	17787399	52.7065	46.5924	1.13118	4.94752e-05	0.000136013	H3K4me3
1950	2R	17788200	17790799	121.579	108.872	1.1167	6.12094e-08	4.22723e-07	H3K4me3
1951	2R	17793000	17794399	21.6574	28.6036	0.757705	1	1	H3K4me3
1952	2R	17801800	17803599	58.9163	46.8273	1.258	2.84666e-14	1.35966e-12	H3K4me3
1953	2R	17823600	17826399	75.9035	61.2935	1.23825	8.80247e-16	6.63579e-14	H3K4me3
1954	2R	17826800	17827799	15.8581	12.5405	1.26391	3.02983e-05	8.8216e-05	H3K4me3
1955	2R	17843600	17844599	14.4211	15.4525	0.933738	1	1	H3K4me3
1956	2R	17846800	17848199	43.8793	34.8034	1.26055	2.9196e-11	6.10967e-10	H3K4me3
1957	2R	17850800	17851599	37.8748	33.3944	1.13411	0.000369019	0.000790197	H3K4me3
1958	2R	17855200	17856199	13.1894	13.9026	0.94919	1	1	H3K4me3
1959	2R	17868000	17872199	161.147	153.633	1.04892	0.00382942	0.0063388	H3K4me3
1960	2R	18094200	18095999	79.5986	71.0159	1.12084	4.78293e-06	1.79202e-05	H3K4me3
1961	2R	18111800	18115399	47.2665	58.0057	0.815084	1	1	H3K4me3
1962	2R	18124600	18127199	109.416	101.169	1.08152	0.000167778	0.000394805	H3K4me3
1963	2R	18128600	18129999	18.1162	22.3569	0.810914	1	1	H3K4me3
1964	2R	18133400	18134799	69.9503	63.2662	1.10564	0.000123524	0.000301086	H3K4me3
1965	2R	18135400	18136799	64.2537	56.2679	1.14188	1.97808e-06	8.35146e-06	H3K4me3
1966	2R	18140600	18142599	84.2688	75.243	1.11994	3.05733e-06	1.21304e-05	H3K4me3
1967	2R	18147200	18148199	53.9895	47.4379	1.13806	1.82516e-05	5.67878e-05	H3K4me3
1968	2R	18149600	18152999	128.456	118.313	1.08573	2.31996e-05	6.98892e-05	H3K4me3
1969	2R	18156000	18159399	134.974	125.64	1.0743	0.000133794	0.000322352	H3K4me3
1970	2R	18160600	18161799	71.028	64.7222	1.09743	0.00030831	0.000673567	H3K4me3
1971	2R	18166000	18168399	112.598	101.686	1.1073	1.24295e-06	5.57499e-06	H3K4me3
1972	2R	18171000	18172599	51.0129	47.1091	1.08288	0.00623383	0.00988722	H3K4me3
1973	2R	18173200	18174599	50.7563	46.5924	1.08937	0.00372976	0.00619679	H3K4me3
1974	2R	18179200	18181399	96.0212	85.9048	1.11775	1.04969e-06	4.8329e-06	H3K4me3
1975	2R	18182600	18184199	65.9986	58.8511	1.12143	2.53452e-05	7.56247e-05	H3K4me3
1976	2R	18232800	18234199	23.2483	20.1494	1.15366	0.00132252	0.00244028	H3K4me3
1977	2R	18276400	18278199	77.1865	68.8084	1.12174	5.67219e-06	2.08036e-05	H3K4me3
1978	2R	18355200	18357399	87.5533	81.7247	1.07133	0.00233049	0.00405503	H3K4me3
1979	2R	18398400	18399199	34.4876	28.5097	1.20949	7.56142e-07	3.6619e-06	H3K4me3
1980	2R	18400800	18401799	28.7397	21.7932	1.31826	1.60059e-10	2.62857e-09	H3K4me3
1981	2R	18406000	18408199	56.2476	48.706	1.15478	1.46947e-06	6.45679e-06	H3K4me3
1982	2R	18409000	18411599	95.4054	84.4018	1.13035	1.03014e-07	6.53051e-07	H3K4me3
1983	2R	18412000	18413399	70.4635	64.7222	1.08871	0.000893345	0.00172308	H3K4me3
1984	2R	18421400	18422199	43.674	40.8154	1.07006	0.0240814	0.0339746	H3K4me3
1985	2R	18426400	18427199	43.0068	38.373	1.12072	0.000552598	0.00112406	H3K4me3
1986	2R	18434200	18434799	9.34039	8.73608	1.0693	0.172973	0.216155	H3K4me3
1987	2R	18438800	18443399	164.073	150.533	1.08995	7.43921e-07	3.61391e-06	H3K4me3
1988	2R	18446400	18447399	51.5774	46.5455	1.10809	0.000638602	0.0012772	H3K4me3
1989	2R	18449800	18452399	116.242	106.101	1.09557	8.80186e-06	3.02268e-05	H3K4me3
1990	2R	18496600	18497999	27.508	27.5234	0.999599	1	1	H3K4me3
1991	2R	18503600	18504399	18.0649	15.2177	1.18681	0.0007747	0.00151905	H3K4me3
1992	2R	18514600	18515399	10.2642	13.0102	0.790025	1	1	H3K4me3
1993	2R	18516400	18517199	9.23775	10.8497	0.852472	1	1	H3K4me3
1994	2R	18536800	18537799	15.4989	11.789	1.31381	2.23815e-06	9.28038e-06	H3K4me3
1995	2R	18575800	18581799	88.4258	104.175	0.848926	1	1	H3K4me3
1996	2R	18610400	18611799	52.5012	41.7547	1.25719	7.32513e-13	2.45098e-11	H3K4me3
1997	2R	18613000	18615799	133.434	123.104	1.08392	2.37396e-05	7.13443e-05	H3K4me3
1998	2R	18617200	18617799	5.79925	8.78305	0.662578	1	1	H3K4me3
1999	2R	18621400	18622199	19.5019	17.2373	1.13127	0.0083608	0.0128661	H3K4me3
2000	2R	18624200	18626599	105.772	93.3728	1.13277	1.34539e-08	1.16756e-07	H3K4me3
[truncated: 17,884 more rows]
