# Supplementary material for: Enabling cell-type-specific behavioral epigenetics in Drosophila: a modified high-yield INTACT method reveals the impact of social environment on the epigenetic landscape in dopaminergic neurons
Source: BMC Biol. 2019 Apr 10;17:30. doi: 10.1186/s12915-019-0646-4 (PMC6456965; doi:10.1186/s12915-019-0646-4)
Supplement: Supplementary file 8 — Diffreps results. Table of regions with significant mark island differences between GH and SH males, as reported by Diffreps. (XLS 665 kb) [file 12915_2019_646_MOESM8_ESM.xls]

## Sheet: DiffReps results
Gene symbol	start	end	type	log2FC (GH/SH)	cover (overlap b/w island and exon, 1= highest)	mark	Fun
5-HT1A	19118119	19118994	exon	0.88	0.228311	H3K27me3	1
5-HT2A	4622509	4623624	exon	1.12	0.179211	H3K36me3	1
5-HT2A	4612870	4613350	exon	0.32	1	H3K9ac-K14ac	1
5-HT2A	4612870	4613350	exon	0.145468	1	H3K9ac-K14ac	1
ash1	19593351	19598093	exon	0.82	0.0421674	H3K36me3	1
ash1	19593351	19598093	exon	0.529666	0.0421674	H3K4me3	1
BEAF-32	14771800	14772630	exon	0.518235	0.265945	H3K4me3	1
BEAF-32	14770469	14770829	exon	-0.26	0.554017	H3K4me3	1
Brms1	12909248	12909622	exon	-0.32	0.533333	H3K4me3	1
Caf1-105	10467856	10468540	exon	0.11	1	H3K9ac-K14ac	1
cbt	476446	479688	exon	0.585	0.123343	H3K4me3	1
CoRest	19522099	19522389	exon	-0.31	0.62543	H3K4me3	1
CrebA	15535395	15536455	exon	0.51	0.188501	H3K4me3	1
Dat	24146923	24147123	exon	-0.127956	0.38806	H3K27ac	1
Ddc	19119319	19119474	exon	0.61	0.858974	H3K4me3	1
Dh44-R1	14383010	14383103	exon	0.74	1	H3K27me3	1
Dh44-R2	12485914	12486038	exon	0.63	0.144	H3K36me3	1
dom	21327419	21328219	exon	0.677153	0.249688	H3K36me3	1
Dop1R2	29640626	29642263	exon	-0.179759	0.1221	H3K27me3	1
E(Pc)	11460591	11464030	exon	-0.58	0.0581395	H3K36me3	1
E(Pc)	11452769	11452880	exon	0.181095	0.821429	H3K4me3	1
E(z)	10636846	10637577	exon	0.32	0.273224	H3K4me3	1
EcR	6168756	6169087	exon	0.37	1	H3K27ac	1
EcR	6168756	6169087	exon	0.59	0.60241	H3K4me3	1
egg	24778875	24779901	exon	-0.2	0.156767	H3K4me3	1
GABA-B-R3	759679	762142	exon	-0.64	0.0811688	H3K27me3	1
GABA-B-R3	755021	755296	exon	-0.567222	0.724638	H3K27me3	1
GABA-B-R3	759679	762142	exon	0.29	0.405844	H3K9ac-K14ac	1
Gcn5	12521938	12522590	exon	0.48	0.0153139	H3K4me3	1
Hk	10233347	10239545	exon	-0.99	0.0322633	H3K36me3	1
Hr38	20688456	20689601	exon	-0.39	0.17452	H3K27me3	1
Hr38	20690143	20690456	exon	0.11	1	H3K9ac-K14ac	1
InR	21579470	21580688	exon	-0.23	0.318294	H3K27ac	1
InR	21570248	21575916	exon	-0.61	0.0352796	H3K36me3	1
Jarid2	9485281	9486530	exon	-0.79	0.16	H3K36me3	1
Jarid2	9478558	9484996	exon	0.374028	0.0310607	H3K36me3	1
Jarid2	9478558	9484996	exon	0.81	0.0284206	H3K4me3	1
Jarid2	9477038	9477652	exon	-0.17	1	H3K9ac-K14ac	1
Kat60	5227289	5228190	exon	0.69	0.221729	H3K36me3	1
Kat60	5232057	5232209	exon	0.42	0.45098	H3K4me3	1
mle	5977987	5978677	exon	0.66	0.0492041	H3K36me3	1
msl-3	7124401	7124958	exon	0.302657	0.358423	H3K4me3	1
nAChRbeta1	4434490	4435089	exon	0.8	0.0483333	H3K36me3	1
nAChRbeta1	4435175	4435993	exon	0.8	0.105006	H3K36me3	1
nej	9682552	9684151	exon	0.52	0.125	H3K4me3	1
Nipped-A	5177965	5178622	exon	0.93	0.0243161	H3K36me3	1
Nipped-A	5177965	5178622	exon	0.837166	0.0243161	H3K36me3	1
Oct-TyrR	22061964	22063052	exon	-0.14	0.768595	H3K9me3	1
Octbeta3R	12515144	12515557	exon	0.13	1	H3K9ac-K14ac	1
Pc	21315306	21317482	exon	-0.11	0.0376665	H3K9ac-K14ac	1
Pc	21317797	21318020	exon	-0.11	1	H3K9ac-K14ac	1
Pcl	18135426	18137411	exon	0.73	0.100705	H3K36me3	1
ple	6716130	6716949	exon	0.125869	0.42561	H3K9ac-K14ac	1
Set2	13413313	13414895	exon	0.69	0.126342	H3K4me3	1
Set2	13413242	13417519	exon	0.69	0.0467508	H3K4me3	1
Set2	13413242	13417519	exon	-0.17	0.107293	H3K9ac-K14ac	1
Sfmbt	13176614	13176785	exon	-0.16	0.494186	H3K27ac	1
Sfmbt	13171739	13172250	exon	0.46	0.390625	H3K36me3	1
Shab	2924075	2925476	exon	1.25	0.142653	H3K36me3	1
sif	5740104	5740207	exon	-0.867193	0.0673077	H3K27me3	1
sif	5674375	5674721	exon	-1.09	0.536023	H3K36me3	1
SIFaR	21293893	21293998	exon	-0.65	0.169811	H3K27me3	1
Sin3A	12592729	12592917	exon	-0.12	1	H3K9ac-K14ac	1
sr	18122061	18122582	exon	0.68	0.383142	H3K4me3	1
Su(var)2-HP2	14607898	14611484	exon	0.793112	0.0557569	H3K36me3	1
Su(var)3-3	20226381	20226706	exon	0.86	0.122699	H3K4me3	1
Su(var)3-3	20226381	20228344	exon	0.86	0.0203666	H3K4me3	1
Su(z)12	19921967	19922456	exon	0.51	0.408163	H3K36me3	1
trr	1884007	1889294	exon	0.15	0.0745083	H3K9ac-K14ac	1
trr	1889358	1889950	exon	0.15	0.915683	H3K9ac-K14ac	1
VGAT	14200369	14201249	exon	-0.54	0.227015	H3K27me3	1
VGAT	14200369	14201249	exon	-0.54	0.191827	H3K4me3	1
14-3-3zeta	10104115	10104183	exon	0.15	1	H3K27ac
14-3-3zeta	10101036	10101097	exon	-0.12	1	H3K9ac-K14ac
140up	14124163	14124862	exon	0.4	0.174286	H3K4me3
140up	14124163	14124862	exon	0.310084	0.174286	H3K4me3
2mit	13121951	13128567	exon	0.71	0.0302252	H3K27me3
4E-T	952138	952461	exon	0.47	0.496914	H3K36me3
4E-T	952138	952461	exon	0.21	0.805556	H3K9me3
4EHP	24108470	24108960	exon	0.18	0.674134	H3K9ac-K14ac
5PtaseI	25043881	25044053	exon	0.16	0.306358	H3K9ac-K14ac
5PtaseI	25044972	25045151	exon	0.16	0.161111	H3K9ac-K14ac
7B2	5376999	5377975	exon	-0.51	0.204708	H3K4me3
7B2	5377014	5377975	exon	-0.51	0.2079	H3K4me3
a	22137433	22138251	exon	0.53	0.00976801	H3K4me3
A2bp1	10517962	10518306	exon	0.53	0.365217	H3K4me3
A2bp1	10517962	10518306	exon	0.21	1	H3K9ac-K14ac
Aac11	17476417	17476617	exon	0.530502	0.781095	H3K4me3
Aats-ala-m	5146858	5147061	exon	-0.71	0.789216	H3K36me3
Aats-ala-m	5146425	5146598	exon	-0.14	1	H3K4me3
Aats-ala-m	5146098	5146362	exon	0.19	0.233962	H3K9ac-K14ac
Aats-gln	25263267	25265721	exon	-1.02	0.0814664	H3K36me3
Aats-glupro	23952136	23953378	exon	0.48	0.160901	H3K36me3
Aats-glupro	23957146	23958063	exon	0.27	0.217865	H3K4me3
Aats-ile	22288665	22288715	exon	0.147938	1	H3K4me3
Aats-ile	22288665	22288939	exon	-0.12	0.64	H3K4me3
Aats-lys	9607629	9608292	exon	-0.61	0.301205	H3K4me3
Aats-ser	15340667	15342145	exon	0.22	0.436105	H3K27ac
Aats-ser	15340667	15343218	exon	0.22	0.39185	H3K27ac
Aats-ser	15340667	15343218	exon	0.83	0.0783699	H3K36me3
Aats-ser	15340667	15342145	exon	0.83	0.135227	H3K36me3
Aats-ser	15340667	15342145	exon	0.45	0.135227	H3K4me3
Aats-ser	15340667	15343218	exon	0.45	0.0783699	H3K4me3
Aats-thr	12104688	12105121	exon	0.79	0.460829	H3K36me3
Aats-trp	9266596	9266904	exon	-0.14	0.33657	H3K9ac-K14ac
Aats-tyr	16418604	16419302	exon	-0.11	0.260372	H3K4me3
Aats-val	13198850	13198919	exon	-0.18	1	H3K27ac
Aats-val	13199562	13200824	exon	-0.61	0.158353	H3K36me3
ab	11258215	11258916	exon	-1.34	0.2849	H3K36me3
Abd-B	16927212	16929580	exon	-0.163125	0.270156	H3K27me3
Abd-B	16935927	16936104	exon	-0.152533	0.41573	H3K9me3
Ac76E	19976091	19976333	exon	0.76	0.794239	H3K36me3
Ac78C	21139667	21139821	exon	0.87	1	H3K36me3
ACC	7991710	7991862	exon	0.94	0.464052	H3K36me3
ACC	7983476	7984063	exon	-0.111728	0.340136	H3K4me3
AcCoAS	21279475	21279981	exon	-0.11	0.248521	H3K4me3
Ace	13245810	13246654	exon	0.79	0.236686	H3K27me3
Acn	19045355	19045436	exon	0.151875	1	H3K4me3
Acn	19045355	19047047	exon	0.12966	0.417011	H3K4me3
Acn	19047914	19048817	exon	-0.26	0.129425	H3K9ac-K14ac
Acph-1	29992986	29993181	exon	0.29	0.892857	H3K4me3
Acsl	8665813	8665870	exon	0.157839	1	H3K27ac
Act42A	6013910	6015422	exon	0.26	0.132188	H3K4me3
Act42A	6015577	6015689	exon	0.31	0.212389	H3K9ac-K14ac
Act42A	6013910	6015422	exon	0.31	0.543291	H3K9ac-K14ac
Act5C	5902690	5904173	exon	0.23	0.101752	H3K4me3
Act5C	5900861	5901013	exon	0.14	1	H3K9ac-K14ac
ACXD	2239979	2240260	exon	0.876692	0.503546	H3K36me3
Ada2b	8240310	8240515	exon	-0.21	0.441748	H3K27ac
Ada2b	8238731	8239606	exon	-0.21	0.23516	H3K27ac
Adar	1773725	1774195	exon	-0.33	0.424628	H3K4me3
Adar	1773725	1774222	exon	-0.33	0.401606	H3K4me3
ADD1	11970686	11971075	exon	0.804395	0.512821	H3K4me3
ADD1	11970686	11971075	exon	-0.12	0.512821	H3K4me3
adp	18151704	18152641	exon	0.13	0.21322	H3K4me3
AdSL	17018780	17021120	exon	-0.11	0.0854336	H3K4me3
Aef1	21433873	21434047	exon	-0.12	0.497143	H3K4me3
Aef1	21433873	21434047	exon	-0.12	0.268571	H3K9ac-K14ac
ago	4248724	4251840	exon	0.66	0.0503689	H3K36me3
AGO1	13953049	13953275	exon	0.11873	0.405286	H3K4me3
AGO2	15556823	15558117	exon	0.76	0.15444	H3K4me3
Ahcy13	15450261	15450415	exon	-0.26	1	H3K9ac-K14ac
AIF	2152233	2152462	exon	0.7	0.269565	H3K36me3
Akt1	16099228	16099660	exon	0.11	1	H3K27ac
Akt1	16099228	16099595	exon	-0.13	1	H3K9ac-K14ac
Akt1	16099228	16099660	exon	-0.13	1	H3K9ac-K14ac
Alas	23966272	23966757	exon	-0.82	0.411523	H3K4me3
Alas	23964772	23966127	exon	-0.275244	0.147493	H3K4me3
alc	9136952	9137370	exon	-0.16	1	H3K9ac-K14ac
Ald	26261336	26261591	exon	-0.14	1	H3K27ac
Aldh-III	7466879	7467050	exon	-0.21	0.872093	H3K27ac
Aldh-III	7466879	7467316	exon	-0.21	0.949772	H3K27ac
Aldh-III	7473722	7473843	exon	-0.166546	1	H3K9ac-K14ac
Aldh-III	7476889	7477162	exon	-0.15	1	H3K9ac-K14ac
Alg-2	3623330	3623705	exon	-0.32	0.279255	H3K4me3
Alh	7119435	7120882	exon	0.78	0.0151934	H3K36me3
alien	8996743	8996868	exon	0.61	1	H3K36me3
ALiX	27697135	27698730	exon	-0.61	0.00626566	H3K36me3
ALiX	27699086	27699367	exon	0.42	0.691489	H3K4me3
Alk	16625293	16630588	exon	-0.76	0.0377644	H3K27me3
Alk	16625293	16630588	exon	-0.618526	0.0377644	H3K27me3
alph	29598164	29598942	exon	0.55	0.0731707	H3K36me3
alph	29591831	29592167	exon	-0.14	0.563798	H3K4me3
alpha-Cat	23330698	23331015	exon	0.75	0.00943396	H3K36me3
alpha-Cat	23337875	23338100	exon	-0.19	1	H3K9ac-K14ac
alpha-Est9	7504514	7505098	exon	0.63	0.0803419	H3K4me3
alpha-Man-Ia	10307893	10309107	exon	-0.1	0.823045	H3K9ac-K14ac
alpha-Man-Ib	29112041	29112313	exon	0.285041	0.3663	H3K4me3
alpha-Man-Ib	29112411	29112822	exon	0.109474	0.830097	H3K4me3
alpha-Man-Ib	29112041	29112313	exon	-0.16	0.413919	H3K9ac-K14ac
alpha-Man-Ib	29112411	29112822	exon	-0.16	1	H3K9ac-K14ac
alpha-Man-IIa	9415430	9416492	exon	0.85	0.188147	H3K36me3
alpha-Man-IIa	9412861	9413390	exon	0.13	0.339623	H3K4me3
alpha-PheRS	8143904	8145602	exon	-0.195	0.235433	H3K4me3
alpha-Spec	1781095	1781698	exon	-0.61	0.0960265	H3K36me3
alpha-Spec	1795199	1795328	exon	-0.21	0.630769	H3K4me3
alphaSnap	20313632	20313884	exon	0.412157	0.252964	H3K4me3
alphaTub84B	7087234	7088839	exon	0.45	0.249066	H3K4me3
alphaTub84D	7530753	7532732	exon	0.2725	0.40404	H3K4me3
alphaTub84D	7530753	7532732	exon	0.17	0.505051	H3K9ac-K14ac
Als2	21677170	21679755	exon	-0.16	0.386698	H3K9ac-K14ac
AMPdeam	13845352	13845866	exon	0.26	1	H3K27ac
Amph	12609229	12609636	exon	0.55	0.0392157	H3K36me3
Amph	12593604	12594068	exon	-0.14	0.430108	H3K4me3
AMPKalpha	1375536	1375755	exon	0.15	1	H3K27ac
AMPKalpha	1375536	1376187	exon	0.15	0.559816	H3K27ac
Amun	11712769	11713684	exon	-0.16	0.528384	H3K27ac
ana1	24530576	24530914	exon	-0.17	1	H3K9ac-K14ac
ana3	12348583	12351325	exon	0.79	0.0729129	H3K36me3
Ank	115258	116004	exon	0.101609	0.808568	H3K9me3
Ank2	7666166	7693855	exon	0.930297	0.00722282	H3K36me3
Ank2	7713138	7713647	exon	-0.34	0.280392	H3K4me3
Ank2	7713138	7713647	exon	0.2	0.711765	H3K9ac-K14ac
AnxB11	16421781	16422242	exon	-0.26	0.909091	H3K27ac
AnxB11	16416958	16417895	exon	0.8	0.21322	H3K36me3
aop	2156484	2158405	exon	0.68	0.104058	H3K36me3
AP-1gamma	9116146	9117739	exon	0.91	0.125471	H3K36me3
AP-1gamma	9111854	9112092	exon	0.825932	0.719665	H3K36me3
AP-2alpha	413396	413654	exon	-0.56	0.714286	H3K4me3
AP-2mu	22462455	22462530	exon	-0.13	1	H3K27ac
AP-2mu	22462455	22462779	exon	-0.13	1	H3K27ac
AP-2mu	22462848	22463286	exon	-0.61	0.378132	H3K36me3
Apc	28836899	28840825	exon	-1.17	0.0509295	H3K36me3
Apc	28832301	28836486	exon	-0.13	0.0238892	H3K9ac-K14ac
Apc	28832301	28836486	exon	-0.128272	0.0238892	H3K9ac-K14ac
aph-1	2766233	2766707	exon	-0.152291	0.578947	H3K4me3
aph-1	2766767	2767154	exon	-0.12	0.0360825	H3K4me3
aph-1	2766233	2766707	exon	0.17	1	H3K9ac-K14ac
aph-1	2766767	2767154	exon	0.17	0.860825	H3K9ac-K14ac
Aplip1	1196937	1197313	exon	0.487716	0.522546	H3K4me3
Apoltp	9646955	9648917	exon	-0.67	0.101885	H3K27me3
Aps	10894776	10896409	exon	0.89	0.0275398	H3K36me3
Aps	10898736	10899123	exon	-0.166413	0.574742	H3K4me3
Aps	10897978	10898444	exon	-0.143495	0.351178	H3K4me3
aralar1	30455651	30455867	exon	-0.46	0.21659	H3K4me3
aralar1	30453428	30453780	exon	-0.107	0.263456	H3K4me3
aret	12175004	12175420	exon	0.79	0.184652	H3K36me3
Arf102F	1124436	1124698	exon	0.83	0.448669	H3K36me3
Arf51F	15323124	15323141	exon	-0.15	1	H3K4me3
Arf51F	15322501	15322712	exon	-0.14	1	H3K9ac-K14ac
Arf51F	15322501	15322741	exon	-0.14	1	H3K9ac-K14ac
Arf79F	22868380	22869246	exon	0.16	0.600923	H3K27ac
Arf79F	22872057	22872231	exon	-0.18	0.48	H3K4me3
ArfGAP3	22716298	22716414	exon	-0.19	0.974359	H3K27ac
ArfGAP3	22716569	22716892	exon	0.15	0.617284	H3K4me3
Arfip	11233922	11234444	exon	0.94	0.151052	H3K4me3
Argk	9065708	9066027	exon	0.31	1	H3K27ac
Argk	9051130	9051717	exon	0.739524	0.0289116	H3K4me3
Argk	9065708	9066027	exon	0.44	0.415625	H3K4me3
ari-1	18130392	18132877	exon	0.84	0.0804505	H3K36me3
ari-1	18136442	18137046	exon	-0.12	0.241322	H3K4me3
ari-2	22214882	22216185	exon	-0.81	0.153374	H3K36me3
Arl4	178778	178836	exon	-0.16	1	H3K9ac-K14ac
Arl4	179264	179389	exon	-0.16	1	H3K9ac-K14ac
arm	1891401	1892119	exon	0.76	0.278164	H3K36me3
armi	3463357	3463959	exon	0.75	0.0978441	H3K36me3
Arp2	16553344	16553951	exon	0.23	0.328947	H3K4me3
Arp2	16553781	16553951	exon	0.23	0.818713	H3K4me3
Arp5	18185498	18186314	exon	0.2	0.506732	H3K27ac
Arp5	18186373	18187875	exon	0.2	0.351297	H3K27ac
Arpc1	13827941	13829276	exon	-0.6	0.149701	H3K36me3
Arpc2	20417057	20417667	exon	-0.12	0.436989	H3K9ac-K14ac
Arpc3A	15834913	15835086	exon	-0.94	0.954023	H3K36me3
Arpc5	2580644	2581138	exon	-0.41	0.4	H3K4me3
Ars2	6080828	6081034	exon	0.75	0.642512	H3K36me3
Ars2	6080828	6081415	exon	0.75	0.22619	H3K36me3
Ars2	6085550	6085625	exon	-0.51	0.328947	H3K4me3
Art4	9984522	9985415	exon	0.455809	0.223714	H3K4me3
Art4	9985478	9986060	exon	-0.21	0.343053	H3K4me3
Asap	8114286	8115463	exon	-0.38	0.732598	H3K27ac
Asap	8114286	8115463	exon	0.71	0.148557	H3K36me3
Asator	469409	472520	exon	0.9	0.128535	H3K36me3
Asator	469409	472520	exon	0.81761	0.128535	H3K36me3
Asator	480776	481141	exon	0.100179	0.112022	H3K4me3
Asator	480776	481141	exon	-0.24	0.931694	H3K9ac-K14ac
ASPP	21250543	21250959	exon	0.71	0.141487	H3K27me3
asun	16264271	16265923	exon	0.17	0.120992	H3K4me3
Asx	14503958	14504570	exon	-0.18	0.440457	H3K27ac
Asx	14503958	14504369	exon	-0.18	0.167476	H3K27ac
Asx	14503958	14504369	exon	-0.116947	0.485437	H3K4me3
Atac3	326033	326358	exon	-0.62	0.453988	H3K36me3
Ate1	20256690	20257124	exon	-0.86	0.45977	H3K36me3
Ate1	20257198	20257390	exon	0.14	0.740933	H3K4me3
Atf3	1274426	1275284	exon	0.52	0.0174622	H3K4me3
Atg10	7834685	7835259	exon	0.67	0.0678261	H3K36me3
Atg12	12136967	12137091	exon	-0.19	0.752	H3K4me3
Atg13	8349815	8352817	exon	0.123333	0.1998	H3K4me3
Atg2	2774338	2774486	exon	-0.17	1	H3K9ac-K14ac
Atg2	2774338	2774493	exon	-0.17	1	H3K9ac-K14ac
Atg3	18749344	18749479	exon	-0.15	1	H3K27ac
Atg3	18749793	18750483	exon	-0.15	0.156295	H3K27ac
Atg4a	1082792	1085380	exon	0.72	0.0772499	H3K36me3
Atg4b	15355674	15356628	exon	0.7	0.209424	H3K36me3
Atg4b	15355674	15356628	exon	-0.12	0.209424	H3K4me3
Atg5	7323520	7323770	exon	-0.15	0.59761	H3K4me3
Atg6	24049419	24050466	exon	-0.14	0.349237	H3K9ac-K14ac
Atg6	24050523	24050782	exon	-0.14	1	H3K9ac-K14ac
Atg7	18620466	18620774	exon	-1.25	0.647249	H3K36me3
Atg7	18624763	18625044	exon	-0.13	1	H3K9ac-K14ac
atl	24630291	24630750	exon	0.49	0.434783	H3K4me3
atms	4775575	4775779	exon	-0.108884	0.707317	H3K4me3
atms	4775575	4775779	exon	-0.11	1	H3K9ac-K14ac
Atox1	21641974	21642599	exon	0.65	0.319489	H3K36me3
ATP7	11862080	11862871	exon	-0.71	0.252525	H3K36me3
ATP7	11855022	11856321	exon	0.25	0.153846	H3K4me3
ATP7	11855022	11856321	exon	-0.16	0.769231	H3K9ac-K14ac
ATP8B	12068375	12069921	exon	0.53	0.129282	H3K36me3
ATP8B	12090238	12090612	exon	-0.47	0.533333	H3K4me3
ATP8B	12090238	12090612	exon	-0.19	1	H3K9ac-K14ac
ATP8B	12082575	12082881	exon	-0.113475	0.263844	H3K9ac-K14ac
Atpalpha	20968392	20968486	exon	0.839444	1	H3K36me3
Atpalpha	20948714	20948829	exon	-0.28	1	H3K9ac-K14ac
ATPCL	16001188	16001290	exon	0.14	0.873786	H3K27ac
ATPCL	16001188	16001290	exon	-0.24	1	H3K9ac-K14ac
ATPsynB	9730733	9731224	exon	0.32	0.406504	H3K4me3
ATPsynB	9729999	9730095	exon	0.242598	0.845361	H3K4me3
ATPsynB	9729999	9730095	exon	-0.15	0.845361	H3K4me3
ATPsynbeta	1032889	1033218	exon	-0.14	0.642424	H3K9ac-K14ac
ATPsynbeta	1032889	1033218	exon	0.37	1	H3K9me3
ATPsynbeta	1033272	1034557	exon	0.37	0.411353	H3K9me3
ATPsynC	31217740	31217944	exon	-0.59	0.97561	H3K36me3
ATPsynCF6	23355220	23355569	exon	-0.29	0.345714	H3K4me3
ATPsynF	24599088	24599497	exon	-0.13	0.968293	H3K9ac-K14ac
ATPsynF	24599767	24599821	exon	-0.13	1	H3K9ac-K14ac
ATPsynG	10975522	10976161	exon	-0.29	0.3125	H3K4me3
Atxn7	2377132	2378275	exon	-0.65	0.174825	H3K36me3
Atxn7	2376333	2376672	exon	-0.51	0.388235	H3K4me3
awd	31745172	31745590	exon	0.13	1	H3K27ac
awd	31745770	31745928	exon	0.13	0.194969	H3K27ac
Axn	30022842	30023840	exon	-0.19	0.2002	H3K4me3
Axud1	2366275	2368213	exon	0.6	0.0959257	H3K4me3
B4	13512960	13513473	exon	-0.15	1	H3K9ac-K14ac
B52	13661311	13661432	exon	-0.17	1	H3K9ac-K14ac
B52	13661311	13661592	exon	-0.17	1	H3K9ac-K14ac
bab1	1099101	1101089	exon	-0.5	0.100553	H3K27me3
babo	8952339	8953029	exon	0.43	0.118669	H3K4me3
Bacc	2752800	2752837	exon	0.346242	1	H3K4me3
Bacc	2752445	2752840	exon	0.25	0.30303	H3K4me3
Baldspot	16651133	16651255	exon	0.21	1	H3K9ac-K14ac
Bap170	6641285	6642358	exon	0.57	0.18622	H3K36me3
Bap55	17429720	17430562	exon	0.347579	0.237248	H3K4me3
Bap55	17430642	17430963	exon	-0.13	0.319876	H3K4me3
Bap55	17429720	17430562	exon	-0.24	0.192171	H3K9ac-K14ac
Bap55	17430642	17430963	exon	-0.24	1	H3K9ac-K14ac
Bap60	13159266	13159508	exon	-0.14	0.720165	H3K4me3
barc	21424718	21425545	exon	0.66	0.172705	H3K36me3
baz	17193899	17200705	exon	0.82	0.00323197	H3K36me3
baz	17190755	17191377	exon	0.531002	0.0272873	H3K36me3
bbc	13494251	13494862	exon	-0.14	0.326797	H3K4me3
bbg	14533561	14533722	exon	0.12	1	H3K9ac-K14ac
bc10	5565527	5566765	exon	-0.96	0.161421	H3K36me3
bchs	5908313	5908635	exon	0.99	0.541796	H3K36me3
bdg	15931524	15931935	exon	-0.3	0.186893	H3K27ac
bdg	15924922	15925201	exon	0.63	0.714286	H3K36me3
BEAF-32	14770469	14770829	exon	0.115862	0.554017	H3K4me3
beag	9063406	9065078	exon	0.337924	0.345487	H3K4me3
bel	8659963	8660422	exon	-0.16	0.221739	H3K4me3
ben	13998095	13999805	exon	0.67	0.0496786	H3K36me3
Best1	10161464	10162310	exon	0.72	0.236128	H3K36me3
beta-Spec	17657372	17657537	exon	-0.23	0.463855	H3K4me3
beta-Spec	17657372	17657533	exon	-0.23	0.450617	H3K4me3
beta'COP	13378902	13379376	exon	0.27	0.629474	H3K27ac
beta4GalNAcTA	14259357	14259658	exon	-0.66	0.125828	H3K36me3
betaCOP	18383463	18385242	exon	0.31	0.11236	H3K4me3
Bgb	1639711	1640952	exon	0.13	0.161031	H3K4me3
bi	4413462	4413899	exon	-0.42	0.454338	H3K27me3
BicD	17472097	17473215	exon	-0.17	0.178731	H3K4me3
Bili	25134947	25135076	exon	0.53	0.276923	H3K27me3
Bili	25131306	25131351	exon	0.67	1	H3K4me3
Bili	25131306	25131459	exon	0.67	1	H3K4me3
Bin1	16186156	16186638	exon	0.15	0.414079	H3K4me3
bip1	8055876	8056173	exon	0.13	1	H3K27ac
bip2	463055	464740	exon	0.11	0.59312	H3K9me3
Blimp-1	5630983	5631481	exon	-0.22	0.400802	H3K4me3
Blimp-1	5630983	5631481	exon	-0.16	0.563126	H3K9ac-K14ac
Blm	11739205	11741513	exon	0.212171	0.0866176	H3K4me3
Blm	11741564	11741783	exon	0.13	0.740909	H3K4me3
blot	17415221	17415811	exon	-0.46	0.338409	H3K4me3
blot	17421354	17421514	exon	0.22	1	H3K9ac-K14ac
blw	22801483	22802180	exon	-0.76	0.286533	H3K4me3
bmm	14776496	14776985	exon	-0.78	0.132653	H3K36me3
bmm	14785919	14786412	exon	0.53	0.348178	H3K4me3
bmm	14785919	14786412	exon	0.15	1	H3K9ac-K14ac
bnl	19836262	19836817	exon	0.7	0.285971	H3K4me3
bol	9134317	9134405	exon	-0.2	1	H3K27ac
botv	19129589	19129917	exon	-0.14	0.416413	H3K4me3
botv	19129589	19129917	exon	-0.13	0.644377	H3K9ac-K14ac
Br140	7276739	7278101	exon	-0.13	0.146735	H3K4me3
brat	19158540	19158689	exon	0.16	1	H3K27ac
brat	19168095	19171251	exon	1	0.0633513	H3K36me3
brat	19133816	19134276	exon	0.1	0.433839	H3K4me3
Brca2	24526172	24527045	exon	-0.2	0.71968	H3K27ac
Brca2	24527237	24529581	exon	0.56	0.0852878	H3K36me3
Brca2	24526172	24527045	exon	-0.45	0.120137	H3K4me3
Brca2	24526172	24527045	exon	-0.17	0.490847	H3K9ac-K14ac
Bre1	5792700	5793852	exon	0.35	0.173461	H3K4me3
Bre1	5794056	5794192	exon	-0.16	1	H3K9ac-K14ac
Bre1	5792700	5793852	exon	-0.16	0.21856	H3K9ac-K14ac
Brf	17390660	17391028	exon	-0.18	0.617886	H3K27ac
Brf	17391090	17391337	exon	-0.18	1	H3K27ac
Brf	17390496	17390600	exon	-0.12	1	H3K9ac-K14ac
Brf	17391090	17391337	exon	-0.12	0.447581	H3K9ac-K14ac
brm	15972159	15975096	exon	0.62	0.0680735	H3K36me3
brm	15972159	15975096	exon	0.128124	0.0122532	H3K4me3
brp	9528139	9528627	exon	-0.495534	0.218814	H3K27me3
brp	9537139	9540447	exon	1.04	0.0604412	H3K36me3
brp	9516451	9517572	exon	0.58	0.153298	H3K4me3
bru-3	13538246	13538871	exon	-0.728509	0.319489	H3K27me3
Bruce	10320046	10320830	exon	0.55	0.254777	H3K36me3
Bruce	10330968	10331353	exon	-0.15	0.137306	H3K4me3
bs	24375827	24376473	exon	-0.11	0.267388	H3K9me3
bsh	19765776	19766628	exon	0.67	0.234467	H3K27me3
BtbVII	3157200	3158408	exon	0.71	0.165426	H3K36me3
BtbVII	3152455	3154225	exon	0.588196	0.127612	H3K36me3
BtbVII	3148902	3148921	exon	-0.13	1	H3K9ac-K14ac
btsz	14859309	14860067	exon	0.73	0.263505	H3K27me3
btsz	14814249	14817946	exon	0.76	0.0540833	H3K4me3
btv	17977920	17979829	exon	-0.82	0.104712	H3K27me3
btv	17974999	17975888	exon	1.11	0.224719	H3K36me3
btz	27700599	27703178	exon	0.5	0.0775194	H3K36me3
Bub1	5278865	5280271	exon	-0.33	0.665245	H3K27ac
Bub1	5282074	5283283	exon	1.03	0.0520661	H3K36me3
Bub1	5278865	5280271	exon	0.12	0.710732	H3K9ac-K14ac
bun	12545643	12546611	exon	-0.21	0.176471	H3K4me3
bun	12546410	12546611	exon	-0.21	0.846535	H3K4me3
bur	21179330	21179683	exon	0.17	0.516949	H3K27ac
bur	21179330	21179683	exon	0.16	0.29096	H3K4me3
bwa	20072354	20073719	exon	0.83	0.146413	H3K36me3
Bx	18534663	18535075	exon	-0.21	0.472155	H3K4me3
Bx42	9106225	9106604	exon	-0.16	0.0947368	H3K4me3
by	9530740	9533011	exon	-0.11	0.400968	H3K27ac
by	9528238	9533011	exon	-0.11	0.190825	H3K27ac
by	9528238	9533011	exon	1.29	0.0418936	H3K4me3
by	9530740	9533011	exon	1.29	0.0880282	H3K4me3
byn	11935428	11935919	exon	-0.31	0.189024	H3K27me3
byn	11933528	11933671	exon	-0.161642	0.506944	H3K27me3
byn	11935428	11935919	exon	-0.14	1	H3K9me3
c12.1	9318992	9319223	exon	-0.12	0.469828	H3K9ac-K14ac
c12.1	9317915	9318928	exon	-0.12	0.816568	H3K9ac-K14ac
C1GalTA	8943455	8944167	exon	0.68	0.280505	H3K36me3
C1GalTA	8950770	8951216	exon	0.44	0.248322	H3K4me3
C1GalTA	8950770	8951216	exon	0.14	0.740492	H3K9ac-K14ac
C1GalTA	8950978	8951216	exon	0.14	0.514644	H3K9ac-K14ac
C3G	6787096	6787248	exon	-0.86	0.96732	H3K36me3
ca	29806811	29807602	exon	-0.15	0.492424	H3K27ac
Ca-beta	11166690	11167896	exon	-1.15	0.1657	H3K4me3
CaBP1	16354886	16356470	exon	-0.27	0.126183	H3K4me3
cact	16323340	16323517	exon	-0.273374	0.432584	H3K4me3
cact	16324333	16325054	exon	-0.11	0.905817	H3K9ac-K14ac
Cad96Ca	25206913	25207093	exon	-0.14	0.513812	H3K27ac
Cad96Ca	25208120	25208283	exon	0.12	0.128049	H3K4me3
Caf1-105	10466001	10467796	exon	0.11	0.109131	H3K9ac-K14ac
cag	10893034	10893799	exon	0.39	0.261097	H3K4me3
cal1	17088540	17091938	exon	0.35	0.117682	H3K4me3
cal1	17088280	17088482	exon	0.322385	0.79803	H3K4me3
cal1	17088280	17088482	exon	-0.14	0.79803	H3K4me3
CalpA	19427677	19427907	exon	-0.74	0.865801	H3K36me3
CalpB	9888762	9890224	exon	0.14	0.012987	H3K4me3
Cals	1117851	1117905	exon	0.28	1	H3K9me3
calypso	16195717	16195970	exon	0.25	0.0393701	H3K4me3
calypso	16196067	16196333	exon	0.25	0.35206	H3K4me3
calypso	16195717	16195970	exon	-0.11	0.275591	H3K9ac-K14ac
calypso	16196067	16196333	exon	-0.11	1	H3K9ac-K14ac
CaMKI	445504	447035	exon	-0.14	0.0359008	H3K4me3
CaMKI	451190	451454	exon	0.13	1	H3K9me3
CaMKII	1050694	1051378	exon	-0.14	0.843796	H3K9ac-K14ac
CaMKII	1047264	1047390	exon	0.12	1	H3K9me3
Camta	9457885	9458757	exon	-0.55	0.229095	H3K27me3
Camta	9471819	9473165	exon	-0.71	0.148478	H3K36me3
CanB2	7787234	7787532	exon	0.71	0.64214	H3K4me3
CanB2	7786010	7786268	exon	-0.12	0.262548	H3K9ac-K14ac
CAP	10304988	10305102	exon	1.09	1	H3K36me3
CAP	10303001	10303046	exon	0.22	1	H3K9ac-K14ac
Cap-G	13133142	13133559	exon	-0.14	0.332536	H3K4me3
CASK	21783400	21786862	exon	1.21	0.0577534	H3K36me3
CASK	21783400	21786862	exon	1.07098	0.0577534	H3K36me3
cathD	7822111	7822485	exon	0.1	0.76	H3K9ac-K14ac
caup	12619599	12621798	exon	-0.373041	0.155455	H3K27me3
caup	12616803	12617288	exon	-0.202409	0.139918	H3K27me3
cav	24222536	24223528	exon	0.61	0.20141	H3K4me3
cav	24221531	24221925	exon	0.456326	0.417722	H3K4me3
caz	16291941	16292110	exon	-0.93	0.941176	H3K36me3
Cbl	8429041	8432246	exon	0.75	0.062383	H3K36me3
Cbl	8426406	8426813	exon	0.616763	0.183824	H3K36me3
Cbl	8424954	8425862	exon	-0.14	0.220022	H3K4me3
Cbp20	18164661	18164776	exon	-0.14	1	H3K27ac
Cbp80	4650432	4651770	exon	0.22	0.126214	H3K4me3
cbs	13451090	13451875	exon	0.61	0.254453	H3K4me3
cbt	476446	478204	exon	0.630612	0.115975	H3K4me3
cbx	9865424	9865478	exon	-0.18	0.327273	H3K4me3
CCDC151	11881512	11881954	exon	0.63	0.21219	H3K27me3
CCHa1-R	17650891	17651100	exon	-0.43	0.952381	H3K9me3
Cchl	22025975	22026390	exon	0.17	0.216346	H3K27ac
Cchl	22027160	22027314	exon	0.17	0.909677	H3K27ac
Cchl	22025975	22026390	exon	0.49	0.350962	H3K36me3
Cchl	22026448	22027066	exon	-0.11	0.591276	H3K9ac-K14ac
Cchl	22027160	22027314	exon	-0.11	1	H3K9ac-K14ac
Ccm3	15372631	15372763	exon	-0.16	0.473684	H3K27ac
Ccm3	15373386	15374237	exon	-0.16	0.369718	H3K27ac
Cct1	1546092	1546306	exon	-0.14	0.95814	H3K9ac-K14ac
Cdc27	7245481	7248434	exon	-0.94	0.00677048	H3K36me3
Cdc37	1795392	1795732	exon	0.23449	0.58651	H3K4me3
Cdc42	19697091	19697225	exon	-0.2	1	H3K27ac
Cdc42	19697091	19697152	exon	-0.2	1	H3K27ac
Cdc42	19698307	19699252	exon	0.68	0.211416	H3K36me3
Cdc42	19697091	19697152	exon	-0.11	1	H3K9ac-K14ac
Cdc42	19697091	19697225	exon	-0.11	1	H3K9ac-K14ac
Cdep	4910552	4911085	exon	-0.23	0.653558	H3K27ac
Cdep	4932730	4940218	exon	0.85	0.0267058	H3K36me3
Cdep	4910552	4911085	exon	-0.11	1	H3K9ac-K14ac
CdGAPr	19791270	19791341	exon	0.21	1	H3K27ac
CdGAPr	19777082	19778946	exon	-0.617396	0.107239	H3K36me3
cdi	19044882	19047448	exon	-1.05	0.077912	H3K36me3
Cdk12	21517187	21517790	exon	-0.2	0.221854	H3K4me3
Cdk5	15571135	15571417	exon	-0.14	0.766784	H3K9ac-K14ac
cdm	18181852	18182533	exon	-0.18	0.341642	H3K9ac-K14ac
cdm	18183191	18183479	exon	-0.18	0.380623	H3K9ac-K14ac
Ced-12	12100042	12100839	exon	-0.49	0.250627	H3K36me3
Cen	20678921	20681533	exon	-0.15	0.382702	H3K9ac-K14ac
Cen	20678921	20681626	exon	-0.15	0.369549	H3K9ac-K14ac
CenG1A	13895457	13896740	exon	0.73	0.0778816	H3K36me3
Cenp-C	8564105	8564256	exon	-0.17	1	H3K27ac
cep290	847725	848411	exon	1.3	0.291121	H3K36me3
Cf2	4881215	4882492	exon	-0.21	0.0719875	H3K4me3
Cfp1	9270434	9271854	exon	-0.68	0.140746	H3K36me3
Cfp1	9271916	9272603	exon	-0.275857	0.469477	H3K4me3
cg	14179313	14180228	exon	0.54	0.218341	H3K36me3
cg	14173693	14174269	exon	-0.15	0.34662	H3K4me3
cg	14173693	14174572	exon	-0.15	0.227273	H3K4me3
CG10011	28634376	28635099	exon	-0.17	1	H3K27ac
CG10011	28610602	28616168	exon	1.215	0.071852	H3K36me3
CG10011	28634376	28635099	exon	-0.109231	0.448895	H3K4me3
CG10055	7185814	7186210	exon	1.06	0.2267	H3K36me3
CG10055	7186306	7186673	exon	1.06	0.0407609	H3K36me3
CG10055	7185814	7186210	exon	-0.12	0.277078	H3K4me3
CG10077	6955381	6955496	exon	0.1	0.517241	H3K4me3
CG10103	6755420	6756158	exon	-0.61	0.270636	H3K36me3
CG10103	6756223	6756497	exon	-0.11	0.0654545	H3K4me3
CG10103	6755420	6756158	exon	-0.11	0.159675	H3K4me3
CG10103	6754017	6754493	exon	-0.22	0.176101	H3K9ac-K14ac
CG10103	6754017	6754457	exon	-0.22	0.190476	H3K9ac-K14ac
CG10132	19524491	19524966	exon	0.55	0.264706	H3K36me3
CG10132	19525024	19525453	exon	0.55	0.0395349	H3K36me3
CG10139	14645270	14645556	exon	-0.13	0.543554	H3K4me3
CG10144	6493714	6495021	exon	-0.6	0.152905	H3K36me3
CG10186	19508953	19510137	exon	0.14	0.0405063	H3K27ac
CG10188	19507490	19508265	exon	0.14	0.341495	H3K27ac
CG10188	19508352	19508764	exon	0.14	1	H3K27ac
CG10188	19502335	19506361	exon	0.55	0.0496648	H3K36me3
CG10188	19507490	19508764	exon	-0.13	0.128627	H3K4me3
CG10188	19508352	19508764	exon	-0.13	0.397094	H3K4me3
CG10209	14846064	14847764	exon	0.39	0.117578	H3K36me3
CG10209	14847816	14847971	exon	-0.12	1	H3K9ac-K14ac
CG10209	14848200	14848366	exon	-0.12	1	H3K9ac-K14ac
CG10253	14929703	14930627	exon	0.29288	0.387027	H3K27me3
CG10257	14942398	14943089	exon	1.07	0.099711	H3K36me3
CG10262	19583820	19583990	exon	-0.14	0.526316	H3K9ac-K14ac
CG10265	14992523	14993428	exon	0.232042	0.220751	H3K4me3
CG10283	18475330	18476334	exon	0.51	0.199005	H3K36me3
CG10286	6368965	6371115	exon	0.31	0.09298	H3K4me3
CG10289	6164916	6169927	exon	0.665	0.0798085	H3K36me3
CG10289	6164916	6169927	exon	0.586389	0.0798085	H3K36me3
CG10321	21634679	21634981	exon	-0.16	0.59736	H3K4me3
CG10326	16643605	16643908	exon	0.18	0.684211	H3K9ac-K14ac
CG10326	16644548	16645171	exon	0.18	0.245192	H3K9ac-K14ac
CG10333	18607154	18609550	exon	0.51	0.0834376	H3K4me3
CG10353	11881210	11881265	exon	0.80362	1	H3K36me3
CG10353	11886956	11887162	exon	-0.51	0.202899	H3K4me3
CG10353	11887110	11887162	exon	-0.51	0.792453	H3K4me3
CG10365	23723331	23723658	exon	-0.62	0.609756	H3K4me3
CG10365	23723331	23723729	exon	-0.62	0.501253	H3K4me3
CG10366	19584235	19584552	exon	-0.128682	0.811321	H3K4me3
CG10366	19584235	19584552	exon	-0.14	1	H3K9ac-K14ac
CG10383	18692969	18693515	exon	-0.68	0.365631	H3K36me3
CG10383	18695045	18695426	exon	-0.18	0.931937	H3K9ac-K14ac
CG10384	22454741	22455468	exon	0.93	0.274725	H3K4me3
CG10395	5350477	5350821	exon	0.12	0.234783	H3K4me3
CG10395	5350880	5351972	exon	0.12	0.0558097	H3K4me3
CG10417	5360331	5360965	exon	0.3	0.259843	H3K4me3
CG10420	25233636	25235198	exon	0.15	0.0115163	H3K4me3
CG10420	25235262	25235529	exon	0.15	0.44403	H3K4me3
CG10431	18974905	18977196	exon	-0.2	0.08726	H3K4me3
CG10431	18974710	18974847	exon	-0.13	1	H3K9ac-K14ac
CG10435	8012131	8013201	exon	-0.11	0.186741	H3K4me3
CG10444	20271653	20273199	exon	-0.68	0.129282	H3K36me3
CG10444	20273257	20274499	exon	-0.12	0.804505	H3K9ac-K14ac
CG10462	19733639	19734409	exon	-0.76	0.167315	H3K36me3
CG10483	5919563	5920751	exon	0.825	0.336417	H3K36me3
CG10492	19054078	19055570	exon	-0.16	0.122572	H3K4me3
CG10508	21210215	21210804	exon	0.24	1	H3K27ac
CG10512	21205274	21205508	exon	0.14	1	H3K27ac
CG10543	21000475	21000830	exon	-0.13	1	H3K27ac
CG10543	20996220	20996928	exon	0.602858	0.282087	H3K4me3
CG10565	21135618	21136052	exon	-0.17	0.349425	H3K4me3
CG10576	5765087	5765184	exon	-0.14	0.346939	H3K4me3
CG10600	18838883	18839455	exon	-0.169289	0.34904	H3K4me3
CG10600	18839524	18839679	exon	-0.15	0.891026	H3K4me3
CG10602	18856143	18856848	exon	0.59414	0.209632	H3K4me3
CG10602	18856143	18856848	exon	-0.12	0.634561	H3K9ac-K14ac
CG10616	12471728	12471929	exon	0.312888	0.737624	H3K4me3
CG10616	12471728	12471929	exon	-0.16	0.638614	H3K9ac-K14ac
CG10654	12505374	12506487	exon	0.59	0.179533	H3K36me3
CG10669	25331363	25332308	exon	-0.15	0.145877	H3K9ac-K14ac
CG10731	16148812	16149639	exon	-0.26	0.241546	H3K4me3
CG10731	16148812	16149795	exon	-0.26	0.203252	H3K4me3
CG10731	16148812	16149639	exon	-0.14	0.711353	H3K9ac-K14ac
CG10731	16148812	16149795	exon	-0.14	0.598577	H3K9ac-K14ac
CG10738	13462865	13463083	exon	0.379401	0.894977	H3K36me3
CG10777	7930874	7931382	exon	-0.24	0.357564	H3K4me3
CG10802	3483970	3484555	exon	-0.96	0.059727	H3K36me3
CG10803	3486083	3486178	exon	-0.32	1	H3K4me3
CG10809	9858338	9859716	exon	0.1	0.664249	H3K27ac
CG10809	9859779	9859889	exon	0.1	0.198198	H3K27ac
CG10863	3941008	3941304	exon	-0.32	1	H3K27ac
CG10863	3942358	3942465	exon	0.13	1	H3K27ac
CG10874	2189914	2190646	exon	0.79	0.272851	H3K4me3
CG10874	2189914	2190643	exon	0.672612	0.273973	H3K4me3
CG10880	2215515	2216311	exon	-0.19	0.139272	H3K27ac
CG10904	23968941	23969532	exon	-0.12	0.391892	H3K27ac
CG10904	23969596	23970073	exon	-0.12	1	H3K27ac
CG10904	23969596	23970073	exon	0.342218	0.612971	H3K4me3
CG10904	23968941	23969532	exon	0.285487	0.324324	H3K4me3
CG10904	23968941	23969532	exon	0.26	0.324324	H3K4me3
CG10948	12850032	12850117	exon	0.14	0.104651	H3K4me3
CG10973	12753676	12754216	exon	0.17	0.953789	H3K9ac-K14ac
CG10973	12754677	12754774	exon	0.17	0.244898	H3K9ac-K14ac
CG10984	12750508	12750739	exon	0.1	1	H3K27ac
CG10984	12750508	12750739	exon	0.375407	0.426724	H3K4me3
CG11007	19503068	19504594	exon	0.156997	0.231172	H3K4me3
CG11007	19503068	19504268	exon	0.156997	0.293922	H3K4me3
CG1104	7073182	7074182	exon	-0.18	0.141858	H3K4me3
CG1104	7074249	7074339	exon	-0.23	1	H3K9ac-K14ac
CG1104	7074432	7074452	exon	-0.23	1	H3K9ac-K14ac
CG1105	7066924	7067136	exon	-0.181888	1.0939	H3K4me3
CG11076	1029711	1030777	exon	0.27	0.915651	H3K9ac-K14ac
CG11076	1029711	1030975	exon	0.27	0.790514	H3K9ac-K14ac
CG1109	5660912	5661248	exon	-0.77	0.20178	H3K36me3
CG1109	5660635	5660825	exon	-0.13	0.026178	H3K4me3
CG11122	11115598	11120839	exon	-0.825	0.0763068	H3K36me3
CG11122	11120901	11124726	exon	-0.193333	0.156822	H3K4me3
CG11122	11120901	11124726	exon	0.11	0.26137	H3K9ac-K14ac
CG11137	22867907	22868036	exon	0.16	1	H3K27ac
CG11137	22868097	22868243	exon	0.16	1	H3K27ac
CG11138	12581572	12583193	exon	0.46	0.123305	H3K4me3
CG11147	5735060	5735246	exon	-0.7	0.326203	H3K36me3
CG11148	855256	855635	exon	0.91	0.0657895	H3K36me3
CG11148	865702	865851	exon	0.381858	0.606667	H3K4me3
CG11148	866976	867025	exon	0.2	1	H3K4me3
CG11148	865931	866294	exon	-0.11	1	H3K9ac-K14ac
CG11148	861793	864411	exon	0.21	0.381825	H3K9me3
CG11151	13739744	13739860	exon	-0.4	0.17094	H3K4me3
CG11155	1127002	1127415	exon	0.65	0.483092	H3K4me3
CG11168	24918498	24918755	exon	-0.16	0.166667	H3K4me3
CG11178	13605999	13607474	exon	0.11	0.611111	H3K9ac-K14ac
CG11190	8404535	8406586	exon	0.74	0.194932	H3K36me3
CG11191	8000490	8001750	exon	0.8	0.158604	H3K4me3
CG11247	21728287	21728392	exon	0.225504	2	H3K4me3
CG11248	21680300	21682433	exon	-0.69	0.0937207	H3K36me3
CG11248	21680300	21682433	exon	0.2	0.0937207	H3K4me3
CG11267	13016587	13016903	exon	0.16	0.422713	H3K4me3
CG11279	13047235	13047966	exon	0.77	0.273224	H3K36me3
CG11279	13046977	13047171	exon	0.259055	0.738462	H3K4me3
CG11279	13047235	13047525	exon	0.127018	0.587629	H3K4me3
CG11279	13046977	13047171	exon	0.12	0.738462	H3K4me3
CG11284	8681252	8681828	exon	-0.26	0.325823	H3K4me3
CG11284	8681252	8681828	exon	-0.18	0.915078	H3K9ac-K14ac
CG11306	21626248	21626378	exon	-0.21	0.900763	H3K4me3
CG11319	6576253	6576366	exon	0.8	0.754386	H3K27me3
CG11334	31462035	31462178	exon	-1.37	0.680556	H3K36me3
CG11357	4542120	4542907	exon	-0.41	0.253807	H3K4me3
CG11360	671247	671387	exon	-0.11	1	H3K4me3
CG11360	671142	671616	exon	-0.11	0.421053	H3K4me3
CG11360	684581	687565	exon	0.15	0.335008	H3K9me3
CG11367	22728111	22729093	exon	-0.25	0.203459	H3K4me3
CG11399	20780350	20782330	exon	0.81	0.100959	H3K36me3
CG11399	20782773	20784621	exon	0.66	0.108167	H3K4me3
CG11414	24564579	24565058	exon	0.64	0.204167	H3K4me3
CG1142	7473261	7473781	exon	-0.11	0.347409	H3K4me3
CG11436	4549883	4551878	exon	0.71	0.1002	H3K36me3
CG11436	4549883	4551878	exon	-0.15	0.1002	H3K4me3
CG11438	22465619	22468076	exon	0.49	0.081367	H3K4me3
CG11438	22466832	22468076	exon	0.49	0.160643	H3K4me3
CG11438	22465619	22468076	exon	-0.15	0.406835	H3K9ac-K14ac
CG11438	22466832	22468076	exon	-0.15	0.296386	H3K9ac-K14ac
CG11448	1393054	1394158	exon	-0.420875	0.251584	H3K4me3
CG11448	1393054	1394158	exon	-0.319065	0.251584	H3K4me3
CG11456	20842403	20842928	exon	0.82515	0.338403	H3K36me3
CG11456	20844118	20844340	exon	0.66	0.44843	H3K36me3
CG11456	20841987	20842349	exon	-0.14	0.410468	H3K4me3
CG11474	22071766	22072632	exon	0.66	0.201845	H3K36me3
CG11486	3081568	3081760	exon	-0.13	1	H3K9ac-K14ac
CG11505	3226053	3226539	exon	-0.25	0.50924	H3K27ac
CG11505	3232301	3236604	exon	0.73	0.0464684	H3K36me3
CG11505	3231909	3232192	exon	0.64201	0.605634	H3K36me3
CG11505	3224838	3225288	exon	-0.12	0.443459	H3K4me3
CG11576	31809626	31810186	exon	-0.15	1	H3K9ac-K14ac
CG11577	19094890	19096217	exon	0.61	0.150602	H3K36me3
CG11577	19094890	19096217	exon	0.21	0.301205	H3K4me3
CG11588	11921513	11922487	exon	-0.102785	0.692308	H3K9me3
CG11588	11921513	11922487	exon	-0.102576	0.692308	H3K9me3
CG11588	11921513	11922599	exon	-0.102389	0.724011	H3K9me3
CG1161	5355327	5355550	exon	-0.68	0.580357	H3K36me3
CG11638	1026514	1026703	exon	-0.19	1	H3K9ac-K14ac
CG11652	11696875	11696963	exon	-0.15	1	H3K4me3
CG11652	11696351	11696498	exon	-0.14	0.662162	H3K9ac-K14ac
CG11652	11696875	11696963	exon	-0.14	1	H3K9ac-K14ac
CG11658	11707688	11707755	exon	0.58	1	H3K4me3
CG11658	11708308	11708553	exon	-0.26	1	H3K9ac-K14ac
CG11658	11708408	11708553	exon	-0.26	1	H3K9ac-K14ac
CG11710	20427411	20427739	exon	-0.77	0.544073	H3K36me3
CG11710	20428819	20429437	exon	-0.13	0.382876	H3K9ac-K14ac
CG11710	20429503	20429673	exon	-0.13	1	H3K9ac-K14ac
CG11739	4380703	4381210	exon	-0.13	0.019685	H3K9ac-K14ac
CG11753	8653546	8653847	exon	0.163025	1.18212	H3K9ac-K14ac
CG11771	24932294	24934919	exon	0.49	0.0761615	H3K36me3
CG11777	10468616	10468636	exon	-0.11	1	H3K4me3
CG11790	25047706	25048349	exon	0.34	0.076087	H3K4me3
CG11807	15201894	15202127	exon	0.32	0.286325	H3K4me3
CG11811	10691024	10692598	exon	0.286711	0.239365	H3K4me3
CG11857	25259494	25260759	exon	-0.312056	0.226698	H3K4me3
CG11857	25258898	25259432	exon	-0.18371	0.0971963	H3K4me3
CG11857	25258898	25259432	exon	0.12	0.0971963	H3K4me3
CG11873	29097552	29097860	exon	-1.02	0.647249	H3K36me3
CG11876	29113071	29113140	exon	-0.16	1	H3K9ac-K14ac
CG11880	29125405	29125737	exon	0.86	0.408408	H3K36me3
CG11897	29158122	29158347	exon	0.1	1	H3K27ac
CG11897	29158122	29158347	exon	-0.19	1	H3K9ac-K14ac
CG11897	29158122	29158690	exon	-0.19	1	H3K9ac-K14ac
CG11902	25336103	25337621	exon	0.95	0.131666	H3K4me3
CG11927	4847766	4849499	exon	0.15	0.11534	H3K4me3
CG11964	8943465	8944898	exon	-0.114177	0.319386	H3K4me3
CG11964	8944956	8945020	exon	-0.11	1	H3K4me3
CG11970	8984718	8986302	exon	0.39	0.126183	H3K4me3
CG11975	8993253	8993450	exon	-0.21	1	H3K27ac
CG11975	8993253	8993450	exon	-0.15	1	H3K9ac-K14ac
CG11980	9004509	9005331	exon	0.31	0.208991	H3K4me3
CG11980	9004017	9004075	exon	-0.27	1	H3K4me3
CG11980	9004017	9004075	exon	0.115574	1	H3K4me3
CG12004	1572969	1573308	exon	-0.54	0.552941	H3K36me3
CG12004	1569181	1569541	exon	-0.13	1	H3K9ac-K14ac
CG12006	3812472	3813053	exon	0.44	0.297251	H3K36me3
CG12007	5128087	5129939	exon	0.335	0.215866	H3K4me3
CG12025	1865430	1865917	exon	-0.13	1	H3K9ac-K14ac
CG12034	3219431	3220925	exon	0.27	0.133779	H3K4me3
CG12034	3219156	3219344	exon	0.248676	0.973545	H3K4me3
CG12054	31220913	31221465	exon	0.19	0.361664	H3K4me3
CG12081	8588811	8590774	exon	-0.8	0.101833	H3K36me3
CG12081	8588811	8590710	exon	-0.8	0.105263	H3K36me3
CG12081	8588811	8590710	exon	-0.14	0.105263	H3K4me3
CG12081	8588811	8590774	exon	-0.14	0.101833	H3K4me3
CG12081	8588811	8590710	exon	0.17	0.521053	H3K9ac-K14ac
CG12081	8588811	8590774	exon	0.17	0.504073	H3K9ac-K14ac
CG12091	1534929	1536835	exon	0.45	0.104877	H3K36me3
CG12091	1535012	1536835	exon	0.45	0.109649	H3K36me3
CG12093	2773399	2774007	exon	-0.17	0.832512	H3K9ac-K14ac
CG12093	2772560	2773046	exon	-0.15667	0.494867	H3K9ac-K14ac
CG12093	2772560	2773046	exon	-0.14	0.494867	H3K9ac-K14ac
CG12099	1556272	1557714	exon	0.157159	0.356202	H3K9ac-K14ac
CG12099	1558323	1558484	exon	-0.13	0.518519	H3K9ac-K14ac
CG12121	9231828	9231938	exon	-0.17	1	H3K4me3
CG12121	9232003	9232378	exon	-0.17	0.0478723	H3K4me3
CG12128	10026839	10027643	exon	0.29	0.248447	H3K4me3
CG12129	10033304	10033551	exon	0.324796	0.205645	H3K4me3
CG12129	10033304	10033551	exon	0.1	0.205645	H3K4me3
CG12159	7915901	7916478	exon	0.32	0.17301	H3K4me3
CG12179	4633878	4636004	exon	-0.24	0.0940291	H3K4me3
CG12182	2597194	2599070	exon	0.14	0.00532765	H3K4me3
CG12194	4840884	4840983	exon	0.79	0.43	H3K36me3
CG12194	4841136	4841465	exon	0.79	0.0151515	H3K36me3
CG12207	14289071	14289449	exon	-0.15	0.129288	H3K27ac
CG12207	14298461	14298669	exon	0.29	0.138756	H3K4me3
CG12207	14298225	14298547	exon	-0.13	1	H3K9ac-K14ac
CG12213	11965545	11966739	exon	0.17	0.367364	H3K9ac-K14ac
CG12213	11967188	11967457	exon	0.17	0.418519	H3K9ac-K14ac
CG12236	5910433	5911789	exon	0.82	0.147384	H3K36me3
CG12239	5792140	5794142	exon	0.16	0.499251	H3K9me3
CG12241	15220130	15222371	exon	-0.78	0.0892061	H3K36me3
CG12241	15219256	15219476	exon	-0.14	1	H3K9ac-K14ac
CG12263	18427888	18429496	exon	0.61	0.124301	H3K36me3
CG12263	18426421	18426875	exon	0.264013	0.43956	H3K4me3
CG12299	10737876	10740762	exon	-0.82	0.0692761	H3K36me3
CG12316	15131508	15133594	exon	0.59	0.0958313	H3K36me3
CG12316	15136474	15136934	exon	0.3	0.433839	H3K4me3
CG12316	15136474	15136934	exon	0.2	0.0585683	H3K9ac-K14ac
CG12316	15135606	15135971	exon	0.2	1	H3K9ac-K14ac
CG12325	10826898	10827114	exon	-0.76	0.341014	H3K36me3
CG12325	10827175	10827644	exon	-0.76	0.140426	H3K36me3
CG12325	10823405	10823717	exon	0.32	0.242812	H3K4me3
CG1233	361472	361699	exon	0.18732	0.47807	H3K4me3
CG1233	361472	362341	exon	0.171262	0.355172	H3K4me3
CG12333	18401632	18402193	exon	0.51	0.265125	H3K36me3
CG1234	7245210	7246822	exon	-1.08	0.123993	H3K36me3
CG12341	10812157	10812896	exon	-0.4	0.27027	H3K36me3
CG12343	10822400	10823372	exon	0.99	0.20555	H3K36me3
CG12384	11357902	11358271	exon	-0.21	0.732432	H3K27ac
CG12384	11359088	11359176	exon	0.12	1	H3K4me3
CG12391	11149601	11150068	exon	-0.11	0.42735	H3K4me3
CG12426	27872050	27872229	exon	0.78	0.716667	H3K27me3
CG12426	27872293	27872390	exon	0.78	0.0816327	H3K27me3
CG12499	22440152	22446086	exon	0.82	0.0673968	H3K36me3
CG12502	868936	869601	exon	1.1	0.181682	H3K36me3
CG12547	4785855	4787075	exon	0.61	0.1638	H3K36me3
CG12547	4787138	4788345	exon	0.15	0.165563	H3K4me3
CG12605	3954251	3959896	exon	-0.39	0.0354233	H3K27me3
CG12608	15343733	15344625	exon	0.34	0.223964	H3K4me3
CG12717	12760642	12763611	exon	0.37	0.0673401	H3K4me3
CG12717	12760878	12763611	exon	0.37	0.0731529	H3K4me3
CG1275	2257112	2257423	exon	-0.16	0.714744	H3K27ac
CG1275	2255539	2256010	exon	-0.146297	0.0211864	H3K27ac
CG12768	22913264	22914299	exon	1.06	0.19305	H3K36me3
CG12769	8052080	8054842	exon	-0.69	0.0723851	H3K36me3
CG12772	8677891	8679767	exon	-0.8	0.106553	H3K36me3
CG12773	1351345	1351926	exon	0.51	0.268041	H3K36me3
CG12773	1353256	1353981	exon	-0.235	0.550964	H3K4me3
CG12773	1353253	1353981	exon	-0.235	0.548697	H3K4me3
CG12773	1349623	1351037	exon	-0.12	0.267138	H3K9ac-K14ac
CG12877	27708857	27709367	exon	-0.59	0.365949	H3K36me3
CG12877	27707100	27707318	exon	0.12	0.0821918	H3K9ac-K14ac
CG12913	10252958	10254025	exon	1.06	0.187266	H3K36me3
CG12945	9789954	9790084	exon	0.75	0.335878	H3K36me3
CG12945	9790839	9791221	exon	-0.18	0.522193	H3K4me3
CG13001	16941086	16942871	exon	-0.23	0.111982	H3K4me3
CG13025	16778215	16779736	exon	0.124789	0.746386	H3K9ac-K14ac
CG1309	4259430	4259668	exon	-0.18	0.535565	H3K4me3
CG1309	4261362	4261643	exon	-0.17	0.861702	H3K9ac-K14ac
CG1311	4277962	4278250	exon	-0.11	0.480969	H3K4me3
CG1311	4277962	4278250	exon	-0.16	1	H3K9ac-K14ac
CG13116	9729940	9730910	exon	-0.625	0.411946	H3K4me3
CG13116	9729940	9730945	exon	-0.625	0.397614	H3K4me3
CG13123	9793064	9793107	exon	0.47	1	H3K4me3
CG13123	9791961	9792820	exon	0.176116	0.232558	H3K4me3
CG13123	9791961	9792827	exon	0.13	0.230681	H3K4me3
CG13124	9907051	9907544	exon	-0.417269	0.251012	H3K4me3
CG13124	9907608	9907783	exon	-0.19	1	H3K9ac-K14ac
CG13124	9908532	9908633	exon	-0.19	0.676471	H3K9ac-K14ac
CG1316	4285599	4285769	exon	-0.15	0.988304	H3K27ac
CG1316	4286172	4286865	exon	-0.15	0.618156	H3K27ac
CG1316	4283851	4284283	exon	0.153996	0.0993072	H3K4me3
CG13185	11867876	11868320	exon	0.787784	0.0449438	H3K36me3
CG13185	11867876	11868320	exon	0.64	0.0449438	H3K36me3
CG13185	11885330	11885585	exon	0.21	0.566406	H3K4me3
CG13197	11691285	11691412	exon	-0.23	1	H3K4me3
CG13204	11366710	11367101	exon	-0.55	0.510204	H3K4me3
CG13255	20837488	20838839	exon	0.114205	0.260355	H3K27ac
CG13255	20837488	20838839	exon	0.104278	0.260355	H3K27ac
CG13284	16847503	16847731	exon	-0.24	1	H3K9ac-K14ac
CG13293	6088691	6089151	exon	0.721824	0.154013	H3K36me3
CG13293	6089790	6090264	exon	0.67	0.421053	H3K36me3
CG13298	6192124	6192709	exon	0.16	0.341297	H3K4me3
CG13300	6329324	6331640	exon	-0.22	0.431593	H3K27ac
CG13300	6351157	6352390	exon	0.12	0.47812	H3K9ac-K14ac
CG13322	12935779	12936260	exon	0.75	0.414938	H3K36me3
CG13331	13521769	13522120	exon	0.96	0.511364	H3K27me3
CG13344	13862298	13863579	exon	0.249598	0.25195	H3K4me3
CG13344	13862167	13862235	exon	0.242943	0.217391	H3K4me3
CG13366	612496	613774	exon	-0.65	0.156372	H3K36me3
CG13366	620039	620195	exon	-0.16	0.0127389	H3K4me3
CG13367	644761	645913	exon	-0.39	0.121422	H3K4me3
CG13409	22030641	22030740	exon	0.72	1	H3K36me3
CG13531	22852636	22853728	exon	-0.17	0.483074	H3K9ac-K14ac
CG13531	22852636	22853728	exon	-0.164616	0.483074	H3K9ac-K14ac
CG13579	24488743	24490656	exon	-0.63	0.104493	H3K27me3
CG13579	24486684	24487135	exon	-0.349172	0.0331858	H3K27me3
CG13585	24531645	24531734	exon	-0.362269	0.155556	H3K4me3
CG13594	24624999	24625319	exon	-0.36	0.623053	H3K27me3
CG13594	24623673	24624358	exon	1.92	0.230321	H3K36me3
CG1360	7589934	7590109	exon	0.14	0.948864	H3K4me3
CG13601	23927427	23927634	exon	-0.29	1	H3K9ac-K14ac
CG13604	23988806	23989710	exon	-0.12	0.546961	H3K27ac
CG13604	23992298	23992538	exon	0.21	0.406639	H3K4me3
CG13605	24110763	24112389	exon	-0.66	0.122926	H3K36me3
CG13627	24715718	24717085	exon	0.75	0.146199	H3K36me3
CG13739	9317293	9321210	exon	-1.01	0.0510465	H3K27me3
CG13739	9351409	9351655	exon	0.8	0.210526	H3K4me3
CG13739	9317293	9321210	exon	-0.15	0.255232	H3K9me3
CG13760	2584667	2584935	exon	0.162774	0.576208	H3K4me3
CG13775	6955257	6956219	exon	-0.16	0.227414	H3K27ac
CG13775	6956618	6956950	exon	-0.16	1	H3K27ac
CG13784	7204538	7208099	exon	-0.64	0.0561482	H3K36me3
CG13784	7204538	7208099	exon	-0.18	0.0457608	H3K9ac-K14ac
CG13784	7204538	7208099	exon	-0.173936	0.0457608	H3K9ac-K14ac
CG13865	23013495	23013681	exon	0.254219	0.112299	H3K4me3
CG13887	837861	838624	exon	-0.178542	0.502618	H3K4me3
CG13893	603371	604008	exon	-0.5	0.31348	H3K4me3
CG13893	603371	604008	exon	0.15	0.830721	H3K9ac-K14ac
CG13900	833260	833385	exon	-0.12	0.992063	H3K4me3
CG13907	877291	881045	exon	0.14	0.0918775	H3K9ac-K14ac
CG13907	877291	882013	exon	0.14	0.21173	H3K9ac-K14ac
CG13917	1576699	1577131	exon	-0.18	0.0715935	H3K9ac-K14ac
CG13921	1749718	1752390	exon	0.57	0.0748223	H3K36me3
CG13921	1749721	1752390	exon	0.57	0.0749064	H3K36me3
CG13921	1748294	1749113	exon	0.6	0.243902	H3K4me3
CG13937	1876848	1877185	exon	0.605327	0.0739645	H3K36me3
CG13982	6413423	6414418	exon	-1.13	0.200803	H3K36me3
CG14015	5538757	5539196	exon	0.78	0.0818182	H3K36me3
CG14043	4971702	4973687	exon	-0.11	0.0438066	H3K27ac
CG14043	4971702	4973687	exon	0.245	0.20141	H3K4me3
CG1407	10032019	10032125	exon	0.39	0.794393	H3K4me3
CG14073	18803063	18803730	exon	0.71	0.224551	H3K36me3
CG14102	19798975	19799759	exon	0.89634	0.0840764	H3K36me3
CG14102	19798975	19799759	exon	0.83	0.0840764	H3K36me3
CG14102	19800729	19801291	exon	0.12	0.35524	H3K4me3
CG14103	19804477	19805080	exon	0.24	1	H3K27ac
CG14103	19803738	19804232	exon	0.24	0.266667	H3K27ac
CG14103	19804477	19805080	exon	-0.17	0.331126	H3K4me3
CG14135	11691900	11692359	exon	-0.16	0.997826	H3K9ac-K14ac
CG14135	11692618	11692757	exon	-0.16	1	H3K9ac-K14ac
CG14182	19978713	19979588	exon	-0.16	0.100457	H3K9ac-K14ac
CG14182	19979703	19979812	exon	-0.16	1	H3K9ac-K14ac
CG14184	20028115	20028185	exon	0.153127	0.0704225	H3K4me3
CG14207	19605199	19605682	exon	-0.15	1	H3K9ac-K14ac
CG14215	19655298	19659407	exon	-0.855	0.0973236	H3K36me3
CG14232	19703403	19703830	exon	-0.52	0.46729	H3K36me3
CG14232	19703889	19704153	exon	0.4	0.124528	H3K4me3
CG14232	19704139	19704259	exon	0.4	1	H3K4me3
CG14299	18753543	18753999	exon	0.45	0.437637	H3K36me3
CG14314	18216142	18216440	exon	-0.2	0.668896	H3K4me3
CG14322	17660647	17660668	exon	-0.73	1	H3K27me3
CG14341	1166506	1166922	exon	-0.82	0.292566	H3K36me3
CG14341	1166983	1167211	exon	-0.82	0.0786026	H3K36me3
CG14341	1166983	1167211	exon	0.2	0.39738	H3K4me3
CG14407	14837471	14837753	exon	-0.13	1	H3K9ac-K14ac
CG14407	14837814	14838198	exon	-0.13	1	H3K9ac-K14ac
CG14408	14831604	14831666	exon	0.14	1	H3K9ac-K14ac
CG14408	14831741	14832033	exon	0.14	1	H3K9ac-K14ac
CG14411	14833144	14835887	exon	0.86	0.0728863	H3K36me3
CG14414	14581749	14582174	exon	0.84	0.314554	H3K4me3
CG14435	6842522	6843921	exon	0.45	0.142857	H3K4me3
CG14438	6760414	6767122	exon	0.74	0.0298107	H3K36me3
CG1444	7908931	7909537	exon	-0.82	0.329489	H3K4me3
CG14441	6709087	6709275	exon	-0.25	1	H3K27ac
CG14441	6713743	6714690	exon	-0.66851	0.263713	H3K36me3
CG14441	6715989	6717432	exon	-0.66	0.138504	H3K36me3
CG14441	6699508	6700353	exon	-0.34	0.236407	H3K4me3
CG14442	6692403	6695001	exon	-0.3	0.0769527	H3K4me3
CG14442	6693111	6695001	exon	-0.3	0.105764	H3K4me3
CG14446	6225647	6226220	exon	0.22	0.348432	H3K4me3
CG14446	6225647	6226220	exon	0.138156	0.348432	H3K4me3
CG14450	22726234	22727477	exon	0.11	0.624598	H3K9ac-K14ac
CG14450	22727532	22727789	exon	0.11	0.655039	H3K9ac-K14ac
CG14464	4829246	4829493	exon	-0.15	0.806452	H3K4me3
CG14478	17457663	17457872	exon	-0.2	0.72381	H3K4me3
CG14480	17565164	17565324	exon	-0.12	1	H3K4me3
CG14562	21946793	21947197	exon	0.82	0.493827	H3K36me3
CG14562	21942221	21942454	exon	-0.18	1	H3K9ac-K14ac
CG14565	21743248	21744269	exon	1	0.126223	H3K36me3
CG14591	6036557	6037404	exon	-0.14	0.40566	H3K9ac-K14ac
CG1463	12610689	12611470	exon	-0.21	0.242967	H3K4me3
CG14650	4437387	4439759	exon	0.2	0.0842815	H3K4me3
CG14657	4817980	4819737	exon	0.48	0.113766	H3K36me3
CG14657	4820333	4821432	exon	-0.332759	0.210909	H3K4me3
CG14669	5416467	5416898	exon	0.13	0.226852	H3K9ac-K14ac
CG14683	10696647	10696802	exon	-0.19	1	H3K27ac
CG14710	11620090	11620344	exon	0.94	0.0431373	H3K4me3
CG14710	11620090	11620344	exon	0.202956	0.0431373	H3K4me3
CG14712	11628759	11629014	exon	-0.23	1	H3K9ac-K14ac
CG14721	11735447	11735857	exon	0.12	0.381995	H3K9ac-K14ac
CG14721	11736503	11736814	exon	0.12	0.634615	H3K9ac-K14ac
CG14722	11742237	11744027	exon	-0.18	0.558347	H3K9ac-K14ac
CG14762	8012347	8012880	exon	0.76	0.262172	H3K36me3
CG14764	7955313	7955882	exon	-0.11	1	H3K27ac
CG14764	7947605	7948520	exon	0.96	0.218341	H3K36me3
CG14764	7951729	7952041	exon	-0.18	0.769968	H3K9ac-K14ac
CG14767	8723706	8723839	exon	0.11	0.708955	H3K4me3
CG14767	8723257	8723452	exon	0.13	1	H3K9ac-K14ac
CG14806	1881020	1881432	exon	0.14	0.484262	H3K4me3
CG14812	1858561	1858678	exon	-1.04	1	H3K36me3
CG14812	1858868	1858971	exon	-0.33	1	H3K4me3
CG14812	1858561	1858678	exon	-0.165225	1	H3K4me3
CG14818	1879412	1879558	exon	0.17	0.938776	H3K4me3
CG14853	14609642	14609867	exon	0.61	0.473451	H3K4me3
CG14853	14609642	14610107	exon	0.61	0.429185	H3K4me3
CG14877	15889746	15890454	exon	-0.7	0.282087	H3K27me3
CG14882	16443428	16444804	exon	0.34	0.145243	H3K4me3
CG14933	11842828	11843661	exon	-0.38	0.239808	H3K4me3
CG14933	11843137	11844012	exon	-0.38	0.228311	H3K4me3
CG14933	11842828	11843661	exon	0.12	0.68705	H3K9ac-K14ac
CG14933	11843137	11844012	exon	0.12	0.30137	H3K9ac-K14ac
CG14967	3211495	3213596	exon	0.47	0.0951475	H3K36me3
CG14971	3470388	3471028	exon	0.208822	0.312012	H3K4me3
CG14971	3471085	3471309	exon	0.12	0.128889	H3K4me3
CG14982	3943347	3944616	exon	-0.77	0.15748	H3K27me3
CG14982	3945658	3946447	exon	0.62	0.253165	H3K36me3
CG14989	4088960	4089214	exon	0.74	0.317647	H3K27me3
CG14995	4101477	4102384	exon	-0.16	0.53304	H3K27ac
CG14995	4094343	4095122	exon	0.7	0.25641	H3K36me3
CG14995	4094343	4095146	exon	0.7	0.248756	H3K36me3
CG14995	4101477	4102960	exon	0.47	0.0808625	H3K4me3
CG15021	4436947	4438311	exon	0.536435	0.242491	H3K4me3
CG15073	18705977	18706200	exon	-0.29	0.357143	H3K4me3
CG15082	18830331	18831300	exon	0.92	0.206186	H3K36me3
CG15082	18830331	18831300	exon	0.824747	0.206186	H3K36me3
CG15082	18832790	18833241	exon	0.749803	0.336283	H3K36me3
CG15097	18829471	18829699	exon	0.19	1	H3K9ac-K14ac
CG15098	18834476	18834775	exon	-0.33	0.45	H3K4me3
CG15098	18833965	18834118	exon	-0.177357	0.636364	H3K4me3
CG15099	18838385	18842679	exon	0.370834	0.0465658	H3K36me3
CG15099	18845711	18845959	exon	0.55	0.60241	H3K4me3
CG15117	19123499	19124036	exon	0.77	0.0297398	H3K36me3
CG15117	19128997	19129300	exon	-0.13	1	H3K9ac-K14ac
CG15118	19133727	19134431	exon	0.71	0.283688	H3K36me3
CG15118	19133727	19134726	exon	0.71	0.2	H3K36me3
CG15118	19136323	19136637	exon	-0.11	0.561905	H3K4me3
CG1513	9885361	9885512	exon	0.61	0.0789474	H3K36me3
CG15141	17410641	17411618	exon	0.73	0.204499	H3K36me3
CG15160	18590891	18591367	exon	0.13	0.979036	H3K9ac-K14ac
CG1518	21052410	21052799	exon	-1.44	0.151282	H3K36me3
CG1518	21052410	21052799	exon	0.41	0.512821	H3K4me3
CG15237	6809570	6809766	exon	-0.35	0.84264	H3K4me3
CG15270	15087040	15087292	exon	-0.231294	0.521739	H3K27me3
CG15431	4403992	4408120	exon	0.64	0.0484379	H3K36me3
CG15439	4450773	4453038	exon	0.23	0.176523	H3K4me3
CG15485	12667248	12669354	exon	-0.32	0.0949217	H3K27me3
CG15485	12667248	12669714	exon	-0.32	0.0810701	H3K27me3
CG15485	12667248	12669354	exon	-0.16	0.474608	H3K9me3
CG15485	12667248	12669714	exon	-0.16	0.405351	H3K9me3
CG15523	29940616	29942480	exon	0.270655	0.107239	H3K36me3
CG15651	20985289	20985405	exon	0.92	0.726496	H3K36me3
CG15651	20985465	20986500	exon	0.92	0.0540541	H3K36me3
CG1572	11558488	11558637	exon	-0.15	0.246667	H3K9me3
CG1572	11558539	11558654	exon	-0.15	0.465517	H3K9me3
CG15735	12019628	12019758	exon	0.74	0.709924	H3K36me3
CG15744	13288051	13288625	exon	-0.345152	0.573913	H3K4me3
CG15771	5758405	5759751	exon	0.69	0.148478	H3K36me3
CG1578	11808506	11810463	exon	0.81	0.102145	H3K36me3
CG1578	11815170	11815743	exon	0.12	0.00522648	H3K4me3
CG1598	7538772	7539212	exon	-0.51	0.453515	H3K36me3
CG1598	7539478	7539696	exon	0.17	0.913242	H3K4me3
CG1598	7538772	7539212	exon	-0.14	0.93424	H3K9ac-K14ac
CG1598	7539478	7539696	exon	-0.14	1	H3K9ac-K14ac
CG1603	7515220	7515582	exon	-0.13	0.170799	H3K4me3
CG1607	31389946	31390198	exon	0.66	0.3083	H3K36me3
CG1607	31387076	31387398	exon	-0.17	1	H3K9ac-K14ac
CG1620	7494012	7495461	exon	0.14	0.18	H3K9ac-K14ac
CG1620	7495526	7496347	exon	0.14	0.821168	H3K9ac-K14ac
CG1636	8274709	8275208	exon	-0.71	0.304	H3K36me3
CG1646	28815482	28816798	exon	-0.69	0.11997	H3K36me3
CG1646	28812165	28812486	exon	0.215217	0.57764	H3K4me3
CG1647	28820221	28820517	exon	0.100558	0.6633	H3K4me3
CG1657	11328476	11332233	exon	-0.71	0.0532198	H3K36me3
CG1657	11325385	11325510	exon	-0.18	1	H3K9ac-K14ac
CG1667	9843737	9843903	exon	-0.15	0.497006	H3K4me3
CG16717	9679201	9679466	exon	-0.16	1	H3K27ac
CG16717	9679900	9681060	exon	-0.16	0.259259	H3K27ac
CG16721	5879869	5880108	exon	-0.252979	0.366667	H3K4me3
CG16721	5879869	5880108	exon	-0.13	0.366667	H3K4me3
CG16758	2499691	2500462	exon	0.99	0.259067	H3K36me3
CG1677	7282242	7283868	exon	-0.78	0.0977259	H3K36me3
CG1677	7283941	7284758	exon	0.5862	0.244499	H3K4me3
CG16779	9461084	9466631	exon	-0.85	0.0236121	H3K27me3
CG16779	9461084	9466631	exon	-0.582826	0.0236121	H3K27me3
CG16779	9468851	9471901	exon	0.79	0.0655523	H3K36me3
CG16791	21318300	21321157	exon	1.02	0.069979	H3K36me3
CG16812	13222587	13222747	exon	-0.11	0.416149	H3K4me3
CG16833	10989401	10989590	exon	-0.55	0.210526	H3K4me3
CG16868	20285646	20286405	exon	0.475142	0.263158	H3K4me3
CG1688	9793183	9793405	exon	0.15	1	H3K9ac-K14ac
CG16892	9274927	9275352	exon	0.66	0.220657	H3K36me3
CG16896	24871709	24874124	exon	0.51	0.0827815	H3K36me3
CG16903	2078832	2079644	exon	0.255957	0.201722	H3K4me3
CG16908	9753840	9754338	exon	0.193975	0.400802	H3K4me3
CG16940	212709	213976	exon	0.186667	0.473186	H3K4me3
CG16940	212709	212784	exon	-0.14	1	H3K9ac-K14ac
CG16940	212709	213976	exon	-0.14	0.0725552	H3K9ac-K14ac
CG16941	17001635	17001806	exon	-0.79	0.616279	H3K36me3
CG16941	17000111	17001573	exon	0.61	0.136705	H3K4me3
CG16952	15872692	15875205	exon	0.56	0.0795545	H3K36me3
CG16952	15870183	15870213	exon	-0.7	0.580645	H3K4me3
CG16952	15870183	15870586	exon	-0.7	0.0445545	H3K4me3
CG16953	20583380	20584244	exon	0.150046	0.628902	H3K27ac
CG16953	20585403	20585833	exon	0.11	0.772622	H3K27ac
CG16953	20583380	20584244	exon	0.75	0.00462428	H3K36me3
CG16953	20585137	20585288	exon	-0.21	0.157895	H3K4me3
CG16974	13191904	13191979	exon	-0.19	1	H3K4me3
CG1698	9797012	9797655	exon	-0.68	0.310559	H3K36me3
CG1698	9793326	9795894	exon	0.136518	0.455041	H3K9ac-K14ac
CG1698	9793326	9793567	exon	0.132167	1	H3K9ac-K14ac
CG16989	793147	797061	exon	-0.19	0.0510856	H3K4me3
CG16989	793147	796354	exon	-0.19	0.0623441	H3K4me3
CG16989	793147	796354	exon	0.21	0.297382	H3K9ac-K14ac
CG16989	793147	797061	exon	0.21	0.243678	H3K9ac-K14ac
CG17019	12931802	12933362	exon	0.183095	0.128123	H3K4me3
CG17019	12933671	12934045	exon	-0.13	0.0266667	H3K4me3
CG17029	15976870	15977555	exon	1.51	0.167638	H3K36me3
CG17059	13220283	13220455	exon	-0.36	1	H3K27ac
CG17059	13220766	13221015	exon	-0.36	0.54	H3K27ac
CG17059	13220283	13220455	exon	-0.13	1	H3K4me3
CG17068	20248309	20251093	exon	-0.11	0.212926	H3K9ac-K14ac
CG17078	274740	275251	exon	0.13	0.314453	H3K9ac-K14ac
CG17124	10744075	10745571	exon	0.91	0.133601	H3K36me3
CG17124	10755904	10756325	exon	0.56	0.473934	H3K4me3
CG17163	23080759	23081856	exon	0.62	0.182149	H3K4me3
CG17163	23082070	23082335	exon	-0.18	0.883459	H3K9ac-K14ac
CG17168	23082738	23083403	exon	-0.18	0.545045	H3K9ac-K14ac
CG1718	21306095	21306665	exon	0.2	0.350263	H3K4me3
CG1718	21306335	21306665	exon	0.2	0.320242	H3K4me3
CG17233	20241119	20241518	exon	0.14	1	H3K27ac
CG17259	3035493	3037263	exon	-0.108977	0.656691	H3K27ac
CG17259	3035493	3037263	exon	-0.101784	0.656691	H3K27ac
CG17360	11781131	11781939	exon	-0.19	0.951792	H3K27ac
CG17360	11785483	11786428	exon	-0.16	0.241015	H3K9ac-K14ac
CG17360	11786623	11786774	exon	-0.16	1	H3K9ac-K14ac
CG17378	6776139	6777426	exon	0.835955	0.0667702	H3K36me3
CG17454	23716373	23716689	exon	-0.7	0.630915	H3K36me3
CG17493	22550548	22551662	exon	0.77	0.13722	H3K36me3
CG17493	22550548	22551662	exon	0.26	0.358744	H3K4me3
CG17493	22550064	22550488	exon	-0.13	0.677647	H3K9ac-K14ac
CG17493	22550548	22551662	exon	-0.13	0.58565	H3K9ac-K14ac
CG17508	5609013	5609994	exon	0.66	0.197556	H3K4me3
CG17528	4815426	4817730	exon	0.191683	0.173536	H3K36me3
CG17528	4817785	4817934	exon	0.8	1	H3K4me3
CG17544	19391438	19391783	exon	0.9	0.297688	H3K36me3
CG17574	12868943	12869083	exon	0.19	0.836879	H3K4me3
CG17574	12868943	12869083	exon	0.18	1	H3K9ac-K14ac
CG17574	12869150	12869423	exon	0.18	1	H3K9ac-K14ac
CG17612	4380722	4382643	exon	0.133948	0.147242	H3K4me3
CG17612	4380722	4382661	exon	0.129269	0.155155	H3K4me3
CG17646	1749518	1749676	exon	-0.97	0.899371	H3K36me3
CG17646	1737467	1738019	exon	-0.42	0.361664	H3K4me3
CG17680	18147297	18147997	exon	0.17	0.42368	H3K27ac
CG17683	4130974	4131268	exon	-0.19	0.298305	H3K4me3
CG17691	1590940	1591017	exon	-0.21	0.730769	H3K4me3
CG17691	1590484	1590586	exon	-0.12	1	H3K9ac-K14ac
CG17698	23737960	23738184	exon	-0.33	0.537778	H3K4me3
CG17734	11243489	11243999	exon	-0.13	0.391389	H3K4me3
CG17734	11243782	11243999	exon	-0.13	0.637615	H3K4me3
CG17734	11242208	11243013	exon	0.11	0.636476	H3K9ac-K14ac
CG17746	3238612	3238982	exon	-0.14	1	H3K9ac-K14ac
CG17760	12627787	12627916	exon	1.27	0.584615	H3K36me3
CG17816	7885854	7886733	exon	-0.36	0.227273	H3K4me3
CG17816	7886596	7886733	exon	-0.36	0.471014	H3K4me3
CG17821	18743806	18744377	exon	-1.09	0.201049	H3K27me3
CG17829	625542	625602	exon	0.13	1	H3K4me3
CG17829	625542	626362	exon	0.13	0.218027	H3K4me3
CG17841	10381659	10382109	exon	0.97	0.403548	H3K36me3
CG17841	10368052	10368759	exon	-0.26	0.0833333	H3K9ac-K14ac
CG17883	4672278	4673041	exon	-0.28	0.26178	H3K4me3
CG17904	16732550	16733624	exon	-0.105	0.372093	H3K4me3
CG17977	8067343	8067655	exon	-0.73	0.303514	H3K4me3
CG17985	7655113	7655302	exon	-0.12	0.357895	H3K4me3
CG17985	7654478	7655037	exon	-0.12	0.101786	H3K4me3
CG18011	10142338	10143138	exon	0.12	0.952559	H3K27ac
CG18135	18990026	18993167	exon	0.12	0.318269	H3K27ac
CG18135	18990026	18992725	exon	0.109066	0.305556	H3K27ac
CG18135	18990026	18992725	exon	0.93	0.0740741	H3K4me3
CG18135	18990026	18993167	exon	0.93	0.0636537	H3K4me3
CG1814	9577427	9577557	exon	-0.92	0.870229	H3K27me3
CG1814	9579450	9579787	exon	-0.11	0.0798817	H3K4me3
CG1815	31673706	31675381	exon	-0.65	0.119332	H3K36me3
CG1815	31669465	31669680	exon	0.2	0.185185	H3K4me3
CG18171	1720616	1723153	exon	0.76	0.0788022	H3K36me3
CG18178	9717786	9719063	exon	-0.12	0.675274	H3K27ac
CG18178	9719116	9719144	exon	-0.12	1	H3K27ac
CG18178	9717786	9719066	exon	-0.12	0.676034	H3K27ac
CG18208	18799280	18807290	exon	0.7	0.0249657	H3K27me3
CG18208	18847591	18849224	exon	-0.46	0.122399	H3K4me3
CG1824	12594968	12595331	exon	-0.16	0.549451	H3K4me3
CG18265	17449393	17455283	exon	-1.01	0.0339501	H3K27me3
CG18304	6934990	6936697	exon	-0.420382	0.468384	H3K27me3
CG1847	11869740	11871168	exon	0.36	0.126662	H3K4me3
CG1847	11869170	11869339	exon	0.330231	0.935294	H3K4me3
CG18476	11676443	11677349	exon	0.53	0.220507	H3K4me3
CG18507	13665525	13666122	exon	-0.13	0.628763	H3K27ac
CG18507	13665525	13666122	exon	-0.13	0.538462	H3K9ac-K14ac
CG18508	3172268	3172987	exon	-0.3	0.148611	H3K4me3
CG18508	3173045	3173140	exon	-0.3	0.375	H3K4me3
CG18596	22375923	22377204	exon	-0.14	0.156006	H3K4me3
CG18659	9131483	9131893	exon	-0.19	1	H3K27ac
CG18659	9128371	9128641	exon	-0.176688	0.520295	H3K27ac
CG18659	9123304	9124145	exon	0.69	0.23753	H3K36me3
CG18659	9123304	9124139	exon	0.606338	0.239234	H3K36me3
CG18659	9131164	9131358	exon	0.32	0.394872	H3K4me3
CG18731	29725238	29725690	exon	0.19	0.441501	H3K4me3
CG18731	29725223	29725690	exon	0.19	0.42735	H3K4me3
CG18764	11626889	11627110	exon	-0.14	1	H3K27ac
CG18764	11626889	11627110	exon	0.296623	0.36036	H3K4me3
CG18764	11626889	11627110	exon	0.13	1	H3K9ac-K14ac
CG18766	27244646	27244818	exon	-0.112783	1	H3K4me3
CG18766	27244646	27244818	exon	0.15	1	H3K9ac-K14ac
CG18766	27245190	27245249	exon	0.15	1	H3K9ac-K14ac
CG18809	19741224	19742892	exon	0.52	0.119832	H3K4me3
CG18809	19741224	19743706	exon	0.52	0.0805477	H3K4me3
CG18812	7719843	7719996	exon	0.2	1	H3K27ac
CG18812	7716807	7719306	exon	0.57	0.08	H3K36me3
CG18812	7716807	7719306	exon	0.512682	0.08	H3K36me3
CG18812	7735154	7735622	exon	-0.2	0.270789	H3K4me3
CG18815	11628961	11629504	exon	0.79	0.367647	H3K4me3
CG1882	7812504	7812691	exon	-0.11425	1	H3K27ac
CG1882	7812504	7812992	exon	-0.11	1	H3K27ac
CG18870	21613845	21615737	exon	-0.79	0.105652	H3K36me3
CG1888	9544049	9546296	exon	-0.97	0.088968	H3K4me3
CG1888	9541947	9543992	exon	-0.113585	0.484848	H3K9ac-K14ac
CG1890	31743893	31744248	exon	0.22	0.561798	H3K4me3
CG1890	31743490	31743837	exon	0.145852	0.451149	H3K4me3
CG1890	31743490	31743837	exon	0.11	1	H3K9ac-K14ac
CG1896	31744282	31744938	exon	0.13	0.210046	H3K27ac
CG1896	31745001	31745178	exon	0.13	1	H3K27ac
CG1907	29619722	29620758	exon	0.77	0.192864	H3K4me3
CG1907	29619065	29619650	exon	0.47032	0.341297	H3K4me3
CG1927	1969600	1970079	exon	-0.28	0.335417	H3K4me3
CG1943	7074859	7074973	exon	-0.23	1	H3K9ac-K14ac
CG1951	29027236	29027469	exon	-0.14	1	H3K9ac-K14ac
CG1965	7067401	7067729	exon	-0.18	0.148936	H3K4me3
CG1969	29740351	29740407	exon	0.18	1	H3K27ac
CG1969	29739729	29739979	exon	-0.46	0.474104	H3K4me3
CG1998	13412262	13412416	exon	-0.54	0.490323	H3K4me3
CG1998	13412487	13412868	exon	-0.17	0.439791	H3K9ac-K14ac
CG1998	13412982	13413074	exon	-0.17	1	H3K9ac-K14ac
CG2017	5861747	5861902	exon	-0.134184	0.602564	H3K4me3
CG2025	11868547	11868893	exon	-0.2	0.556196	H3K4me3
CG2051	5787337	5788117	exon	-0.1	0.277849	H3K9ac-K14ac
CG2082	5758680	5758850	exon	-0.11	0.0584795	H3K4me3
CG2118	31792705	31793400	exon	0.23	1	H3K27ac
CG2118	31791793	31792084	exon	-0.63	0.493151	H3K36me3
CG2126	31775984	31776196	exon	0.36	0.924883	H3K4me3
CG2144	7519601	7520159	exon	0.49	0.177102	H3K36me3
CG2144	7519280	7519537	exon	-0.13	0.391473	H3K4me3
CG2162	3035196	3035364	exon	-0.25	0.378698	H3K4me3
CG2182	5658141	5658707	exon	0.45	0.352734	H3K4me3
CG2186	10859600	10860897	exon	-0.735499	0.228814	H3K36me3
CG2201	21618496	21618774	exon	-0.48	0.716846	H3K4me3
CG2202	10850034	10850973	exon	-1	0.212766	H3K4me3
CG2225	21663806	21665595	exon	0.94	0.111732	H3K36me3
CG2225	21663806	21665595	exon	0.900375	0.111732	H3K36me3
CG2225	21677055	21677230	exon	0.12	1	H3K9ac-K14ac
CG2225	21677499	21677530	exon	0.12	0.0625	H3K9ac-K14ac
CG2246	30601417	30601489	exon	-0.2	1	H3K27ac
CG2246	30599919	30600323	exon	-0.112115	0.94321	H3K27ac
CG2246	30599919	30600323	exon	-0.236546	0.493827	H3K4me3
CG2247	11610477	11610834	exon	-0.47	0.206704	H3K4me3
CG2258	8101069	8101454	exon	-0.52	0.243523	H3K4me3
CG2260	8119355	8121147	exon	-0.15	0.111545	H3K4me3
CG2269	10094696	10094978	exon	1.01	0.416961	H3K27me3
CG2269	10095049	10096416	exon	1.01	0.00877193	H3K27me3
CG2277	1305288	1307112	exon	-0.11	0.00657534	H3K27ac
CG2277	1304850	1307418	exon	-0.11	0.123784	H3K27ac
CG2277	1305288	1307112	exon	0.24	0.109589	H3K4me3
CG2277	1305288	1307112	exon	0.169846	0.109589	H3K4me3
CG2277	1304850	1307418	exon	0.142605	0.0926431	H3K4me3
CG2316	193344	193489	exon	0.14	1	H3K4me3
CG2469	1307224	1307369	exon	-0.11	1	H3K27ac
CG2469	1308957	1309793	exon	0.54	0.230585	H3K36me3
CG2519	5544747	5545068	exon	0.63	0.478261	H3K36me3
CG2519	5547607	5547775	exon	-0.12	0.201183	H3K4me3
CG2604	5221632	5223146	exon	-0.283392	0.326733	H3K4me3
CG2604	5221632	5223267	exon	-0.271375	0.360024	H3K4me3
CG2608	20645822	20645960	exon	0.66	0.42446	H3K4me3
CG2691	13622560	13623470	exon	0.48	0.219539	H3K36me3
CG2691	13624164	13624408	exon	-0.28	0.804082	H3K4me3
CG2698	8001562	8001795	exon	0.15	1	H3K9ac-K14ac
CG2747	8030645	8030790	exon	-0.183651	0.863014	H3K4me3
CG2765	24959841	24961503	exon	-0.8	0.120265	H3K36me3
CG2767	8007332	8007512	exon	-0.41	0.176796	H3K4me3
CG2807	568599	569290	exon	-0.48	0.245665	H3K36me3
CG2846	7912929	7913290	exon	-0.11	0.552486	H3K4me3
CG2852	22644646	22645534	exon	0.54	0.224972	H3K4me3
CG2852	22644646	22645534	exon	0.437231	0.224972	H3K4me3
CG2852	22646182	22646344	exon	-0.12	0.116564	H3K4me3
CG2852	22644646	22645534	exon	0.14	0.0382452	H3K9ac-K14ac
CG2852	22646182	22646344	exon	0.14	1	H3K9ac-K14ac
CG2862	2770194	2770400	exon	0.12	0.772947	H3K4me3
CG2865	2292325	2293293	exon	-0.59	0.206398	H3K4me3
CG2889	10475202	10475622	exon	-0.62	0.475059	H3K36me3
CG2889	10473938	10474085	exon	-0.23	0.831081	H3K4me3
CG2906	7956150	7956289	exon	0.39	0.35	H3K4me3
CG2911	5623775	5624125	exon	-0.31	0.569801	H3K4me3
CG2918	2271008	2273951	exon	0.68	0.0648777	H3K36me3
CG2926	5587521	5588380	exon	-0.36	0.906977	H3K27ac
CG2926	5580724	5584678	exon	0.218986	0.101138	H3K36me3
CG2938	3932000	3935179	exon	-0.77	0.0628931	H3K36me3
CG2938	3935730	3936227	exon	-0.15	0.401606	H3K4me3
CG2991	2857164	2857576	exon	0.19	0.484262	H3K4me3
CG2991	2857164	2857576	exon	-0.12272	0.42615	H3K9ac-K14ac
CG2991	2857164	2857576	exon	-0.11	0.42615	H3K9ac-K14ac
CG30007	9892102	9892533	exon	-0.28	0.462963	H3K4me3
CG30015	10874571	10874771	exon	-0.79	0.552239	H3K4me3
CG30015	10873854	10874149	exon	-0.257475	0.496622	H3K4me3
CG30020	10886810	10887366	exon	-0.66	0.0197487	H3K4me3
CG30020	10886810	10887366	exon	-0.375987	0.0197487	H3K4me3
CG30022	11387160	11387315	exon	-0.11	0.0961538	H3K9ac-K14ac
CG30022	11388208	11388779	exon	-0.11	0.162587	H3K9ac-K14ac
CG30069	14185204	14187351	exon	0.163333	0.27933	H3K4me3
CG3008	4883298	4883587	exon	-0.91	0.437931	H3K36me3
CG30096	16320815	16321513	exon	-1.04	0.276109	H3K36me3
CG30116	18459676	18460644	exon	0.82	0.206398	H3K36me3
CG30116	18496747	18496868	exon	0.84	1	H3K4me3
CG30122	18636888	18637739	exon	-0.71	0.18662	H3K36me3
CG30122	18637847	18638617	exon	0.18	0.540856	H3K9ac-K14ac
CG30122	18638819	18639270	exon	0.18	0.845133	H3K9ac-K14ac
CG30152	20670988	20671678	exon	-0.107118	0.344428	H3K4me3
CG30183	23697667	23697824	exon	-0.13	0.974684	H3K4me3
CG3021	1027635	1028290	exon	0.86	0.0152439	H3K36me3
CG3021	1026791	1027546	exon	-0.19	0.674603	H3K9ac-K14ac
CG30349	8907518	8907896	exon	-0.13	1	H3K9ac-K14ac
CG30389	21160097	21160401	exon	0.11	0.00327869	H3K4me3
CG30389	21160429	21160545	exon	0.11	1	H3K4me3
CG30392	21291927	21292181	exon	0.4	0.0823529	H3K4me3
CG30394	21322508	21323069	exon	-0.3	0.343416	H3K4me3
CG30428	25251927	25252170	exon	-0.280455	0.180328	H3K27me3
CG30463	16678746	16678856	exon	0.94	1	H3K36me3
CG30463	16730899	16731384	exon	-0.16	1	H3K9ac-K14ac
CG30463	16716154	16716211	exon	-0.153661	1	H3K9ac-K14ac
CG30491	7655072	7655505	exon	-0.153309	0.251152	H3K4me3
CG30491	7655072	7655505	exon	-0.12	0.251152	H3K4me3
CG3065	23970305	23970593	exon	-0.34	0.470588	H3K4me3
CG3065	23970305	23972233	exon	-0.34	0.0705029	H3K4me3
CG31030	30164692	30165119	exon	0.16	0.0443925	H3K9ac-K14ac
CG31030	30166035	30166419	exon	0.16	0.171429	H3K9ac-K14ac
CG31030	30164692	30165977	exon	0.16	0.68196	H3K9ac-K14ac
CG3104	2854724	2855309	exon	0.72	0.341297	H3K4me3
CG31051	28519548	28519988	exon	0.74	0.380952	H3K4me3
CG31051	28519548	28520006	exon	0.74	0.405229	H3K4me3
CG31064	27236863	27237846	exon	0.529444	0.406504	H3K4me3
CG31064	27236863	27237846	exon	-0.18	0.046748	H3K9ac-K14ac
CG31064	27238525	27239085	exon	-0.18	0.491979	H3K9ac-K14ac
CG3107	5092527	5095090	exon	0.58	0.156006	H3K36me3
CG3107	5090581	5090742	exon	-0.15	0.506173	H3K4me3
CG31122	18406064	18408216	exon	0.39	0.0928936	H3K4me3
CG31122	18406064	18408216	exon	0.36756	0.0928936	H3K4me3
CG31140	23976504	23976933	exon	0.77	0.355814	H3K36me3
CG31145	23653739	23653768	exon	-0.23	1	H3K27ac
CG31145	23605751	23607049	exon	1.01	0.153965	H3K36me3
CG31183	15857871	15859939	exon	0.85	0.0768487	H3K27me3
CG31183	15857871	15859939	exon	0.832706	0.0768487	H3K27me3
CG31183	15857871	15859939	exon	1.41	0.0966651	H3K36me3
CG31195	20761234	20762369	exon	-0.17	0.176056	H3K4me3
CG31199	20742800	20743527	exon	0.17	0.688187	H3K27ac
CG31224	18658526	18659309	exon	-0.16	0.904337	H3K9ac-K14ac
CG31224	18659254	18659309	exon	-0.16	1	H3K9ac-K14ac
CG31249	17686511	17686837	exon	-0.75	0.41896	H3K36me3
CG31249	17686896	17687071	exon	-0.75	0.0284091	H3K36me3
CG31323	26184468	26187307	exon	0.85	0.0704225	H3K36me3
CG31324	26124435	26124657	exon	0.18	1	H3K9ac-K14ac
CG31357	24828279	24829959	exon	-0.12	0.0350982	H3K4me3
CG31388	11238053	11238609	exon	0.18	0.359066	H3K4me3
CG31523	4478633	4479106	exon	0.39	0.181435	H3K4me3
CG31523	4479062	4479207	exon	0.39	1	H3K4me3
CG31547	5490702	5491138	exon	0.71	0.453089	H3K36me3
CG3160	5688466	5689197	exon	0.37	0.273224	H3K4me3
CG31612	21773000	21775446	exon	-0.53	0.0817327	H3K27me3
CG31612	21773000	21775446	exon	-0.25	0.345729	H3K9me3
CG31635	6645972	6646947	exon	0.20452	0.171107	H3K4me3
CG31638	6495244	6495868	exon	0.78	0.2368	H3K36me3
CG31638	6491061	6491375	exon	-0.17	0.634921	H3K4me3
CG3164	125077	125266	exon	0.15	0.873684	H3K9ac-K14ac
CG3165	2977587	2978398	exon	0.59	0.246305	H3K36me3
CG3165	2977122	2977530	exon	-0.13	0.92665	H3K9ac-K14ac
CG31650	5040648	5041539	exon	-0.68	0.224215	H3K36me3
CG31678	20674995	20675570	exon	0.266129	0.21875	H3K4me3
CG31678	20675637	20675941	exon	-0.1	0.655738	H3K4me3
CG31690	2710499	2711916	exon	-0.87	0.0818054	H3K27me3
CG31694	2870689	2870932	exon	-0.7	0.0491803	H3K36me3
CG31705	11523021	11524499	exon	0.79	0.135227	H3K36me3
CG31705	11524568	11525667	exon	-0.14	0.242727	H3K9ac-K14ac
CG31712	9937658	9938134	exon	-0.11	0.406709	H3K4me3
CG31715	10341616	10341765	exon	-0.2	0.7	H3K4me3
CG31729	13289997	13291291	exon	0.16	0.15444	H3K4me3
CG31731	13784471	13784594	exon	-0.582034	1	H3K4me3
CG31739	16827359	16827644	exon	0.19	0.503497	H3K9ac-K14ac
CG31751	18678716	18679161	exon	0.22	0.136771	H3K9ac-K14ac
CG31793	19003367	19003736	exon	0.13	0.367568	H3K27ac
CG31793	19003367	19003879	exon	0.13	0.54386	H3K27ac
CG31793	19006351	19007977	exon	0.45	0.122926	H3K36me3
CG31849	13180398	13182596	exon	0.64	0.0909504	H3K4me3
CG31855	13369204	13370329	exon	-0.15	0.17762	H3K4me3
CG31855	13369386	13370329	exon	-0.15	0.211864	H3K4me3
CG31952	3416693	3417869	exon	-0.15	0.483432	H3K9ac-K14ac
CG31952	3416693	3418068	exon	-0.15	0.55814	H3K9ac-K14ac
CG3198	6672620	6673563	exon	-0.299001	0.211864	H3K4me3
CG3198	6673637	6673973	exon	0.18	0.275964	H3K4me3
CG31998	204640	204792	exon	0.61	0.601307	H3K4me3
CG31998	203980	204574	exon	0.14	0.12437	H3K9ac-K14ac
CG31999	225762	225956	exon	-0.15	1	H3K9ac-K14ac
CG31999	217406	217494	exon	0.186583	1	H3K9me3
CG32000	136879	137167	exon	0.67	0.16263	H3K36me3
CG32000	136272	136371	exon	-0.23	0.29	H3K9ac-K14ac
CG32017	1137830	1140000	exon	0.99	0.0921234	H3K36me3
CG32052	9807720	9808713	exon	0.88	0.201207	H3K27me3
CG32066	10640286	10641465	exon	0.83	0.169492	H3K36me3
CG32066	10659365	10659668	exon	0.553594	0.0263158	H3K4me3
CG3209	24068757	24069334	exon	-0.14	0.346021	H3K4me3
CG3209	24068757	24069334	exon	-0.16	0.0588235	H3K9ac-K14ac
CG32100	12267758	12269803	exon	0.32	0.0977517	H3K4me3
CG32100	12267528	12267650	exon	0.287109	1	H3K4me3
CG32100	12267528	12267650	exon	-0.26	1	H3K4me3
CG32103	12413448	12414086	exon	0.14	0.29108	H3K4me3
CG32103	12408110	12408650	exon	-0.13	0.831793	H3K9ac-K14ac
CG32105	12335160	12335901	exon	-0.54	0.269542	H3K27me3
CG32105	12329232	12330253	exon	-0.353569	0.195695	H3K27me3
CG32105	12329232	12330253	exon	-0.19	0.195695	H3K27me3
CG32113	12761519	12761663	exon	-0.68	0.710345	H3K36me3
CG32137	13960923	13961103	exon	0.97	0.900552	H3K36me3
CG32137	13940670	13941475	exon	0.27	0.658809	H3K9ac-K14ac
CG32164	16603053	16603277	exon	-0.24	0.786667	H3K4me3
CG32225	20304310	20304643	exon	1.03	0.452096	H3K36me3
CG32225	20305511	20305759	exon	0.28	1	H3K9ac-K14ac
CG32225	20306067	20306283	exon	0.28	0.617512	H3K9ac-K14ac
CG32262	3809146	3810196	exon	-0.15	0.190295	H3K4me3
CG32264	3765643	3765731	exon	-0.14	0.651685	H3K27ac
CG32264	3805821	3806459	exon	-0.3	0.312989	H3K4me3
CG32333	1290530	1293458	exon	-0.51	0.0682827	H3K27me3
CG32333	1290530	1293458	exon	1.005	0.136565	H3K36me3
CG32344	321915	322828	exon	0.48	0.218818	H3K36me3
CG32369	7808997	7809825	exon	-0.31	0.482509	H3K4me3
CG32432	20844332	20844548	exon	0.66	0.502304	H3K36me3
CG32432	20884990	20885188	exon	0.75	0.557789	H3K4me3
CG32441	21574557	21574686	exon	-0.101812	0.953846	H3K4me3
CG32473	13311953	13312785	exon	-0.5	0.240096	H3K36me3
CG32473	13310146	13311108	exon	0.77	0.207684	H3K4me3
CG32485	3051005	3051765	exon	-0.66	0.262812	H3K36me3
CG32485	3050323	3050697	exon	0.11	0.365333	H3K4me3
CG32486	3070162	3070839	exon	0.14	0.5	H3K27ac
CG32486	3055908	3056752	exon	-0.69	0.0378698	H3K36me3
CG3253	24114861	24115846	exon	0.425	0.40568	H3K4me3
CG3253	24114398	24114803	exon	-0.15	0.253695	H3K9ac-K14ac
CG32532	19543729	19545096	exon	-0.45	0.146199	H3K27me3
CG32544	18860284	18860469	exon	-0.98	0.0483871	H3K36me3
CG32544	18860284	18860469	exon	0.62	0.801075	H3K4me3
CG3262	22240170	22240881	exon	0.221857	0.280899	H3K4me3
CG32638	13128251	13128794	exon	-0.28	0.367647	H3K4me3
CG32676	10743803	10744943	exon	0.31	0.212971	H3K27ac
CG32756	5945981	5946166	exon	0.14	0.0322581	H3K4me3
CG32767	5081486	5082239	exon	-0.408244	0.370027	H3K4me3
CG32772	4909102	4909319	exon	-0.35	0.454128	H3K4me3
CG32772	4909102	4909797	exon	-0.35	0.287356	H3K4me3
CG32809	1673110	1677065	exon	0.9	0.0505561	H3K36me3
CG3281	11960883	11962503	exon	-0.18	0.433683	H3K9ac-K14ac
CG3281	11962557	11962805	exon	-0.18	0.97992	H3K9ac-K14ac
CG32814	1026514	1026700	exon	-0.19	1	H3K9ac-K14ac
CG32815	937941	939424	exon	0.98	0.134771	H3K36me3
CG32846	2950174	2951194	exon	0.69	0.195886	H3K27me3
CG3308	21271078	21272093	exon	-0.15	0.121063	H3K27ac
CG3308	21273341	21273817	exon	-0.12	0.754717	H3K9ac-K14ac
CG3308	21272487	21272835	exon	-0.12	0.386819	H3K9ac-K14ac
CG33090	14344481	14345790	exon	0.6	0.152672	H3K36me3
CG33107	22583699	22583929	exon	0.71	0.701299	H3K36me3
CG33111	23818981	23819237	exon	0.17	0.688716	H3K4me3
CG33111	23819133	23819237	exon	0.17	1	H3K4me3
CG33123	3513542	3514377	exon	-0.33	0.478469	H3K4me3
CG33123	3514530	3514656	exon	-0.16	1	H3K9ac-K14ac
CG33123	3513542	3514377	exon	-0.16	0.809809	H3K9ac-K14ac
CG33129	10967856	10968166	exon	-0.12	0.466238	H3K4me3
CG33144	10754909	10756402	exon	0.7	0.128514	H3K36me3
CG33230	1618848	1620397	exon	0.18	0.0083871	H3K4me3
CG33260	14761292	14761552	exon	0.44	0.187739	H3K4me3
CG33298	9517130	9517461	exon	-0.55	0.48494	H3K36me3
CG33298	9495474	9496255	exon	-0.26	0.23913	H3K4me3
CG33298	9495474	9495656	exon	-0.26	1	H3K4me3
CG33303	10373369	10375091	exon	0.57	0.0412072	H3K4me3
CG33303	10373369	10375091	exon	0.478422	0.0412072	H3K4me3
CG33521	1190067	1190549	exon	0.81	0.318841	H3K36me3
CG33543	2005561	2006313	exon	-0.71	0.265604	H3K4me3
CG33695	11278279	11278485	exon	-0.72	0.410628	H3K36me3
CG33695	11278021	11278130	exon	0.15	0.272727	H3K9ac-K14ac
CG33695	11278755	11279847	exon	0.15	0.31656	H3K9ac-K14ac
CG33978	166545	173736	exon	0.91	0.0556174	H3K36me3
CG33978	175110	175140	exon	-0.48	1	H3K4me3
CG33978	166545	173736	exon	0.135	0.278087	H3K9me3
CG34039	14560000	14560088	exon	0.36	1	H3K27ac
CG34039	14560000	14560088	exon	-0.14	1	H3K4me3
CG3408	9509339	9509583	exon	-0.24	0.665306	H3K4me3
CG3408	9509351	9509583	exon	-0.24	0.699571	H3K4me3
CG34114	11047313	11050175	exon	1.11	0.0698568	H3K36me3
CG34126	4984713	4985424	exon	-0.591669	0.280899	H3K36me3
CG34133	29869365	29869793	exon	-0.1	0.4662	H3K4me3
CG34191	16951837	16952053	exon	-0.33	0.202765	H3K4me3
CG34250	17476222	17476551	exon	0.18	0.0939394	H3K4me3
CG34250	17476569	17477103	exon	0.18	0.284112	H3K4me3
CG34347	31355617	31355783	exon	0.82	0.976048	H3K27me3
CG34347	31361119	31362358	exon	-0.71	0.16129	H3K36me3
CG34347	31311157	31311663	exon	0.61	0.321499	H3K4me3
CG34347	31311157	31311931	exon	0.61	0.258065	H3K4me3
CG34348	11339873	11340497	exon	0.26	0.32	H3K4me3
CG34355	23849188	23851112	exon	0.63	0.103896	H3K36me3
CG34355	23820520	23821746	exon	-0.91	0.147514	H3K4me3
CG34356	9944477	9945502	exon	0.91	0.194932	H3K27me3
CG34357	4491943	4494547	exon	-0.79	0.0767754	H3K27me3
CG34357	4491943	4494547	exon	0.85	0.0767754	H3K36me3
CG34362	28049319	28050306	exon	0.91	0.202429	H3K36me3
CG34377	22315545	22315799	exon	-0.9	0.466667	H3K27me3
CG34380	6207893	6208912	exon	1.28	0.188235	H3K36me3
CG34380	6179133	6179699	exon	0.123037	1	H3K9ac-K14ac
CG34380	6179133	6179699	exon	0.12	1	H3K9ac-K14ac
CG34383	13761308	13762304	exon	-0.14	0.00401204	H3K27ac
CG34383	13762701	13764667	exon	-0.14	0.305033	H3K27ac
CG34393	3190412	3190529	exon	0.88	0.415254	H3K27me3
CG34394	3369116	3369234	exon	-0.145128	1	H3K27ac
CG34394	3372779	3373372	exon	-0.14	0.962963	H3K27ac
CG34394	3370906	3371362	exon	-0.16	0.426696	H3K4me3
CG34394	3369116	3369234	exon	0.11494	1	H3K9ac-K14ac
CG34401	18863950	18865719	exon	0.14	0.0853107	H3K27ac
CG34401	18872594	18877351	exon	-0.94	0.0023119	H3K36me3
CG34401	18863950	18865719	exon	-0.37	0.112994	H3K4me3
CG34404	15365407	15365708	exon	-0.84	0.642384	H3K36me3
CG34404	15365960	15366289	exon	0.72	0.0272727	H3K4me3
CG34449	9324508	9328286	exon	0.64	0.0529241	H3K36me3
CG3499	22885054	22885243	exon	-0.2	0.752632	H3K27ac
CG3499	22885916	22886048	exon	-0.2	1	H3K27ac
CG3499	22885916	22886048	exon	0.17	0.661654	H3K4me3
CG3511	24571627	24571707	exon	-0.18	1	H3K27ac
CG3511	24571627	24571707	exon	-0.15	1	H3K9ac-K14ac
CG3520	23396770	23397089	exon	-0.12	0.721875	H3K9ac-K14ac
CG3529	9446864	9447062	exon	-0.21	1	H3K27ac
CG3529	9448901	9449628	exon	-0.49	0.274725	H3K36me3
CG3530	23396429	23396680	exon	-0.12	1	H3K9ac-K14ac
CG3542	3023226	3023794	exon	-0.13	0.27065	H3K4me3
CG3548	24600461	24600980	exon	-0.52	0.269231	H3K36me3
CG3548	24599947	24600385	exon	-0.13	0.305239	H3K4me3
CG3548	24599947	24600385	exon	-0.13	0.350797	H3K9ac-K14ac
CG3552	9457912	9458357	exon	-0.7	0.109865	H3K4me3
CG3556	4530231	4530441	exon	-0.61	0.2891	H3K4me3
CG3556	4530231	4530601	exon	-0.61	0.539084	H3K4me3
CG3558	2994674	2995070	exon	-0.75	0.0251889	H3K36me3
CG3558	2992870	2992947	exon	-0.17	1	H3K9ac-K14ac
CG3566	6276370	6276458	exon	0.3	0.651685	H3K27ac
CG3566	6276532	6276724	exon	0.3	1	H3K27ac
CG3566	6274972	6276296	exon	-0.16	0.37434	H3K9ac-K14ac
CG3566	6276532	6276724	exon	-0.16	1	H3K9ac-K14ac
CG3618	20813353	20815804	exon	0.3	0.163132	H3K4me3
CG3626	4366417	4368142	exon	0.93	0.115875	H3K36me3
CG3626	4366417	4368142	exon	-0.21	0.512167	H3K9ac-K14ac
CG3632	16297849	16298840	exon	-0.73	0.201613	H3K36me3
CG3634	20806868	20808773	exon	0.13	0.405561	H3K9ac-K14ac
CG3634	20806868	20808773	exon	0.104179	0.405561	H3K9ac-K14ac
CG3638	1215289	1221595	exon	-0.77	0.0317108	H3K36me3
CG3638	1236434	1236684	exon	-0.32	0.187251	H3K4me3
CG3638	1236445	1236684	exon	-0.32	0.15	H3K4me3
CG3651	22122251	22123681	exon	0.141287	0.139762	H3K36me3
CG3652	4392770	4392988	exon	-0.57	0.598174	H3K36me3
CG3655	1073041	1076300	exon	0.2	0.306748	H3K9me3
CG3689	9411038	9411421	exon	0.155571	0.520833	H3K4me3
CG3689	9411038	9411421	exon	-0.13	0.520833	H3K4me3
CG3702	4224650	4226767	exon	0.37	0.0944287	H3K4me3
CG3702	4224650	4226767	exon	0.308474	0.0944287	H3K4me3
CG3719	1380138	1380480	exon	-0.49	0.174927	H3K4me3
CG3726	5939039	5939517	exon	0.75	0.417537	H3K36me3
CG3744	24876247	24876654	exon	-0.220841	0.52451	H3K4me3
CG3744	24874993	24876654	exon	-0.168222	0.240674	H3K4me3
CG3744	24874993	24875525	exon	0.22	0.234522	H3K9ac-K14ac
CG3744	24876247	24876654	exon	0.22	0.377451	H3K9ac-K14ac
CG3760	24939271	24939683	exon	-0.14	0.927361	H3K27ac
CG3760	24939274	24939683	exon	-0.14	0.934146	H3K27ac
CG3764	16996015	16998184	exon	0.72	0.0921659	H3K36me3
CG3793	15764220	15764621	exon	0.1	1	H3K27ac
CG3793	15764220	15764621	exon	1.03	0.400498	H3K36me3
CG3800	22935059	22936724	exon	0.444158	0.242497	H3K4me3
CG3800	22935059	22936724	exon	0.353993	0.242497	H3K4me3
CG3800	22934569	22937077	exon	0.294122	0.301714	H3K4me3
CG3800	22935059	22936724	exon	-0.11	0.134454	H3K9ac-K14ac
CG3800	22934569	22937077	exon	-0.11	0.229972	H3K9ac-K14ac
CG3815	6298303	6298970	exon	0.57	0.299401	H3K36me3
CG3815	6295710	6295900	exon	-0.15	0.942408	H3K4me3
CG3838	9570271	9571414	exon	0.11	0.798951	H3K9ac-K14ac
CG3847	6347103	6349236	exon	-0.38	0.0937207	H3K4me3
CG3860	23994533	23994744	exon	0.16	0.698113	H3K4me3
CG3876	818704	819508	exon	-0.16	0.879503	H3K9ac-K14ac
CG3887	5011092	5011131	exon	0.13	1	H3K27ac
CG3887	5010922	5011335	exon	0.13	1	H3K27ac
CG3887	5011412	5012127	exon	0.7	0.263966	H3K36me3
CG3907	24020755	24020940	exon	0.16966	0.322581	H3K4me3
CG3918	6524464	6524794	exon	-0.15	0.60423	H3K4me3
CG3925	10049390	10049674	exon	-0.12	0.540351	H3K4me3
CG3955	13128579	13128787	exon	1.1	0.320574	H3K36me3
CG3955	13128860	13129052	exon	1.1	0.316062	H3K36me3
CG3961	18878250	18879224	exon	0.82	0.205128	H3K36me3
CG3967	9426223	9426677	exon	0.101364	1.61099	H3K9ac-K14ac
CG40178	25961360	25961540	exon	0.15	0.226519	H3K9me3
CG40191	1265171	1265293	exon	-0.25	1	H3K4me3
CG40191	1264140	1264370	exon	-0.2	1	H3K9ac-K14ac
CG4022	9409520	9410406	exon	0.11	0.225479	H3K4me3
CG4025	2076966	2077147	exon	-0.22	0.587912	H3K4me3
CG4041	4916545	4917921	exon	-0.35	0.0152505	H3K4me3
CG4041	4916545	4917921	exon	-0.16	0.0878722	H3K9ac-K14ac
CG4041	4918121	4918447	exon	-0.16	1	H3K9ac-K14ac
CG4049	24114005	24114292	exon	-0.15	1	H3K9ac-K14ac
CG4050	21128402	21128510	exon	-0.15	1	H3K9ac-K14ac
CG4065	24136768	24137335	exon	-0.65	0.0616197	H3K36me3
CG4074	20768593	20769361	exon	-0.15	0.339402	H3K9ac-K14ac
CG4074	20769417	20769482	exon	-0.15	1	H3K9ac-K14ac
CG4078	5747747	5748918	exon	0.26	0.341297	H3K4me3
CG41128	3750363	3750539	exon	0.27	0.666667	H3K4me3
CG4119	5666052	5666468	exon	0.13	0.0191847	H3K4me3
CG4119	5666052	5666468	exon	0.11	1	H3K9ac-K14ac
CG4119	5666052	5666313	exon	0.11	1	H3K9ac-K14ac
CG4133	456797	457338	exon	0.93	0.0701107	H3K36me3
CG4133	455531	455827	exon	-0.3	0.673401	H3K4me3
CG41520	1649616	1650149	exon	-0.45	0.374532	H3K4me3
CG41520	1649061	1649245	exon	-0.13	0.783784	H3K9ac-K14ac
CG4168	15178044	15178321	exon	-0.85	0.420863	H3K27me3
CG42232	16458280	16466385	exon	1.04	0.0246731	H3K36me3
CG42232	16458280	16466385	exon	0.965847	0.0246731	H3K36me3
CG42232	16468950	16469171	exon	0.33	0.59009	H3K4me3
CG42232	16469234	16469663	exon	0.33	0.0162791	H3K4me3
CG42233	31804767	31805278	exon	0.31	0.390625	H3K4me3
CG42238	20965520	20967746	exon	0.147099	0.550965	H3K9ac-K14ac
CG42238	20965520	20966080	exon	0.144687	0.500891	H3K9ac-K14ac
CG42240	6330842	6332750	exon	0.19	0.39759	H3K9ac-K14ac
CG42240	6330842	6333028	exon	0.19	0.347051	H3K9ac-K14ac
CG42258	12463528	12464619	exon	-0.3	0.18315	H3K4me3
CG42260	22740999	22744182	exon	-0.12	0.000628141	H3K9ac-K14ac
CG42261	25978145	25982736	exon	0.68	0.043554	H3K27me3
CG42261	25978145	25982736	exon	0.81	0.043554	H3K36me3
CG42268	9760109	9760395	exon	0.12	1	H3K27ac
CG42268	9759948	9760395	exon	0.12	1	H3K27ac
CG42268	9748126	9749075	exon	-0.73	0.142105	H3K36me3
CG4230	5096227	5096700	exon	0.289451	0.21097	H3K4me3
CG42321	13419464	13420270	exon	0.58	0.0371747	H3K36me3
CG42321	13438607	13438823	exon	-0.13	1	H3K9ac-K14ac
CG42321	13438928	13439051	exon	-0.13	1	H3K9ac-K14ac
CG42324	3507298	3510895	exon	0.81	0.0555864	H3K36me3
CG42327	11672577	11673124	exon	-0.25	0.0437956	H3K27ac
CG42327	11656149	11656674	exon	-0.33	0.380228	H3K4me3
CG42336	11294536	11295242	exon	0.85	0.282885	H3K36me3
CG42342	16512964	16514176	exon	-0.56	0.16488	H3K27me3
CG42360	24607267	24607521	exon	0.19	1	H3K27ac
CG42360	24607267	24607521	exon	-0.2	0.709804	H3K4me3
CG42360	24607267	24607521	exon	0.11	0.47451	H3K9ac-K14ac
CG42361	24607673	24608084	exon	0.19	0.553398	H3K27ac
CG42361	24607673	24608084	exon	0.11	1	H3K9ac-K14ac
CG42361	24608319	24608788	exon	0.11	0.174468	H3K9ac-K14ac
CG42376	254876	254921	exon	-0.42	1	H3K4me3
CG42376	254876	255524	exon	-0.42	0.100154	H3K4me3
CG42376	254876	255524	exon	-0.13	0.807396	H3K9ac-K14ac
CG42376	254984	255524	exon	-0.13	0.968577	H3K9ac-K14ac
CG4238	2028303	2029028	exon	0.64	0.275482	H3K36me3
CG42389	16658024	16661995	exon	-0.59	0.0503525	H3K36me3
CG42389	16545016	16545438	exon	0.49	0.231678	H3K4me3
CG42389	16545016	16545438	exon	0.427879	0.231678	H3K4me3
CG42389	16601827	16602085	exon	0.21	1	H3K9ac-K14ac
CG42402	4095775	4095991	exon	-0.12	1	H3K9me3
CG42404	15254494	15255458	exon	-0.73	0.207254	H3K27me3
CG42404	15252408	15254307	exon	0.68	0.105263	H3K36me3
CG42493	11779064	11779235	exon	0.8	0.912791	H3K27me3
CG42534	27370637	27371349	exon	-0.87	0.280505	H3K27me3
CG42534	27361441	27364326	exon	-0.773574	0.1386	H3K27me3
CG42542	15196598	15196637	exon	-0.12	1	H3K27ac
CG42588	12821865	12822187	exon	0.63	0.482972	H3K36me3
CG42588	12814254	12814880	exon	-0.23	0.318979	H3K4me3
CG42588	12814254	12814880	exon	-0.13	0.553429	H3K9ac-K14ac
CG42666	1773719	1774222	exon	-0.33	0.396825	H3K4me3
CG42668	20319564	20319710	exon	-0.17	1	H3K27ac
CG42668	20309344	20310638	exon	-0.23	0.15444	H3K4me3
CG42671	11214505	11214574	exon	0.476923	1	H3K4me3
CG42671	11214505	11214574	exon	-0.25	1	H3K4me3
CG42672	21295652	21296213	exon	-0.28	0.265125	H3K4me3
CG42674	20190658	20192299	exon	-5.08	0.121803	H3K27me3
CG42676	1803107	1803327	exon	-0.17	0.877828	H3K27ac
CG42676	1806236	1806920	exon	1.07	0.0583942	H3K36me3
CG42676	1803107	1803327	exon	0.114308	1.0905	H3K4me3
CG42676	1803107	1803327	exon	-0.14	1	H3K9ac-K14ac
CG42700	12297515	12300795	exon	0.94	0.0472417	H3K36me3
CG42709	12794062	12794315	exon	0.81	0.137795	H3K36me3
CG42709	12794797	12795085	exon	0.1	0.570934	H3K4me3
CG42724	6367898	6368189	exon	-0.16	1	H3K9ac-K14ac
CG42724	6366348	6367831	exon	-0.16	0.223046	H3K9ac-K14ac
CG42748	22131503	22131699	exon	0.357171	0.903553	H3K4me3
CG42748	22131221	22131447	exon	0.14	1	H3K9ac-K14ac
CG42795	10241797	10248274	exon	0.78	0.0617475	H3K27me3
CG42795	10241797	10248274	exon	0.97	0.0308737	H3K36me3
CG42797	9608946	9609691	exon	-0.22	0.268097	H3K4me3
CG4281	2062947	2064488	exon	0.469151	0.129702	H3K4me3
CG4281	2064874	2065142	exon	-0.3	0.32342	H3K4me3
CG4287	15963599	15963867	exon	-0.12	1	H3K27ac
CG4287	15962167	15963541	exon	-0.12	0.466182	H3K27ac
CG4287	15962167	15963545	exon	-0.12	0.46773	H3K27ac
CG4287	15962167	15963541	exon	0.23	0.145455	H3K4me3
CG4287	15962167	15963545	exon	0.23	0.145033	H3K4me3
CG4294	22602726	22605178	exon	0.48	0.0631879	H3K36me3
CG4294	22605263	22605667	exon	-0.11	0.0444444	H3K4me3
CG43066	18521856	18522217	exon	-0.76	0.552486	H3K27me3
CG43092	22768883	22769587	exon	-0.22	0.548936	H3K9ac-K14ac
CG43092	22769651	22769667	exon	-0.22	1	H3K9ac-K14ac
CG43093	22769775	22770235	exon	-0.22	0.924078	H3K9ac-K14ac
CG43102	17768272	17770253	exon	0.88	0.100908	H3K36me3
CG43102	17773832	17776320	exon	-0.65	0.0803536	H3K4me3
CG43340	7640832	7646426	exon	1.05	0.0357462	H3K36me3
CG43340	7636895	7637193	exon	-0.5	0.244147	H3K4me3
CG43343	22383559	22386548	exon	0.735	0.133779	H3K36me3
CG43343	22383562	22386548	exon	0.735	0.133914	H3K36me3
CG43347	10606454	10608306	exon	0.79	0.107933	H3K27me3
CG43347	10618733	10618986	exon	-1.1	0.574803	H3K4me3
CG43367	4222427	4224003	exon	0.48	0.126823	H3K36me3
CG43367	4193993	4194335	exon	-0.22	0.548105	H3K4me3
CG43367	4193993	4194335	exon	0.129647	0.548105	H3K4me3
CG43367	4193993	4194335	exon	-0.15	1	H3K9ac-K14ac
CG43394	8158244	8158786	exon	-0.19	0.342541	H3K27ac
CG43394	8158244	8158786	exon	0.84	0.195212	H3K36me3
CG4341	922793	923219	exon	0.94	0.0444965	H3K4me3
CG43427	4701158	4705261	exon	0.74	0.0487329	H3K36me3
CG43427	4659579	4660399	exon	-0.13	0.243605	H3K4me3
CG4360	20326873	20328003	exon	0.14	0.267905	H3K9ac-K14ac
CG4364	9709622	9710720	exon	0.485049	0.181984	H3K4me3
CG4365	20798707	20798859	exon	0.13	0.385621	H3K9ac-K14ac
CG4365	20799143	20800066	exon	0.13	0.712121	H3K9ac-K14ac
CG43658	17456169	17460443	exon	0.77	0.0467836	H3K36me3
CG43707	3759978	3760148	exon	-0.338109	0.163743	H3K27me3
CG43778	13330799	13331121	exon	0.61	0.130031	H3K4me3
CG43783	8952819	8953234	exon	-0.11	1	H3K27ac
CG43783	8935265	8936770	exon	1.11	0.132802	H3K36me3
CG43783	8952819	8953234	exon	-0.335132	0.0336538	H3K4me3
CG43795	23489788	23491997	exon	-0.87	0.0904977	H3K27me3
CG43795	23456183	23457865	exon	-0.152358	0.0980392	H3K27me3
CG43861	19970520	19971317	exon	0.71	0.250627	H3K36me3
CG43901	10917102	10918517	exon	0.84	0.141243	H3K36me3
CG43901	10905767	10909122	exon	-0.68	0.0595948	H3K4me3
CG4393	23384500	23384777	exon	-0.16	0.276978	H3K27ac
CG4393	23375928	23377732	exon	0.8	0.110803	H3K36me3
CG4393	23384500	23384777	exon	-0.42	0.435252	H3K4me3
CG44008	11841502	11842226	exon	0.97	0.00827586	H3K4me3
CG44008	11841596	11842445	exon	0.97	0.235294	H3K4me3
CG4404	12903745	12905034	exon	-0.2	0.12093	H3K27ac
CG4407	12902316	12902966	exon	-0.2	0.101382	H3K27ac
CG4407	12903329	12903516	exon	-0.2	1	H3K27ac
CG44242	16196692	16196928	exon	-0.11	0.881857	H3K9ac-K14ac
CG44242	16196384	16196572	exon	-0.11	1	H3K9ac-K14ac
CG44242	16196384	16196602	exon	-0.11	1	H3K9ac-K14ac
CG44247	24879164	24880288	exon	-0.76	0.177778	H3K36me3
CG4433	20020348	20021338	exon	-0.23	0.194753	H3K4me3
CG4449	23251167	23251300	exon	-0.11	1	H3K9ac-K14ac
CG4449	23250600	23251102	exon	-0.11	0.600398	H3K9ac-K14ac
CG4452	9367377	9367611	exon	0.14	0.612766	H3K4me3
CG4452	9369546	9370293	exon	-0.14	0.124332	H3K9ac-K14ac
CG4467	23231841	23233200	exon	0.82	0.147059	H3K36me3
CG44774	4926664	4928129	exon	0.69	0.0470668	H3K36me3
CG44774	4921678	4928132	exon	0.69	0.0111541	H3K36me3
CG4495	7182234	7182639	exon	-0.14	0.312808	H3K4me3
CG4496	7189485	7190010	exon	-0.11	1	H3K27ac
CG4497	7192492	7193373	exon	0.81	0.105442	H3K36me3
CG4502	7203935	7204264	exon	-0.16	0.260606	H3K4me3
CG4502	7203939	7204264	exon	-0.16	0.251534	H3K4me3
CG4502	7203935	7204264	exon	-0.18	1	H3K9ac-K14ac
CG4502	7203939	7204264	exon	-0.18	1	H3K9ac-K14ac
CG45186	2402555	2406599	exon	0.94	0.0494438	H3K36me3
CG45263	8366693	8368631	exon	-0.698009	0.103146	H3K27me3
CG4538	19900432	19901810	exon	-0.64	0.145033	H3K36me3
CG4538	19902841	19903235	exon	-0.14	0.101266	H3K4me3
CG4552	1131264	1132411	exon	0.65	0.0792683	H3K36me3
CG4557	6844341	6845174	exon	-0.35	0.239808	H3K4me3
CG4558	6849770	6851884	exon	-0.83	0.0945626	H3K36me3
CG4558	6849770	6851052	exon	-0.83	0.134061	H3K36me3
CG4562	19865417	19868770	exon	0.11	0.00119261	H3K4me3
CG4572	19862517	19864393	exon	-0.75	0.106553	H3K36me3
CG4572	19862517	19864191	exon	-0.75	0.119403	H3K36me3
CG4572	19864325	19864393	exon	0.15	1	H3K9ac-K14ac
CG4585	23862962	23864382	exon	0.71	0.0577058	H3K36me3
CG4585	23862962	23864408	exon	0.71	0.0746372	H3K36me3
CG4596	10873527	10875582	exon	0.85	0.0972763	H3K4me3
CG4610	22492197	22494295	exon	1.06	0.0952835	H3K4me3
CG4612	24525715	24526089	exon	-0.2	0.770667	H3K27ac
CG4612	24524774	24525651	exon	-0.17	0.0580866	H3K9ac-K14ac
CG4612	24525715	24526089	exon	-0.17	1	H3K9ac-K14ac
CG4617	7103792	7104304	exon	-0.12	0.358674	H3K4me3
CG4619	9938863	9940568	exon	0.69	0.117233	H3K36me3
CG4619	9938863	9940568	exon	0.303333	0.3517	H3K4me3
CG4622	24534244	24534363	exon	0.54	0.358333	H3K4me3
CG4629	1102323	1102504	exon	0.45	1	H3K27ac
CG4629	1083091	1084836	exon	0.72	0.112257	H3K36me3
CG4645	12911024	12911116	exon	0.9	1	H3K36me3
CG4645	12909953	12910688	exon	-0.21	0.271739	H3K4me3
CG4645	12909953	12910688	exon	0.11	0.663043	H3K9ac-K14ac
CG4646	13219944	13220251	exon	-0.36	1	H3K27ac
CG4646	13219396	13219884	exon	0.49	0.408998	H3K4me3
CG4662	19851832	19851918	exon	-0.456471	0.896552	H3K36me3
CG4670	13233470	13235046	exon	-0.14	0.126823	H3K4me3
CG4686	19864496	19864925	exon	-0.347547	0.616279	H3K4me3
CG4686	19864496	19864925	exon	-0.150553	0.616279	H3K4me3
CG4686	19864496	19864925	exon	0.15	1	H3K9ac-K14ac
CG4705	11092209	11092492	exon	-0.74	0.0422535	H3K36me3
CG4705	11091444	11091878	exon	-0.13	1	H3K9ac-K14ac
CG4707	24606785	24607023	exon	0.19	0.514644	H3K27ac
CG4751	11132453	11136003	exon	-0.68	0.0563222	H3K36me3
CG4751	11130737	11131203	exon	-0.17	0.428266	H3K4me3
CG4763	23824373	23824868	exon	-0.83	0.33871	H3K27me3
CG4768	16794450	16794636	exon	-0.94	0.299465	H3K36me3
CG4788	11179032	11180430	exon	-0.12	0.621158	H3K27ac
CG4788	11179032	11180231	exon	-0.12	0.724167	H3K27ac
CG4789	16800930	16801005	exon	0.41	1	H3K4me3
CG4789	16800930	16801005	exon	-0.165697	1	H3K4me3
CG4806	24667184	24668343	exon	0.265	0.344828	H3K4me3
CG4848	12218732	12219414	exon	-0.11	0.292826	H3K4me3
CG4882	23881721	23882060	exon	0.16	0.470588	H3K4me3
CG4887	1173009	1173319	exon	-0.15	1	H3K27ac
CG4887	1173009	1173319	exon	-0.17	0.643087	H3K4me3
CG4887	1177256	1177589	exon	0.13	0.266467	H3K9ac-K14ac
CG4896	1178841	1179069	exon	0.6	0.388646	H3K36me3
CG4896	1177690	1178044	exon	0.192627	0.292958	H3K4me3
CG4896	1177690	1178044	exon	-0.19	0.292958	H3K4me3
CG4896	1177690	1177861	exon	0.13	1	H3K9ac-K14ac
CG4896	1177690	1178044	exon	0.13	1	H3K9ac-K14ac
CG4901	10211170	10211282	exon	0.18	1	H3K9ac-K14ac
CG4911	9071583	9071687	exon	0.12	0.447619	H3K4me3
CG4951	27953498	27953946	exon	-0.15	0.36971	H3K4me3
CG4953	10267983	10268748	exon	-0.66	0.261097	H3K4me3
CG4953	10266703	10266852	exon	-0.14	1	H3K9ac-K14ac
CG4968	10306922	10307119	exon	-0.25	0.0959596	H3K4me3
CG4996	17739901	17740044	exon	0.15	1	H3K9ac-K14ac
CG5003	27915792	27916062	exon	-0.187391	0.738007	H3K4me3
CG5010	17149834	17150647	exon	-0.71	0.2457	H3K36me3
CG5022	10346929	10347706	exon	0.77	0.257069	H3K36me3
CG5028	25680845	25681023	exon	-0.21	0.128492	H3K9ac-K14ac
CG5038	15351225	15353926	exon	-0.24	0.148038	H3K4me3
CG5056	10366692	10367946	exon	-0.15	0.246215	H3K9ac-K14ac
CG5068	8987732	8988043	exon	0.58	0.349359	H3K36me3
CG5068	8987027	8987225	exon	0.14	0.628141	H3K4me3
CG5068	8986710	8986958	exon	-0.14	1	H3K9ac-K14ac
CG5071	25620049	25620679	exon	0.83	0.316957	H3K36me3
CG5071	25618414	25620679	exon	0.83	0.0882613	H3K36me3
CG5071	25618414	25621838	exon	0.83	0.0583942	H3K36me3
CG5087	9001845	9002566	exon	0.69	0.0914127	H3K27me3
CG5104	20521415	20521584	exon	0.47	0.0235294	H3K36me3
CG5104	20521009	20521227	exon	-0.16	0.237443	H3K4me3
CG5110	17481231	17481377	exon	-0.11	1	H3K9ac-K14ac
CG5110	17481456	17481856	exon	-0.11	0.361596	H3K9ac-K14ac
CG5118	1172023	1172805	exon	-0.15	0.0063857	H3K27ac
CG5118	1170753	1170956	exon	0.47	0.333333	H3K4me3
CG5168	10424992	10425482	exon	-0.65	0.303462	H3K36me3
CG5168	10423291	10423346	exon	0.16	1	H3K9ac-K14ac
CG5174	18425340	18425667	exon	-0.67	0.609756	H3K36me3
CG5180	20559261	20559760	exon	0.29	0.08	H3K4me3
CG5180	20558244	20558591	exon	-0.13238	0.0890805	H3K4me3
CG5181	7409573	7409809	exon	0.22	0.118143	H3K9ac-K14ac
CG5181	7408533	7409509	exon	0.22	0.930399	H3K9ac-K14ac
CG5191	20565791	20566609	exon	0.38	0.2442	H3K4me3
CG5196	12408316	12408472	exon	0.13	1	H3K9ac-K14ac
CG5205	15489571	15492459	exon	0.76	0.0692281	H3K36me3
CG5261	7429743	7430329	exon	0.66	0.151618	H3K36me3
CG5261	7426866	7427361	exon	-0.19	0.0423387	H3K4me3
CG5262	20427962	20429116	exon	0.61	0.17316	H3K36me3
CG5262	20430313	20430475	exon	0.22	0.95092	H3K4me3
CG5270	11429110	11429969	exon	-0.13	0.0802326	H3K9ac-K14ac
CG5274	20426199	20427418	exon	0.67	0.163934	H3K4me3
CG5287	13179247	13179623	exon	0.372918	0.530504	H3K4me3
CG5375	10329992	10330592	exon	0.52	0.332779	H3K4me3
CG5414	16101117	16102310	exon	0.761006	0.167504	H3K36me3
CG5414	16100280	16100469	exon	0.19	0.847368	H3K4me3
CG5446	12426900	12427369	exon	0.13	0.104255	H3K4me3
CG5446	12427469	12427709	exon	0.13	0.215768	H3K4me3
CG5446	12426631	12427387	exon	0.13	0.0885073	H3K4me3
CG5447	26453569	26453908	exon	0.77	0.505882	H3K4me3
CG5466	20618564	20619628	exon	-0.273636	0.289202	H3K36me3
CG5498	20382405	20382940	exon	0.76	0.216418	H3K36me3
CG5498	20383281	20383500	exon	-0.230965	0.818182	H3K4me3
CG5498	20383553	20384109	exon	-0.18	0.231598	H3K4me3
CG5514	27942588	27942778	exon	0.75	0.722513	H3K36me3
CG5514	27942435	27942778	exon	0.75	0.401163	H3K36me3
CG5515	24187724	24188461	exon	0.44	0.271003	H3K36me3
CG5515	24187724	24188461	exon	0.112737	0.271003	H3K4me3
CG5521	26966930	26967549	exon	-0.12	1	H3K27ac
CG5522	16783671	16783882	exon	-0.13	0.518868	H3K4me3
CG5522	16783671	16783882	exon	-0.18	0.858491	H3K9ac-K14ac
CG5541	15050415	15051842	exon	0.68	0.140056	H3K36me3
CG5549	23820354	23820595	exon	-0.78	0.826446	H3K4me3
CG5554	23846107	23847024	exon	0.51	0.217865	H3K36me3
CG5554	23846128	23847024	exon	0.51	0.222965	H3K36me3
CG5554	23845001	23845331	exon	-0.302925	0.60423	H3K4me3
CG5554	23845001	23845331	exon	-0.13	0.60423	H3K4me3
CG5555	19178619	19179410	exon	-0.51	0.252525	H3K36me3
CG5555	19180405	19180538	exon	-0.66	0.716418	H3K4me3
CG5555	19179478	19179648	exon	-0.280706	0.163743	H3K4me3
CG5555	19179478	19179648	exon	-0.11	0.865497	H3K9ac-K14ac
CG5555	19180405	19180538	exon	-0.11	0.716418	H3K9ac-K14ac
CG5608	12463695	12464021	exon	0.51	0.0642202	H3K36me3
CG5611	27635166	27636060	exon	-0.1075	0.536313	H3K4me3
CG5618	20353920	20354405	exon	0.18	0.411523	H3K4me3
CG5626	12204643	12205466	exon	0.81	0.242718	H3K36me3
CG5626	12205526	12205713	exon	0.17	0.281915	H3K4me3
CG5642	12143446	12143685	exon	1.04	0.8125	H3K36me3
CG5646	27561175	27561319	exon	0.44	1	H3K4me3
CG5646	27560763	27560875	exon	0.317364	0.309735	H3K4me3
CG5646	27560100	27560214	exon	0.15	0.121739	H3K9ac-K14ac
CG5646	27561175	27561319	exon	0.15	0.17931	H3K9ac-K14ac
CG5664	21439789	21440454	exon	0.73	0.3003	H3K36me3
CG5664	21440513	21441363	exon	0.24	0.235018	H3K4me3
CG5676	10254610	10255014	exon	0.67	0.422222	H3K4me3
CG5676	10254610	10255014	exon	0.385	0.422222	H3K4me3
CG5676	10255721	10255891	exon	-0.29	0.532164	H3K4me3
CG5721	18182435	18183818	exon	-0.1	0.302023	H3K9ac-K14ac
CG5721	18183874	18184090	exon	-0.1	1	H3K9ac-K14ac
CG5727	10210225	10210681	exon	0.18	0.177243	H3K9ac-K14ac
CG5728	24328925	24329090	exon	0.67	0.421687	H3K36me3
CG5734	10204757	10206961	exon	0.286449	0.145578	H3K4me3
CG5742	18148096	18149166	exon	0.17	0.564893	H3K27ac
CG5745	21102199	21102661	exon	-0.4	0.133909	H3K4me3
CG5746	24348662	24348791	exon	-0.12	0.7	H3K4me3
CG5787	12708792	12709309	exon	-0.95	0.0559846	H3K4me3
CG5787	12708792	12709309	exon	-0.281301	0.0559846	H3K4me3
CG5805	24785973	24786902	exon	0.31	0.215054	H3K4me3
CG5807	24813576	24814012	exon	0.17	1	H3K9ac-K14ac
CG5815	27112566	27112690	exon	0.377872	0.88	H3K4me3
CG5815	27112566	27112690	exon	-0.11	0.88	H3K4me3
CG5815	27112831	27114211	exon	0.13	0.70239	H3K9ac-K14ac
CG5823	17533623	17533941	exon	-0.12	0.442006	H3K4me3
CG5830	15992669	15995066	exon	0.89	0.0834028	H3K36me3
CG5850	9961729	9962059	exon	0.45	0.0574018	H3K36me3
CG5854	23934171	23934344	exon	0.17	1	H3K9ac-K14ac
CG5861	16306515	16306623	exon	-0.12	1	H3K4me3
CG5872	20437247	20437875	exon	0.59	0.317965	H3K36me3
CG5877	15293031	15293893	exon	0.47	0.23175	H3K4me3
CG5902	23987270	23988738	exon	-0.12	0.298162	H3K27ac
CG5902	23987267	23988738	exon	-0.12	0.297554	H3K27ac
CG5903	16146423	16146742	exon	-0.14	0.13125	H3K27ac
CG5913	25893495	25895026	exon	-0.15	0.130548	H3K4me3
CG5916	16147029	16147363	exon	-0.14	1	H3K27ac
CG5916	16148435	16149389	exon	0.8	0.209424	H3K4me3
CG5938	27274794	27275011	exon	-0.13	0.692661	H3K4me3
CG5953	16519970	16520177	exon	0.19	0.370192	H3K27ac
CG5961	12458421	12459138	exon	-0.11	0.0529248	H3K9ac-K14ac
CG5969	20474032	20474791	exon	-0.13	0.251316	H3K9ac-K14ac
CG5973	7444709	7444859	exon	0.7	0.788079	H3K36me3
CG5973	7444927	7445269	exon	0.7	0.0408163	H3K36me3
CG5973	7437492	7437788	exon	-0.22	1	H3K9ac-K14ac
CG5986	24048486	24049168	exon	-0.110392	0.373353	H3K4me3
CG5987	27249843	27249996	exon	0.87	0.753247	H3K36me3
CG5989	8603265	8603822	exon	0.32	0.358423	H3K4me3
CG5991	24050783	24050980	exon	-0.14	1	H3K9ac-K14ac
CG6005	19022458	19023442	exon	-0.54	0.203046	H3K36me3
CG6005	19023701	19024030	exon	-0.12	0.484848	H3K4me3
CG6006	16158161	16158295	exon	0.62	0.407407	H3K4me3
CG6024	11765852	11766182	exon	0.75	0.60423	H3K4me3
CG6051	27150394	27151069	exon	-0.11	0.295858	H3K4me3
CG6083	11625916	11626125	exon	-0.26	0.595238	H3K27ac
CG6083	11625617	11625759	exon	0.62	1	H3K4me3
CG6091	11609286	11609465	exon	-0.12	0.416667	H3K4me3
CG6125	15404020	15404356	exon	-0.12	0.166172	H3K9ac-K14ac
CG6126	16202791	16203083	exon	-0.17	1	H3K9ac-K14ac
CG6144	10488694	10488988	exon	-0.14	0.637288	H3K4me3
CG6145	13545308	13545449	exon	0.16	0.65493	H3K9ac-K14ac
CG6178	24152347	24152603	exon	0.24	0.599222	H3K4me3
CG6180	12707661	12708680	exon	-0.229545	0.431373	H3K4me3
CG6184	19652951	19653563	exon	1.01	0.326264	H3K27me3
CG6184	19654989	19655672	exon	1.21	0.292398	H3K36me3
CG6184	19656205	19656372	exon	0.52	0.928571	H3K4me3
CG6201	11110980	11111935	exon	0.48	0.209205	H3K36me3
CG6204	24193832	24194048	exon	0.13	0.778802	H3K27ac
CG6204	24194111	24195045	exon	0.51	0.213904	H3K36me3
CG6204	24193832	24194048	exon	0.146556	0.313364	H3K4me3
CG6204	24193832	24194048	exon	-0.13	0.313364	H3K4me3
CG6204	24193832	24194048	exon	0.13	0.682028	H3K9ac-K14ac
CG6236	15327630	15327780	exon	-0.82	1	H3K36me3
CG6276	15318203	15319765	exon	-0.22	0.425464	H3K27ac
CG6276	15319827	15320069	exon	-0.22	1	H3K27ac
CG6325	10406850	10407285	exon	-0.14	1	H3K9ac-K14ac
CG6329	13826371	13826481	exon	0.5	1	H3K4me3
CG6329	13826371	13826585	exon	0.5	0.697674	H3K4me3
CG6364	24290172	24290627	exon	0.16	0.10307	H3K4me3
CG6379	4099993	4101031	exon	0.305	0.384986	H3K4me3
CG6401	17739448	17739685	exon	-0.13	0.558824	H3K4me3
CG6401	17737622	17738771	exon	-0.16	0.242609	H3K9ac-K14ac
CG6404	10885902	10886050	exon	0.13	0.872483	H3K4me3
CG6406	17734419	17736276	exon	-0.44	0.107643	H3K36me3
CG6406	17736332	17737033	exon	-0.16	0.189459	H3K9ac-K14ac
CG6406	17737096	17737269	exon	-0.16	1	H3K9ac-K14ac
CG6418	10876315	10879037	exon	0.73	0.0734484	H3K36me3
CG6418	10876315	10879037	exon	0.22	0.0734484	H3K4me3
CG6418	10876315	10879037	exon	-0.12	0.197209	H3K9ac-K14ac
CG6420	26724167	26725216	exon	0.93	0.127619	H3K36me3
CG6425	26716116	26717138	exon	-1.24	0.195503	H3K36me3
CG6439	22018624	22018716	exon	-0.12	1	H3K9ac-K14ac
CG6439	22018992	22019184	exon	-0.12	0.564767	H3K9ac-K14ac
CG6488	11498810	11498948	exon	-0.17	1	H3K4me3
CG6509	11508399	11509403	exon	0.62	0.199005	H3K36me3
CG6512	17241217	17241466	exon	0.346692	0.576	H3K4me3
CG6523	13367131	13367410	exon	0.48	0.714286	H3K4me3
CG6523	13366447	13366740	exon	0.203415	0.544218	H3K4me3
CG6550	17426432	17427511	exon	0.58	0.185185	H3K36me3
CG6550	17426432	17427511	exon	-0.14	0.139815	H3K4me3
CG6550	17426432	17427511	exon	-0.19	0.19537	H3K9ac-K14ac
CG6568	17407241	17407427	exon	-0.328976	0.679144	H3K4me3
CG6568	17406875	17407150	exon	-0.114986	0.108696	H3K4me3
CG6574	10861725	10862026	exon	0.61	0.582781	H3K36me3
CG6574	10862488	10862988	exon	0.57	0.345309	H3K4me3
CG6613	22104077	22104778	exon	0.59	0.2849	H3K36me3
CG6650	14031450	14031595	exon	-0.2	0.650685	H3K4me3
CG6659	18654296	18654421	exon	0.378386	0.325397	H3K36me3
CG6686	11987696	11988039	exon	-0.13	0.363372	H3K4me3
CG6686	11987472	11987494	exon	-0.122545	1	H3K4me3
CG6686	11987696	11988039	exon	0.11	1	H3K9ac-K14ac
CG6686	11987495	11987512	exon	0.11	0.666667	H3K9ac-K14ac
CG6693	11220268	11221517	exon	-0.18	0.16	H3K4me3
CG6693	11220268	11221639	exon	-0.18	0.145773	H3K4me3
CG6695	24655160	24655480	exon	-0.1001	0.626168	H3K4me3
CG6695	24655160	24655480	exon	0.12	1	H3K9ac-K14ac
CG6700	10840867	10842273	exon	0.331051	0.142146	H3K4me3
CG6729	10742693	10743770	exon	0.1	0.80705	H3K9ac-K14ac
CG6734	12016631	12019041	exon	0.57	0.0829531	H3K36me3
CG6734	12019102	12020960	exon	0.11	0.107585	H3K4me3
CG6749	9731238	9732442	exon	-0.66	0.165975	H3K36me3
CG6766	12039385	12040202	exon	-0.5	0.244499	H3K36me3
CG6766	12038631	12039327	exon	0.16	0.286944	H3K4me3
CG6766	12040438	12040689	exon	0.13	0.646825	H3K9ac-K14ac
CG6767	9694233	9694457	exon	-0.11	0.746667	H3K9ac-K14ac
CG6769	17862274	17862700	exon	0.66	0.468384	H3K36me3
CG6769	17861002	17861679	exon	0.252507	0.294985	H3K4me3
CG6769	17861002	17861679	exon	0.12	0.294985	H3K4me3
CG6791	11588560	11589013	exon	-0.207575	0.292952	H3K4me3
CG6805	17005451	17006507	exon	0.18	0.331126	H3K27ac
CG6847	17922223	17924163	exon	-0.85	0.10304	H3K36me3
CG6878	15161817	15162133	exon	-0.13	0.545741	H3K4me3
CG6903	4921046	4921612	exon	-0.66	0.338624	H3K36me3
CG6903	4919454	4919593	exon	0.43	0.378571	H3K4me3
CG6903	4918730	4919340	exon	-0.16	0.116203	H3K9ac-K14ac
CG6923	11744229	11745107	exon	0.71	0.227531	H3K36me3
CG6923	11749698	11750029	exon	-0.12	1	H3K9ac-K14ac
CG6923	11749242	11749488	exon	-0.12	1	H3K9ac-K14ac
CG6928	12003155	12003294	exon	0.91	0.328571	H3K4me3
CG6959	11868795	11869460	exon	-0.31	0.3003	H3K4me3
CG7028	210815	211219	exon	-0.34	0.34321	H3K4me3
CG7059	22389780	22390073	exon	0.11	0.588435	H3K9ac-K14ac
CG7065	9142493	9142786	exon	0.300588	0.680272	H3K4me3
CG7099	13387779	13388331	exon	0.34	0.361664	H3K4me3
CG7099	13392765	13393959	exon	-0.11	0.3841	H3K9ac-K14ac
CG7120	8399659	8399943	exon	1.73	0.701754	H3K36me3
CG7133	22073068	22074523	exon	-0.47	0.0638736	H3K4me3
CG7139	22069376	22070162	exon	0.29	0.841169	H3K27ac
CG7148	21831546	21832253	exon	0.11	0.0748588	H3K9ac-K14ac
CG7149	7787372	7787552	exon	0.55	0.823204	H3K36me3
CG7149	7790022	7790557	exon	0.68	0.110075	H3K4me3
CG7166	21622725	21622822	exon	1.23	1	H3K36me3
CG7182	8344421	8346206	exon	0.57	0.111982	H3K4me3
[truncated: 3,274 more rows]
