# Supplementary material for: Enabling cell-type-specific behavioral epigenetics in Drosophila: a modified high-yield INTACT method reveals the impact of social environment on the epigenetic landscape in dopaminergic neurons
Source: BMC Biol. 2019 Apr 10;17:30. doi: 10.1186/s12915-019-0646-4 (PMC6456965; doi:10.1186/s12915-019-0646-4)
Supplement: Supplementary file 9 — Differentially Expressed Genes. Contains TPM values for each replicate for genes called as differentially expressed by one of edgeR, CyberT, or FCros. (XLS 1458 kb) [file 12915_2019_646_MOESM9_ESM.xls]

## Sheet: RNA-seq DEGs
											Fcros results
Flybase ID	Gene symbol	G2	G3	G4	S2	S3	S4	GH	SH	del	pFcros	FDR05	FDR10	FDR20	pCyberT	edgeRdt.p	FDR05_edgeR
FBgn0004183	snRNA:U1:82Eb	0	0	0	47.1602	503.792	47.3081	0	199.42	-2	5.29499e-22	TRUE	TRUE	TRUE	0.00440159	1.41584e-144	TRUE
FBgn0051575	tRNA:CR31575	100.383	54.1062	172.319	0	0	0	108.936	0	2	7.5197e-20	TRUE	TRUE	TRUE	0.00038872	4.58347e-80	TRUE
FBgn0028882	tRNA:P:35Bd	13.5703	115.811	420.604	0	0	0	183.328	0	2	7.5197e-20	TRUE	TRUE	TRUE	0.00194355	3.50682e-134	TRUE
FBgn0050240	tRNA:CR30240	6.78515	0	550.021	0	0	0	185.602	0	2	2.15726e-19	TRUE	TRUE	TRUE	0.0147405	4.8771e-136	TRUE
FBgn0267179	CR45619	229.411	0	133.789	0	0	0	121.067	0	2	1.49736e-18	TRUE	TRUE	TRUE	0.00242079	1.07708e-88	TRUE
FBgn0267781	CR46112	0.911438	0	7.82294	156.321	48.109	110.733	2.91146	105.054	-1.89213	2.35711e-16	TRUE	TRUE	TRUE	0.000759734	0.024746	TRUE
FBgn0051019	CG31019	8.41348	5.4221	2.26758	90.2476	113.486	25.2711	5.36772	76.335	-1.73721	1.7632e-14	TRUE	TRUE	TRUE	0.00538108	1.38189e-05	TRUE
FBgn0039666	Diedel	106.866	195.167	160.153	4.648	11.3853	0	154.062	5.34443	1.86589	2.40601e-14	TRUE	TRUE	TRUE	1.06574e-05	2.71363e-96	TRUE
FBgn0011958	tRNA:R2:42Ad	33.461	36.0708	6.38219	282.53	201.851	148.794	25.3047	211.058	-1.57177	1.11377e-13	TRUE	TRUE	TRUE	0.000135468	0.000409785	TRUE
FBgn0011884	tRNA:I:49Fd	99.0265	284.667	195.174	26.1293	0	15.7267	192.956	13.952	1.73028	9.23839e-13	TRUE	TRUE	TRUE	1.66119e-05	3.31966e-122	TRUE
FBgn0266095	CR44832	249.693	171.044	53.3595	11.0175	0	12.5993	158.032	7.87226	1.8102	1.0008e-12	TRUE	TRUE	TRUE	7.2097e-05	4.03092e-98	TRUE
FBgn0052449	tRNA:CR32449	13.5703	6.0953	38.825	984.687	306.981	80.818	19.4969	457.495	-1.8365	2.96417e-12	TRUE	TRUE	TRUE	0.000831261	7.36025e-35	TRUE
FBgn0265809	CR44598	44.2291	82.1737	144.755	9.28324	3.24848	14.3676	90.3859	8.96645	1.639	5.83233e-12	TRUE	TRUE	TRUE	0.00264296	8.83405e-47	TRUE
FBgn0011715	Snr1	20.4927	18.4092	20.9393	109.593	54.005	88.6273	19.9471	84.0751	-1.23297	1.62553e-11	TRUE	TRUE	TRUE	0.0115476	0.303263	FALSE
FBgn0039240	CG3744	91.6918	92.135	87.895	39.5958	42.64	29.79	90.5739	37.3419	0.832298	2.68062e-11	TRUE	TRUE	TRUE	0.0451347	2.10522e-23	TRUE
FBgn0037305	CG12173	77.1957	106.805	54.8117	5.20376	16.9955	0.447435	79.6041	7.5489	1.65353	3.11192e-11	TRUE	TRUE	TRUE	0.00234896	9.85764e-40	TRUE
FBgn0040634	CG4186	20.9039	2.78201	25.104	56.1786	99.2459	62.7076	16.2633	72.7107	-1.26885	1.00139e-10	TRUE	TRUE	TRUE	0.0197854	6.22784e-09	TRUE
FBgn0037913	fabp	44.6232	149.489	62.5042	15.9444	8.01147	16.9787	85.5386	13.6449	1.44971	1.73566e-10	TRUE	TRUE	TRUE	0.00984307	6.96483e-40	TRUE
FBgn0024841	Pcd	235.169	203.39	244.838	524.508	406.486	363.848	227.799	431.614	-0.618171	3.93675e-10	TRUE	TRUE	TRUE	0.0128655	0.000426752	TRUE
FBgn0087039	Sbp2	70.3855	94.0121	268.941	18.9386	25.4397	29.4162	144.446	24.5982	1.41795	5.42611e-10	TRUE	TRUE	TRUE	0.00261744	2.75323e-56	TRUE
FBgn0039025	Usp12-46	75.6692	82.8829	47.2652	21.6008	19.0672	22.8399	68.6057	21.1693	1.05679	1.1144e-09	TRUE	TRUE	TRUE	0.0380241	1.72437e-21	TRUE
FBgn0029920	CR4575	2.5814	0	12.9246	198.38	56.3098	21.0105	5.16866	91.9001	-1.78701	1.17308e-09	TRUE	TRUE	TRUE	0.0154881	9.47167e-09	TRUE
FBgn0038102	CG14383	12.0413	18.5435	29.5289	74.8917	53.2739	82.2977	20.0379	70.1544	-1.11133	1.47814e-09	TRUE	TRUE	TRUE	0.0468172	0.0165538	TRUE
FBgn0030710	CG8924	123.318	116.405	80.1529	41.8001	42.9178	32.8419	106.625	39.1866	0.925011	1.7166e-09	TRUE	TRUE	TRUE	0.0177749	7.99199e-30	TRUE
FBgn0085483	CG34454	190.389	96.0692	78.8089	5.3443	37.5272	21.2298	121.756	21.3671	1.40283	1.88118e-09	TRUE	TRUE	TRUE	0.00404088	8.82158e-39	TRUE
FBgn0266378	CR45020	20.7626	162.379	45.4252	11.2791	3.9469	1.93963	76.1889	5.72189	1.72058	2.37739e-09	TRUE	TRUE	TRUE	0.0082424	1.48704e-49	TRUE
FBgn0011954	tRNA:R:19F	13.3844	36.0708	6.38219	70.6326	216.269	510.15	18.6125	265.684	-1.73813	2.50848e-09	TRUE	TRUE	TRUE	0.00147176	1.31119e-144	TRUE
FBgn0036394	CG9040	155.234	57.4212	52.8725	17.2102	17.5652	24.8604	88.5092	19.8786	1.26639	3.11599e-09	TRUE	TRUE	TRUE	0.0162573	1.42758e-31	TRUE
FBgn0267688	CR46024	69.448	224.451	124.088	14.744	3.43957	32.9611	139.329	17.0482	1.56392	3.38076e-09	TRUE	TRUE	TRUE	0.000654582	6.81766e-65	TRUE
FBgn0035205	CG2469	65.4414	62.6629	75.3385	37.0714	40.093	28.0865	67.8143	35.0836	0.636177	3.53981e-09	TRUE	TRUE	TRUE	0.165456	2.00367e-14	TRUE
FBgn0035121	Tudor-SN	59.1571	76.9914	81.5036	38.0636	33.6907	26.1826	72.5507	32.6456	0.758678	4.16067e-09	TRUE	TRUE	TRUE	0.0915206	3.67702e-19	TRUE
FBgn0000422	Ddc	1242.76	1293.8	1334.93	1002.83	975.748	936.01	1290.5	971.531	0.282019	4.30143e-09	TRUE	TRUE	TRUE	0.0949081	8.67447e-147	TRUE
FBgn0015553	tos	13.8996	12.8537	14.4254	117.848	69.8002	23.8599	13.7262	70.5026	-1.34815	4.65331e-09	TRUE	TRUE	TRUE	0.0276289	0.0750977	FALSE
FBgn0003882	tub	126.151	108.731	131.455	39.5196	48.7952	59.1752	122.112	49.1633	0.851832	5.10641e-09	TRUE	TRUE	TRUE	0.0310918	2.69313e-25	TRUE
FBgn0044510	mRpS5	138.773	147.519	146.559	109.172	104.365	90.8086	144.283	101.449	0.34863	5.80309e-09	TRUE	TRUE	TRUE	0.273871	3.34728e-20	TRUE
FBgn0260456	CG4806	29.0286	26.2893	22.7323	130.461	65.3368	44.7896	26.0168	80.1959	-1.0202	6.4702e-09	TRUE	TRUE	TRUE	0.0559035	0.00266212	TRUE
FBgn0036258	CG5642	182.999	287.629	255.051	52.0116	103.3	48.0149	241.893	67.7753	1.12454	6.77115e-09	TRUE	TRUE	TRUE	0.000213625	1.72857e-67	TRUE
FBgn0038678	mRpL55	4.28536	31.7597	27.5862	62.1907	79.6305	120.802	21.2104	87.5409	-1.21986	9.8511e-09	TRUE	TRUE	TRUE	0.012806	2.42281e-11	TRUE
FBgn0031637	mxt	97.2712	65.8914	66.7457	146.98	155.257	159.032	76.6361	153.756	-0.669469	1.27295e-08	TRUE	TRUE	TRUE	0.0754182	0.17851	FALSE
FBgn0034989	CG3356	86.3203	111.379	111.058	45.1296	57.6006	43.0484	102.919	48.5929	0.717121	1.67603e-08	TRUE	TRUE	TRUE	0.0715627	2.66198e-20	TRUE
FBgn0015721	ktub	72.3102	70.4501	66.4619	44.7041	30.1039	31.3448	69.7408	35.3842	0.653632	1.70332e-08	TRUE	TRUE	TRUE	0.140302	1.6513e-18	TRUE
FBgn0031048	CG12237	22.6953	8.88702	24.6963	113.626	63.6268	36.5053	18.7595	71.2528	-1.16636	1.82842e-08	TRUE	TRUE	TRUE	0.0400246	0.0565563	FALSE
FBgn0264674	CR43959	240.445	227.304	251.594	135.783	51.3182	90.647	239.781	92.5826	0.885768	1.8427e-08	TRUE	TRUE	TRUE	0.00186593	1.07435e-84	TRUE
FBgn0036248	ssp	51.2058	119.972	65.0016	32.4087	17.8896	15.6599	78.7265	21.9861	1.12678	1.99626e-08	TRUE	TRUE	TRUE	0.022579	3.45367e-33	TRUE
FBgn0033153	Gadd45	45.0951	29.6489	31.7871	64.6678	84.4822	73.9525	35.5104	74.3675	-0.707278	2.01055e-08	TRUE	TRUE	TRUE	0.10654	0.0658603	FALSE
FBgn0033088	PGAP3	80.7955	173.646	43.4541	8.67626	26.0597	4.84908	99.2985	13.195	1.53082	2.05477e-08	TRUE	TRUE	TRUE	0.00485561	1.03539e-42	TRUE
FBgn0069923	CG41128	111.396	60.2832	72.9568	166.443	251.561	362.349	81.5453	260.117	-1.04531	2.64375e-08	TRUE	TRUE	TRUE	0.00493218	8.03789e-28	TRUE
FBgn0038755	Hs6st	66.9186	61.1244	72.1532	105.087	90.2418	97.5516	66.732	97.6268	-0.375943	2.6753e-08	TRUE	TRUE	TRUE	0.325841	0.0362448	TRUE
FBgn0029851	CG14445	37.6504	12.035	207.287	3.65686	0.24882	6.96983	85.6574	3.62517	1.83759	3.58486e-08	TRUE	TRUE	TRUE	0.0152739	2.58987e-53	TRUE
FBgn0039560	CG5514	33.2745	23.5509	40.003	60.927	107.097	57.8887	32.2761	75.3043	-0.799926	3.67984e-08	TRUE	TRUE	TRUE	0.0879406	0.00339867	TRUE
FBgn0053477	CG33477	49.9169	0.735112	16.3884	128.473	74.0457	120.861	22.3468	107.793	-1.31315	3.79119e-08	TRUE	TRUE	TRUE	0.00503987	0.00573175	TRUE
FBgn0040236	c11.1	63.7868	101.484	38.916	21.8178	23.521	15.2351	68.0621	20.1913	1.08485	3.99605e-08	TRUE	TRUE	TRUE	0.0390454	1.04793e-22	TRUE
FBgn0086081	snoRNA:Me28S-A30	159.619	78.213	428.997	0	10.4209	46.0902	222.276	18.837	1.6875	4.81013e-08	TRUE	TRUE	TRUE	0.000314896	3.20812e-98	TRUE
FBgn0086362	spn-F	71.6956	62.609	51.2013	24.637	30.5335	8.20868	61.8353	21.1264	0.98139	4.82666e-08	TRUE	TRUE	TRUE	0.0313588	5.0275e-20	TRUE
FBgn0033191	CG1598	81.4865	60.3043	41.4462	27.6443	21.3177	18.4874	61.079	22.4831	0.923765	5.03942e-08	TRUE	TRUE	TRUE	0.0418083	8.09318e-20	TRUE
FBgn0035245	GC	157.595	176.532	173.526	110.327	107.843	72.773	169.218	96.981	0.542729	5.08391e-08	TRUE	TRUE	TRUE	0.0647243	7.18264e-33	TRUE
FBgn0023094	cyc	39.6837	31.328	32.1113	56.718	59.9119	72.572	34.3743	63.0673	-0.588927	6.75029e-08	TRUE	TRUE	TRUE	0.196236	0.442166	FALSE
FBgn0262887	CR43242	64.0917	24.5602	47.8723	151.965	107.182	88.618	45.508	115.922	-0.872376	7.30591e-08	TRUE	TRUE	TRUE	0.0221129	0.312341	FALSE
FBgn0004108	Nrt	51.5436	32.9048	37.0935	87.1967	94.587	67.1701	40.514	82.9846	-0.687792	7.49752e-08	TRUE	TRUE	TRUE	0.115972	0.753252	FALSE
FBgn0026261	bonsai	1.99197	11.6314	11.8731	20.3672	259.103	29.2625	8.49882	102.911	-1.69486	8.06924e-08	TRUE	TRUE	TRUE	0.0201322	7.62503e-61	TRUE
FBgn0036072	CG6628	369.518	196.607	107.123	64.6875	45.615	59.8171	224.416	56.7065	1.19314	1.16242e-07	TRUE	TRUE	TRUE	0.000942207	4.39289e-82	TRUE
FBgn0052521	CG32521	57.2269	45.9729	60.1997	78.2736	93.9048	92.5941	54.4665	88.2575	-0.473515	1.21763e-07	TRUE	TRUE	TRUE	0.235926	0.807232	FALSE
FBgn0266711	EloC	223.627	167.565	502.773	52.389	60.2237	104.968	297.989	72.527	1.21702	1.32826e-07	TRUE	TRUE	TRUE	0.000229582	7.40231e-90	TRUE
FBgn0053230	CG33230	45.9564	43.5359	94.03	22.0475	27.9028	13.9335	61.1741	21.2946	0.967142	1.38582e-07	TRUE	TRUE	TRUE	0.0359629	3.80492e-18	TRUE
FBgn0262876	CG43231	88.598	60.9943	92.3903	39.3268	36.1242	41.4226	80.6609	38.9579	0.697265	1.48382e-07	TRUE	TRUE	TRUE	0.08543	4.69807e-17	TRUE
FBgn0266974	CR45425	262.315	43.9582	164.48	0	0	28.0275	156.918	9.3425	1.77523	1.51862e-07	TRUE	TRUE	TRUE	0.000127812	1.31012e-79	TRUE
FBgn0031307	MFS3	75.1215	92.7904	75.5451	46.06	5.70605	15.6777	81.1523	22.4812	1.13228	1.61984e-07	TRUE	TRUE	TRUE	0.0106042	1.8131e-46	TRUE
FBgn0011672	Mvl	61.9679	59.19	57.7617	42.4939	30.3216	35.2509	59.6399	36.0221	0.493774	1.62972e-07	TRUE	TRUE	TRUE	0.26236	2.33811e-12	TRUE
FBgn0264883	CR44074	142.131	132.813	149.851	42.4028	86.9396	44.8043	141.598	58.0489	0.836971	1.8821e-07	TRUE	TRUE	TRUE	0.0120426	1.58672e-26	TRUE
FBgn0004584	Rrp1	87.2438	76.9686	97.6218	12.84	49.0496	19.7344	87.2781	27.208	1.04939	1.97647e-07	TRUE	TRUE	TRUE	0.0245388	6.16892e-19	TRUE
FBgn0000562	egl	76.715	79.0243	67.7954	41.1124	44.8743	47.5134	74.5116	44.5001	0.504346	2.36899e-07	TRUE	TRUE	TRUE	0.184354	2.20066e-11	TRUE
FBgn0031681	pgant5	165.961	206.154	204.709	372.249	335.32	270.14	192.275	325.903	-0.515763	2.37915e-07	TRUE	TRUE	TRUE	0.0333111	0.00176046	TRUE
FBgn0020762	Atet	173.388	153.291	141.066	97.0849	86.0691	99.3549	155.915	94.1696	0.493796	2.4308e-07	TRUE	TRUE	TRUE	0.089339	4.40173e-25	TRUE
FBgn0052100	CG32100	146.176	80.5288	52.6258	37.4411	19.8952	8.22711	93.1103	21.8545	1.23961	2.81757e-07	TRUE	TRUE	TRUE	0.00734593	7.98689e-47	TRUE
FBgn0264431	CR43849	109.237	202.394	138.178	38.0308	72.7276	60.8394	149.936	57.1993	0.895425	2.94152e-07	TRUE	TRUE	TRUE	0.011219	6.20226e-29	TRUE
FBgn0015789	Rab10	245.102	289.13	236.34	115.606	170.086	131.191	256.858	138.961	0.595711	3.01273e-07	TRUE	TRUE	TRUE	0.0202329	6.07237e-36	TRUE
FBgn0037170	Trxr-2	71.0739	113.263	97.9065	15.0892	49.868	32.4353	94.081	32.4641	0.973832	3.35699e-07	TRUE	TRUE	TRUE	0.0120756	5.03395e-18	TRUE
FBgn0027549	CG7927	53.6766	67.507	44.318	33.3708	22.3365	24.8731	55.1672	26.8601	0.690187	3.44049e-07	TRUE	TRUE	TRUE	0.126737	4.79563e-15	TRUE
FBgn0037384	dgrn	52.4287	55.3991	65.7087	84.2755	105.381	111.816	57.8455	100.491	-0.538666	3.88923e-07	TRUE	TRUE	TRUE	0.15499	0.228035	FALSE
FBgn0037592	CG11737	47.3992	57.9663	73.3132	34.6828	22.5261	11.5445	59.5596	22.9178	0.888529	4.43648e-07	TRUE	TRUE	TRUE	0.0690067	7.03753e-23	TRUE
FBgn0250906	Pgk	37.2826	42.5388	42.0945	56.8197	67.3974	53.7652	40.6386	59.3274	-0.373903	4.66139e-07	TRUE	TRUE	TRUE	0.395754	0.382344	FALSE
FBgn0037339	Pi4KIIalpha	30.3168	101.54	75.1268	18.4239	11.8288	19.4295	68.9944	16.5607	1.22573	4.80873e-07	TRUE	TRUE	TRUE	0.0214031	1.04385e-26	TRUE
FBgn0034962	MAN1	84.8956	83.8754	86.4573	57.4548	50.0151	27.9877	85.0761	45.1525	0.61313	5.12676e-07	TRUE	TRUE	TRUE	0.115744	1.4614e-21	TRUE
FBgn0264704	CR43973	30.1795	131.32	151.103	22.3965	14.2231	1.49778	104.201	12.7058	1.56527	5.21759e-07	TRUE	TRUE	TRUE	0.00238683	1.11795e-60	TRUE
FBgn0031295	CG4375	412.14	343.674	290.233	227.574	200.414	169.259	348.682	199.083	0.546219	5.51117e-07	TRUE	TRUE	TRUE	0.0102707	5.70593e-67	TRUE
FBgn0263414	CR43460	107.294	43.9448	254.099	31.4086	3.16174	21.7529	135.113	18.7744	1.51199	5.80219e-07	TRUE	TRUE	TRUE	0.00171306	8.57204e-75	TRUE
FBgn0040271	Sulf1	192.669	203.76	203.672	123.998	153.007	129.236	200.034	135.414	0.385278	6.87125e-07	TRUE	TRUE	TRUE	0.15603	3.12504e-22	TRUE
FBgn0035385	FMRFaR	73.7548	87.6948	68.2784	165.405	127.492	108.729	76.576	133.875	-0.544537	6.98778e-07	TRUE	TRUE	TRUE	0.109665	0.00550409	TRUE
FBgn0086690	Plp	98.5365	104.654	100.921	71.2037	67.3104	41.4097	101.37	59.9746	0.513133	7.14913e-07	TRUE	TRUE	TRUE	0.174702	1.07441e-20	TRUE
FBgn0050089	CG30089	199.338	177.326	194.367	235.724	288.215	254.897	190.344	259.612	-0.307889	7.18484e-07	TRUE	TRUE	TRUE	0.257801	0.0509072	FALSE
FBgn0038388	CG4287	60.1169	77.2327	55.4826	42.0016	26.2866	20.917	64.2774	29.735	0.734846	8.35999e-07	TRUE	TRUE	TRUE	0.13599	1.00329e-20	TRUE
FBgn0036843	CG6812	158.026	102.798	100.998	43.4474	61.7621	66.4103	120.607	57.2066	0.713114	9.51448e-07	TRUE	TRUE	TRUE	0.0701237	1.4962e-19	TRUE
FBgn0033019	CG10395	33.7472	38.9779	44.1379	179.364	61.6271	60.7411	38.9543	100.577	-0.883284	9.74929e-07	TRUE	TRUE	TRUE	0.0564238	1.06731e-08	TRUE
FBgn0031187	Usp2	136.726	125.869	129.575	161.375	160.875	180.156	130.724	167.469	-0.246453	1.0174e-06	TRUE	TRUE	TRUE	0.357367	0.00407793	TRUE
FBgn0001215	Hrb98DE	364.03	329.482	367.134	418.611	405.296	432.755	353.549	418.887	-0.169175	1.14617e-06	TRUE	TRUE	TRUE	0.383777	6.23881e-11	TRUE
FBgn0027786	Mtch	140.223	64.8357	133.191	44.518	47.4557	27.0923	112.75	39.6887	0.958565	1.15535e-06	TRUE	TRUE	TRUE	0.0166951	1.17586e-33	TRUE
FBgn0030725	CG8958	66.485	133.015	121.468	52.0502	35.4159	36.356	106.989	41.274	0.886468	1.2055e-06	TRUE	TRUE	TRUE	0.0266563	2.67416e-33	TRUE
FBgn0050267	CR30267	39.5664	15.5687	11.8502	68.5937	97.924	47.7767	22.3284	71.4315	-1.04742	1.54876e-06	TRUE	TRUE	TRUE	0.0524033	0.00312564	TRUE
FBgn0003969	vap	44.3964	45.6349	40.7113	135.055	85.8082	58.711	43.5808	93.1912	-0.725446	1.60889e-06	TRUE	TRUE	TRUE	0.103194	0.00196917	TRUE
FBgn0030812	CG8949	58.1082	61.5045	76.8939	97.2384	92.0441	98.0694	65.5022	95.784	-0.375504	1.71266e-06	TRUE	TRUE	TRUE	0.318603	0.118325	FALSE
FBgn0011286	RyR	57.1499	53.8032	51.5436	39.9469	24.082	27.9588	54.1656	30.6626	0.554132	1.74992e-06	TRUE	TRUE	TRUE	0.215861	7.01316e-14	TRUE
FBgn0262716	Arp3	164.304	98.5963	135.174	33.2377	18.1711	71.3228	132.691	40.9105	1.05737	1.75137e-06	TRUE	TRUE	TRUE	0.0015369	6.93192e-36	TRUE
FBgn0031492	CG3542	40.851	64.0321	82.0856	7.09729	32.0533	13.7496	62.3229	17.6334	1.11785	1.77696e-06	TRUE	TRUE	TRUE	0.0202342	1.11097e-14	TRUE
FBgn0039530	Tusp	80.9342	80.3318	51.1467	40.9401	35.2813	27.9205	70.8042	34.7139	0.684058	2.03914e-06	TRUE	TRUE	TRUE	0.117361	9.77833e-18	TRUE
FBgn0036085	CG6527	62.045	52.2203	100.049	39.7662	17.7105	30.4622	71.4381	29.3129	0.836223	2.09263e-06	TRUE	TRUE	TRUE	0.0674905	1.58672e-23	TRUE
FBgn0039347	CG5071	27.1661	28.8318	35.8006	48.014	43.7104	61.1198	30.5995	50.9481	-0.49906	2.10422e-06	TRUE	TRUE	TRUE	0.330713	1	FALSE
FBgn0262126	Sec24CD	86.2717	99.8708	65.5533	53.0334	39.685	26.7357	83.8986	39.818	0.712605	2.11582e-06	TRUE	TRUE	TRUE	0.0863735	1.09007e-24	TRUE
FBgn0036309	Hip1	40.063	31.3062	52.6874	69.6292	68.676	63.4802	41.3522	67.2618	-0.477095	2.17117e-06	TRUE	TRUE	TRUE	0.298933	0.401621	FALSE
FBgn0030174	CG15312	42.8691	41.1681	45.0903	69.2932	52.2172	56.5837	43.0425	59.3647	-0.318772	2.54233e-06	TRUE	TRUE	TRUE	0.459086	0.00940161	TRUE
FBgn0037252	CG14650	117.893	125.855	116.924	161.397	294.731	187.979	120.224	214.702	-0.564171	2.56068e-06	TRUE	TRUE	TRUE	0.0555588	0.000912225	TRUE
FBgn0016794	dos	44.1835	64.4278	76.9843	31.9084	31.4669	31.6759	61.8652	31.6838	0.645254	2.61539e-06	TRUE	TRUE	TRUE	0.140301	8.42553e-13	TRUE
FBgn0050424	CG30424	49.8986	214.735	105.825	36.3641	36.3463	16.6038	123.486	29.7714	1.22297	2.74605e-06	TRUE	TRUE	TRUE	0.0120172	8.01352e-49	TRUE
FBgn0023143	Uba1	338.811	331.647	312.281	264.309	220.898	233.845	327.58	239.684	0.309892	2.84844e-06	TRUE	TRUE	TRUE	0.184277	3.76254e-43	TRUE
FBgn0037920	CG14710	108.562	37.3243	50.4885	26.0815	18.769	26.3407	65.4584	23.7304	0.935723	2.90615e-06	TRUE	TRUE	TRUE	0.0757578	1.92681e-19	TRUE
FBgn0037573	eIF4AIII	66.6328	83.5645	70.467	16.5374	49.3918	26.4555	73.5548	30.7949	0.81955	2.92649e-06	TRUE	TRUE	TRUE	0.0746697	9.09257e-12	TRUE
FBgn0003896	tup	66.5187	73.2253	70.6303	85.1211	104.448	101.455	70.1247	97.0082	-0.321701	2.98926e-06	TRUE	TRUE	TRUE	0.371725	0.443102	FALSE
FBgn0264339	CG43795	71.1525	77.5514	84.3855	163.237	141.323	99.4345	77.6965	134.665	-0.536522	3.1216e-06	TRUE	TRUE	TRUE	0.128716	0.0103903	TRUE
FBgn0032798	CG10132	74.9824	109.939	75.3075	54.6517	55.1354	36.2149	86.743	48.6673	0.562375	3.14673e-06	TRUE	TRUE	TRUE	0.182119	7.6434e-18	TRUE
FBgn0263709	CR43661	6.95064	39.2478	11.3634	94.3203	247.082	45.7311	19.1873	129.045	-1.48224	3.17676e-06	TRUE	TRUE	TRUE	0.00414146	1.87554e-22	TRUE
FBgn0034206	CG18469	296.574	175.027	54.9194	29.1238	25.8474	40.3931	175.507	31.7881	1.38661	3.18849e-06	TRUE	TRUE	TRUE	0.00096163	1.0607e-69	TRUE
FBgn0014343	mirr	35.9513	21.42	60.8155	69.9879	98.5605	114.191	39.3956	94.2464	-0.820862	3.39883e-06	TRUE	TRUE	TRUE	0.0550927	4.13262e-05	TRUE
FBgn0067407	Or98P	569.953	489.017	257.354	150.389	82.697	195.81	438.775	142.965	1.01698	3.485e-06	TRUE	TRUE	TRUE	3.42973e-05	4.08751e-128	TRUE
FBgn0030790	CG4768	107.461	115.944	94.8714	80.0867	57.9226	58.445	106.092	65.4848	0.47334	3.52894e-06	TRUE	TRUE	TRUE	0.203629	8.41878e-22	TRUE
FBgn0265137	Spn42Da	25.7899	83.6899	89.1711	9.74278	19.7039	15.6975	66.217	15.0481	1.25931	3.53723e-06	TRUE	TRUE	TRUE	0.0186093	1.87582e-21	TRUE
FBgn0032911	tadr	51.1339	44.7784	34.9074	124.245	70.9333	62.6583	43.6066	85.9456	-0.653621	3.57481e-06	TRUE	TRUE	TRUE	0.133579	0.000846638	TRUE
FBgn0032214	CG4968	99.0935	143.765	154.985	78.4408	73.6542	70.0313	132.614	74.0421	0.566857	4.26482e-06	TRUE	TRUE	TRUE	0.0572644	1.86597e-24	TRUE
FBgn0030421	CG3812	38.5017	42.6659	40.4703	80.8279	51.364	66.948	40.546	66.3799	-0.483213	4.48667e-06	TRUE	TRUE	TRUE	0.276338	0.0317943	TRUE
FBgn0035989	CG3967	280.192	254.014	275.151	205.743	226.008	189.055	269.786	206.935	0.263678	4.52571e-06	TRUE	TRUE	TRUE	0.257428	4.02758e-27	TRUE
FBgn0259242	CG42340	117.71	128.547	136.78	89.2365	79.9086	94.1883	127.679	87.7778	0.370385	4.5959e-06	TRUE	TRUE	TRUE	0.224518	7.15716e-17	TRUE
FBgn0036935	CG14186	1120.49	675.613	722.793	467.745	490.991	486.615	839.631	481.784	0.541612	4.64161e-06	TRUE	TRUE	TRUE	0.00537111	8.6235e-138	TRUE
FBgn0039283	danr	37.0665	54.1391	49.0822	67.1964	148.224	135.732	46.7626	117.051	-0.85815	4.842e-06	TRUE	TRUE	TRUE	0.0276789	2.7976e-11	TRUE
FBgn0034598	CG4266	53.5696	38.9004	56.5168	84.4879	66.2471	71.3539	49.6623	74.0296	-0.394001	4.9467e-06	TRUE	TRUE	TRUE	0.331464	0.0276236	TRUE
FBgn0266216	CR44911	146.929	39.8965	46.237	6.34757	29.5021	22.9229	77.6876	19.5909	1.19444	4.94894e-06	TRUE	TRUE	TRUE	0.0203469	1.61993e-19	TRUE
FBgn0036761	MED19	148.174	147.775	204.942	116.356	77.8007	92.719	166.964	95.6252	0.543347	4.96562e-06	TRUE	TRUE	TRUE	0.0726753	1.43683e-35	TRUE
FBgn0030268	Klp10A	50.1272	47.7417	48.2847	65.101	146.643	100.421	48.7179	104.055	-0.724436	5.14151e-06	TRUE	TRUE	TRUE	0.0703615	2.1507e-06	TRUE
FBgn0036316	CG10960	221.994	176.373	215.422	115.249	116.152	141.938	204.596	124.446	0.487171	5.3606e-06	TRUE	TRUE	TRUE	0.0662411	1.37841e-27	TRUE
FBgn0264785	Hph	111.507	34.5565	81.7962	14.6837	20.2319	27.6735	75.9533	20.863	1.13804	6.2504e-06	TRUE	TRUE	TRUE	0.016005	1.18373e-21	TRUE
FBgn0083973	CG34137	52.5773	34.9318	17.2362	173.414	83.1858	59.5806	34.9151	105.393	-1.00462	6.55946e-06	TRUE	TRUE	TRUE	0.0257287	0.000214838	TRUE
FBgn0011883	tRNA:I:49Fc	0	0	18.8878	261.293	35.5577	20.969	6.29594	105.94	-1.77562	7.41175e-06	TRUE	TRUE	TRUE	0.0138562	4.58115e-24	TRUE
FBgn0035165	CG13887	65.5383	80.0754	149.948	41.8444	33.5183	50.6095	98.5206	41.9907	0.804631	7.63746e-06	TRUE	TRUE	TRUE	0.0694034	4.33978e-23	TRUE
FBgn0031066	COX6B	281.34	172.596	243.262	371.683	402.282	312.181	232.399	362.049	-0.436201	8.28211e-06	TRUE	TRUE	TRUE	0.0577812	0.0167073	TRUE
FBgn0032485	CG9426	115.075	143.622	142.667	88.055	90.5738	94.5448	133.788	91.0579	0.380085	8.46934e-06	TRUE	TRUE	TRUE	0.222469	1.68399e-16	TRUE
FBgn0030391	Rab40	66.4443	48.9403	50.9843	104.118	75.4141	127.759	55.4563	102.43	-0.595034	8.77121e-06	TRUE	TRUE	TRUE	0.132566	1	FALSE
FBgn0263911	COX8	73.7921	38.0551	31.2772	187.497	184.741	78.6704	47.7081	150.303	-1.03625	8.79763e-06	TRUE	TRUE	TRUE	0.0104077	0.507172	FALSE
FBgn0026573	ADD1	95.0999	95.4562	96.0489	84.589	81.8351	83.7168	95.535	83.3803	0.135871	8.89115e-06	TRUE	TRUE	TRUE	0.708745	1.58899e-08	TRUE
FBgn0039696	CG7837	45.7901	29.7392	34.3745	59.1867	179.14	54.6635	36.6346	97.6632	-0.908855	8.98013e-06	TRUE	TRUE	TRUE	0.0531025	1.15641e-09	TRUE
FBgn0032005	Snx6	67.069	57.1171	194.956	35.7478	45.6607	23.6462	106.381	35.0182	1.00938	9.16778e-06	TRUE	TRUE	TRUE	0.0278651	1.2604e-31	TRUE
FBgn0035020	CG13585	238.202	357.548	246.58	678.234	402.621	504.854	280.777	528.57	-0.612329	9.9379e-06	TRUE	TRUE	TRUE	0.00973226	3.54742e-08	TRUE
FBgn0053554	Nipped-A	153.654	188.418	164.735	240.726	209.128	237.482	168.936	229.112	-0.302358	1.00447e-05	TRUE	TRUE	TRUE	0.265098	0.000142841	TRUE
FBgn0052161	CG32161	140.121	18.7112	103.533	14.9889	0	12.0287	87.4552	9.00587	1.62655	1.01295e-05	TRUE	TRUE	TRUE	0.00623232	1.90935e-51	TRUE
FBgn0264753	Rgk1	135.198	154.499	177.38	115.028	114.736	96.4411	155.692	108.735	0.355165	1.02705e-05	TRUE	TRUE	TRUE	0.217853	3.23969e-21	TRUE
FBgn0051908	CG31908	47.0757	16.2541	36.4963	52.3899	94.6946	93.4532	33.2754	80.1792	-0.82683	1.06452e-05	TRUE	TRUE	TRUE	0.0844801	4.8713e-06	TRUE
FBgn0015321	Ubc4	67.7695	85.0356	71.1524	42.2436	44.5382	53.3198	74.6525	46.7005	0.460672	1.08414e-05	TRUE	TRUE	TRUE	0.240096	4.06429e-10	TRUE
FBgn0026316	Ubc10	184.36	314.54	192.609	126.453	121.686	135.91	230.503	128.016	0.571722	1.12141e-05	TRUE	TRUE	TRUE	0.0278281	3.48819e-38	TRUE
FBgn0050122	CG30122	155.782	143.307	164.676	205.524	233.814	178.084	154.588	205.807	-0.284238	1.14435e-05	TRUE	TRUE	TRUE	0.300498	0.00170889	TRUE
FBgn0033755	ClC-b	61.4585	60.0181	149.785	46.5069	35.3884	14.5088	90.4205	32.1347	0.951177	1.19047e-05	TRUE	TRUE	TRUE	0.0390982	8.56801e-34	TRUE
FBgn0264505	CR43904	94.805	51.6582	216.399	21.1879	6.13869	43.1943	120.954	23.507	1.34911	1.20101e-05	TRUE	TRUE	TRUE	0.00774623	1.1523e-46	TRUE
FBgn0085190	CG34161	41.7402	59.3056	92.2051	10.1146	35.7871	21.9836	64.417	22.6284	0.960156	1.20619e-05	TRUE	TRUE	TRUE	0.0765648	4.37177e-12	TRUE
FBgn0023508	Ocrl	74.4077	76.0018	133.75	60.6744	37.7398	33.5043	94.7197	43.9728	0.73179	1.23416e-05	TRUE	TRUE	TRUE	0.054542	4.60962e-29	TRUE
FBgn0031403	CG15387	213.6	126.022	118.996	358.998	287.807	230.629	152.873	292.478	-0.626944	1.26637e-05	TRUE	TRUE	TRUE	0.0298443	0.00257657	TRUE
FBgn0052183	Ccn	210.853	228.91	209.974	168.903	157.043	101.101	216.579	142.349	0.41362	1.27042e-05	TRUE	TRUE	TRUE	0.0858831	2.53432e-38	TRUE
FBgn0032378	CycY	42.8632	53.6853	55.8136	108.931	68.3715	68.1816	50.7874	81.828	-0.46813	1.34048e-05	TRUE	TRUE	TRUE	0.256452	0.000673738	TRUE
FBgn0052016	4E-T	312.809	201.042	197.937	383.586	364.748	409.366	237.263	385.9	-0.477042	1.37835e-05	TRUE	TRUE	TRUE	0.03782	0.215463	FALSE
FBgn0016687	Nurf-38	19.6285	31.8371	30.6787	37.765	87.2195	52.6038	27.3814	59.1961	-0.734941	1.41723e-05	TRUE	TRUE	TRUE	0.14984	0.000429045	TRUE
FBgn0261437	CSN8	0	30.8093	13.8098	33.1813	73.068	109.539	14.8731	71.9295	-1.31463	1.42826e-05	TRUE	TRUE	TRUE	0.0193859	8.14487e-19	TRUE
FBgn0029002	miple2	89.0866	185.79	75.6868	62.4067	20.3821	43.4043	116.855	42.0644	0.941237	1.43315e-05	TRUE	TRUE	TRUE	0.0258955	5.53894e-44	TRUE
FBgn0265052	St3	51.0754	80.9075	84.033	120.88	179.968	100.31	72.0053	133.719	-0.599966	1.46149e-05	TRUE	TRUE	TRUE	0.0994783	0.20752	FALSE
FBgn0037064	CG9389	271.167	41.8884	23.9449	12.6191	6.95489	19.5577	112.333	13.0439	1.58385	1.46778e-05	TRUE	TRUE	TRUE	0.0147043	2.14166e-54	TRUE
FBgn0038098	CG7381	55.0828	82.2994	48.7087	20.8495	24.4253	38.1015	62.0303	27.7921	0.762353	1.47744e-05	TRUE	TRUE	TRUE	0.0934468	2.59356e-11	TRUE
FBgn0027950	MBD-like	27.4877	39.2843	87.2817	150.004	108.683	100.95	51.3512	119.879	-0.800416	1.48872e-05	TRUE	TRUE	TRUE	0.0308571	0.37291	FALSE
FBgn0023175	Prosalpha7	137.65	208.19	71.1261	61.4145	42.0572	40.144	138.988	47.8719	0.975237	1.55951e-05	TRUE	TRUE	TRUE	0.0110206	7.28442e-47	TRUE
FBgn0263479	scaRNA:PsiU2-35.45	3.48951	0	0	372.902	3.75895	5.5418	1.16317	127.401	-1.96381	1.72348e-05	TRUE	TRUE	TRUE	0.017893	1.09835e-77	TRUE
FBgn0031986	CG8673	39.667	57.2021	78.6455	13.3128	31.1104	29.5642	58.5049	24.6625	0.813839	1.72392e-05	TRUE	TRUE	TRUE	0.0856624	1.79128e-09	TRUE
FBgn0086660	snoRNA:Psi28S-1837a	57.0547	6.40674	319.668	0	0	5.66316	127.71	1.88772	1.94174	1.74315e-05	TRUE	TRUE	TRUE	0.00423651	2.89292e-83	TRUE
FBgn0011640	lark	56.5145	111.902	117.077	199.659	140.496	160.181	95.1643	166.779	-0.546794	1.76534e-05	TRUE	TRUE	TRUE	0.0882576	0.0104593	TRUE
FBgn0036789	AstC-R2	43.5584	46.7792	37.272	63.8041	52.2138	56.867	42.5365	57.6283	-0.301338	1.90931e-05	TRUE	TRUE	TRUE	0.477141	0.0228733	TRUE
FBgn0028406	Drep4	45.0741	30.8798	30.8284	62.7703	54.6853	48.2648	35.5941	55.2401	-0.432568	1.93676e-05	TRUE	TRUE	TRUE	0.328273	0.0985385	FALSE
FBgn0058191	CG40191	41.0089	54.8834	51.0088	65.3456	70.9758	97.5102	48.967	77.9439	-0.456649	1.99895e-05	TRUE	TRUE	TRUE	0.273032	0.604462	FALSE
FBgn0000578	ena	58.6199	41.6716	70.6657	77.4618	99.9902	86.3719	56.9857	87.9413	-0.427189	2.05852e-05	TRUE	TRUE	TRUE	0.261116	1	FALSE
FBgn0243513	cnir	67.3062	327.005	143.354	62.1583	29.6055	27.1682	179.222	39.644	1.27546	2.06159e-05	TRUE	TRUE	TRUE	0.0027767	2.1408e-84	TRUE
FBgn0265180	CG44245	62.1892	89.138	42.1748	113.042	117.905	106.666	64.5007	112.538	-0.542673	2.26992e-05	TRUE	TRUE	TRUE	0.174135	0.826658	FALSE
FBgn0015283	Rpn10	131.364	47.5556	106.58	25.0049	29.2168	41.5172	95.1667	31.9129	0.995498	2.32936e-05	TRUE	TRUE	TRUE	0.0246809	9.83703e-24	TRUE
FBgn0040022	Set1	139.121	136.918	167.074	192.903	200.784	170.778	147.705	188.155	-0.240877	2.33311e-05	TRUE	TRUE	TRUE	0.381165	0.00013193	TRUE
FBgn0264336	CR43792	54.4975	85.6742	217.172	50.0724	1.04831	14.6825	119.115	21.9344	1.37796	2.33634e-05	TRUE	TRUE	TRUE	0.0088948	1.29069e-76	TRUE
FBgn0020907	Scp2	73.1083	68.0698	94.0515	30.6437	42.2479	54.1222	78.4098	42.338	0.597475	2.37039e-05	TRUE	TRUE	TRUE	0.110594	1.30158e-10	TRUE
FBgn0037294	CG12590	31.0539	126.896	102.931	5.99556	29.3723	7.51795	86.9603	14.2953	1.43528	2.39594e-05	TRUE	TRUE	TRUE	0.00752585	2.82773e-31	TRUE
FBgn0034156	CG5348	123.674	63.1643	103.431	49.8132	53.1234	29.6757	96.7564	44.2041	0.745631	2.40491e-05	TRUE	TRUE	TRUE	0.0617394	6.88717e-24	TRUE
FBgn0026749	Yippee	109.058	50.321	65.2402	27.7952	41.3847	37.3952	74.8731	35.5251	0.712839	2.43611e-05	TRUE	TRUE	TRUE	0.0946168	6.29054e-13	TRUE
FBgn0050389	CG30389	179.758	140.947	179.665	229.219	199.432	219.561	166.79	216.071	-0.257436	2.44713e-05	TRUE	TRUE	TRUE	0.288712	1.14774e-05	TRUE
FBgn0013432	bcn92	288.677	193.615	224.23	334.324	481.227	316.357	235.508	377.303	-0.46277	2.4486e-05	TRUE	TRUE	TRUE	0.0499494	0.654417	FALSE
FBgn0266314	CR44979	369.99	553.418	267.207	66.3479	17.4128	219.635	396.872	101.132	1.1877	2.50329e-05	TRUE	TRUE	TRUE	3.48827e-05	6.60165e-111	TRUE
FBgn0259176	bun	403.112	384.843	440.425	497.397	482.761	589.558	409.46	523.239	-0.243978	2.5303e-05	TRUE	TRUE	TRUE	0.199585	1.06881e-06	TRUE
FBgn0025726	unc-13	859.438	871.1	954.488	973.704	991.195	970.78	895.009	978.56	-0.0891893	2.55206e-05	TRUE	TRUE	TRUE	0.609122	8.56068e-35	TRUE
FBgn0010329	Tbh	43.0752	41.6883	30.7825	66.0738	103.939	49.2547	38.5153	73.0892	-0.619578	2.59569e-05	TRUE	TRUE	TRUE	0.17403	0.320392	FALSE
FBgn0032867	CG15475	46.1233	74.8348	77.2011	42.844	19.7725	15.6964	66.0531	26.1043	0.866968	2.64463e-05	TRUE	TRUE	TRUE	0.0676726	1.73292e-27	TRUE
FBgn0001226	Hsp27	175.234	246.514	312.016	362.261	410.928	364.531	244.588	379.24	-0.431697	2.76988e-05	TRUE	TRUE	TRUE	0.0546762	0.215723	FALSE
FBgn0029839	CG4660	102.304	43.3699	124.971	27.8029	27.6541	37.1192	90.2149	30.8587	0.980497	2.77362e-05	TRUE	TRUE	TRUE	0.0308285	5.79868e-24	TRUE
FBgn0035111	CG16940	48.3051	47.4963	57.9713	63.1937	61.4363	68.3343	51.2576	64.3215	-0.22606	2.94431e-05	TRUE	TRUE	TRUE	0.592216	0.044689	FALSE
FBgn0011274	Dif	40.4762	17.3492	34.1501	44.0581	71.5136	55.0803	30.6585	56.884	-0.599149	2.95847e-05	TRUE	TRUE	TRUE	0.176969	0.0809817	FALSE
FBgn0050158	CG30158	162.042	123.606	183.2	279.522	279.748	192.319	156.283	250.53	-0.463342	2.97414e-05	TRUE	TRUE	TRUE	0.103978	0.00346526	TRUE
FBgn0037702	CG8176	68.9241	62.588	79.511	134.426	162.447	85.0629	70.341	127.312	-0.576475	2.99544e-05	TRUE	TRUE	TRUE	0.0896473	0.618812	FALSE
FBgn0039507	mrt	53.7818	82.0081	188.459	25.5601	18.3654	47.137	108.083	30.3542	1.12295	3.11742e-05	TRUE	TRUE	TRUE	0.0169218	4.97851e-32	TRUE
FBgn0267656	CR45994	43.8619	26.4948	58.4178	202.536	126.268	60.0505	42.9248	129.618	-1.00489	3.16349e-05	TRUE	TRUE	TRUE	0.0155618	0.00158436	TRUE
FBgn0266138	CR44844	87.3219	191.87	40.513	9.3409	21.6094	35.6068	106.568	22.1857	1.31076	3.22143e-05	TRUE	TRUE	TRUE	0.00844081	2.28627e-32	TRUE
FBgn0003317	sax	69.3519	87.2519	133.416	62.2716	18.7227	38.292	96.6733	39.7621	0.834259	3.30371e-05	TRUE	TRUE	TRUE	0.0493255	1.70319e-36	TRUE
FBgn0031952	cdc14	93.7338	91.1075	63.4825	152.366	118.811	107.607	82.7746	126.261	-0.416069	3.38546e-05	TRUE	TRUE	TRUE	0.196552	0.000593122	TRUE
FBgn0034534	maf-S	65.4821	6.96606	11.9145	113.672	74.2509	80.7324	28.1209	89.5519	-1.0441	3.42199e-05	TRUE	TRUE	TRUE	0.0283094	0.706723	FALSE
FBgn0267384	Ubc7	66.5838	99.9704	100.065	31.091	60.8456	43.0699	88.8731	45.0022	0.6554	3.49168e-05	TRUE	TRUE	TRUE	0.109067	2.11825e-12	TRUE
FBgn0040281	Aplip1	352.741	380.196	355.862	420.638	549.759	436.168	362.933	468.855	-0.254684	3.53841e-05	TRUE	TRUE	TRUE	0.195534	0.000720323	TRUE
FBgn0025625	Sik2	84.9091	201.977	38.6617	22.3056	35.5196	18.3208	108.516	25.382	1.24175	3.60436e-05	TRUE	TRUE	TRUE	0.0116188	3.18437e-37	TRUE
FBgn0263339	CR43420	64.5729	50.4002	69.1531	41.8974	1.14031	32.3622	61.3754	25.1333	0.837882	3.67908e-05	TRUE	TRUE	TRUE	0.0604521	2.74035e-25	TRUE
FBgn0267621	CR45959	95.5821	106.217	54.0174	44.8363	16.0164	41.6037	85.2722	34.1521	0.856108	3.69056e-05	TRUE	TRUE	TRUE	0.0574706	3.26272e-27	TRUE
FBgn0015794	Rab18	20.5265	7.90267	72.1502	246.822	119.402	71.2518	33.5264	145.825	-1.25227	3.80815e-05	TRUE	TRUE	TRUE	0.00605671	0.000567756	TRUE
FBgn0052243	CG32243	61.4017	61.5852	86.9831	29.4931	13.1644	47.3369	69.99	29.9981	0.799932	3.81343e-05	TRUE	TRUE	TRUE	0.0857902	2.40259e-16	TRUE
FBgn0039923	MED26	260.203	203.297	236.302	376.067	316.707	271.694	233.267	321.489	-0.318055	3.87189e-05	TRUE	TRUE	TRUE	0.168339	4.05373e-10	TRUE
FBgn0262511	Vha44	466.998	541.707	438.96	667.586	575.974	661.582	482.555	635.047	-0.272892	3.87912e-05	TRUE	TRUE	TRUE	0.163746	1.84562e-12	TRUE
FBgn0260441	RpS12	296.466	151.06	366.336	539.38	485.905	389.825	271.287	471.703	-0.539485	3.97091e-05	TRUE	TRUE	TRUE	0.0217207	0.000717983	TRUE
FBgn0052219	CG32219	123.97	57.6639	24.2997	126.706	343.622	179.372	68.6446	216.567	-1.03728	4.28031e-05	TRUE	TRUE	TRUE	0.00383094	1.14949e-26	TRUE
FBgn0036044	Zasp67	150.032	304.195	108.431	96.0343	30.7525	70.7551	187.553	65.8473	0.960579	4.51001e-05	TRUE	TRUE	TRUE	0.00860184	2.90945e-69	TRUE
FBgn0023169	AMPKalpha	65.1485	61.6601	53.017	9.64755	29.0921	42.0985	59.9419	26.946	0.759503	4.9101e-05	TRUE	TRUE	TRUE	0.101289	2.31681e-07	TRUE
FBgn0027084	Aats-lys	9.07322	27.9682	23.0744	72.7611	201.801	29.2428	20.0386	101.268	-1.33924	4.92914e-05	TRUE	TRUE	TRUE	0.0214437	3.00269e-15	TRUE
FBgn0263108	BtbVII	74.4809	60.4334	65.1023	51.3203	41.1225	49.5128	66.6722	47.3186	0.339566	5.10605e-05	TRUE	TRUE	TRUE	0.434175	6.55825e-10	TRUE
FBgn0030634	CG9164	62.6437	76.2475	63.9681	46.8725	51.2175	51.9501	67.6198	50.0134	0.299344	5.28498e-05	TRUE	TRUE	TRUE	0.501456	1.52406e-07	TRUE
FBgn0032884	Pomp	58.6058	73.1436	89.1695	137.522	106.986	93.4291	73.6396	112.645	-0.418776	5.28883e-05	TRUE	TRUE	TRUE	0.262414	0.000834468	TRUE
FBgn0037295	dpr16	68.1571	76.6307	81.7607	119.705	95.4306	321.551	75.5162	178.896	-0.812693	5.33866e-05	TRUE	TRUE	TRUE	0.0280654	6.247e-11	TRUE
FBgn0029887	CG3198	144.525	159.61	180.168	234.149	186.654	208.638	161.434	209.814	-0.26063	5.39104e-05	TRUE	TRUE	TRUE	0.330031	5.61e-07	TRUE
FBgn0005636	nvy	57.1845	50.5103	44.2285	81.2196	60.2738	75.3909	50.6411	72.2947	-0.352275	5.56479e-05	TRUE	TRUE	TRUE	0.393469	0.0205861	TRUE
FBgn0001230	Hsp68	880.056	724.879	986.931	1354.62	1182.01	1007.81	863.955	1181.48	-0.310471	5.56786e-05	TRUE	TRUE	TRUE	0.200673	6.43777e-31	TRUE
FBgn0263106	DnaJ-1	717.518	621.748	658.568	784.113	870.506	730.561	665.945	795.06	-0.176749	5.99609e-05	TRUE	TRUE	TRUE	0.348455	8.60098e-18	TRUE
FBgn0004237	Hrb87F	170.272	182.503	219.435	127.877	133.195	147.405	190.737	136.159	0.333915	5.99728e-05	TRUE	TRUE	TRUE	0.206795	5.05782e-20	TRUE
FBgn0011785	BRWD3	93.0663	71.73	57.8837	53.4729	39.9558	29.3997	74.2267	40.9428	0.577999	6.091e-05	TRUE	TRUE	TRUE	0.159405	4.20754e-19	TRUE
FBgn0027569	cert	75.2054	53.473	67.9468	50.6138	31.1587	33.2439	65.5417	38.3388	0.523735	6.27191e-05	TRUE	TRUE	TRUE	0.236099	1.86004e-16	TRUE
FBgn0051522	CG31522	68.2861	98.6445	70.6591	101.644	142.454	133.762	79.1966	125.953	-0.455831	6.55558e-05	TRUE	TRUE	TRUE	0.175606	0.32817	FALSE
FBgn0267786	CR46117	82.924	13.4951	56.1601	130.014	102.273	87.7963	50.8598	106.695	-0.708769	6.81126e-05	TRUE	TRUE	TRUE	0.080155	0.245652	FALSE
FBgn0037310	Tim17b1	326.724	447.807	295.564	800.521	695.861	439.814	356.699	645.399	-0.576192	7.13337e-05	TRUE	TRUE	TRUE	0.0133408	1.34773e-08	TRUE
FBgn0053512	dpr4	116.34	116.092	149.387	194.821	192.995	146.541	127.273	178.119	-0.332989	7.26716e-05	TRUE	TRUE	TRUE	0.215947	0.000400257	TRUE
FBgn0032955	CG2201	231.581	220.329	186.721	138.737	174.851	125.38	212.877	146.323	0.370571	7.30357e-05	TRUE	TRUE	TRUE	0.130952	3.32623e-24	TRUE
FBgn0034731	CG10384	264.433	258.105	285.8	311.511	372.125	453.728	269.446	379.121	-0.338207	7.41296e-05	TRUE	TRUE	TRUE	0.117953	0.73119	FALSE
FBgn0029785	RpL35	115.705	132.614	181.371	88.8996	105.06	85.5409	143.23	93.1667	0.423553	7.48005e-05	TRUE	TRUE	TRUE	0.182139	1.39541e-18	TRUE
FBgn0034066	CG8397	38.7218	17.1542	26.8107	46.8871	137.134	40.4353	27.5622	74.819	-0.923152	7.59766e-05	TRUE	TRUE	TRUE	0.075612	1.79646e-07	TRUE
FBgn0032444	CG5525	176.442	63.2181	71.733	25.2292	29.6636	54.2611	103.798	36.3846	0.961792	7.63164e-05	TRUE	TRUE	TRUE	0.0304604	4.33978e-23	TRUE
FBgn0050109	CG30109	4.81311	0.720627	21.4207	20.1082	242.82	39.4933	8.98481	100.807	-1.67266	7.68848e-05	TRUE	TRUE	TRUE	0.0178886	2.01016e-58	TRUE
FBgn0260960	Baldspot	251.649	351.479	268.254	157.35	151.28	214.093	290.461	174.241	0.50019	7.80612e-05	TRUE	TRUE	TRUE	0.0189582	4.27767e-38	TRUE
FBgn0033021	CG10417	324.143	314.329	305.062	417.375	342.185	362.761	314.511	374.107	-0.173088	7.92963e-05	TRUE	TRUE	TRUE	0.400163	5.9483e-16	TRUE
FBgn0011230	poe	203.441	227.097	210.86	137.142	168.926	56.6424	213.799	120.904	0.555092	8.04737e-05	TRUE	TRUE	TRUE	0.0306304	1.05406e-41	TRUE
FBgn0033932	Dh44-R1	255.023	284.595	154.547	150.779	85.2637	81.1902	231.388	105.744	0.745368	8.37678e-05	TRUE	TRUE	TRUE	0.00797354	2.93311e-72	TRUE
FBgn0026597	Axn	64.9451	43.2351	55.8301	76.8637	68.2167	77.7752	54.6701	74.2852	-0.304215	8.79059e-05	TRUE	TRUE	TRUE	0.433787	0.0450444	FALSE
FBgn0035733	CG8641	459.45	515.092	355.875	591.69	570.547	663.043	443.473	608.426	-0.313631	8.97307e-05	TRUE	TRUE	TRUE	0.118717	1.76258e-05	TRUE
FBgn0015577	alpha-Est9	56.6094	78.2543	87.8296	94.7499	106.398	121.034	74.2311	107.394	-0.365178	8.984e-05	TRUE	TRUE	TRUE	0.314078	0.603462	FALSE
FBgn0038100	Paip2	244	248.08	201.188	276.457	391.122	527.524	231.089	398.367	-0.5315	9.0816e-05	TRUE	TRUE	TRUE	0.0284513	5.06483e-07	TRUE
FBgn0025743	mbt	65.1574	39.0666	82.5194	37.4608	17.7081	27.0563	62.2478	27.4084	0.777177	9.20412e-05	TRUE	TRUE	TRUE	0.0935623	8.16849e-20	TRUE
FBgn0051357	CG31357	89.5107	60.8297	37.6933	146.848	95.7963	103.616	62.6779	115.42	-0.592284	9.21203e-05	TRUE	TRUE	TRUE	0.1159	0.00982394	TRUE
FBgn0010422	TfIIS	58.6443	47.4445	62.3053	85.7402	64.4656	80.3357	56.1314	76.8472	-0.311566	9.30856e-05	TRUE	TRUE	TRUE	0.398433	0.00850418	TRUE
FBgn0039552	CG12426	203.994	240.055	117.731	101.296	102.169	72.3252	187.26	91.9303	0.682902	9.31925e-05	TRUE	TRUE	TRUE	0.0351246	3.30157e-41	TRUE
FBgn0086674	Tango13	199.529	163.771	192.94	221.329	210.977	239.285	185.413	223.864	-0.187894	9.43857e-05	TRUE	TRUE	TRUE	0.460304	1.00434e-05	TRUE
FBgn0050418	nord	328.635	259.08	346.985	188.3	246.407	148.037	311.567	194.248	0.46388	9.44686e-05	TRUE	TRUE	TRUE	0.022689	1.88652e-42	TRUE
FBgn0019661	roX1	2342.66	2553.83	2574.57	2853.86	2631.81	2832.02	2490.35	2772.56	-0.107245	9.94918e-05	TRUE	TRUE	TRUE	0.622029	5.11269e-102	TRUE
FBgn0026056	Rlip	199.004	141.21	152.788	110.137	77.545	117.975	164.334	101.886	0.469148	0.000101257	TRUE	TRUE	TRUE	0.124015	4.16457e-27	TRUE
FBgn0033266	Socs44A	88.4134	81.3325	46.0836	14.0114	44.6172	28.0403	71.9432	28.8896	0.85396	0.000101417	TRUE	TRUE	TRUE	0.0782561	1.37489e-11	TRUE
FBgn0004394	pdm2	98.0614	75.579	74.4406	122.097	153.868	96.0537	82.6936	124.006	-0.399735	0.000106149	TRUE	TRUE	TRUE	0.216621	0.208542	FALSE
FBgn0260934	par-1	243.943	284.397	254.535	226.808	216.031	195.781	260.958	212.873	0.202964	0.000106563	TRUE	TRUE	TRUE	0.380123	3.8273e-27	TRUE
FBgn0014028	SdhB	160.305	191.169	181.162	99.93	148.94	89.4235	177.546	112.764	0.44629	0.00010929	TRUE	TRUE	TRUE	0.129796	3.01183e-21	TRUE
FBgn0264540	CG43919	117.495	56.478	76.6671	54.3901	2.22048	26.1891	83.5466	27.5999	1.00672	0.000111724	TRUE	TRUE	TRUE	0.0279873	2.47463e-44	TRUE
FBgn0039420	CG6154	127.935	114.187	129.086	162.724	134.768	142	123.736	146.497	-0.168457	0.000111773	TRUE	TRUE	TRUE	0.586033	4.44133e-07	TRUE
FBgn0041094	scyl	613.465	509.418	565.671	700.201	723.444	1137.25	562.851	853.632	-0.410567	0.000112983	TRUE	TRUE	TRUE	0.0467701	0.226907	FALSE
FBgn0003134	Pp1alpha-96A	229.296	265.923	260.174	322.567	316.127	545.308	251.798	394.668	-0.442004	0.000113494	TRUE	TRUE	TRUE	0.0630199	0.168687	FALSE
FBgn0011828	Pxn	78.7932	98.204	114.868	74.5874	63.3669	46.5592	97.2883	61.5045	0.450698	0.000116815	TRUE	TRUE	TRUE	0.253032	2.85617e-19	TRUE
FBgn0010352	Nc73EF	495.871	496.502	465.072	581.736	513.416	583.769	485.815	559.641	-0.141231	0.000121678	TRUE	TRUE	TRUE	0.431456	9.83044e-20	TRUE
FBgn0028342	ATPsyndelta	56.8496	39.743	40.0819	60.994	63.1457	94.4127	45.5582	72.8508	-0.460988	0.000122022	TRUE	TRUE	TRUE	0.261944	0.592365	FALSE
FBgn0267576	CR45916	37.5986	160.773	43.0282	33.2347	8.50538	24.5813	80.4667	22.1071	1.1379	0.000122787	TRUE	TRUE	TRUE	0.0340859	5.12625e-35	TRUE
FBgn0015591	AstA	52.3882	185.187	117.389	13.2051	29.3638	52.0843	118.321	31.551	1.15792	0.000124762	TRUE	TRUE	TRUE	0.0152349	8.17746e-29	TRUE
FBgn0058263	MFS17	197.921	202.148	214.196	292.251	241.829	220.72	204.755	251.6	-0.205301	0.000128457	TRUE	TRUE	TRUE	0.442204	7.76831e-12	TRUE
FBgn0061469	Ube3a	38.2953	33.4462	33.9851	48.0673	39.1038	50.4705	35.2422	45.8805	-0.262278	0.00013036	TRUE	TRUE	TRUE	0.545919	0.0608271	FALSE
FBgn0267233	CR45673	8.60847	50.9105	2.73656	60.5718	54.0936	80.3195	20.7519	64.995	-1.03195	0.000131432	TRUE	TRUE	TRUE	0.057929	0.00299718	TRUE
FBgn0030791	CG9132	544.486	425.532	333.897	561.435	653.638	864.447	434.638	693.173	-0.458472	0.000140206	TRUE	TRUE	TRUE	0.0322767	0.0192963	TRUE
FBgn0034498	CG16868	44.0943	70.4011	60.9614	18.9346	27.462	41.0869	58.4856	29.1612	0.669151	0.000140329	TRUE	TRUE	TRUE	0.146724	3.10203e-08	TRUE
FBgn0014906	Hydr2	62.4284	76.5791	68.9498	80.3327	136.293	153.298	69.3191	123.308	-0.560552	0.000140392	TRUE	TRUE	TRUE	0.115548	0.000409762	TRUE
FBgn0038515	CG5823	162.331	135.566	135.538	54.1932	66.4916	110.761	144.478	77.1487	0.607594	0.00014183	TRUE	TRUE	TRUE	0.0687919	4.66659e-18	TRUE
FBgn0051635	CG31635	175.937	206.531	185.001	265.618	209.163	260.378	189.156	245.053	-0.257465	0.000146415	TRUE	TRUE	TRUE	0.345752	6.98139e-07	TRUE
FBgn0027866	CG9776	63.5455	57.2273	67.6379	144.227	96.4827	70.7439	62.8036	103.818	-0.492306	0.000146741	TRUE	TRUE	TRUE	0.21768	1.6824e-05	TRUE
FBgn0011970	tRNA:S2b:86A	65.5346	53.5197	73.8622	393.001	269.545	75.6929	64.3055	246.08	-1.17128	0.000148801	TRUE	TRUE	TRUE	0.00565612	0.000344178	TRUE
FBgn0026577	CG8677	166.634	201.157	205.11	226.182	239.882	215.708	190.967	227.257	-0.173543	0.000151029	TRUE	TRUE	TRUE	0.486606	2.81725e-06	TRUE
FBgn0051633	CG31633	94.8799	61.356	70.9118	26.1893	46.7539	53.1662	75.7159	42.0365	0.572038	0.000160104	TRUE	TRUE	TRUE	0.133081	2.40913e-08	TRUE
FBgn0037756	CG8507	96.7178	123.985	135.326	82.4281	38.4043	82.126	118.676	67.6528	0.547671	0.000167472	TRUE	TRUE	TRUE	0.166342	7.26038e-26	TRUE
FBgn0015790	Rab11	369.164	320.845	494.415	516.55	519.913	670.037	394.808	568.833	-0.361182	0.000171255	TRUE	TRUE	TRUE	0.0740339	0.0675535	FALSE
FBgn0037443	Dmtn	111.979	92.2252	108.949	151.196	133.098	112.981	104.384	132.425	-0.236819	0.000175836	TRUE	TRUE	TRUE	0.473686	8.78193e-06	TRUE
FBgn0266978	CR45429	66.3963	64.5707	40.0837	36.9676	32.8088	7.73918	57.0169	25.8385	0.752596	0.000176636	TRUE	TRUE	TRUE	0.0785063	6.98668e-19	TRUE
FBgn0261802	CG42748	130.811	141.078	153.192	189.109	153.549	176.615	141.693	173.091	-0.199487	0.000178163	TRUE	TRUE	TRUE	0.437156	7.76261e-07	TRUE
FBgn0083123	Uhg5	116.691	89.0759	117.628	214.575	126.353	302.467	107.798	214.465	-0.661984	0.000183209	TRUE	TRUE	TRUE	0.0274531	0.346215	FALSE
FBgn0019960	Mitofilin	65.3146	63.8253	44.2825	18.4518	26.5161	41.98	57.8075	28.9826	0.664242	0.000186922	TRUE	TRUE	TRUE	0.124124	2.66422e-08	TRUE
FBgn0033657	Sln	288.904	162.529	196.8	139.169	146.674	111.784	216.078	132.542	0.479234	0.000187291	TRUE	TRUE	TRUE	0.0752318	2.64736e-34	TRUE
FBgn0004368	Ptp4E	70.4925	50.075	48.6407	32.4332	36.0535	42.0994	56.4027	36.8621	0.419037	0.000188069	TRUE	TRUE	TRUE	0.274162	2.39153e-07	TRUE
FBgn0034327	CG14505	59.9304	107.895	63.2443	32.0803	43.1269	51.0994	77.0233	42.1022	0.586291	0.000190826	TRUE	TRUE	TRUE	0.121186	1.3145e-10	TRUE
FBgn0003218	rdgB	145.601	143.375	176.494	178.393	196.573	235.337	155.156	203.435	-0.269266	0.000192802	TRUE	TRUE	TRUE	0.313811	0.0740371	FALSE
FBgn0267975	vib	528.135	443.1	400.662	575.893	574.666	539.351	457.299	563.303	-0.207729	0.000192951	TRUE	TRUE	TRUE	0.272573	2.10133e-13	TRUE
FBgn0023524	CG3078	273.57	97.2131	100.224	87.9886	22.7601	45.2265	157.002	51.9917	1.00491	0.00019706	TRUE	TRUE	TRUE	0.00726724	4.80901e-69	TRUE
FBgn0050421	Usp15-31	69.164	111.192	73.7347	61.8732	54.8633	31.6021	84.6969	49.4462	0.525568	0.000197772	TRUE	TRUE	TRUE	0.210132	1.86286e-19	TRUE
FBgn0034970	yki	89.0028	85.9681	94.2691	52.2164	74.0276	19.2321	89.7467	48.4921	0.59686	0.00020667	TRUE	TRUE	TRUE	0.143335	4.28732e-18	TRUE
FBgn0036974	eRF1	172.388	173.187	144.492	139.922	107.178	88.5741	163.355	111.891	0.373947	0.000207994	TRUE	TRUE	TRUE	0.201838	1.82401e-30	TRUE
FBgn0263980	CG43729	1002.86	948	993.659	1073.63	1122.09	1344.37	981.506	1180.03	-0.183689	0.000208945	TRUE	TRUE	TRUE	0.413982	2.27148e-15	TRUE
FBgn0020496	CtBP	154.2	230.705	224.354	279.726	252.745	286.623	203.086	273.031	-0.293815	0.000215134	TRUE	TRUE	TRUE	0.295236	9.35692e-05	TRUE
FBgn0053797	CR33797	219.839	290.276	157.74	124.301	152.614	105.848	222.618	127.588	0.542714	0.000226519	TRUE	TRUE	TRUE	0.0348484	5.45783e-35	TRUE
FBgn0041242	Gr47a	139.754	275.107	236.427	107.42	91.1998	136.064	217.096	111.561	0.642217	0.00022881	TRUE	TRUE	TRUE	0.0207565	8.62242e-39	TRUE
FBgn0029789	CG3160	44.5449	3.34462	37.6626	92.0997	58.7273	44.7688	28.5173	65.1986	-0.782818	0.000232018	TRUE	TRUE	TRUE	0.135874	0.0402376	TRUE
FBgn0038809	CG16953	348.554	207.184	270.961	201.17	116.363	157.349	275.566	158.294	0.540598	0.000234682	TRUE	TRUE	TRUE	0.0346924	1.22182e-61	TRUE
FBgn0014877	Roe1	88.5319	119.502	49.871	176.109	115.133	167.191	85.9684	152.811	-0.55987	0.00024455	TRUE	TRUE	TRUE	0.148129	0.0642199	FALSE
FBgn0039875	sip3	70.473	95.4469	102.651	64.8998	31.5619	59.2665	89.5236	51.9094	0.531901	0.000257312	TRUE	TRUE	TRUE	0.183735	2.63493e-20	TRUE
FBgn0027493	AdSS	142.728	190.526	140.892	73.0084	119.223	109.558	158.049	100.596	0.444256	0.000259096	TRUE	TRUE	TRUE	0.12996	2.38049e-14	TRUE
FBgn0032731	Swip-1	94.516	92.5283	48.8717	157.157	121.19	101.058	78.6387	126.468	-0.466386	0.000261842	TRUE	TRUE	TRUE	0.158835	0.000709423	TRUE
FBgn0259183	CG42287	81.7314	138.5	67.3163	23.2812	64.0309	44.9876	95.8493	44.0999	0.739545	0.000262398	TRUE	TRUE	TRUE	0.0651669	7.53833e-13	TRUE
FBgn0004401	Pep	238.741	245.942	208.317	124.22	124.417	188.001	231	145.546	0.453885	0.000262963	TRUE	TRUE	TRUE	0.0771898	4.94509e-26	TRUE
FBgn0022160	Gpo-1	211.491	129.756	203.284	133.349	96.1235	75.89	181.51	101.788	0.562819	0.000265769	TRUE	TRUE	TRUE	0.0711117	7.08153e-44	TRUE
FBgn0031684	ND-13A	232.052	138.308	389.309	83.0067	116.812	128.133	253.223	109.317	0.793873	0.000271648	TRUE	TRUE	TRUE	0.0099662	6.83185e-45	TRUE
FBgn0037220	CG14641	50.2899	31.708	37.2362	99.7279	86.8117	45.1423	39.7447	77.2273	-0.64088	0.000278436	TRUE	TRUE	TRUE	0.144514	0.0520449	FALSE
FBgn0041781	SCAR	155.83	164.549	169.492	110.896	120.806	139.175	163.29	123.626	0.27649	0.000284796	TRUE	TRUE	TRUE	0.306507	2.58171e-14	TRUE
FBgn0030318	rho-4	28.9342	12.1754	41.2455	93.8254	45.1121	40.7516	27.4517	59.8964	-0.742883	0.000285188	TRUE	TRUE	TRUE	0.153027	0.00112966	TRUE
FBgn0266064	GlyS	197.261	251.538	88.9658	57.1554	86.8015	68.4576	179.255	70.8048	0.867393	0.000289162	TRUE	TRUE	TRUE	0.0139943	2.037e-37	TRUE
FBgn0011284	RpS4	70.4688	67.0977	94.8915	137.888	116.566	86.5551	77.486	113.67	-0.378579	0.000302551	TRUE	TRUE	TRUE	0.28184	0.0003261	TRUE
FBgn0267089	CR45533	23.9466	49.7	38.4887	70.267	115.413	46.3085	37.3784	77.3296	-0.696572	0.000305534	TRUE	TRUE	TRUE	0.136022	0.114389	FALSE
FBgn0040778	CG17977	120.363	78.5953	136.49	65.3863	40.3134	75.0955	111.816	60.2651	0.599148	0.000309922	TRUE	TRUE	TRUE	0.123923	1.65234e-22	TRUE
FBgn0017430	Nelf-E	189.122	64.3807	129.86	71.4385	24.8759	29.0866	127.787	41.8003	1.01407	0.00031075	TRUE	TRUE	TRUE	0.0048312	1.81162e-57	TRUE
FBgn0036273	CG10426	45.6877	103.657	76.8817	15.8405	48.3757	28.107	75.4088	30.7744	0.840706	0.000324404	TRUE	TRUE	TRUE	0.0449604	2.50256e-12	TRUE
FBgn0026879	CG13364	146.433	57.8345	78.2519	271.465	326.359	118.282	94.1731	238.702	-0.868368	0.000325606	TRUE	TRUE	TRUE	0.018593	0.291475	FALSE
FBgn0040092	lectin-46Cb	41.377	214.573	12.1071	0	13.6755	0.74673	89.3525	4.80741	1.79578	0.000326816	TRUE	TRUE	TRUE	0.0115951	1.52487e-47	TRUE
FBgn0032455	Pih1D1	119.1	55.6951	112.521	160.653	147.72	123.122	95.7718	143.832	-0.401162	0.000330266	TRUE	TRUE	TRUE	0.210715	0.0052688	TRUE
FBgn0038542	TyrR	74.2279	47.3671	117.644	42.4936	36.7215	40.8958	79.7465	40.037	0.663021	0.000336573	TRUE	TRUE	TRUE	0.111699	4.69893e-17	TRUE
FBgn0082976	snoRNA:Psi28S-3305a	9.77062	11.703	49.696	137.498	49.117	51.7235	23.7232	79.4462	-1.08022	0.000343547	TRUE	TRUE	TRUE	0.0536476	0.000231704	TRUE
FBgn0085397	Fili	118.2	101.417	105.624	42.608	76.7975	84.9166	108.414	68.1074	0.456677	0.000347099	TRUE	TRUE	TRUE	0.226925	7.51285e-09	TRUE
FBgn0043364	cbt	577.505	291.531	478.169	281.965	258.031	151.322	449.068	230.439	0.643494	0.000350781	TRUE	TRUE	TRUE	0.00485884	1.33006e-104	TRUE
FBgn0032339	CG4705	31.2682	43.2523	36.417	102.766	54.2499	42.2973	36.9792	66.4376	-0.569704	0.000356485	TRUE	TRUE	TRUE	0.217983	2.69434e-05	TRUE
FBgn0036220	CG5897	20.1727	8.66693	19.7959	97.9705	88.4963	19.9651	16.2118	68.8106	-1.23729	0.000364543	TRUE	TRUE	TRUE	0.0383895	0.899397	FALSE
FBgn0026076	UBL3	539.874	365.689	428.164	518.725	723.781	642.814	444.576	628.44	-0.342705	0.000364602	TRUE	TRUE	TRUE	0.0934275	0.657274	FALSE
FBgn0031216	Zir	226.01	230.477	232.806	340.176	400.866	242.604	229.764	327.882	-0.351899	0.000371186	TRUE	TRUE	TRUE	0.147171	0.000278664	TRUE
FBgn0031450	Hrs	53.3803	68.7429	123.886	37.4411	39.1233	51.5089	82.0029	42.6911	0.630532	0.000371835	TRUE	TRUE	TRUE	0.108179	9.18957e-14	TRUE
FBgn0011581	Ms	728.496	702.777	504.526	783.601	1379.73	845.904	645.267	1003.08	-0.434148	0.00037339	TRUE	TRUE	TRUE	0.0708619	0.00243479	TRUE
FBgn0042696	NfI	229.909	339.74	282.043	492.727	336.623	380.489	283.898	403.279	-0.347456	0.000373634	TRUE	TRUE	TRUE	0.0956676	7.96122e-14	TRUE
FBgn0083970	CG34134	53.3858	160.162	54.7552	0	1.08506	47.9909	89.4343	16.3586	1.38148	0.000381677	TRUE	TRUE	TRUE	0.00969981	2.16875e-25	TRUE
FBgn0266312	CR44977	118.245	147.478	198.292	88.258	118.027	88.152	154.672	98.1458	0.447169	0.000384949	TRUE	TRUE	TRUE	0.148512	4.6091e-19	TRUE
FBgn0264376	CR43828	134.686	30.7751	42.9648	33.1239	3.28593	7.8256	69.4754	14.7451	1.29969	0.000407305	TRUE	TRUE	TRUE	0.0269689	9.79897e-45	TRUE
FBgn0053087	LRP1	63.5937	61.837	74.7384	52.9692	52.433	25.5461	66.723	43.6495	0.418104	0.000430428	TRUE	TRUE	TRUE	0.314283	2.64266e-13	TRUE
FBgn0037199	CG11137	27.6736	12.2643	33.0775	107.096	31.0029	53.0322	24.3384	63.7103	-0.89432	0.000430791	TRUE	TRUE	TRUE	0.0944275	0.000294034	TRUE
FBgn0036374	Spt20	84.5572	152.82	109.27	77.2978	79.3369	60.0722	115.549	72.2356	0.461308	0.0004315	TRUE	TRUE	TRUE	0.215559	3.19671e-19	TRUE
FBgn0037315	Cerk	90.9176	76.8514	101.57	71.969	59.6955	18.7019	89.7796	50.1221	0.566933	0.000445	TRUE	TRUE	TRUE	0.170002	8.51312e-26	TRUE
FBgn0266142	CR44848	225.476	39.2702	38.764	36.4251	7.43529	15.8337	101.17	19.898	1.34258	0.000447304	TRUE	TRUE	TRUE	0.0210776	2.40089e-55	TRUE
FBgn0033672	rho-7	76.6592	67.6311	43.76	6.88747	46.469	17.2363	62.6834	23.5309	0.90826	0.000447379	TRUE	TRUE	TRUE	0.0759843	1.6047e-09	TRUE
FBgn0250848	26-29-p	63.1541	88.1475	73.419	24.1007	25.0195	59.4737	74.9069	36.198	0.696799	0.000453633	TRUE	TRUE	TRUE	0.0907986	2.73937e-11	TRUE
FBgn0035423	CG17737	786.24	1275.99	1111.04	785.541	652.987	590.149	1057.76	676.226	0.440063	0.0004636	TRUE	TRUE	TRUE	0.0162302	1.11178e-197	TRUE
FBgn0000307	chif	85.9148	76.2537	63.1081	59.8478	39.1585	52.6068	75.0922	50.5377	0.390902	0.000466473	TRUE	TRUE	TRUE	0.323235	1.10286e-13	TRUE
FBgn0052204	CG32204	144.157	216.274	161.483	266.089	221.664	217.908	173.971	235.22	-0.299367	0.000473228	TRUE	TRUE	TRUE	0.286446	5.85428e-07	TRUE
FBgn0026411	Lim1	60.9112	87.1377	59.5463	148.881	79.9099	113.489	69.1984	114.094	-0.489876	0.000474012	TRUE	TRUE	TRUE	0.204539	0.000243051	TRUE
FBgn0263485	scaRNA:PsiU2-55	96.0594	96.1551	49.7309	32.5882	53.2167	2.17936	80.6485	29.3281	0.933297	0.000476203	TRUE	TRUE	TRUE	0.040068	4.65225e-24	TRUE
FBgn0039052	CG6733	85.1429	49.6312	41.8624	267.594	79.0807	100.062	58.8788	148.912	-0.866576	0.000479359	TRUE	TRUE	TRUE	0.0384326	4.03297e-13	TRUE
FBgn0034735	CG4610	114.743	89.905	117.418	44.831	89.0043	2.58741	107.355	45.4742	0.809806	0.000489023	TRUE	TRUE	TRUE	0.0423042	7.53854e-25	TRUE
FBgn0262541	CG43095	97.8825	61.7892	100.076	43.0457	26.5977	63.7207	86.5826	44.4547	0.642991	0.000492045	TRUE	TRUE	TRUE	0.120406	1.37642e-16	TRUE
FBgn0023534	CG17778	314.011	322.825	301.254	380.854	328.15	416.238	312.697	375.081	-0.181409	0.000493383	TRUE	TRUE	TRUE	0.370102	3.35351e-10	TRUE
FBgn0039030	CG6660	105.438	46.5699	109.352	48.1073	39.2797	17.0939	87.1202	34.827	0.857637	0.000494994	TRUE	TRUE	TRUE	0.060221	1.72389e-29	TRUE
FBgn0050296	RIC-3	154.508	164.412	196.264	298.409	250.515	182.769	171.728	243.898	-0.347283	0.000497713	TRUE	TRUE	TRUE	0.235785	4.94494e-09	TRUE
FBgn0032474	DnaJ-H	38.4885	17.4238	29.9135	90.1611	76.7181	33.4502	28.6086	66.7765	-0.80029	0.000510026	TRUE	TRUE	TRUE	0.119078	0.135685	FALSE
FBgn0261929	5-HT2B	140.939	198.408	132.618	104.283	118.611	110.19	157.322	111.028	0.345028	0.000511925	TRUE	TRUE	TRUE	0.235664	3.50672e-17	TRUE
FBgn0037737	Pnn	46.1089	60.5384	65.1583	146.292	70.5827	70.4108	57.2686	95.7618	-0.50308	0.000515049	TRUE	TRUE	TRUE	0.186362	1.10872e-07	TRUE
FBgn0267799	CR46124	97.7062	160.459	50.9578	34.2402	50.9808	40.0049	103.041	41.742	0.84677	0.000518001	TRUE	TRUE	TRUE	0.0454095	9.96048e-22	TRUE
FBgn0020306	dom	105.941	82.9655	80.4555	73.6662	65.9876	41.1378	89.7873	60.2639	0.393512	0.000521647	TRUE	TRUE	TRUE	0.317288	3.19018e-17	TRUE
FBgn0037647	RagA-B	121.786	45.1953	31.7659	32.043	22.7993	21.2147	66.249	25.3524	0.892926	0.000524893	TRUE	TRUE	TRUE	0.0873199	1.76421e-21	TRUE
FBgn0027086	Aats-ile	84.0962	56.607	48.9245	12.362	30.9116	46.5028	63.2092	29.9254	0.714745	0.000531928	TRUE	TRUE	TRUE	0.150091	1.60397e-07	TRUE
FBgn0030703	MSBP	129.456	66.6357	126.838	136.821	189.075	149.505	107.643	158.467	-0.381974	0.000533457	TRUE	TRUE	TRUE	0.265751	0.830209	FALSE
FBgn0003321	sbr	300.119	333.696	389.623	378.264	460.632	554.805	341.146	464.567	-0.306366	0.000547509	TRUE	TRUE	TRUE	0.141213	0.411941	FALSE
FBgn0031855	CG11221	88.1533	46.3786	102.38	35.0603	49.0565	33.466	78.9705	39.1942	0.673234	0.000577995	TRUE	TRUE	TRUE	0.125123	2.68062e-14	TRUE
FBgn0086778	nAChRalpha7	393.266	347.408	444.954	600.591	444.533	456.389	395.209	500.504	-0.235108	0.00058568	TRUE	TRUE	TRUE	0.236264	1.15042e-23	TRUE
FBgn0024183	vig	240.643	274.746	291.025	304.789	326.287	457.584	268.805	362.887	-0.297872	0.000602073	TRUE	TRUE	TRUE	0.175333	0.193742	FALSE
FBgn0039969	Fis1	713.95	569.698	531.859	378.023	511.668	408.558	605.169	432.75	0.332241	0.000603747	TRUE	TRUE	TRUE	0.0860875	1.56602e-55	TRUE
FBgn0261285	Ppcs	290.442	321.024	287.802	314.039	345.443	326.111	299.756	328.531	-0.0915992	0.00060919	TRUE	TRUE	TRUE	0.661255	1.96592e-10	TRUE
FBgn0034418	CG15118	57.7941	70.0952	61.9913	55.5594	23.2952	30.0259	63.2935	36.2935	0.54224	0.00061562	TRUE	TRUE	TRUE	0.252067	4.5697e-20	TRUE
FBgn0001989	ND-B17	166.643	122.514	167.544	128.593	46.9945	70.8441	152.234	82.144	0.598092	0.000617802	TRUE	TRUE	TRUE	0.0731579	2.71098e-49	TRUE
FBgn0031069	Pmp70	69.0034	40.383	67.093	43.5909	30.1443	11.9582	58.8265	28.5644	0.692567	0.00061794	TRUE	TRUE	TRUE	0.14673	2.25614e-20	TRUE
FBgn0058178	CG40178	529.005	428.675	516.815	528.375	600.899	629.161	491.499	586.145	-0.175654	0.000627687	TRUE	TRUE	TRUE	0.35147	2.52596e-08	TRUE
FBgn0259241	CG42339	258.71	350.944	361.421	210.701	266.623	125.915	323.692	201.08	0.467296	0.000629997	TRUE	TRUE	TRUE	0.0482953	1.76828e-49	TRUE
FBgn0034485	CG11099	145.366	152.779	214.118	142.119	89.7908	89.0082	170.754	106.973	0.459314	0.000634327	TRUE	TRUE	TRUE	0.124244	2.0604e-38	TRUE
FBgn0037028	CG3618	214.91	183.456	192.166	232.372	254.343	203.028	196.844	229.914	-0.154984	0.000636493	TRUE	TRUE	TRUE	0.547326	1.94806e-07	TRUE
FBgn0010213	Sod2	48.066	55.5521	91.9469	7.78767	9.68936	47.5422	65.1883	21.6731	1.00195	0.000643162	TRUE	TRUE	TRUE	0.0594312	1.66877e-12	TRUE
FBgn0025833	CG8910	192.63	176.266	122.015	282.901	189.89	247.266	163.637	240.019	-0.378451	0.000648786	TRUE	TRUE	TRUE	0.208643	1.85294e-06	TRUE
FBgn0037360	CG2182	69.1832	80.14	98.9675	69.1227	29.6358	44.6557	82.7636	47.8047	0.535488	0.000656361	TRUE	TRUE	TRUE	0.17214	1.88717e-23	TRUE
FBgn0028325	l(1)G0334	90.0191	97.222	149.65	133.251	205.458	192.414	112.297	177.041	-0.447532	0.000660469	TRUE	TRUE	TRUE	0.144425	0.080229	FALSE
FBgn0035032	ATPsynF	690.913	538.795	614.809	239.596	407.143	497.546	614.839	381.428	0.46857	0.000660926	TRUE	TRUE	TRUE	0.0200837	1.28631e-47	TRUE
FBgn0031043	NAA20	65.5109	82.6968	80.3596	31.1658	62.6992	52.6002	76.1891	48.8217	0.43784	0.00067042	TRUE	TRUE	TRUE	0.280234	1.42004e-06	TRUE
FBgn0039359	RpL27	96.8909	71.2657	101.673	113.35	155.377	101.339	89.9431	123.355	-0.313289	0.000687325	TRUE	TRUE	TRUE	0.343322	0.174524	FALSE
FBgn0028554	x16	48.4349	17.2164	24.4248	78.1518	50.6735	43.9945	30.0254	57.6066	-0.629478	0.000689116	TRUE	TRUE	TRUE	0.195703	0.0290904	TRUE
FBgn0032681	CG10283	43.6288	18.5032	25.1789	45.3315	129.597	39.9227	29.1037	71.617	-0.844183	0.000689516	TRUE	TRUE	TRUE	0.11052	4.0442e-06	TRUE
FBgn0032198	eEF1delta	132.661	86.0699	86.3521	69.4528	78.8246	45.9826	101.694	64.7534	0.443876	0.000691043	TRUE	TRUE	TRUE	0.250276	1.29673e-16	TRUE
FBgn0030364	CG15735	226.497	146.638	215.26	152.501	82.0299	117.525	196.132	117.352	0.502608	0.000691309	TRUE	TRUE	TRUE	0.0635002	5.09387e-44	TRUE
FBgn0051961	CG31961	125.891	168.512	158.286	128.078	104.913	79.0773	150.896	104.023	0.36775	0.000709491	TRUE	TRUE	TRUE	0.238611	2.1898e-27	TRUE
FBgn0262115	CG17683	43.4936	48.0708	51.749	55.8395	77.6071	52.3687	47.7711	61.9384	-0.25827	0.000717569	TRUE	TRUE	TRUE	0.543308	0.242044	FALSE
FBgn0263034	CG43329	231.585	125.903	335.422	464.021	455.799	280.346	230.97	400.055	-0.535906	0.000726514	TRUE	TRUE	TRUE	0.0294207	0.000452492	TRUE
FBgn0039920	CG11360	169.924	130.849	147.217	162.612	209.744	186.986	149.33	186.448	-0.221086	0.000726754	TRUE	TRUE	TRUE	0.430337	0.0259158	TRUE
FBgn0038165	Task6	140.212	112.648	184.07	184.242	273.11	178.743	145.643	212.032	-0.37122	0.000736892	TRUE	TRUE	TRUE	0.193057	0.643649	FALSE
FBgn0025800	Smox	211.064	162.954	159.707	217.554	270.743	199.357	177.908	229.218	-0.252058	0.000758451	TRUE	TRUE	TRUE	0.344408	0.00216399	TRUE
FBgn0039970	CG17508	123.127	141.389	113.418	73.493	112.156	63.7182	125.978	83.1225	0.409905	0.000762352	TRUE	TRUE	TRUE	0.23192	2.16419e-14	TRUE
FBgn0032814	CG10366	112.064	101.521	50.3859	22.1926	55.6369	34.2399	87.9903	37.3564	0.8079	0.000763634	TRUE	TRUE	TRUE	0.0675986	2.91159e-14	TRUE
FBgn0013277	Hsp70Ba	27.3275	23.9825	29.8705	109.269	31.2491	34.3859	27.0602	58.3014	-0.731975	0.00076642	TRUE	TRUE	TRUE	0.164115	1.97516e-08	TRUE
FBgn0053513	Nmdar2	310.577	319.576	375.654	364.211	431.284	376.532	335.269	390.676	-0.152648	0.000767674	TRUE	TRUE	TRUE	0.438416	4.73829e-08	TRUE
FBgn0039213	atl	116.39	100.429	106.484	27.5515	93.1329	64.5622	107.768	61.7489	0.54294	0.000783849	TRUE	TRUE	TRUE	0.152061	5.21262e-08	TRUE
FBgn0030090	fend	151.242	182.32	214.886	218.929	235.65	214.264	182.816	222.948	-0.197808	0.000791107	TRUE	TRUE	TRUE	0.443932	3.37979e-05	TRUE
FBgn0011708	Syx5	100.653	42.5785	88.372	52.4611	13.0034	17.1973	77.2012	27.5539	0.947872	0.000802141	TRUE	TRUE	TRUE	0.0314114	1.19235e-38	TRUE
FBgn0265759	CR44566	99.5155	105.144	80.3462	11.1896	4.26363	78.124	95.0019	31.1924	1.01129	0.000802354	TRUE	TRUE	TRUE	0.0206905	7.19935e-18	TRUE
FBgn0040777	CG14767	667.588	737.515	558.678	418.902	567.1	295.621	654.594	427.207	0.420385	0.000806981	TRUE	TRUE	TRUE	0.0380946	2.76551e-82	TRUE
FBgn0033192	Corin	317.003	352.279	384.057	375.983	404.86	451.552	351.113	410.799	-0.156673	0.000809172	TRUE	TRUE	TRUE	0.417704	1.73446e-07	TRUE
FBgn0003396	shn	95.9114	121.678	108.966	52.8066	94.2729	72.4562	108.852	73.1786	0.391946	0.00083009	TRUE	TRUE	TRUE	0.276502	4.44701e-09	TRUE
FBgn0013303	Nca	266.817	229.926	335.303	403.633	470.643	292.994	277.349	389.09	-0.335338	0.000876504	TRUE	TRUE	TRUE	0.123405	2.60885e-05	TRUE
FBgn0037890	CG17734	249.078	209.203	229.48	245.296	295.875	366.302	229.253	302.491	-0.275462	0.000893127	TRUE	TRUE	TRUE	0.222299	0.276795	FALSE
FBgn0265629	CG44437	102.355	93.1527	49.4459	53.661	37.5552	33.3624	81.6511	41.5262	0.651498	0.000895006	TRUE	TRUE	TRUE	0.101913	7.56715e-22	TRUE
FBgn0032447	PICK1	42.2229	48.7455	59.6727	42.0584	31.7835	15.2154	50.2137	29.6858	0.513844	0.000903917	TRUE	TRUE	TRUE	0.265957	3.34299e-14	TRUE
FBgn0031698	Ncoa6	99.8709	115.236	130.412	142.977	125.789	151.261	115.173	140.009	-0.194653	0.00092166	TRUE	TRUE	TRUE	0.548605	0.000191521	TRUE
FBgn0001123	Galphas	342.025	349.691	398.065	172.978	303.249	275.103	363.26	250.443	0.36766	0.000927231	TRUE	TRUE	TRUE	0.0896057	6.91115e-24	TRUE
FBgn0053117	Victoria	165.651	120.225	65.1546	51.8581	13.1059	71.3428	117.01	45.4356	0.881212	0.000939596	TRUE	TRUE	TRUE	0.0337828	2.55172e-33	TRUE
FBgn0032135	GlcAT-S	107.825	44.7331	79.4018	38.7169	44.9154	35.2181	77.3199	39.6168	0.644846	0.000942215	TRUE	TRUE	TRUE	0.102736	5.00079e-15	TRUE
FBgn0039883	RhoGAP100F	265.358	277.303	311.064	337.91	297.103	330.389	284.575	321.801	-0.122781	0.000951695	TRUE	TRUE	TRUE	0.549898	3.09781e-13	TRUE
FBgn0265101	Sgt1	50.8792	24.6733	30.9169	89.6985	128.047	38.6139	35.4898	85.4531	-0.826229	0.000966832	TRUE	TRUE	TRUE	0.0856056	0.243298	FALSE
FBgn0053094	Synd	186.456	126.851	126.928	209.763	302.541	162.183	146.745	224.829	-0.420288	0.000969427	TRUE	TRUE	TRUE	0.13746	0.449425	FALSE
FBgn0001087	g	111.343	123.02	201.728	92.121	56.3022	104.572	145.364	84.3317	0.531416	0.000974775	TRUE	TRUE	TRUE	0.102013	1.59146e-26	TRUE
FBgn0264907	CG44098	76.0951	100.366	102.11	145.747	100.583	174.165	92.8573	140.165	-0.406036	0.000982178	TRUE	TRUE	TRUE	0.2182	0.0611795	FALSE
FBgn0052982	CG32982	94.4949	90.8918	52.0923	103.788	115.612	103.036	79.1596	107.479	-0.303466	0.000991484	TRUE	TRUE	TRUE	0.403078	0.0730945	FALSE
FBgn0026259	eIF5B	80.0444	92.8442	105.737	74.6083	77.9227	51.0255	92.8753	67.8522	0.311374	0.000997757	TRUE	TRUE	TRUE	0.417071	3.06671e-13	TRUE
FBgn0032943	Tsp39D	80.3518	43.3467	95.5895	20.2182	37.9242	45.3869	73.096	34.5097	0.717178	0.00100394	TRUE	TRUE	TRUE	0.105852	1.98933e-10	TRUE
FBgn0027616	YT521-B	180.178	267.537	248.345	522.351	270.103	296.356	232.02	362.937	-0.440088	0.00101287	TRUE	TRUE	TRUE	0.0750115	5.76378e-22	TRUE
FBgn0032129	jp	146.777	173.341	149.078	193.357	171.091	169.458	156.398	177.969	-0.12902	0.00101316	TRUE	TRUE	TRUE	0.608732	8.79919e-09	TRUE
FBgn0028370	kek3	103.314	67.4864	89.5197	53.7756	66.1022	60.9531	86.7735	60.277	0.360373	0.0010328	TRUE	TRUE	TRUE	0.373571	1.40481e-09	TRUE
FBgn0028887	CG3491	47.1024	14.3042	28.6218	66.542	50.6497	41.1758	30.0095	52.7891	-0.550243	0.00103389	TRUE	TRUE	TRUE	0.259743	0.0632689	FALSE
FBgn0263504	CR43493	55.685	44.5588	47.0809	91.9864	161.556	51.0918	49.1082	101.545	-0.696123	0.00104002	TRUE	TRUE	TRUE	0.106142	0.0708728	FALSE
FBgn0266465	GckIII	60.9677	100.144	78.8417	103.603	114.56	98.3916	79.9845	105.518	-0.275291	0.0010406	TRUE	TRUE	TRUE	0.434294	0.028952	TRUE
FBgn0264479	CR43887	172.423	21.6516	46.8552	26.9061	6.99009	13.2499	80.3098	15.7153	1.34537	0.00104501	TRUE	TRUE	TRUE	0.021054	1.60757e-42	TRUE
FBgn0051092	LpR2	173.79	178.441	97.9571	247.65	183.765	212	150.063	214.472	-0.353377	0.00105267	TRUE	TRUE	TRUE	0.173244	7.97067e-06	TRUE
FBgn0266316	CR44981	77.5858	68.0302	92.0471	69.5457	46.3871	52.1755	79.221	56.0361	0.342828	0.00107905	TRUE	TRUE	TRUE	0.386932	1.19093e-14	TRUE
FBgn0266579	tau	334.053	290.696	442.451	449.294	425.058	534.919	355.733	469.757	-0.276257	0.00108249	TRUE	TRUE	TRUE	0.177979	3.57244e-05	TRUE
FBgn0039844	CG1607	417.776	353.102	311.039	252.301	310.991	242.164	360.639	268.485	0.292959	0.001086	TRUE	TRUE	TRUE	0.193273	7.61261e-34	TRUE
FBgn0035400	CG11537	109.558	130.746	112.549	89.3391	84.2135	103.171	117.618	92.2413	0.241841	0.001086	TRUE	TRUE	TRUE	0.516288	1.33053e-11	TRUE
FBgn0032821	CdGAPr	66.6792	61.0373	50.7515	47.4929	49.1885	41.6545	59.4893	46.112	0.253356	0.00108667	TRUE	TRUE	TRUE	0.542515	2.71184e-07	TRUE
FBgn0036566	ClC-c	55.4289	40.1471	80.9497	33.5956	29.9646	40.766	58.8419	34.7754	0.514147	0.00110319	TRUE	TRUE	TRUE	0.253267	1.11537e-09	TRUE
FBgn0036882	CG9279	104.815	81.4161	100.51	85.4068	47.1709	31.1048	95.5802	54.5609	0.546411	0.00111341	TRUE	TRUE	TRUE	0.159847	9.74387e-31	TRUE
FBgn0026090	CG14812	58.4027	113.083	108.007	31.2369	4.67592	67.6834	93.1644	34.5321	0.918308	0.00111918	TRUE	TRUE	TRUE	0.0283859	2.10522e-23	TRUE
FBgn0026869	Thd1	286.428	332.165	360.788	383.489	353.372	384.489	326.461	373.783	-0.13516	0.00112781	TRUE	TRUE	TRUE	0.51421	5.13155e-13	TRUE
FBgn0004395	unk	49.51	34.8871	48.5506	53.1217	52.8416	81.2365	44.3159	62.3999	-0.33892	0.00113578	TRUE	TRUE	TRUE	0.425045	0.735044	FALSE
FBgn0083962	CG34126	128.871	120.872	94.4883	160.148	140.762	125.329	114.744	142.08	-0.212878	0.00113708	TRUE	TRUE	TRUE	0.505082	2.99256e-06	TRUE
FBgn0026620	tacc	143.617	201.407	157.177	216.928	191.095	218.923	167.401	208.982	-0.220953	0.0011474	TRUE	TRUE	TRUE	0.412799	8.34269e-06	TRUE
FBgn0034723	CG13506	175.877	176.194	169.078	183.764	224.981	183.426	173.716	197.391	-0.127589	0.00115579	TRUE	TRUE	TRUE	0.603293	2.85852e-05	TRUE
FBgn0036991	CG5872	82.469	106.364	49.6236	44.0389	50.1295	37.2646	79.4855	43.811	0.578679	0.00119255	TRUE	TRUE	TRUE	0.143596	1.14142e-14	TRUE
FBgn0039713	RpS8	102.191	136.695	77.2935	158.912	224.995	118.54	105.393	167.482	-0.455074	0.00120957	TRUE	TRUE	TRUE	0.141769	0.646287	FALSE
FBgn0267579	CR45919	94.088	112.554	119.489	116.731	130.372	143.653	108.71	130.252	-0.180295	0.0012148	TRUE	TRUE	TRUE	0.561049	0.0127104	TRUE
FBgn0019932	SamDC	90.6017	225.526	156.442	23.1691	73.9507	98.8832	157.523	65.3343	0.827335	0.00121809	TRUE	TRUE	TRUE	0.0153296	7.78997e-20	TRUE
FBgn0040793	CG7630	395.979	286.26	311.717	455.957	372.29	744.223	331.319	524.157	-0.450832	0.0012545	TRUE	TRUE	TRUE	0.048491	0.519618	FALSE
FBgn0035083	Tina-1	38.3061	125.946	76.7164	127.018	154.052	121.873	80.3229	134.314	-0.503095	0.00125482	TRUE	TRUE	TRUE	0.162472	1	FALSE
FBgn0267429	CG45782	81.7116	35.0286	53.5299	95.3513	90.964	71.3926	56.7567	85.9026	-0.408609	0.00127346	TRUE	TRUE	TRUE	0.295271	0.0401202	TRUE
FBgn0052428	CG32428	63.3717	31.2672	62.023	62.5679	92.3147	77.0787	52.2206	77.3204	-0.387519	0.00128625	TRUE	TRUE	TRUE	0.354961	0.797675	FALSE
FBgn0034750	CG3732	36.0011	90.0675	60.914	44.4322	4.587	3.99607	62.3275	17.6718	1.1164	0.00128874	TRUE	TRUE	TRUE	0.027127	2.66972e-44	TRUE
FBgn0260429	CG42524	129.383	103.709	110.638	319.528	201.656	117.096	114.577	212.76	-0.59989	0.00131898	TRUE	TRUE	TRUE	0.0672973	3.26758e-11	TRUE
FBgn0031683	CG4230	414.793	368.048	365.896	299.332	190.51	322.213	382.912	270.685	0.343414	0.00134207	TRUE	TRUE	TRUE	0.126236	3.57279e-53	TRUE
FBgn0034443	cer	77.6538	268.439	181.86	102.449	14.824	22.6355	175.984	46.6363	1.16205	0.0013631	TRUE	TRUE	TRUE	0.00183594	3.17101e-106	TRUE
FBgn0030087	CG7766	109.2	150.727	129.075	109.892	82.9435	93.1048	129.667	95.3133	0.305393	0.00136492	TRUE	TRUE	TRUE	0.306505	1.65141e-19	TRUE
FBgn0033985	CG10257	236.638	194.412	70.0372	56.1675	32.1026	81.9801	167.029	56.7501	0.985606	0.00136585	TRUE	TRUE	TRUE	0.00677534	2.33305e-46	TRUE
FBgn0051122	CG31122	43.0913	41.5199	50.5736	62.169	47.392	75.0024	45.0616	61.5211	-0.30886	0.00139172	TRUE	TRUE	TRUE	0.443099	0.100925	FALSE
FBgn0263144	bin3	80.8693	78.322	83.2071	49.4263	74.9866	56.5177	80.7995	60.3102	0.290402	0.00139979	TRUE	TRUE	TRUE	0.453784	8.30507e-07	TRUE
FBgn0259749	mmy	57.5645	40.1055	64.9015	43.2044	33.6229	13.4083	54.1905	30.0785	0.572261	0.00140977	TRUE	TRUE	TRUE	0.216248	4.56734e-16	TRUE
FBgn0086355	Tpi	52.5067	44.8099	111.833	137.102	127.969	88.7731	69.7164	117.948	-0.51402	0.00141359	TRUE	TRUE	TRUE	0.159883	0.0408873	TRUE
FBgn0003360	sesB	1455.4	1243.74	1038.88	1470.1	1468.3	1812.42	1246.01	1583.6	-0.238618	0.00141379	TRUE	TRUE	TRUE	0.417135	2.68231e-15	TRUE
FBgn0267790	rump	286.116	204.169	453.452	147.327	149.752	220.45	314.579	172.51	0.58334	0.00143128	TRUE	TRUE	TRUE	0.0122329	4.24462e-44	TRUE
FBgn0267337	rn	114.403	138.732	135.395	80.2442	115.771	93.132	129.51	96.3823	0.293306	0.00143209	TRUE	TRUE	TRUE	0.308064	1.59749e-10	TRUE
FBgn0001220	Hsc70-5	106.856	120.234	92.2925	259.446	113.437	150.368	106.461	174.417	-0.483881	0.00146076	TRUE	TRUE	TRUE	0.101433	7.28497e-12	TRUE
FBgn0266758	Esyt2	91.5995	37.5286	44.6939	85.7177	109.636	93.5045	57.9407	96.2861	-0.497261	0.00147338	TRUE	TRUE	TRUE	0.169833	0.672805	FALSE
FBgn0264386	Ca-alpha1T	390.122	445.872	441.269	443.606	503.503	595.805	425.754	514.305	-0.188394	0.00150231	TRUE	TRUE	TRUE	0.321354	2.95071e-05	TRUE
FBgn0038953	CG18596	72.7798	45.5027	65.2133	139.28	83.856	66.8948	61.1652	96.677	-0.449965	0.00151306	TRUE	TRUE	TRUE	0.221303	1.00694e-06	TRUE
FBgn0085413	CG34384	276.392	295.648	253.721	332.634	283.361	320.897	275.254	312.297	-0.126094	0.00153824	TRUE	TRUE	TRUE	0.538719	2.20473e-13	TRUE
FBgn0001225	Hsp26	593.535	333.606	471.345	775.85	525.986	712.775	466.162	671.537	-0.361036	0.00154438	TRUE	TRUE	TRUE	0.0799991	3.69989e-15	TRUE
FBgn0037003	CG18281	58.6824	46.6538	28.2618	149.808	92.2919	47.7627	44.5326	96.6208	-0.738036	0.00156852	TRUE	TRUE	TRUE	0.0689089	4.36189e-05	TRUE
FBgn0026059	Mhcl	90.7388	78.6046	86.2869	60.9856	36.4841	73.3236	85.2101	56.9311	0.397901	0.00157242	TRUE	TRUE	TRUE	0.305448	2.65611e-13	TRUE
FBgn0024732	Drep1	286.357	174.281	231.976	148.483	186.01	129.909	230.871	154.801	0.394484	0.0016389	TRUE	TRUE	TRUE	0.149202	7.78949e-28	TRUE
FBgn0034476	Toll-7	216.005	238.3	196.602	197.71	156.905	160.18	216.969	171.598	0.233526	0.00164064	TRUE	TRUE	TRUE	0.293078	1.69386e-28	TRUE
FBgn0032336	AstC	2004.03	2281.9	1777.49	943.874	1832.33	1047.95	2021.14	1274.72	0.452945	0.00164307	TRUE	TRUE	TRUE	0.0331457	2.166e-184	TRUE
FBgn0033166	Eaf	128.859	141.32	135.944	153.458	135.903	150.244	135.374	146.535	-0.0791811	0.00166252	TRUE	TRUE	TRUE	0.777249	8.17569e-08	TRUE
FBgn0033494	KCNQ	81.684	87.5099	50.0403	55.7361	23.2384	39.435	73.0781	39.4698	0.597225	0.00166424	TRUE	TRUE	TRUE	0.157723	6.04906e-21	TRUE
FBgn0028662	VhaPPA1-1	568.507	594.887	645.322	420.147	568.292	358.468	602.905	448.969	0.29269	0.0016732	TRUE	TRUE	TRUE	0.115342	6.79698e-58	TRUE
FBgn0039927	CG11155	606.06	655.256	544.853	644.238	800.15	660.251	602.056	701.546	-0.152639	0.0016764	TRUE	TRUE	TRUE	0.411648	1.80598e-12	TRUE
FBgn0034645	ND-B12	39.2619	61.9747	31.5592	161.316	53.7733	64.5801	44.2653	93.223	-0.712173	0.00167655	TRUE	TRUE	TRUE	0.120707	3.32495e-09	TRUE
FBgn0259212	cno	160.187	162.12	194.149	158.511	125.132	113.233	172.152	132.292	0.261853	0.00169363	TRUE	TRUE	TRUE	0.351049	8.0282e-26	TRUE
FBgn0037153	olf413	531.12	547.854	515.095	605.183	559.391	764.477	531.356	643.017	-0.190162	0.00173208	TRUE	TRUE	TRUE	0.311836	1.56323e-10	TRUE
FBgn0051151	wge	111.118	124.562	130.604	101.548	112.968	87.8562	122.095	100.791	0.191164	0.00177278	TRUE	TRUE	TRUE	0.580352	1.07748e-11	TRUE
FBgn0085421	Epac	286.023	267.485	283.389	242.139	234.212	256.252	278.965	244.201	0.1329	0.00180334	TRUE	TRUE	TRUE	0.565843	4.03339e-21	TRUE
FBgn0053544	Vkor	102.404	104.652	12.5435	17.3525	0	7.46012	73.1996	8.27088	1.59392	0.00180964	TRUE	TRUE	TRUE	0.00685378	9.01406e-48	TRUE
FBgn0020251	sfl	179.517	286.568	124.547	141.701	88.1648	81.1876	196.877	103.685	0.620124	0.00184455	TRUE	TRUE	TRUE	0.0346102	5.21849e-53	TRUE
FBgn0267861	Maf1	173.823	149.996	165.268	129.785	101.807	142.56	163.029	124.717	0.266286	0.00184484	TRUE	TRUE	TRUE	0.315548	9.98307e-19	TRUE
FBgn0026262	bip2	309.958	461.126	266.907	485.176	419.114	556.108	345.997	486.8	-0.338144	0.00185078	TRUE	TRUE	TRUE	0.115466	0.000107263	TRUE
FBgn0036004	Jarid2	108.697	140.79	94.5783	85.982	93.6474	50.8342	114.689	76.8212	0.395462	0.00187327	TRUE	TRUE	TRUE	0.283329	1.04452e-18	TRUE
FBgn0040153	l(1)G0469	61.2245	55.3786	54.8496	71.9844	57.7762	68.6388	57.1509	66.1331	-0.145716	0.00190986	TRUE	TRUE	TRUE	0.704034	0.000741118	TRUE
FBgn0052296	Mrtf	39.247	36.5552	36.7397	49.7987	37.7564	44.9814	37.514	44.1788	-0.163169	0.00192335	TRUE	TRUE	TRUE	0.689381	0.00445711	TRUE
FBgn0262614	pyd	91.1611	77.2631	99.9351	78.6436	66.3099	68.3867	89.4531	71.1134	0.228438	0.00194052	TRUE	TRUE	TRUE	0.552826	1.80701e-11	TRUE
FBgn0041342	Cct1	104.482	120.595	131.144	96.7688	83.1046	101.905	118.74	93.9262	0.233361	0.00199545	TRUE	TRUE	TRUE	0.516891	5.77798e-13	TRUE
FBgn0034975	enok	85.5316	124.097	100.038	70.3456	89.5632	66.1238	103.222	75.3442	0.312241	0.00201256	TRUE	TRUE	TRUE	0.39873	6.0125e-11	TRUE
FBgn0024285	Srp54	75.0881	86.1683	123.57	80.9428	23.9206	39.8106	94.9423	48.2247	0.652631	0.00201752	TRUE	TRUE	TRUE	0.0955404	1.10237e-35	TRUE
FBgn0266620	CR45127	98.3703	67.8614	56.6047	11.4995	60.8076	34.9364	74.2788	35.7478	0.700393	0.00202437	TRUE	TRUE	TRUE	0.109533	3.50078e-07	TRUE
FBgn0261794	kcc	508.802	374.692	405.476	352.305	360.257	266.05	429.657	326.204	0.273734	0.00202698	TRUE	TRUE	TRUE	0.14326	7.1078e-51	TRUE
FBgn0029854	CG3566	121.6	28.1224	47.5242	125.589	204.17	93.1767	65.749	140.979	-0.727814	0.00203824	TRUE	TRUE	TRUE	0.0593232	0.0118382	TRUE
FBgn0031885	Mnn1	256.39	262.446	202.72	265.178	295.951	441.7	240.518	334.277	-0.326231	0.00204828	TRUE	TRUE	TRUE	0.183011	0.961201	FALSE
FBgn0036740	Vps60	56.166	98.5407	191.249	185.002	180.291	233.773	115.319	199.689	-0.535671	0.00207832	TRUE	TRUE	TRUE	0.0857972	0.554296	FALSE
FBgn0040382	CG5273	278.099	304.624	286.849	291.151	376.605	341.725	289.857	336.494	-0.148915	0.00210289	TRUE	TRUE	TRUE	0.486335	4.48023e-05	TRUE
FBgn0266593	CR45118	42.2361	41.7361	0	87.2984	210.805	36.8921	27.9907	111.665	-1.19829	0.0021057	TRUE	TRUE	TRUE	0.0250267	2.49806e-11	TRUE
FBgn0037700	CG8149	79.027	146.92	194.259	32.3376	77.3902	84.2297	140.069	64.6525	0.73677	0.00211214	TRUE	TRUE	TRUE	0.0469002	2.36187e-17	TRUE
FBgn0052655	CG32655	91.453	65.6537	213.941	78.3739	45.4683	19.2411	123.683	47.6945	0.886795	0.00212446	TRUE	TRUE	TRUE	0.0427441	5.08752e-50	TRUE
FBgn0263327	CR43408	43.2395	60.6502	92.6012	312.253	75.1791	109.029	65.497	165.487	-0.865775	0.00218019	TRUE	TRUE	TRUE	0.0386001	7.07563e-19	TRUE
FBgn0053958	CG33958	56.5936	89.2155	92.2746	29.8658	28.3186	65.8141	79.3613	41.3328	0.630163	0.00218273	TRUE	TRUE	TRUE	0.123077	2.97118e-11	TRUE
FBgn0003334	Scm	57.7154	63.7086	120.005	125.5	129.193	102.303	80.4762	118.999	-0.386238	0.00220182	TRUE	TRUE	TRUE	0.254944	0.0387733	TRUE
FBgn0024806	DIP2	296.033	294	269.315	227.31	269.461	184.08	286.45	226.951	0.231784	0.00222744	TRUE	TRUE	TRUE	0.283119	2.57532e-27	TRUE
FBgn0013765	cnn	108.27	144.871	167.845	196.643	158.173	182.598	140.328	179.138	-0.242966	0.00224748	TRUE	TRUE	TRUE	0.39743	4.74557e-06	TRUE
FBgn0265935	coro	53.2492	51.4508	44.4839	37.849	24.9009	43.021	49.728	35.257	0.340555	0.00225291	TRUE	TRUE	TRUE	0.427392	1.16193e-07	TRUE
FBgn0085437	CG34408	60.8704	59.657	62.7844	67.3474	66.0209	58.5001	61.1039	63.9561	-0.0456133	0.00229726	TRUE	TRUE	TRUE	0.905457	0.000168098	TRUE
FBgn0265448	CR44348	45.7998	26.6221	18.8415	46.2066	84.1619	37.0812	30.4211	55.8165	-0.588963	0.00235103	TRUE	TRUE	TRUE	0.226225	0.208278	FALSE
FBgn0029897	RpL17	24.964	63.2285	86.3022	161.931	166.952	64.7003	58.1649	131.194	-0.771333	0.00237804	TRUE	TRUE	TRUE	0.0471484	0.351021	FALSE
FBgn0037794	CG6254	27.2759	65.4136	34.6057	72.6132	93.393	50.2796	42.4317	72.0952	-0.518018	0.00238229	TRUE	TRUE	TRUE	0.229105	0.743858	FALSE
FBgn0000611	exd	132.966	149.263	166.079	151.231	225.112	223.125	149.436	199.822	-0.288536	0.00241825	TRUE	TRUE	TRUE	0.303764	0.950249	FALSE
FBgn0039869	CG1890	233.856	214.444	152.873	125.425	165.949	18.7351	200.391	103.37	0.6388	0.00246051	TRUE	TRUE	TRUE	0.0383169	8.55376e-47	TRUE
FBgn0261709	CR42746	47.2581	26.5334	110.419	2.33805	27.999	26.2683	61.4034	18.8684	1.05977	0.0024639	TRUE	TRUE	TRUE	0.0353388	3.93254e-11	TRUE
FBgn0029152	Mkrn1	57.6189	70.0889	163.872	53.9694	41.4155	55.0342	97.1932	50.1397	0.638736	0.00247794	TRUE	TRUE	TRUE	0.1514	1.60073e-20	TRUE
FBgn0053179	beat-IIIb	330.198	286.496	298.554	238.051	230.651	277.482	305.083	248.728	0.203516	0.00248933	TRUE	TRUE	TRUE	0.346071	9.77898e-25	TRUE
FBgn0003139	PpV	32.4433	81.9434	36.7698	134.301	56.9813	128.811	50.3855	106.698	-0.716974	0.0025584	TRUE	TRUE	TRUE	0.081696	0.148924	FALSE
FBgn0034172	CG6665	72.1415	133.074	133.925	23.1012	94.3107	3.61508	113.047	40.3423	0.947976	0.00257066	TRUE	TRUE	TRUE	0.0188534	3.51411e-22	TRUE
FBgn0052333	CG32333	96.3319	94.1628	119.816	83.0982	91.942	78.3127	103.437	84.451	0.202097	0.0025729	TRUE	TRUE	TRUE	0.569819	7.13017e-10	TRUE
FBgn0025574	Pli	96.9247	68.0364	39.8401	136.993	103.761	80.7832	68.2671	107.179	-0.443579	0.0025776	TRUE	TRUE	TRUE	0.255059	0.000301764	TRUE
FBgn0264329	CG43788	104.387	91.2732	86.2777	304.817	106.45	108.31	93.9793	173.192	-0.592975	0.00258685	TRUE	TRUE	TRUE	0.0693501	5.55291e-21	TRUE
FBgn0032957	CG2225	170.518	208.289	193.924	167.646	159.604	158.461	190.91	161.904	0.16443	0.00259949	TRUE	TRUE	TRUE	0.549626	1.1439e-17	TRUE
FBgn0259935	CG42458	55.256	94.3359	91.0322	58.5615	51.0597	45.5405	80.208	51.7206	0.431861	0.00261486	TRUE	TRUE	TRUE	0.288485	2.96652e-14	TRUE
FBgn0030508	CG15760	78.8098	84.2022	82.3817	83.2982	118.579	93.007	81.7979	98.2946	-0.183203	0.00264397	TRUE	TRUE	TRUE	0.611184	0.0901701	FALSE
FBgn0260657	CG42540	838.911	945.097	951.69	1057.47	936.131	971.869	911.899	988.492	-0.0806069	0.00265574	TRUE	TRUE	TRUE	0.644124	4.59207e-49	TRUE
FBgn0020370	TppII	61.5688	86.9025	46.6945	53.9914	11.2178	28.8696	65.0553	31.3596	0.698972	0.00265697	TRUE	TRUE	TRUE	0.161773	2.01011e-26	TRUE
FBgn0013756	Mtor	54.3203	61.9334	70.5654	39.5902	55.6681	46.7712	62.273	47.3432	0.272402	0.00266188	TRUE	TRUE	TRUE	0.500545	1.59292e-05	TRUE
FBgn0011584	Trp1	73.9608	128.909	84.8778	69.0976	67.0921	65.474	95.9158	67.2212	0.351785	0.00269236	TRUE	TRUE	TRUE	0.374337	6.94067e-13	TRUE
FBgn0264606	Fife	1105.08	1078.4	1060.75	1099.91	1102.81	1053.71	1081.41	1085.48	-0.00375579	0.00270125	TRUE	TRUE	TRUE	0.984281	2.88062e-59	TRUE
FBgn0033653	CG13192	65.4769	61.7609	214.737	67.6676	9.40438	26.5742	113.992	34.5488	1.06965	0.0027064	TRUE	TRUE	TRUE	0.0268244	4.45663e-60	TRUE
FBgn0266050	CG44815	105.562	510.535	85.454	102.022	0	6.82282	233.85	36.2817	1.46276	0.00272947	TRUE	TRUE	TRUE	0.00298499	6.41763e-182	TRUE
FBgn0033911	VGAT	176.052	201.389	286.615	363.32	306.591	233.043	221.352	300.985	-0.30491	0.00273323	TRUE	TRUE	TRUE	0.205705	1.21131e-11	TRUE
FBgn0011016	SsRbeta	139.36	230.518	292.781	68.5229	84.7545	171.913	220.886	108.397	0.68324	0.00274026	TRUE	TRUE	TRUE	0.020718	4.91566e-28	TRUE
FBgn0039053	CG6738	177.476	202.264	145.436	147.776	107.207	132.213	175.058	129.066	0.302462	0.00274802	TRUE	TRUE	TRUE	0.25086	2.24506e-25	TRUE
FBgn0038474	mRpS11	292.85	140.869	114.398	75.1501	114.78	102.17	182.706	97.3665	0.609409	0.00282898	TRUE	TRUE	TRUE	0.070848	1.65493e-24	TRUE
FBgn0038603	PKD	183.665	163.544	186.206	69.9152	77.1636	163.203	177.805	103.427	0.528943	0.00284925	TRUE	TRUE	TRUE	0.0730496	8.76669e-18	TRUE
FBgn0037442	godzilla	310.687	173.097	234.831	104.487	183.885	158.826	239.538	149.066	0.465627	0.00285397	TRUE	TRUE	TRUE	0.0794542	3.73672e-21	TRUE
FBgn0265420	CR44332	168.418	128.761	137.833	307.291	145.395	352.833	145.004	268.506	-0.597334	0.00289558	TRUE	TRUE	TRUE	0.0720295	0.0582206	FALSE
FBgn0025712	CG13920	118.724	119.666	80.449	156.259	134.929	114.574	106.28	135.254	-0.239917	0.00291167	TRUE	TRUE	TRUE	0.46389	4.49463e-06	TRUE
FBgn0029894	CG14440	66.3478	79.2719	76.076	80.5653	85.2199	137.347	73.8985	101.044	-0.310336	0.00291279	TRUE	TRUE	TRUE	0.416667	0.894774	FALSE
FBgn0260003	Dys	87.3238	106.887	105.647	149.624	118.08	101.747	99.9525	123.15	-0.207955	0.00294875	TRUE	TRUE	TRUE	0.515081	1.50803e-07	TRUE
FBgn0264574	Glut1	235.168	235.834	242.522	264.334	234.67	267.662	237.841	255.555	-0.0718048	0.00296638	TRUE	TRUE	TRUE	0.767906	2.46618e-12	TRUE
FBgn0025394	inc	81.0161	97.0806	40.2564	34.5886	31.9872	45.7228	72.7844	37.4329	0.641487	0.0029679	TRUE	TRUE	TRUE	0.150241	2.64266e-13	TRUE
FBgn0053998	CG33998	114.461	40.9803	45.8781	97.3896	193.883	106.038	67.1063	132.437	-0.6548	0.00298112	TRUE	TRUE	TRUE	0.0995286	0.000379741	TRUE
FBgn0034788	CG13532	247.067	307.752	202.829	136.432	152.553	217.627	252.55	168.871	0.397128	0.0029976	TRUE	TRUE	TRUE	0.115614	2.47488e-23	TRUE
FBgn0085312	CG34283	46.5267	8.51407	170.09	1.13672	0	14.3676	75.0437	5.16812	1.74228	0.00300036	TRUE	TRUE	TRUE	0.0103319	2.02228e-38	TRUE
FBgn0267365	l(2)SH0834	211.905	175.357	160.278	170.082	80.3999	87.0347	182.513	112.506	0.474598	0.00301058	TRUE	TRUE	TRUE	0.119164	1.36403e-51	TRUE
FBgn0052843	Dh31-R	85.5462	93.6175	42.521	120.32	96.8628	93.9324	73.8949	103.705	-0.335701	0.00309945	TRUE	TRUE	TRUE	0.364403	0.00101777	TRUE
FBgn0005278	Sam-S	278.467	229.449	304.904	191.202	186.375	238.239	270.94	205.272	0.275792	0.00316733	TRUE	TRUE	TRUE	0.242102	2.15188e-24	TRUE
FBgn0083001	snoRNA:Psi28S-1192a	31.4055	90.9071	53.2457	69.056	364.619	102.523	58.5194	178.733	-1.01338	0.0031774	TRUE	TRUE	TRUE	0.0209056	3.83783e-34	TRUE
FBgn0262737	mub	624.015	667.318	612.013	680.13	668.763	865.675	634.449	738.19	-0.151155	0.00318954	TRUE	TRUE	TRUE	0.417399	2.11674e-13	TRUE
FBgn0051939	tRNA:CR31939	33.9257	408.385	116.475	0	0	53.8786	186.262	17.9595	1.64823	0.00319241	TRUE	TRUE	TRUE	0.00274551	3.68216e-78	TRUE
FBgn0002524	lace	84.7759	44.7449	45.1026	39.4944	42.1382	21.9732	58.2078	34.5353	0.510497	0.00322641	TRUE	TRUE	TRUE	0.238129	5.89909e-12	TRUE
FBgn0017567	ND-23	25.6494	117.887	143.923	262.845	148.43	129.782	95.8197	180.353	-0.612176	0.00324718	TRUE	TRUE	TRUE	0.0751256	5.85501e-08	TRUE
FBgn0083068	CG33947	73.9193	108.971	63.2648	91.896	126.076	122.285	82.0515	113.419	-0.320944	0.00335211	TRUE	TRUE	TRUE	0.358723	0.802404	FALSE
FBgn0030412	Tomosyn	731.047	875.589	846.65	1135.73	866.829	881.703	817.762	961.42	-0.161487	0.00335326	TRUE	TRUE	TRUE	0.388183	2.7773e-53	TRUE
FBgn0032656	CG5674	89.0855	63.3616	87.933	87.4626	100.702	97.1562	80.1267	95.107	-0.170976	0.0033703	TRUE	TRUE	TRUE	0.637191	0.0172781	TRUE
FBgn0011891	tRNA:K2:42Ae	107.075	192.378	38.2931	220.727	194.642	164.736	112.582	193.368	-0.5281	0.00340694	TRUE	TRUE	TRUE	0.0809776	0.0232867	TRUE
FBgn0032340	Ge-1	86.3461	80.8023	68.843	58.6322	72.383	51.2772	78.6638	60.7641	0.256758	0.00340805	TRUE	TRUE	TRUE	0.512914	2.69182e-08	TRUE
FBgn0267629	CR45967	41.6272	93.1347	92.8804	60.1001	16.0753	15.5919	75.8807	30.5891	0.850788	0.00341238	TRUE	TRUE	TRUE	0.0555643	3.6371e-38	TRUE
FBgn0085420	DIP-delta	98.8986	120.81	170.403	210.387	138.343	222.069	130.037	190.267	-0.376077	0.00341715	TRUE	TRUE	TRUE	0.176667	0.00077706	TRUE
FBgn0261612	CngA	30.7411	42.0417	39.8186	38.7409	52.3906	51.0981	37.5338	47.4099	-0.232532	0.00343072	TRUE	TRUE	TRUE	0.606564	0.485787	FALSE
FBgn0015541	sda	114.261	92.9045	84.8725	86.5665	75.3532	58.3911	97.3459	73.4369	0.279993	0.00344491	TRUE	TRUE	TRUE	0.468313	4.5235e-15	TRUE
FBgn0034398	CG15098	111.239	140.454	105.109	21.6419	78.9656	102.986	118.934	67.8644	0.546789	0.00352785	TRUE	TRUE	TRUE	0.173908	5.45131e-07	TRUE
FBgn0265000	CR44151	48.6215	115.435	133.587	68.7287	9.97637	32.174	99.2147	36.9597	0.914343	0.00353282	TRUE	TRUE	TRUE	0.0390385	2.15471e-47	TRUE
FBgn0030521	CtsB1	75.6138	76.5892	91.3406	137.926	106.951	79.0123	81.1812	107.963	-0.283189	0.00360294	TRUE	TRUE	TRUE	0.424176	9.97816e-07	TRUE
FBgn0010415	Sdc	423.62	417.344	444.023	496.925	454.382	797.171	428.329	582.826	-0.305584	0.00361309	TRUE	TRUE	TRUE	0.142071	0.077539	FALSE
FBgn0086604	CG12484	314.65	343.085	279.784	176.326	253.649	269.478	312.506	233.151	0.290861	0.00361512	TRUE	TRUE	TRUE	0.184567	1.75378e-19	TRUE
FBgn0261934	dikar	189.326	281.902	265.335	325.601	288.171	276.486	245.521	296.752	-0.18895	0.00363848	TRUE	TRUE	TRUE	0.418939	2.42691e-11	TRUE
FBgn0030034	CG10555	42.5718	45.5382	37.1262	66.7997	53.7059	41.0589	41.7454	53.8548	-0.253335	0.00366853	TRUE	TRUE	TRUE	0.558943	0.000814479	TRUE
FBgn0050007	CG30007	78.8265	41.9069	54.2862	31.7104	40.4382	42.4815	58.3399	38.21	0.416983	0.00383533	TRUE	TRUE	TRUE	0.333529	7.1357e-07	TRUE
FBgn0039958	CG12567	58.9519	61.1231	62.2404	88.7675	88.7968	57.7379	60.7718	78.4341	-0.253757	0.00386025	TRUE	TRUE	TRUE	0.528002	0.00153443	TRUE
FBgn0023170	RpL39	417.287	141.716	464.282	409.54	615.79	594.012	341.095	539.781	-0.45111	0.00387878	TRUE	TRUE	TRUE	0.048117	0.00266281	TRUE
FBgn0003386	Shaw	166.416	216.742	189.753	218.501	202.911	230.202	190.97	217.205	-0.128545	0.0039097	TRUE	TRUE	TRUE	0.572333	1.0209e-07	TRUE
FBgn0265194	Trpm	191.76	202.548	183.756	302.456	304.733	183.398	192.688	263.529	-0.310558	0.00395623	TRUE	TRUE	TRUE	0.263962	6.09012e-08	TRUE
FBgn0024804	Dbp80	207.395	191.83	159.878	200.653	231.477	206.924	186.368	213.018	-0.133458	0.00396041	TRUE	TRUE	TRUE	0.600679	1.01762e-05	TRUE
FBgn0050372	Asap	66.8474	91.53	128.48	60.2873	61.5521	69.3755	95.6191	63.7383	0.400117	0.00398658	TRUE	TRUE	TRUE	0.302867	3.79956e-12	TRUE
FBgn0035424	CG11505	219.456	230.597	258.812	255.452	259.36	365.715	236.288	293.509	-0.21601	0.00399512	TRUE	TRUE	TRUE	0.372059	0.00452059	TRUE
FBgn0003410	sina	187.527	228.23	92.71	197.989	318.008	256.139	169.489	257.379	-0.41179	0.00408454	TRUE	TRUE	TRUE	0.165116	0.157914	FALSE
FBgn0002945	nkd	89.2244	112.349	118.715	130.989	236.568	110.204	106.763	159.254	-0.394644	0.00409712	TRUE	TRUE	TRUE	0.268614	0.720744	FALSE
FBgn0037697	GstZ2	88.205	79.2372	54.0481	56.0773	38.3056	53.8266	73.8301	49.4032	0.396434	0.00410437	TRUE	TRUE	TRUE	0.349344	7.36085e-13	TRUE
FBgn0032343	CG6201	52.4938	29.8532	84.3787	40.7713	23.4853	10.2528	55.5753	24.8365	0.764534	0.00413305	TRUE	TRUE	TRUE	0.0939771	7.18826e-22	TRUE
FBgn0262512	Vha14-1	88.2172	145.177	299.76	261.134	541.426	246.648	177.718	349.736	-0.652258	0.00417222	TRUE	TRUE	TRUE	0.0310851	2.91625e-08	TRUE
FBgn0034245	UQCR-6.4	132.527	25.0945	93.5517	143.132	336.606	101.624	83.7244	193.788	-0.793214	0.00421551	TRUE	TRUE	TRUE	0.0298924	1.54512e-08	TRUE
FBgn0037467	CG1104	56.201	31.0438	115.868	27.355	39.9686	5.05488	67.7042	24.1262	0.949099	0.00422647	TRUE	TRUE	TRUE	0.0848078	1.00614e-20	TRUE
FBgn0032876	Cen	162.403	87.1078	147.321	110.267	69.541	62.1018	132.277	80.6366	0.485085	0.00424314	TRUE	TRUE	TRUE	0.130771	3.48696e-32	TRUE
FBgn0035469	CG14977	82.7713	40.4108	48.9066	29.6741	46.5197	5.7153	57.3629	27.303	0.710082	0.00428345	TRUE	TRUE	TRUE	0.115198	7.01316e-14	TRUE
FBgn0041203	LIMK1	47.3996	74.3427	90.5775	81.5534	93.1089	122.525	70.7733	99.0625	-0.333136	0.00429001	TRUE	TRUE	TRUE	0.386464	0.82319	FALSE
FBgn0051619	nolo	499.194	600.544	364.134	305.58	370.855	350.126	487.957	342.187	0.351193	0.00429086	TRUE	TRUE	TRUE	0.0766516	2.409e-46	TRUE
FBgn0020443	Elf	81.7598	107.329	87.6415	118.353	151.507	91.8451	92.2435	120.568	-0.266196	0.00435056	TRUE	TRUE	TRUE	0.395591	0.0163241	TRUE
FBgn0036179	CG7368	62.3229	67.8761	73.3361	40.2274	12.4525	62.9249	67.845	38.5349	0.551045	0.00436296	TRUE	TRUE	TRUE	0.224853	7.59084e-13	TRUE
FBgn0086350	tef	71.2065	61.3354	29.656	60.0524	146.37	91.4346	54.066	99.2858	-0.589753	0.00438412	TRUE	TRUE	TRUE	0.157481	0.000132141	TRUE
FBgn0036921	RhoGDI	1089.47	687.768	793.594	992.436	1080.98	1226.02	856.945	1099.81	-0.248234	0.00439208	TRUE	TRUE	TRUE	0.245729	3.04862e-08	TRUE
FBgn0038149	GILT1	102.757	44.1991	61.0404	30.4453	38.9296	49.4416	69.3321	39.6055	0.545754	0.00439562	TRUE	TRUE	TRUE	0.218114	4.32007e-09	TRUE
FBgn0259821	CG42402	314.683	330.816	229.314	380.779	453.258	294.566	291.604	376.201	-0.253358	0.00439785	TRUE	TRUE	TRUE	0.23235	5.28753e-07	TRUE
FBgn0037021	CG11399	76.1391	66.9538	79.9499	94.9966	132.491	72.2232	74.3476	99.9037	-0.293324	0.00440228	TRUE	TRUE	TRUE	0.425547	0.0932484	FALSE
FBgn0004858	elB	134.978	192.233	144.535	126.888	129.189	115.117	157.249	123.731	0.238576	0.00440289	TRUE	TRUE	TRUE	0.355824	1.0053e-16	TRUE
FBgn0026380	Prosbeta3	12.2934	0	16.8213	163.599	12.0912	51.7801	9.70492	75.8233	-1.54612	0.00442493	TRUE	TRUE	TRUE	0.0214119	3.04991e-09	TRUE
FBgn0024432	Dlc90F	364.003	668.511	1016.3	247.225	477.885	260.044	682.939	328.384	0.701169	0.00450918	TRUE	TRUE	TRUE	0.00492673	1.32676e-100	TRUE
FBgn0263481	snoRNA:lola-b	421.775	177.18	769.748	188.152	62.1045	202.396	456.234	150.884	1.0059	0.00452708	TRUE	TRUE	TRUE	0.00113672	8.94101e-150	TRUE
FBgn0011290	Taf12	100.546	75.2693	101.659	103.787	112.572	99.4304	92.4913	105.263	-0.129167	0.00456195	TRUE	TRUE	TRUE	0.694139	0.000481922	TRUE
FBgn0037142	CG14562	56.4882	62.8666	71.0559	54.4013	29.8833	51.7767	63.4703	45.3538	0.33295	0.00462307	TRUE	TRUE	TRUE	0.435509	2.66815e-11	TRUE
FBgn0260987	vtd	392.062	308.436	393.996	602.948	468.568	353.232	364.831	474.916	-0.262185	0.00472489	TRUE	TRUE	TRUE	0.21102	8.129e-26	TRUE
FBgn0034542	Fem-1	165.733	75.4341	161.136	181.426	240.971	152.12	134.101	191.506	-0.3526	0.00476313	TRUE	TRUE	TRUE	0.206928	0.0992487	FALSE
FBgn0024248	chico	91.8685	40.962	103.647	156.517	107.511	92.282	78.826	118.77	-0.404299	0.00477072	TRUE	TRUE	TRUE	0.244648	5.8369e-06	TRUE
FBgn0039809	CG15547	62.5539	38.9247	55	77.2944	175.199	51.6104	52.1595	101.368	-0.641036	0.00477074	TRUE	TRUE	TRUE	0.149507	0.0062907	TRUE
FBgn0034808	CG9896	75.3241	164.976	99.6565	193.388	124.673	216.844	113.319	178.302	-0.445667	0.0048167	TRUE	TRUE	TRUE	0.140774	0.0241854	TRUE
FBgn0028687	Rpt1	82.2279	100.808	256.783	79.5549	85.7984	32.7753	146.606	66.0429	0.757712	0.00481935	TRUE	TRUE	TRUE	0.0477595	2.87179e-38	TRUE
FBgn0029594	CG14806	75.5641	140.499	105.163	86.3613	66.2549	55.119	107.075	69.2451	0.429107	0.00494195	TRUE	TRUE	TRUE	0.270847	9.12332e-22	TRUE
FBgn0032816	Nf-YB	87.0842	63.1456	59.5875	6.18247	66.0446	12.0936	69.9391	28.1069	0.853318	0.00498414	TRUE	TRUE	TRUE	0.0796505	8.06131e-09	TRUE
FBgn0035477	CG14982	69.9857	84.6904	67.6373	89.3849	75.8557	91.6303	74.1045	85.6236	-0.144235	0.005007	TRUE	TRUE	TRUE	0.717487	0.000372931	TRUE
FBgn0032979	Clamp	88.4778	121.574	122.259	82.9971	97.2314	43.0609	110.77	74.4298	0.392444	0.00501576	TRUE	TRUE	TRUE	0.298421	6.28965e-18	TRUE
FBgn0033367	PPO2	105.634	115.875	69.2719	65.583	70.1671	64.8245	96.927	66.8582	0.367173	0.00505766	TRUE	TRUE	TRUE	0.347509	2.07019e-12	TRUE
FBgn0261085	Syt12	128.312	102.777	113.252	118.205	133.227	147.504	114.78	132.979	-0.146904	0.00508618	TRUE	TRUE	TRUE	0.652729	0.00543123	TRUE
FBgn0265177	CG44242	325.687	187.792	179.859	343.745	328.806	267.038	231.113	313.196	-0.301607	0.00511437	TRUE	TRUE	TRUE	0.203684	1.91321e-07	TRUE
FBgn0265487	mbl	590.866	679.554	528.733	599.694	782.549	844.049	599.717	742.097	-0.21222	0.005143	TRUE	TRUE	TRUE	0.260278	0.00169397	TRUE
FBgn0025809	Paf-AHalpha	44.2044	84.081	24.7398	90.6274	61.7018	121.948	51.0084	91.4257	-0.567523	0.0051471	TRUE	TRUE	TRUE	0.201395	0.961079	FALSE
FBgn0031945	CG7191	198.241	106.673	35.5315	190.57	251.752	156.784	113.482	199.702	-0.550604	0.00515428	TRUE	TRUE	TRUE	0.0827263	0.692581	FALSE
FBgn0043456	CG4747	195.302	142.021	148.133	312.955	158.532	258.654	161.819	243.38	-0.402575	0.00515518	TRUE	TRUE	TRUE	0.188042	1.27119e-09	TRUE
FBgn0037634	hng2	69.2119	47.6312	88.0076	34.1752	1.74401	58.1729	68.2836	31.364	0.741003	0.00523192	TRUE	TRUE	TRUE	0.133748	1.22165e-16	TRUE
FBgn0026179	siz	229.764	272.423	232.48	267.282	267.98	253.214	244.889	262.825	-0.0706542	0.00523508	TRUE	TRUE	TRUE	0.774886	6.06685e-12	TRUE
FBgn0259832	CG34229	5.15328	0	0.982911	51.6706	343.064	1.63682	2.0454	132.124	-1.93902	0.00529742	TRUE	TRUE	TRUE	0.0120178	1.10127e-70	TRUE
FBgn0033527	CG11777	33.4515	8.13866	38.5481	338.351	90.8369	27.6695	26.7127	152.286	-1.40306	0.00530497	TRUE	TRUE	TRUE	0.0221335	9.13556e-24	TRUE
FBgn0051660	pog	271.176	267.548	298.467	349.913	273.719	383.714	279.064	335.782	-0.184496	0.00531764	TRUE	TRUE	TRUE	0.405642	2.68057e-10	TRUE
FBgn0260970	Ubr3	114.281	149.239	130.393	105.957	93.9607	116.263	131.304	105.393	0.218938	0.0053754	TRUE	TRUE	TRUE	0.434609	4.18584e-13	TRUE
FBgn0265347	CR44301	3.26776	55.7751	35.8384	58.201	65.1217	45.4094	31.6271	56.244	-0.560296	0.00538225	TRUE	TRUE	TRUE	0.240352	0.803889	FALSE
FBgn0019650	toy	198.235	167.284	158.349	191.277	190.739	242.509	174.623	208.175	-0.175298	0.00539094	TRUE	TRUE	TRUE	0.501014	0.000429508	TRUE
FBgn0010265	RpS13	132.553	59.5382	118.265	176.928	153.386	110.601	103.452	146.972	-0.347567	0.00541307	TRUE	TRUE	TRUE	0.295411	1.83307e-05	TRUE
FBgn0030230	Rph	108.653	107.001	135.426	102.566	101.646	68.8375	117.027	91.0162	0.250048	0.00541519	TRUE	TRUE	TRUE	0.489472	9.12881e-16	TRUE
FBgn0261811	pico	176.285	77.1142	129.663	69.1912	84.9553	71.2285	127.687	75.125	0.518335	0.00544504	TRUE	TRUE	TRUE	0.107139	1.62527e-18	TRUE
FBgn0031247	CG11562	13.0623	17.6014	33.0116	49.9763	109.05	19.7075	21.2251	59.5779	-0.949291	0.00544656	TRUE	TRUE	TRUE	0.102789	0.0014548	TRUE
FBgn0267116	CR45556	119.404	118.222	44.0799	34.7246	47.024	46.388	93.902	42.7122	0.749406	0.00546087	TRUE	TRUE	TRUE	0.0414234	2.45949e-17	TRUE
FBgn0051998	CG31998	252.523	216.12	238.244	242.188	256.795	248.492	235.629	249.158	-0.0558158	0.00549529	TRUE	TRUE	TRUE	0.820426	2.63892e-10	TRUE
FBgn0031866	Nlg2	313.454	358.118	354.612	437.606	482.932	324.988	342.061	415.175	-0.193108	0.00550009	TRUE	TRUE	TRUE	0.327111	1.53426e-12	TRUE
FBgn0004919	gol	142.435	141.279	113.895	104.242	95.4675	117.97	132.536	105.893	0.223485	0.00552962	TRUE	TRUE	TRUE	0.426691	6.89946e-13	TRUE
FBgn0050362	boly	83.2089	77.4462	59.7203	14.7125	71.1528	9.19579	73.4585	31.687	0.794545	0.00553715	TRUE	TRUE	TRUE	0.0946349	1.67951e-10	TRUE
FBgn0025455	CycT	178.825	190.014	146.384	147.936	111.563	141.584	171.741	133.694	0.249131	0.00556103	TRUE	TRUE	TRUE	0.356797	1.64775e-21	TRUE
FBgn0030349	CG10353	45.6968	33.6169	33.942	67.9207	36.7612	62.6288	37.7519	55.7702	-0.385328	0.00563906	TRUE	TRUE	TRUE	0.374061	0.0111807	TRUE
FBgn0259238	CG42336	51.6038	55.3427	59.186	23.3935	55.0987	14.0802	55.3775	30.8575	0.56868	0.00565993	TRUE	TRUE	TRUE	0.194411	7.43834e-08	TRUE
FBgn0028684	Rpt5	87.377	27.2434	59.8482	23.3724	25.876	30.996	58.1562	26.7481	0.739847	0.00566788	TRUE	TRUE	TRUE	0.107591	9.74112e-12	TRUE
FBgn0024491	Bin1	39.5026	50.9732	47.5808	36.7524	27.7947	40.7962	46.0189	35.1144	0.268804	0.0056929	TRUE	TRUE	TRUE	0.516905	2.83069e-06	TRUE
FBgn0260442	rhea	107.615	112.99	125.36	179.328	124.835	118.43	115.322	140.864	-0.199406	0.00571166	TRUE	TRUE	TRUE	0.537649	1.91334e-10	TRUE
FBgn0003502	Btk29A	45.438	39.9464	48.8183	55.9629	44.5321	55.4629	44.7343	51.986	-0.149952	0.00575014	TRUE	TRUE	TRUE	0.719205	0.00432082	TRUE
FBgn0265262	Vha68-1	847.045	892.691	875.761	692.606	856.204	588.386	871.832	712.399	0.201275	0.00576409	TRUE	TRUE	TRUE	0.23296	3.44058e-73	TRUE
FBgn0267698	Pak	87.204	103.429	152.029	141.115	165.072	132.608	114.221	146.265	-0.246036	0.0057685	TRUE	TRUE	TRUE	0.441158	0.00747292	TRUE
FBgn0033229	CG12822	8.4294	43.9198	28.0469	86.0022	44.1908	33.1701	26.7987	54.4543	-0.680729	0.00579636	TRUE	TRUE	TRUE	0.188073	0.000442185	TRUE
FBgn0033828	CG17048	76.7114	63.2127	85.2591	36.5255	5.59183	70.532	75.0611	37.5498	0.666211	0.00586634	TRUE	TRUE	TRUE	0.112378	5.66194e-15	TRUE
FBgn0052000	CG32000	413.264	364.29	434.893	504.691	463.445	386.859	404.149	451.665	-0.111043	0.00588077	TRUE	TRUE	TRUE	0.56046	5.38616e-24	TRUE
FBgn0027363	Stam	79.4248	75.5014	87.6623	84.4609	94.9617	179.555	80.8628	119.659	-0.386954	0.00589296	TRUE	TRUE	TRUE	0.250844	0.161743	FALSE
FBgn0032456	MRP	52.2119	65.5753	46.146	66.8361	125.443	56.204	54.6444	82.8278	-0.410024	0.0059089	TRUE	TRUE	TRUE	0.321244	0.619445	FALSE
FBgn0037539	CG10435	10.1889	15.8973	57.79	129.117	214.314	22.7816	27.9587	122.071	-1.25458	0.00592117	TRUE	TRUE	TRUE	0.0103239	3.24144e-05	TRUE
FBgn0259994	CG42492	632.805	611.998	711.195	682.133	704.491	919.429	652	768.684	-0.164266	0.00592321	TRUE	TRUE	TRUE	0.378607	2.45962e-10	TRUE
FBgn0039260	Smg6	68.9256	100.766	125.694	77.109	66.6164	52.7392	98.462	65.4882	0.402241	0.00593078	TRUE	TRUE	TRUE	0.328047	9.01354e-18	TRUE
FBgn0027610	Dic1	97.5624	81.3484	41.8093	54.7571	33.8707	29.8185	73.5734	39.4821	0.603089	0.00611241	TRUE	TRUE	TRUE	0.164973	1.23704e-20	TRUE
FBgn0010406	RNaseX25	144.238	105.823	167.253	237.19	139.87	211.575	139.105	196.212	-0.340615	0.00614212	TRUE	TRUE	TRUE	0.218563	2.76535e-07	TRUE
FBgn0037822	CG14683	47.0053	102.799	27.515	33.7872	23.3968	20.8507	59.1064	26.0116	0.777624	0.006169	TRUE	TRUE	TRUE	0.121706	3.68652e-18	TRUE
FBgn0030320	CG2247	36.7377	55.2972	45.4702	50.1113	102.913	52.9055	45.835	68.6431	-0.398471	0.00618002	TRUE	TRUE	TRUE	0.380491	0.354818	FALSE
FBgn0267976	Tim23	197.491	354.333	330.773	604.104	1076.67	277.152	294.199	652.642	-0.757134	0.00624097	TRUE	TRUE	TRUE	0.00972847	3.04498e-07	TRUE
FBgn0243512	puc	257.746	146.149	210.397	369.111	259.061	216.045	204.764	281.406	-0.315288	0.00625422	TRUE	TRUE	TRUE	0.263316	1.05432e-15	TRUE
FBgn0003499	sr	323.254	165.004	230.205	195.581	126.248	139.676	239.488	153.835	0.435534	0.00629088	TRUE	TRUE	TRUE	0.114971	2.45075e-48	TRUE
FBgn0033062	Ars2	103.794	126.6	68.8932	166.652	122.191	112.873	99.7623	133.906	-0.292238	0.00631582	TRUE	TRUE	TRUE	0.391849	5.33769e-07	TRUE
FBgn0000414	Dab	111.69	130.41	143.235	119.253	96.7035	95.1919	128.445	103.716	0.21303	0.00631849	TRUE	TRUE	TRUE	0.476142	7.70787e-17	TRUE
FBgn0030674	CG8184	108.677	118.149	73.5631	78.6248	70.4371	64.0632	100.13	71.0417	0.339871	0.00634081	TRUE	TRUE	TRUE	0.382438	7.03164e-15	TRUE
FBgn0261294	CheB74a	207.766	96.564	173.661	137.583	6.91302	72.6167	159.33	72.3708	0.750617	0.00637617	TRUE	TRUE	TRUE	0.0320175	5.4913e-73	TRUE
FBgn0262869	Gfrl	212.552	235.296	187.464	140.771	138.435	199.557	211.771	159.588	0.281039	0.00639519	TRUE	TRUE	TRUE	0.274696	9.31998e-18	TRUE
FBgn0053919	CG33919	46.6479	3.04765	35.5896	35.8068	250.336	55.8991	28.4284	114.014	-1.20169	0.00640753	TRUE	TRUE	TRUE	0.0356589	3.97242e-33	TRUE
FBgn0265149	CR44218	208.598	236.908	222.642	211.751	147.281	173.365	222.716	177.466	0.226148	0.00649126	TRUE	TRUE	TRUE	0.336883	6.05984e-31	TRUE
FBgn0011305	Rsf1	234.765	149.023	260.479	247.059	256.239	330.912	214.756	278.07	-0.256945	0.00653501	TRUE	TRUE	TRUE	0.338505	0.0155835	TRUE
FBgn0003887	betaTub56D	657.909	977.049	667.565	533.826	688.156	387.926	767.508	536.636	0.354059	0.00653808	TRUE	TRUE	TRUE	0.0652056	7.19371e-94	TRUE
FBgn0002607	RpL19	115.263	113.811	62.1509	83.0917	44.0073	44.4117	97.0751	57.1702	0.517421	0.00661902	TRUE	TRUE	TRUE	0.185587	3.05986e-27	TRUE
FBgn0004188	snRNA:U6:96Aa	287.64	57.4212	8.70841	0	0	21.7529	117.923	7.25096	1.76829	0.00663042	TRUE	TRUE	TRUE	0.0119822	2.02586e-59	TRUE
FBgn0010228	HmgZ	398.272	233.933	340.941	403.876	357.182	509.001	324.382	423.353	-0.264723	0.00667349	TRUE	TRUE	TRUE	0.212792	4.57077e-05	TRUE
FBgn0003716	tkv	61.0526	54.7463	144.72	48.9971	59.0002	30.0155	86.8397	46.0043	0.614788	0.00668057	TRUE	TRUE	TRUE	0.154762	9.61297e-18	TRUE
FBgn0028863	CG4587	245.86	217.119	187.585	238.968	236.441	293.469	216.855	256.292	-0.166703	0.00668263	TRUE	TRUE	TRUE	0.511609	2.512e-05	TRUE
FBgn0004396	CrebA	121.766	122.657	83.5714	72.7569	76.4076	91.0796	109.331	80.0814	0.308849	0.00668756	TRUE	TRUE	TRUE	0.406205	5.02919e-11	TRUE
FBgn0002626	RpL32	26.9601	108.548	119.263	220.697	262.427	88.9857	84.9238	190.703	-0.767556	0.00669368	TRUE	TRUE	TRUE	0.0261601	0.860485	FALSE
FBgn0038803	CG5191	46.5486	54.1754	72.8208	35.395	53.601	26.6751	57.8482	38.557	0.40021	0.00670059	TRUE	TRUE	TRUE	0.310552	1.34962e-07	TRUE
FBgn0037521	CG2993	1000.26	997.083	1001.82	1032.42	976.156	1023.16	999.721	1010.58	-0.0108042	0.00676752	TRUE	TRUE	TRUE	0.953492	2.283e-55	TRUE
FBgn0033874	CG6347	56.9704	74.2586	91.9726	1.96501	26.8742	69.1881	74.4006	32.6758	0.779347	0.00679686	TRUE	TRUE	TRUE	0.0775631	1.95417e-06	TRUE
FBgn0052432	CG32432	319.118	348.488	277.858	257.838	287.698	241.816	315.155	262.451	0.182492	0.00680606	TRUE	TRUE	TRUE	0.407905	9.4048e-26	TRUE
FBgn0085423	CG34394	189.661	154.879	183.8	216.414	174.913	235.8	176.113	209.043	-0.170991	0.00681074	TRUE	TRUE	TRUE	0.510012	4.87714e-07	TRUE
FBgn0266354	CG45002	304.669	327.303	295.497	314.772	317.032	347.844	309.157	326.549	-0.054719	0.00682699	TRUE	TRUE	TRUE	0.785478	1.28998e-12	TRUE
FBgn0029137	Patsas	43.5834	104.465	62.9135	52.2727	40.9735	17.4614	70.3208	36.9025	0.623339	0.00683765	TRUE	TRUE	TRUE	0.163519	4.95597e-21	TRUE
FBgn0085436	Not1	279.283	300.093	311.682	288.309	248.75	220.379	297.019	252.479	0.16211	0.00684276	TRUE	TRUE	TRUE	0.473295	1.70936e-33	TRUE
FBgn0026418	Hsc70Cb	82.6484	63.5305	56.7147	88.838	104.522	65.9643	67.6312	86.4413	-0.244172	0.00688909	TRUE	TRUE	TRUE	0.541487	0.00845491	TRUE
FBgn0052772	CG32772	36.7753	39.6436	37.2868	60.1367	2891.06	35.6572	37.9019	995.618	-1.85331	0.00689699	TRUE	TRUE	TRUE	0.0144252	0	TRUE
FBgn0051323	CG31323	96.9851	128.906	140.056	126.843	212.184	147.631	121.982	162.22	-0.28316	0.00693768	TRUE	TRUE	TRUE	0.401594	0.703735	FALSE
FBgn0267350	PI4KIIIalpha	121.351	100.407	87.1387	85.9822	87.8259	52.2686	102.965	75.3589	0.30962	0.00694716	TRUE	TRUE	TRUE	0.401151	1.40647e-15	TRUE
FBgn0004118	nAChRbeta2	232.629	284.224	230.853	256.111	361.041	276.956	249.235	298.036	-0.178342	0.00698564	TRUE	TRUE	TRUE	0.435504	0.0010833	TRUE
FBgn0263325	CR43406	13.9083	82.254	48.0822	126.152	84.8997	58.442	48.0815	89.8313	-0.605451	0.00703861	TRUE	TRUE	TRUE	0.147404	0.000707667	TRUE
FBgn0031245	CG3625	151.632	165.605	77.8253	71.7752	67.1181	90.7788	131.687	76.5574	0.529473	0.00707932	TRUE	TRUE	TRUE	0.0886599	7.94198e-20	TRUE
FBgn0000810	fs(1)K10	57.3047	38.537	57.5505	51.3168	78.2828	80.3307	51.1308	69.9768	-0.311228	0.00711713	TRUE	TRUE	TRUE	0.489975	0.750974	FALSE
FBgn0027499	wde	210.362	212.291	166.557	222.185	214.793	216.97	196.404	217.983	-0.10415	0.00713772	TRUE	TRUE	TRUE	0.641699	6.56085e-09	TRUE
FBgn0027654	jdp	826.974	976.203	1158.57	1134.95	1059.81	1318.73	987.25	1171.16	-0.170414	0.00714187	TRUE	TRUE	TRUE	0.447553	5.24017e-24	TRUE
FBgn0032515	loqs	41.9685	82.2462	45.0959	39.2516	17.1857	41.3149	56.4369	32.584	0.535893	0.00715099	TRUE	TRUE	TRUE	0.185426	9.42471e-13	TRUE
FBgn0034072	Dg	301.931	281.435	237.237	348.635	343.148	263.424	273.534	318.402	-0.151598	0.00722888	TRUE	TRUE	TRUE	0.483252	9.22504e-14	TRUE
FBgn0000283	Cp190	72.9227	88.7802	108.84	92.8435	215.775	114.029	90.1808	140.883	-0.438856	0.00724202	TRUE	TRUE	TRUE	0.208978	0.0125492	TRUE
FBgn0262477	FoxP	249.756	282.06	263.515	355.953	256.112	344.125	265.11	318.73	-0.183679	0.00729378	TRUE	TRUE	TRUE	0.407455	2.23828e-13	TRUE
FBgn0036928	Tom20	146.122	98.5146	131.286	77.7275	29.533	113.483	125.308	73.5811	0.520155	0.00731339	TRUE	TRUE	TRUE	0.145885	5.91122e-22	TRUE
FBgn0038659	EndoA	380.079	390.718	373.513	366.832	471.494	493.329	381.437	443.885	-0.151331	0.00732459	TRUE	TRUE	TRUE	0.428874	8.71119e-05	TRUE
FBgn0026741	mRpL18	295.759	36.1764	213.432	4.35488	57.6034	34.0746	181.789	32.011	1.40111	0.00733095	TRUE	TRUE	TRUE	0.00190761	8.99183e-55	TRUE
FBgn0031047	Rcd-1	79.6552	111.519	235.247	90.2585	72.8313	62.4865	142.14	75.1921	0.616091	0.00733209	TRUE	TRUE	TRUE	0.0830144	1.27426e-32	TRUE
FBgn0264000	GluRIB	160.2	151.391	162.059	151.242	234.496	206.045	157.883	197.261	-0.221757	0.00736787	TRUE	TRUE	TRUE	0.376573	0.337435	FALSE
FBgn0259936	Uhg3	63.4858	89.372	119.613	84.268	34.194	17.8286	90.8236	45.4302	0.666307	0.00742791	TRUE	TRUE	TRUE	0.096245	5.74335e-40	TRUE
FBgn0039929	CG11076	75.7036	318.259	158.975	64.6982	111.076	35.2391	184.312	70.3377	0.895148	0.00746674	TRUE	TRUE	TRUE	0.0205001	6.6881e-44	TRUE
FBgn0000114	aret	84.292	77.353	136.634	85.1333	61.6328	54.0411	99.4262	66.9357	0.3906	0.00747725	TRUE	TRUE	TRUE	0.331123	6.88916e-20	TRUE
FBgn0267378	sau	240.668	236.794	176.188	272.717	246.129	233.304	217.883	250.717	-0.140134	0.00759574	TRUE	TRUE	TRUE	0.577175	2.0643e-11	TRUE
FBgn0052370	tRNA:CR32370	1545.9	468.921	12.7644	0	0	74.3968	675.861	24.7989	1.85843	0.00774446	TRUE	TRUE	TRUE	0.000878008	0	TRUE
FBgn0016650	Lgr1	123.996	144.015	201.481	205.246	166.416	235.231	156.497	202.297	-0.255301	0.00782176	TRUE	TRUE	TRUE	0.353587	0.000245354	TRUE
FBgn0259745	wech	86.2415	91.4167	65.1567	87.425	92.9008	134.161	80.9383	104.829	-0.25721	0.0078586	TRUE	TRUE	TRUE	0.458535	0.324994	FALSE
FBgn0259143	CG42258	285.761	242.488	269.145	327.681	263.249	432.998	265.798	341.309	-0.248757	0.00794377	TRUE	TRUE	TRUE	0.289476	6.23116e-05	TRUE
FBgn0010379	Akt1	74.2723	94.1906	97.0913	92.1566	101.239	135.676	88.5181	109.691	-0.213638	0.0079599	TRUE	TRUE	TRUE	0.553763	0.147066	FALSE
FBgn0033550	CG12341	67.5061	46.6789	87.6739	29.8824	57.8879	39.8506	67.2863	42.5403	0.450638	0.00796745	TRUE	TRUE	TRUE	0.311666	1.13132e-06	TRUE
FBgn0026438	Eaat2	558.209	486.763	549.657	457.861	510.325	375.117	531.543	447.767	0.171091	0.00801972	TRUE	TRUE	TRUE	0.325589	1.27781e-45	TRUE
FBgn0265434	zip	95.2172	117.125	115.821	163.93	152.479	101.504	109.388	139.305	-0.240594	0.00805519	TRUE	TRUE	TRUE	0.462353	9.84642e-07	TRUE
FBgn0261555	CG42673	218.198	228.555	203.281	120.415	187.762	190.805	216.678	166.327	0.262926	0.00807857	TRUE	TRUE	TRUE	0.273661	9.1712e-12	TRUE
FBgn0037162	CG11449	89.7301	63.2373	46.1002	216.834	79.7354	76.0499	66.3559	124.206	-0.607155	0.00808161	TRUE	TRUE	TRUE	0.112822	1.28857e-14	TRUE
FBgn0263468	snoRNA:SC35-a	47.8952	74.5778	106.578	534.996	79.11	116.631	76.3505	243.579	-1.04541	0.00819976	TRUE	TRUE	TRUE	0.0334703	1.17372e-48	TRUE
FBgn0267568	CR45908	232.601	0	59.5462	0	0	5.4484	97.3824	1.81613	1.92677	0.0082041	TRUE	TRUE	TRUE	0.0102368	3.42709e-63	TRUE
FBgn0032988	Tif-IA	162.083	318.482	141.947	106.015	149.023	124.354	207.504	126.464	0.485316	0.00822888	TRUE	TRUE	TRUE	0.0930111	1.82915e-24	TRUE
FBgn0003162	Pu	133.185	153.518	149.867	186.005	165.48	139.388	145.524	163.624	-0.1171	0.0082369	TRUE	TRUE	TRUE	0.677569	4.93542e-10	TRUE
FBgn0032511	ND-B22	188.601	266.804	336.677	199.058	205.531	122.136	264.027	175.575	0.402421	0.00825138	TRUE	TRUE	TRUE	0.0857242	4.12629e-42	TRUE
FBgn0032475	Sfmbt	50.3307	55.1688	32.4104	79.9256	70.3329	44.1459	45.97	64.8015	-0.340006	0.00825422	TRUE	TRUE	TRUE	0.421809	0.00185716	TRUE
FBgn0003345	sd	66.8547	56.2779	49.0138	71.0972	58.1828	94.2864	57.3821	74.5221	-0.259886	0.00825706	TRUE	TRUE	TRUE	0.49439	0.0838426	FALSE
FBgn0032897	CG9336	14.583	254.911	0	0	0	0.482495	89.8313	0.160832	1.99285	0.00826883	TRUE	TRUE	TRUE	0.0212027	8.50745e-66	TRUE
FBgn0012344	Dh44	453.585	838.324	339.069	769.582	815.365	745.632	543.659	776.86	-0.353195	0.00832545	TRUE	TRUE	TRUE	0.0752949	1.03634e-05	TRUE
FBgn0024807	DIP1	571.142	508.429	586.971	539.61	799.036	676.071	555.514	671.572	-0.189161	0.00834174	TRUE	TRUE	TRUE	0.309347	0.000628798	TRUE
FBgn0011936	tRNA:N5:42Af	244.265	106.75	0	0	0	10.4845	117.005	3.49483	1.88399	0.00835422	TRUE	TRUE	TRUE	0.00480742	1.40091e-70	TRUE
FBgn0001142	Gs1	146.752	148.328	188.134	115.637	155.492	96.2811	161.071	122.47	0.27228	0.0084201	TRUE	TRUE	TRUE	0.33543	1.95825e-15	TRUE
FBgn0264602	CR43951	138.949	266.846	39.8005	35.6269	18.5114	58.8712	148.532	37.6698	1.19077	0.0084638	TRUE	TRUE	TRUE	0.00708434	8.60318e-50	TRUE
FBgn0264959	Src42A	127.448	105.304	88.7061	126.679	144.57	109.368	107.153	126.872	-0.168527	0.00852794	FALSE	TRUE	TRUE	0.589605	0.000333206	TRUE
FBgn0022935	D19A	39.8924	76.6956	46.6909	16.5467	45.0888	32.6372	54.4263	31.4242	0.535863	0.00865218	FALSE	TRUE	TRUE	0.245178	3.9556e-05	TRUE
FBgn0031632	CG15628	444.612	473.116	392.12	476.149	460.93	723.54	436.616	553.54	-0.236173	0.00871566	FALSE	TRUE	TRUE	0.22686	0.00101724	TRUE
FBgn0034606	ASPP	73.7135	60.9151	91.286	51.812	46.7374	67.9102	75.3049	55.4865	0.303052	0.00872639	FALSE	TRUE	TRUE	0.405502	3.10804e-08	TRUE
FBgn0032453	CG6180	154.701	135.101	132.462	31.5942	51.0776	140.338	140.755	74.3366	0.61758	0.00874319	FALSE	TRUE	TRUE	0.0844178	4.51445e-12	TRUE
FBgn0038488	m-cup	42.2995	28.9805	24.0964	115.035	35.4805	37.7088	31.7921	62.7414	-0.654779	0.00876393	FALSE	TRUE	TRUE	0.21218	2.85794e-09	TRUE
FBgn0261983	l(2)gd1	117.534	191.004	43.706	77.1206	33.7514	22.0328	117.415	44.3016	0.904215	0.00879431	FALSE	TRUE	TRUE	0.0364081	2.67078e-51	TRUE
FBgn0039802	dj-1beta	8.66426	32.3309	77.544	75.6193	153.64	46.0431	39.5131	91.7675	-0.796073	0.00882039	FALSE	TRUE	TRUE	0.116076	0.0018655	TRUE
FBgn0000116	Argk	571.245	414.628	470.744	379.36	446.469	210.124	485.539	345.318	0.337534	0.00888078	FALSE	TRUE	TRUE	0.0834853	1.83108e-65	TRUE
FBgn0266945	CR45396	0	9.17025	38.2455	30.7832	202.647	26.0547	15.8053	86.4949	-1.382	0.00888174	FALSE	TRUE	TRUE	0.0332152	2.34123e-29	TRUE
FBgn0030429	CG4661	18.725	57.1491	16.4839	53.2087	58.4439	45.3693	30.786	52.3406	-0.518597	0.00889444	FALSE	TRUE	TRUE	0.291324	0.701911	FALSE
FBgn0038947	Sar1	213.947	252.217	405.889	336.299	367.022	561.63	290.684	421.65	-0.367709	0.00892826	FALSE	TRUE	TRUE	0.104893	0.589874	FALSE
FBgn0262146	MtnE	2.8636	49.9057	191.166	0.755595	1.23389	10.0051	81.3119	3.99821	1.81253	0.0089782	FALSE	TRUE	TRUE	0.0106055	3.50436e-45	TRUE
FBgn0036813	Atg3	116.031	76.5582	55.7096	212.201	164.212	74.3446	82.7663	150.253	-0.579235	0.00897931	FALSE	TRUE	TRUE	0.113106	3.00099e-06	TRUE
FBgn0033246	ACC	81.2191	94.242	50.5284	47.577	59.3523	39.6366	75.3298	48.8553	0.426372	0.00908556	FALSE	TRUE	TRUE	0.27418	8.31197e-11	TRUE
FBgn0029864	CG15894	163.965	191.699	157.277	101.128	156.188	139.672	170.98	132.329	0.254863	0.00920671	FALSE	TRUE	TRUE	0.374111	2.10528e-10	TRUE
FBgn0004860	ph-d	168.266	135.541	115.372	118.888	113.395	47.0501	139.727	93.111	0.400413	0.00926387	FALSE	TRUE	TRUE	0.247818	3.14982e-28	TRUE
FBgn0005624	Psc	55.1706	46.5958	68.6149	49.2207	25.0388	44.5273	56.7937	39.5956	0.356848	0.00936197	FALSE	TRUE	TRUE	0.34826	3.90367e-11	TRUE
FBgn0051518	tRNA:CR31518	122.133	0	97.0625	0	0	32.3272	73.0651	10.7757	1.4859	0.00947816	FALSE	TRUE	TRUE	0.0145734	5.29176e-25	TRUE
FBgn0086054	snoRNA:Me18S-G1358b	26.055	421.307	0	0	0	10.3447	149.121	3.44823	1.9096	0.00949385	FALSE	TRUE	TRUE	0.0142624	7.89385e-93	TRUE
FBgn0039623	CG1951	163.046	91.2027	106.793	103.555	74.7593	70.3898	120.347	82.9015	0.36847	0.00950607	FALSE	TRUE	TRUE	0.326139	8.8065e-23	TRUE
FBgn0035146	CG13893	76.458	51.3137	73.552	53.9545	29.2097	54.3591	67.1079	45.8411	0.376573	0.00952638	FALSE	TRUE	TRUE	0.391827	5.78387e-12	TRUE
FBgn0036372	Abp1	55.4971	94.2675	87.5892	51.304	38.7323	67.344	79.1179	52.4601	0.405202	0.00955404	FALSE	TRUE	TRUE	0.320232	5.20194e-11	TRUE
FBgn0267659	CR45997	58.3854	263.317	43.181	11.004	16.6861	59.6082	121.628	29.0994	1.22776	0.0096323	FALSE	TRUE	TRUE	0.0259925	3.51109e-32	TRUE
FBgn0028494	CG6424	1377.29	1445.23	1348.33	1352.84	1212.21	1175.33	1390.28	1246.8	0.108821	0.00974693	FALSE	TRUE	TRUE	0.602445	4.46876e-125	TRUE
FBgn0035526	CG1316	161.818	121.665	377.207	513.993	285.863	309.014	220.23	369.624	-0.506546	0.0098165	FALSE	TRUE	TRUE	0.0609578	1.91707e-15	TRUE
FBgn0035936	Tsp66E	420.412	366.142	502.79	468.019	467.103	551.847	429.781	495.657	-0.142365	0.00982942	FALSE	TRUE	TRUE	0.45761	3.17038e-11	TRUE
FBgn0035287	CG13937	117.135	124.223	125.101	86.75	100.196	117.152	122.153	101.366	0.185997	0.00985402	FALSE	TRUE	TRUE	0.596291	3.317e-08	TRUE
FBgn0011227	ox	150.544	340.748	132.31	297.921	289.36	358.627	207.867	315.303	-0.410709	0.00987552	FALSE	TRUE	TRUE	0.108243	0.211498	FALSE
FBgn0013750	Arf51F	155.434	218.652	218.743	103.365	140.266	178.378	197.61	140.67	0.336644	0.00987813	FALSE	TRUE	TRUE	0.199934	9.03992e-14	TRUE
FBgn0033015	d4	112.564	175.255	184.05	159.799	331.409	210.442	157.289	233.883	-0.391612	0.0099171	FALSE	TRUE	TRUE	0.179394	0.0231402	TRUE
FBgn0045073	Stim	101.687	74.5627	79.0274	171.849	174.445	75.2629	85.0923	140.519	-0.491347	0.0100094	FALSE	TRUE	TRUE	0.168881	0.00187372	TRUE
FBgn0266124	ghi	373.582	427.528	318.844	73.9767	373.738	171.422	373.318	206.379	0.575953	0.0100538	FALSE	TRUE	TRUE	0.015124	6.4243e-23	TRUE
FBgn0051072	Lerp	248.498	294.028	273.675	240.3	256.153	187.34	272.067	227.931	0.176546	0.0102218	FALSE	TRUE	TRUE	0.439536	3.84095e-26	TRUE
FBgn0051211	CG31211	491.453	423.109	479.947	645.293	521.594	442.973	464.837	536.62	-0.143358	0.0102817	FALSE	TRUE	TRUE	0.439861	8.96391e-35	TRUE
FBgn0033524	Cyp49a1	164.145	239.213	127.795	100.346	144.518	113.6	177.051	119.488	0.388233	0.0102842	FALSE	TRUE	TRUE	0.154932	2.00464e-17	TRUE
FBgn0020440	Fak	139.388	119.996	111.305	72.7355	77.4037	120.812	123.563	90.317	0.310885	0.0104162	FALSE	TRUE	TRUE	0.381871	5.19995e-10	TRUE
FBgn0034326	CG18540	24.933	120.39	36.41	83.2636	200.597	101.467	60.5775	128.443	-0.718074	0.0104533	FALSE	TRUE	TRUE	0.0567112	7.83601e-07	TRUE
FBgn0039261	CG6422	125.216	122.498	123.825	109.819	78.8103	113.271	123.846	100.633	0.206815	0.0104564	FALSE	TRUE	TRUE	0.549439	2.02288e-14	TRUE
FBgn0052113	CG32113	64.0784	61.5461	61.0317	45.0586	62.924	37.9745	62.2187	48.6524	0.244723	0.0104572	FALSE	TRUE	TRUE	0.556067	2.97319e-06	TRUE
FBgn0265726	NnaD	28.6727	33.5381	39.6039	59.5989	51.2652	30.7677	33.9382	47.2106	-0.327111	0.010482	FALSE	TRUE	TRUE	0.474036	0.00426616	TRUE
FBgn0026370	SRPK	155.214	166.234	153.174	154.132	183.822	231.643	158.207	189.866	-0.181906	0.0105706	FALSE	TRUE	TRUE	0.490908	0.0453094	FALSE
FBgn0011582	Dop1R1	287.82	260.862	336.041	289.146	370.848	369.885	294.908	343.293	-0.15163	0.0106083	FALSE	TRUE	TRUE	0.472502	0.000239639	TRUE
FBgn0267802	CR46127	50.875	59.7649	55.9826	62.8173	54.8034	75.0992	55.5408	64.24	-0.145251	0.0106557	FALSE	TRUE	TRUE	0.711934	0.0120935	TRUE
FBgn0038316	CG6276	37.3296	41.5534	31.7307	35.331	50.1194	57.7808	36.8712	47.7437	-0.256988	0.0107531	FALSE	TRUE	TRUE	0.562699	0.949485	FALSE
FBgn0034720	Liprin-gamma	463.54	478.42	439.272	346.307	458.023	333.799	460.411	379.376	0.192988	0.0107697	FALSE	TRUE	TRUE	0.277744	5.71507e-32	TRUE
FBgn0264330	CG43789	57.4742	127.233	189.884	373.715	141.514	182.554	124.864	232.594	-0.602759	0.0108133	FALSE	TRUE	TRUE	0.0881561	1.88323e-17	TRUE
FBgn0031700	CG14022	25.2961	265.589	40.7097	41.7167	0	1.25542	110.532	14.324	1.5411	0.010815	FALSE	TRUE	TRUE	0.0191252	7.28005e-89	TRUE
FBgn0266366	CR45014	100.619	0	1.2626	8.73336	315.182	136.668	33.9605	153.528	-1.27546	0.0108314	FALSE	TRUE	TRUE	0.0273196	8.49136e-74	TRUE
FBgn0030243	CG2186	81.8218	125.204	89.2733	126.807	99.8037	174.713	98.7665	133.775	-0.301093	0.0108389	FALSE	TRUE	TRUE	0.37202	0.0664241	FALSE
FBgn0039234	nct	103.193	50.2175	127.093	35.1337	64.5452	50.9518	93.5013	50.2102	0.602472	0.0109094	FALSE	TRUE	TRUE	0.134881	6.62053e-12	TRUE
FBgn0036111	Aps	200.484	229.869	326.61	281.636	441.733	277.561	252.321	333.644	-0.277568	0.0110105	FALSE	TRUE	TRUE	0.268492	0.101267	FALSE
FBgn0051729	CG31729	124.807	91.4433	122.683	105.49	54.2701	82.5288	112.978	80.7631	0.332553	0.011129	FALSE	TRUE	TRUE	0.352536	3.40858e-22	TRUE
FBgn0004102	oc	40.7691	35.9963	56.5064	46.513	54.29	79.9161	44.4239	60.2397	-0.302221	0.0111409	FALSE	TRUE	TRUE	0.479179	1	FALSE
FBgn0029974	dpr14	271.914	189.271	171.491	308.685	209.158	311.249	210.892	276.364	-0.268738	0.0111945	FALSE	TRUE	TRUE	0.326789	1.69867e-08	TRUE
FBgn0051200	CG31200	358.79	194.73	274.448	240.903	165.64	159.41	275.989	188.651	0.375938	0.0112023	FALSE	TRUE	TRUE	0.111644	1.42871e-52	TRUE
FBgn0263993	CG43736	105.036	94.423	122.718	147.639	110.144	115.634	107.392	124.473	-0.147328	0.0112453	FALSE	TRUE	TRUE	0.63712	2.49446e-08	TRUE
FBgn0010414	SerT	183.325	138.558	143.012	138.373	133.055	95.3819	154.965	122.27	0.235865	0.0114735	FALSE	TRUE	TRUE	0.399714	3.99702e-20	TRUE
FBgn0003891	tud	202.378	159.975	197.154	244.225	284.965	169.786	186.502	232.992	-0.221648	0.0114936	FALSE	TRUE	TRUE	0.427487	1.25595e-06	TRUE
FBgn0039494	grass	14.6503	39.2293	187.273	31.5942	8.80124	4.47435	80.3843	14.9566	1.3725	0.0114987	FALSE	TRUE	TRUE	0.028405	1.33158e-49	TRUE
FBgn0267327	Acp33A	10.058	32.2692	53.4415	89.0957	30.9561	111.814	31.9229	77.2886	-0.830786	0.0115057	FALSE	TRUE	TRUE	0.0924529	0.823456	FALSE
FBgn0011787	mRpL12	56.9291	38.6531	78.9126	5.24002	52.768	30.4874	58.1649	29.4985	0.654012	0.0115576	FALSE	TRUE	TRUE	0.158993	0.000223418	TRUE
FBgn0085384	CG34355	216.751	228.185	204.113	163.825	171.044	209.781	216.35	181.55	0.174917	0.0115769	FALSE	TRUE	TRUE	0.454275	9.21779e-15	TRUE
FBgn0010313	corto	155.922	161.469	144.525	212.442	145.051	212.642	153.972	190.045	-0.209716	0.0116554	FALSE	TRUE	TRUE	0.434774	9.97625e-08	TRUE
FBgn0036489	CG7011	63.6581	9.80332	9.01965	55.1899	52.5078	66.4356	27.4937	58.0444	-0.714319	0.0116973	FALSE	TRUE	TRUE	0.150479	0.28398	FALSE
FBgn0033688	Prp8	113.106	65.2219	63.3554	69.2848	36.7006	49.1033	80.5612	51.6962	0.436497	0.011713	FALSE	TRUE	TRUE	0.288971	1.15569e-18	TRUE
FBgn0036583	CG13055	62.4851	44.149	60.2601	52.488	32.7727	39.1178	55.6314	41.4595	0.29193	0.0117977	FALSE	TRUE	TRUE	0.44137	1.48084e-10	TRUE
FBgn0030996	CG14194	80.5886	114.611	53.3983	63.8454	30.3732	53.3538	82.8658	49.1908	0.510009	0.0118492	FALSE	TRUE	TRUE	0.211981	1.5881e-19	TRUE
FBgn0004656	fs(1)h	102.925	168.977	129.654	167.168	140.892	191.567	133.852	166.542	-0.217649	0.0118543	FALSE	TRUE	TRUE	0.434356	0.000273272	TRUE
FBgn0033872	CG6329	577.062	691.21	508.382	612.97	666.97	882.135	592.218	720.691	-0.195708	0.0118927	FALSE	TRUE	TRUE	0.300818	7.07328e-06	TRUE
FBgn0263398	CG6364	84.5014	106.973	110.678	73.4194	91.8412	80.3997	100.718	81.8867	0.206248	0.0119046	FALSE	TRUE	TRUE	0.559885	3.76497e-08	TRUE
FBgn0014859	Hr38	1129.2	842.343	640.802	837.969	422.729	343.655	870.782	534.784	0.478096	0.0119208	FALSE	TRUE	TRUE	0.0150208	1.0839e-254	TRUE
FBgn0021847	l(2)k14710	34.4447	18.3722	47.9538	44.4288	70.399	36.8756	33.5903	50.5678	-0.403468	0.0119504	FALSE	TRUE	TRUE	0.413641	0.949269	FALSE
FBgn0030063	CG1789	30.6752	0.510304	77.4694	179.117	40.9988	77.1342	36.2183	99.0834	-0.929258	0.0119958	FALSE	TRUE	TRUE	0.0627747	1.18676e-08	TRUE
FBgn0265959	rdgC	87.0622	98.6417	64.636	94.5779	141.804	86.9041	83.4466	107.762	-0.254334	0.0120219	FALSE	TRUE	TRUE	0.465281	0.16396	FALSE
FBgn0025802	Sbf	58.1797	124.322	60.1659	50.9259	60.0282	42.4779	80.8893	51.144	0.450573	0.0120384	FALSE	TRUE	TRUE	0.277792	3.27069e-12	TRUE
FBgn0036509	CG7739	194.898	145.838	99.0624	53.4041	130.121	78.0614	146.6	87.1957	0.508171	0.012088	FALSE	TRUE	TRUE	0.124657	7.13896e-13	TRUE
FBgn0014189	Hel25E	17.1146	25.6242	61.9696	56.7238	161.578	36.2403	34.9028	84.8475	-0.834147	0.0120881	FALSE	TRUE	TRUE	0.0919179	3.16582e-06	TRUE
FBgn0029975	CG1444	204.581	258.941	347.854	95.6388	266.059	101.248	270.459	154.315	0.546849	0.0121287	FALSE	TRUE	TRUE	0.049174	5.71619e-25	TRUE
FBgn0264384	CR43836	131.749	84.3442	76.5428	93.5017	29.6894	42.328	97.5453	55.173	0.554907	0.0121384	FALSE	TRUE	TRUE	0.183038	1.52516e-35	TRUE
FBgn0010280	Taf4	223.235	211.636	191.522	217.039	216.704	265.964	208.798	233.235	-0.11057	0.0121991	FALSE	TRUE	TRUE	0.666119	2.02667e-06	TRUE
FBgn0000541	E(bx)	316.247	364.888	405.943	370.645	409.495	409.27	362.359	396.47	-0.089904	0.0122423	FALSE	TRUE	TRUE	0.636462	2.38239e-11	TRUE
FBgn0085419	Rgk2	148.998	121.308	118.262	129.496	86.4248	64.7342	129.523	93.5515	0.322505	0.0122956	FALSE	TRUE	TRUE	0.299701	4.5657e-28	TRUE
FBgn0052406	PVRAP	366.022	403.53	381.466	242.883	305.404	371.713	383.673	306.666	0.223097	0.0123267	FALSE	TRUE	TRUE	0.263911	2.82475e-21	TRUE
FBgn0259224	CG42324	228.333	165.898	179.917	189.173	325.505	234.167	191.383	249.615	-0.264093	0.0124838	FALSE	TRUE	TRUE	0.332661	0.718032	FALSE
FBgn0051677	CG31677	50.9194	59.0011	35.8926	28.2344	23.0534	45.1213	48.6043	32.1364	0.407922	0.0125095	FALSE	TRUE	TRUE	0.34837	2.50916e-06	TRUE
FBgn0032748	CG10492	63.4665	93.8161	96.5208	124.244	85.7353	108.824	84.6011	106.268	-0.227032	0.0125285	FALSE	TRUE	TRUE	0.529201	1.92011e-05	TRUE
FBgn0013973	Gycbeta100B	380.876	400.977	365.18	328.76	374.435	254.451	382.344	319.215	0.179967	0.0126072	FALSE	TRUE	TRUE	0.355187	1.66578e-34	TRUE
FBgn0015299	Ssb-c31a	133.981	303.764	126.906	119.044	54.9817	130.997	188.217	101.674	0.597069	0.0126316	FALSE	TRUE	TRUE	0.073626	1.92258e-40	TRUE
FBgn0003656	sws	104.134	87.7002	146.36	75.1589	83.2658	92.8981	112.731	83.7743	0.294721	0.012704	FALSE	TRUE	TRUE	0.403247	1.12819e-10	TRUE
FBgn0052062	A2bp1	297.644	352.871	365.228	443.976	323.845	451.758	338.581	406.526	-0.182377	0.0127058	FALSE	TRUE	TRUE	0.352523	3.8694e-15	TRUE
FBgn0035415	CG14966	45.7738	29.1578	8.73066	211.913	314.676	23.791	27.8874	183.46	-1.4722	0.0127715	FALSE	TRUE	TRUE	0.00280573	1.33495e-07	TRUE
FBgn0040020	MED21	754.874	480.216	645.54	769.708	640.613	1155.57	626.877	855.298	-0.308224	0.012789	FALSE	TRUE	TRUE	0.15276	0.000905959	TRUE
FBgn0005616	msl-2	40.2583	42.8385	29.9376	44.3662	38.8065	60.6373	37.6781	47.9367	-0.239643	0.0128236	FALSE	TRUE	TRUE	0.588706	0.185031	FALSE
FBgn0267625	CR45963	73.2224	0	85.1058	119.999	137.418	58.1435	52.7761	105.187	-0.663581	0.0131374	FALSE	TRUE	TRUE	0.109703	0.516235	FALSE
FBgn0001247	Ide	119.327	157.73	194.678	331.163	381.033	135.588	157.245	282.595	-0.569979	0.0131826	FALSE	TRUE	TRUE	0.0679359	0.00696599	TRUE
FBgn0038829	CG17271	147.375	56.3466	137.873	46.7581	59.0525	70.0535	113.865	58.6214	0.640557	0.0132431	FALSE	TRUE	TRUE	0.102102	2.90461e-17	TRUE
FBgn0030850	stas	80.8006	33.4805	119.283	110.731	103.099	119.917	77.8547	111.249	-0.353187	0.0132782	FALSE	TRUE	TRUE	0.342517	0.0978694	FALSE
FBgn0266680	CR45170	165.052	168.835	149.364	489.551	273.834	140.629	161.084	301.338	-0.606608	0.0133066	FALSE	TRUE	TRUE	0.0423652	2.24976e-23	TRUE
FBgn0050005	GstT2	10.4646	7.91633	32.0405	88.6491	103.234	11.371	16.8071	67.7512	-1.20495	0.0133206	FALSE	TRUE	TRUE	0.0481458	0.447183	FALSE
FBgn0015949	hrg	160.129	176.993	170.78	185.496	206.599	159.618	169.301	183.904	-0.0826922	0.0133404	FALSE	TRUE	TRUE	0.755433	3.67393e-08	TRUE
FBgn0032120	CG33298	98.3823	61.8534	70.9278	187.049	119.134	68.3706	77.0545	124.851	-0.473454	0.0133451	FALSE	TRUE	TRUE	0.16558	2.86984e-09	TRUE
FBgn0003429	slo	445.317	431.288	515.585	573.954	445.196	703.023	464.063	574.058	-0.211911	0.0133648	FALSE	TRUE	TRUE	0.264802	8.00977e-12	TRUE
FBgn0036697	rogdi	87.8694	183.368	70.265	63.3494	71.4097	68.5393	113.834	67.7661	0.507358	0.0133682	FALSE	TRUE	TRUE	0.205347	9.68327e-17	TRUE
FBgn0036926	CG7646	223.544	249.966	332.146	284.689	354.721	306.71	268.552	315.373	-0.160367	0.0133806	FALSE	TRUE	TRUE	0.470551	1.52151e-05	TRUE
FBgn0050121	CR30121	99.2361	83.9927	121.997	81.0209	92.02	21.9358	101.742	64.9922	0.440819	0.0134153	FALSE	TRUE	TRUE	0.260836	8.2335e-21	TRUE
FBgn0016926	Pino	112.106	169.78	183.412	148.676	51.8456	85.6017	155.099	95.3745	0.476894	0.0134181	FALSE	TRUE	TRUE	0.117251	1.85735e-46	TRUE
FBgn0261278	grp	229.444	180.928	203.23	204.412	121.164	137.536	204.534	154.371	0.279534	0.0134339	FALSE	TRUE	TRUE	0.326747	5.90358e-38	TRUE
FBgn0030976	CG7378	57.6411	66.1997	55.5629	123.195	54.2589	117.103	59.8013	98.1857	-0.485919	0.0134984	FALSE	TRUE	TRUE	0.219494	0.00294243	TRUE
FBgn0038057	CG12267	80.1575	61.3316	41.2365	59.3815	27.5112	16.6656	60.9085	34.5194	0.553069	0.0136389	FALSE	TRUE	TRUE	0.20095	3.51982e-23	TRUE
FBgn0030892	CG7206	22.61	35.2409	48.8384	47.4213	58.9121	37.1353	35.5631	47.8229	-0.29405	0.0136572	FALSE	TRUE	TRUE	0.524982	0.160123	FALSE
FBgn0259216	RhoGAP102A	94.8862	58.9485	60.9813	94.2149	74.2995	107.3	71.6053	91.9381	-0.248653	0.0136711	FALSE	TRUE	TRUE	0.554255	0.0093457	TRUE
FBgn0036887	CG9231	150.352	78.8227	242.756	233.933	196.914	239.505	157.31	223.451	-0.347413	0.0136911	FALSE	TRUE	TRUE	0.191479	0.00137234	TRUE
FBgn0064227	Rdh	703.928	1035.31	1046.16	199.216	770.244	740.586	928.467	570.015	0.478419	0.013721	FALSE	TRUE	TRUE	0.0127586	7.05983e-38	TRUE
FBgn0037770	Art4	53.834	28.474	190.966	23.232	28.4535	36.056	91.0914	29.2471	1.02784	0.0138219	FALSE	TRUE	TRUE	0.0492837	8.62346e-24	TRUE
FBgn0030669	CG9240	105.293	84.5035	39.871	22.4715	47.955	45.8011	76.556	38.7425	0.655923	0.0138978	FALSE	TRUE	TRUE	0.111255	1.72874e-09	TRUE
FBgn0042205	CG18764	44.6697	29.9369	84.1865	38.821	27.1147	23.6472	52.931	29.8609	0.557303	0.0139227	FALSE	TRUE	TRUE	0.253782	1.67257e-13	TRUE
FBgn0032221	CG5375	223.308	301.438	205.737	305.859	345.394	236.93	243.494	296.061	-0.194852	0.0139404	FALSE	TRUE	TRUE	0.411513	1.75557e-08	TRUE
FBgn0266717	Bruce	224.401	189.935	230.045	188.267	203.764	139.207	214.794	177.079	0.192483	0.0139515	FALSE	TRUE	TRUE	0.41321	4.12563e-22	TRUE
FBgn0030574	CG9413	389.583	322.532	339.617	261.085	267.847	337.092	350.577	288.674	0.193673	0.0140267	FALSE	TRUE	TRUE	0.374372	3.29239e-24	TRUE
FBgn0040805	CG12355	82.5857	22.0931	28.0872	53.2762	87.3273	90.6527	44.2553	77.0854	-0.541123	0.0140994	FALSE	TRUE	TRUE	0.196112	0.0226428	TRUE
FBgn0015477	Rme-8	61.3575	100.107	68.8035	39.7873	73.4906	37.9165	76.7559	50.3981	0.41458	0.0140995	FALSE	TRUE	TRUE	0.299234	4.48836e-08	TRUE
FBgn0266347	nAChRalpha4	366.276	291.613	372.933	374.23	356.373	495.145	343.607	408.583	-0.172763	0.0141496	FALSE	TRUE	TRUE	0.376674	8.79562e-07	TRUE
FBgn0029170	TwdlT	143.185	22.1206	126.115	17.6472	13.099	51.1763	97.1401	27.3075	1.12228	0.0141717	FALSE	TRUE	TRUE	0.0238733	4.16565e-26	TRUE
FBgn0031673	CG31650	186.114	119.677	191.157	109.8	122.82	130.479	165.649	121.033	0.311261	0.0141832	FALSE	TRUE	TRUE	0.270495	5.03079e-16	TRUE
FBgn0051690	CG31690	114.462	234.024	152.622	80.7637	154.895	48.2519	167.036	94.6368	0.553356	0.0143044	FALSE	TRUE	TRUE	0.0987491	5.36261e-23	TRUE
FBgn0036892	Lon	35.9921	89.626	99.3964	24.129	67.8181	18.5259	75.0048	36.8243	0.682836	0.0144635	FALSE	TRUE	TRUE	0.112482	7.07508e-11	TRUE
FBgn0036741	CG7510	150.398	233.664	155.756	152.574	145.614	74.0428	179.94	124.077	0.367498	0.0145267	FALSE	TRUE	TRUE	0.194755	4.22471e-32	TRUE
FBgn0266043	CR44808	49.3154	236.736	2.93943	0	0	36.7123	96.3303	12.2374	1.54913	0.0146308	FALSE	TRUE	TRUE	0.0229003	1.82785e-35	TRUE
FBgn0086046	snoRNA:Me28S-A1705	210.254	11.1104	0	677.156	19.9843	255.344	73.7881	317.495	-1.24568	0.0147109	FALSE	TRUE	TRUE	0.0121569	5.74986e-44	TRUE
FBgn0261871	dpr2	95.0412	110.296	81.043	71.0356	88.9051	69.9628	95.4599	76.6345	0.218781	0.0147747	FALSE	TRUE	TRUE	0.549138	2.30964e-08	TRUE
FBgn0031568	CG10019	64.5293	56.3909	26.0964	65.9994	84.4032	53.0851	49.0056	67.8292	-0.322227	0.0147754	FALSE	TRUE	TRUE	0.462188	0.195507	FALSE
FBgn0023095	caps	103.539	87.8449	124.535	115.697	111.425	159.305	105.306	128.809	-0.200781	0.0148058	FALSE	TRUE	TRUE	0.511645	0.0221718	TRUE
FBgn0035753	RpL18	28.1624	163.67	69.6109	141.037	170.259	123.68	87.1476	144.992	-0.498357	0.0149001	FALSE	TRUE	TRUE	0.164404	0.759392	FALSE
FBgn0050200	tRNA:CR30200	108.562	67.0483	19.4125	143.227	292.363	59.2665	65.0077	164.952	-0.869234	0.0149052	FALSE	TRUE	TRUE	0.0384527	1.88111e-05	TRUE
FBgn0264348	CR43804	51.2771	0	0.889122	157.441	3.0129	57.7447	17.3887	72.7327	-1.22821	0.0150936	FALSE	TRUE	TRUE	0.0564183	3.01666e-12	TRUE
FBgn0028906	CG17341	158.963	249.222	112.052	104.141	97.1786	131.427	173.412	110.916	0.439612	0.015094	FALSE	TRUE	TRUE	0.14717	4.00293e-22	TRUE
FBgn0024963	GluClalpha	709.826	809.368	742.984	738.742	845.874	1145.43	754.06	910.016	-0.187439	0.0151044	FALSE	TRUE	TRUE	0.335024	2.12507e-05	TRUE
FBgn0032420	CG6583	159.194	89.3295	78.7375	55.9669	51.1021	95.2611	109.087	67.4434	0.471803	0.0151321	FALSE	TRUE	TRUE	0.227664	5.20365e-13	TRUE
FBgn0031985	mon2	154.843	126.98	154.701	150.989	75.6257	78.7313	145.508	101.782	0.353641	0.0151526	FALSE	TRUE	TRUE	0.265811	9.76969e-37	TRUE
FBgn0038053	CG18549	258.892	241.111	127.169	144.406	110.818	136.858	209.058	130.694	0.461298	0.0151992	FALSE	TRUE	TRUE	0.0947617	5.8296e-35	TRUE
FBgn0034230	CG4853	116.183	63.1456	55.161	38.4196	50.4078	61.6376	78.1632	50.155	0.436542	0.0152706	FALSE	TRUE	TRUE	0.293938	2.97248e-08	TRUE
FBgn0036448	mop	79.5778	214.093	173.98	88.9854	80.3373	81.9324	155.884	83.7517	0.602014	0.0153041	FALSE	TRUE	TRUE	0.0599002	4.03526e-30	TRUE
FBgn0267461	CR45811	57.0547	50.4531	119.876	35.2841	53.7777	49.1987	75.7945	46.0868	0.487485	0.0153127	FALSE	TRUE	TRUE	0.223549	6.8172e-09	TRUE
FBgn0083975	Nlg4	195.829	142.122	100.8	221.901	187.717	153.506	146.25	187.708	-0.24828	0.0153179	FALSE	TRUE	TRUE	0.384156	1.23279e-08	TRUE
FBgn0019968	Khc-73	349.469	409.741	393.912	444.674	383.267	402.81	384.374	410.25	-0.0651281	0.0153345	FALSE	TRUE	TRUE	0.727377	6.02006e-23	TRUE
FBgn0035627	Sse	59.2431	102.408	89.2422	47.3696	49.5553	75.1975	83.631	57.3741	0.372425	0.0153582	FALSE	TRUE	TRUE	0.322677	2.33367e-08	TRUE
FBgn0260499	qvr	1730.3	1932.61	2104.08	1852.73	2287.75	3275.21	1922.33	2471.9	-0.250133	0.0154034	FALSE	TRUE	TRUE	0.322234	0.128749	FALSE
FBgn0004227	nonA	123.582	116.987	90.1286	161.48	115.208	118.566	110.233	131.751	-0.177851	0.015471	FALSE	TRUE	TRUE	0.596558	5.3914e-09	TRUE
FBgn0036446	CG9384	199.136	251.892	208.862	259.823	276.139	209.618	219.963	248.527	-0.121939	0.0154729	FALSE	TRUE	TRUE	0.625872	2.61422e-10	TRUE
FBgn0024232	gprs	180.204	181.731	212.543	202.834	197.264	202.203	191.493	200.767	-0.0472856	0.0155768	FALSE	TRUE	TRUE	0.855024	4.56161e-10	TRUE
FBgn0033853	CG6145	41.5199	39.3111	58.2553	69.3586	123.72	40.6783	46.3621	77.919	-0.507832	0.0156517	FALSE	TRUE	TRUE	0.239331	0.637604	FALSE
FBgn0030744	CG9992	97.1176	92.5311	151.342	116.779	19.2651	34.3345	113.664	56.7927	0.667277	0.0157526	FALSE	TRUE	TRUE	0.0760615	6.70917e-58	TRUE
FBgn0002774	mle	55.7926	63.6427	60.7151	59.2141	74.4565	62.6165	60.0502	65.429	-0.0857332	0.0157967	FALSE	TRUE	TRUE	0.834908	0.0123138	TRUE
FBgn0016756	Usp47	80.7251	106.606	69.6358	84.7874	49.5297	34.8511	85.6556	56.3894	0.412069	0.0158231	FALSE	TRUE	TRUE	0.31146	9.71642e-24	TRUE
FBgn0264432	CG43850	540.468	825.964	478.283	604.373	1014.04	854.147	614.905	824.188	-0.290854	0.0158939	FALSE	TRUE	TRUE	0.167522	0.59107	FALSE
FBgn0003256	rl	72.5351	76.5319	69.3921	58.9315	59.1048	71.0481	72.8197	63.0281	0.144155	0.016031	FALSE	TRUE	TRUE	0.719773	7.65758e-06	TRUE
FBgn0011747	Ank	302.153	303.214	368.159	361.974	341.758	331.199	324.508	344.977	-0.061148	0.0160469	FALSE	TRUE	TRUE	0.766757	1.24798e-17	TRUE
FBgn0037363	Atg17	121.532	184.513	132.312	217.09	146.78	178.115	146.119	180.662	-0.211414	0.0161541	FALSE	TRUE	TRUE	0.454137	6.24263e-10	TRUE
FBgn0264707	RhoGEF3	286.756	237.129	258.093	260.465	198.314	181.406	260.659	213.395	0.199405	0.0161586	FALSE	TRUE	TRUE	0.376129	2.01348e-36	TRUE
FBgn0034504	CG8929	202.45	175.047	274.322	182.991	181.735	137.219	217.273	167.315	0.259799	0.0162047	FALSE	TRUE	TRUE	0.283923	1.31239e-26	TRUE
FBgn0010240	Lcch3	173.54	185.184	113.109	142.587	100.107	91.9363	157.278	111.544	0.340257	0.0162576	FALSE	TRUE	TRUE	0.236449	2.19646e-29	TRUE
FBgn0030301	HP5	61.0119	52.3032	42.4754	27.8277	42.1566	45.8175	51.9302	38.6006	0.294476	0.0164613	FALSE	TRUE	TRUE	0.491652	0.000459604	TRUE
FBgn0033273	Gasz	97.2965	134.097	429.517	127.688	39.9931	86.0025	220.303	84.5613	0.890507	0.0165863	FALSE	TRUE	TRUE	0.0177234	9.25715e-81	TRUE
FBgn0023179	amon	1268.76	1307.24	1218.04	1290.17	1444.4	1216.17	1264.68	1316.91	-0.0404663	0.0166038	FALSE	TRUE	TRUE	0.860715	4.19363e-54	TRUE
FBgn0015509	Cul1	115.452	122.952	128.839	117.554	109.724	76.8163	122.414	101.365	0.188128	0.0166071	FALSE	TRUE	TRUE	0.591859	1.09613e-15	TRUE
FBgn0029747	CG5062	117.763	141.742	154.642	158.703	150.641	140.084	138.049	149.81	-0.0817131	0.0166407	FALSE	TRUE	TRUE	0.784715	4.23002e-08	TRUE
FBgn0038787	CG4360	50.5748	66.7798	20.1822	49.3329	101.715	69.9236	45.8456	73.6573	-0.465457	0.0166497	FALSE	TRUE	TRUE	0.261992	0.0549299	FALSE
FBgn0034971	CG3209	59.4379	29.4037	97.0625	52.636	21.0501	21.3359	61.968	31.674	0.647017	0.0166726	FALSE	TRUE	TRUE	0.158485	1.30326e-23	TRUE
FBgn0037546	mAChR-B	65.9492	62.8183	40.1856	139.657	87.7306	49.6396	56.3177	92.3424	-0.484659	0.0168028	FALSE	TRUE	TRUE	0.26457	1.60962e-07	TRUE
FBgn0035981	CG4452	47.1407	72.5705	49.3758	50.4987	107.855	98.7012	56.3623	85.6849	-0.412857	0.0168535	FALSE	TRUE	TRUE	0.308554	0.0214468	TRUE
FBgn0038145	Droj2	338.329	324.811	359.99	679.672	353.618	351.983	341.043	461.757	-0.300733	0.0168588	FALSE	TRUE	TRUE	0.184716	1.05466e-42	TRUE
FBgn0052250	PMP34	36.4268	31.6677	33.0584	33.7182	71.5173	37.0898	33.7177	47.4418	-0.338201	0.0169264	FALSE	TRUE	TRUE	0.476082	0.604919	FALSE
FBgn0030479	Rbp1-like	1120.6	1396.97	1607.86	1384.08	1602	2029.29	1375.14	1671.79	-0.19472	0.0169803	FALSE	TRUE	TRUE	0.513028	1.20044e-09	TRUE
FBgn0030685	Graf	146.505	71.9432	77.7658	113.11	129.748	178.915	98.7379	140.591	-0.349753	0.0170054	FALSE	TRUE	TRUE	0.301192	0.939896	FALSE
FBgn0003261	Rm62	412.204	467.231	544.993	551.079	494.354	509.504	474.809	518.312	-0.0876082	0.0170306	FALSE	TRUE	TRUE	0.637432	3.57778e-25	TRUE
FBgn0029941	CG1677	240.494	191.808	148.022	145.764	120.259	165.6	193.441	143.874	0.29389	0.0170556	FALSE	TRUE	TRUE	0.247608	1.07815e-21	TRUE
FBgn0030809	Ubr1	175.123	202.859	198.724	144.948	138.016	189.454	192.236	157.473	0.19881	0.0171717	FALSE	TRUE	TRUE	0.456478	9.76698e-15	TRUE
FBgn0010808	l(3)03670	84.7133	63.028	159.595	64.4522	43.108	73.8711	102.446	60.4771	0.515195	0.0171948	FALSE	TRUE	TRUE	0.210563	3.22056e-18	TRUE
FBgn0052767	CG32767	149.55	148.895	172.654	168.5	157.209	216.838	157.033	180.849	-0.140973	0.0172032	FALSE	TRUE	TRUE	0.590587	0.000121288	TRUE
FBgn0030086	CG7033	55.9703	95.1798	297.201	382.581	144.403	305.074	149.45	277.353	-0.599351	0.0172495	FALSE	TRUE	TRUE	0.0869729	1.52028e-08	TRUE
FBgn0016726	RpL29	431.386	737.811	659.312	1099.83	720.581	614.81	609.503	811.739	-0.28459	0.0173874	FALSE	TRUE	TRUE	0.192442	3.50838e-56	TRUE
FBgn0032138	CG4364	139.843	68.3914	70.1921	33.0758	81.267	46.2078	92.8088	53.5169	0.537048	0.0175671	FALSE	TRUE	TRUE	0.167318	2.35083e-09	TRUE
FBgn0259110	mmd	546.079	512.285	541.566	524.926	544.856	572.546	533.31	547.443	-0.0261534	0.0175904	FALSE	TRUE	TRUE	0.878795	5.42174e-23	TRUE
FBgn0001308	Khc	40.7328	89.9442	121.174	43.6847	47.4166	38.5005	83.9504	43.2006	0.640967	0.0177222	FALSE	TRUE	TRUE	0.119608	1.1003e-16	TRUE
FBgn0027619	Adam	88.7948	122.653	56.7578	148.639	176.903	80.3652	89.4017	135.303	-0.408544	0.0178343	FALSE	TRUE	TRUE	0.249535	0.0141531	TRUE
FBgn0028552	gammaSnap1	226.99	236.129	155.578	140.214	188.452	127.804	206.232	152.157	0.30177	0.0178703	FALSE	TRUE	TRUE	0.313735	1.03328e-19	TRUE
FBgn0039928	Cals	998.693	1115.93	936.845	975.353	1428.19	1149.64	1017.15	1184.39	-0.151926	0.0179899	FALSE	TRUE	TRUE	0.511874	2.50047e-10	TRUE
FBgn0264375	CR43827	55.9192	15.0702	25.21	142.184	27.3805	60.5504	32.0665	76.7049	-0.820776	0.0180023	FALSE	TRUE	TRUE	0.104646	4.32007e-09	TRUE
FBgn0039886	CG2003	47.6283	133.655	33.742	20.9455	9.52827	50.0666	71.6752	26.8468	0.910018	0.0181206	FALSE	TRUE	TRUE	0.0863932	3.87194e-16	TRUE
FBgn0261090	Sytbeta	230.722	287.766	253.115	263.572	270.104	364.377	257.201	299.351	-0.151469	0.0182771	FALSE	TRUE	TRUE	0.502745	5.49329e-05	TRUE
FBgn0002525	Lam	30.8386	46.8223	85.434	64.0368	77.201	96.8307	54.365	79.3562	-0.373781	0.0183211	FALSE	TRUE	TRUE	0.38315	0.840152	FALSE
FBgn0034708	Vps35	58.8079	53.6776	78.9451	66.0569	18.0633	31.9755	63.8102	38.6986	0.48994	0.0183453	FALSE	TRUE	TRUE	0.292006	3.93827e-23	TRUE
FBgn0026479	Drp1	97.2877	92.6322	180.716	92.0746	96.9118	40.1098	123.545	76.3654	0.47201	0.0183757	FALSE	TRUE	TRUE	0.212957	1.13051e-24	TRUE
FBgn0034176	ste24a	143.37	65.2477	170.157	75.8261	88.446	38.8679	126.258	67.7133	0.603644	0.0184746	FALSE	TRUE	TRUE	0.10192	1.89637e-26	TRUE
FBgn0028509	CenG1A	143.667	139.255	113.713	117.8	94.0618	115.646	132.212	109.169	0.190921	0.0185929	FALSE	TRUE	TRUE	0.502536	1.69362e-14	TRUE
FBgn0085432	pan	358.254	389.357	376.182	390.071	375.237	524.481	374.598	429.93	-0.137551	0.0186241	FALSE	TRUE	TRUE	0.488619	2.73181e-08	TRUE
FBgn0031992	CG8498	13.1201	24.959	94.9464	37.6735	123.042	104.795	44.3418	88.5035	-0.664859	0.0187826	FALSE	TRUE	TRUE	0.137981	1.18147e-08	TRUE
FBgn0015772	Nak	68.5877	79.8314	79.4483	68.7959	44.4484	67.4262	75.9558	60.2235	0.231053	0.0189751	FALSE	TRUE	TRUE	0.554719	1.14138e-10	TRUE
FBgn0035101	p130CAS	150.643	189.478	214.569	151.661	105.349	165.216	184.897	140.742	0.271187	0.0189761	FALSE	TRUE	TRUE	0.329886	1.93633e-22	TRUE
FBgn0002723	Met	117.414	86.6505	70.566	40.2412	88.1341	54.2538	91.5435	60.8764	0.402403	0.0190005	FALSE	TRUE	TRUE	0.305069	2.92111e-07	TRUE
FBgn0051855	CG31855	54.4299	70.1377	58.0779	103.889	58.3925	71.2084	60.8819	77.8299	-0.244363	0.019032	FALSE	TRUE	TRUE	0.529165	1.11905e-06	TRUE
FBgn0003255	rk	49.3429	50.1929	62.887	56.6021	30.1917	23.7682	54.1409	36.854	0.379953	0.0190328	FALSE	TRUE	TRUE	0.378479	9.2349e-16	TRUE
FBgn0005533	RpS17	300.424	70.546	82.7299	157.818	552.812	260.309	151.233	323.646	-0.726135	0.0190501	FALSE	TRUE	TRUE	0.0312672	5.9021e-27	TRUE
FBgn0032509	CG6523	96.889	181.417	26.7183	9.24046	84.2509	13.9042	101.675	35.7985	0.958387	0.0191253	FALSE	TRUE	TRUE	0.0498289	7.31612e-16	TRUE
FBgn0036534	DCP2	215.129	265.679	150.127	225.191	248.327	326.892	210.311	266.803	-0.236806	0.0191319	FALSE	TRUE	TRUE	0.383751	0.0423395	TRUE
FBgn0029504	CHES-1-like	83.8876	81.539	79.3666	74.4168	119.411	117.365	81.5977	103.731	-0.238853	0.0191562	FALSE	TRUE	TRUE	0.498559	0.931736	FALSE
FBgn0004915	TfIIB	52.5946	135.212	76.8684	60.6443	56.8861	40.4054	88.2249	52.6453	0.50514	0.0192068	FALSE	TRUE	TRUE	0.22885	1.50074e-17	TRUE
FBgn0017558	Pdk	47.9467	66.083	90.8248	71.0552	105.987	86.0552	68.2848	87.699	-0.248925	0.0193788	FALSE	TRUE	TRUE	0.534944	0.427711	FALSE
FBgn0023212	EloB	145.305	209.796	151.311	153.788	244.161	382.784	168.804	260.244	-0.426248	0.0194486	FALSE	TRUE	TRUE	0.166884	2.35738e-05	TRUE
FBgn0035422	RpL28	82.406	128.524	55.0376	126.071	189.683	85.4717	88.6558	133.742	-0.405454	0.0194502	FALSE	TRUE	TRUE	0.257882	0.411403	FALSE
FBgn0037169	CG11404	60.1739	65.9667	101.156	130.519	75.8069	92.3248	75.7654	99.5503	-0.271337	0.0194697	FALSE	TRUE	TRUE	0.459131	3.64315e-07	TRUE
FBgn0028425	JhI-21	605.387	348.983	352.034	290.035	382.481	235.549	435.468	302.688	0.35976	0.0196887	FALSE	TRUE	TRUE	0.0721913	8.32141e-48	TRUE
FBgn0034215	Mtap	8.60426	56.3965	10.3331	102.585	58.0149	17.2074	25.1113	59.2692	-0.809618	0.0196973	FALSE	TRUE	TRUE	0.148012	1.87263e-05	TRUE
FBgn0035945	CG5026	53.3544	92.6299	114.795	52.3662	57.1644	59.0397	86.9264	56.1901	0.429528	0.0197621	FALSE	TRUE	TRUE	0.281038	1.55757e-11	TRUE
FBgn0051278	CG31278	33.2601	0	3.06962	26.8944	194.167	14.4833	12.1099	78.5148	-1.46549	0.0197943	FALSE	TRUE	TRUE	0.0441687	5.13192e-30	TRUE
FBgn0267623	CR45961	25.6639	33.7586	62.0617	142.69	46.4051	45.8524	40.4947	78.3158	-0.636661	0.0198008	FALSE	TRUE	TRUE	0.188983	2.95803e-11	TRUE
FBgn0267582	CR45922	4.37752	0	66.7957	161.708	59.4157	21.5515	23.7244	80.8918	-1.0929	0.0199804	FALSE	TRUE	TRUE	0.0682643	4.90723e-10	TRUE
FBgn0263289	scrib	72.4989	71.4306	83.1784	128.348	79.085	75.557	75.7027	94.33	-0.219103	0.0200371	FALSE	TRUE	TRUE	0.550452	8.57894e-09	TRUE
FBgn0263769	CR43686	1.58614	0	15.1266	452.003	11.9603	6.2975	5.57092	156.753	-1.86272	0.0201255	FALSE	TRUE	TRUE	0.0245095	1.23923e-88	TRUE
FBgn0033261	udd	99.502	71.9446	43.2803	5.44306	15.9471	69.7612	71.5756	30.3838	0.808005	0.0201482	FALSE	TRUE	TRUE	0.0989783	1.1981e-07	TRUE
FBgn0010105	comm	125.151	211.583	176.118	276.625	223.417	160.743	170.951	220.262	-0.252093	0.0201847	FALSE	TRUE	TRUE	0.332938	1.48946e-12	TRUE
FBgn0034381	List	78.2575	71.133	47.2524	53.4556	42.8984	48.5367	65.5477	48.2969	0.303058	0.0204592	FALSE	TRUE	TRUE	0.480167	8.80376e-10	TRUE
FBgn0259735	CG42389	120.955	122.037	147.154	172.008	196.499	114.482	130.048	160.997	-0.212669	0.0206456	FALSE	TRUE	TRUE	0.469846	1.37312e-05	TRUE
FBgn0004050	z	59.8111	46.168	77.0397	58.4512	42.953	21.4602	61.0063	40.9548	0.393315	0.0206669	FALSE	TRUE	TRUE	0.325234	1.17466e-15	TRUE
FBgn0037218	aux	183.604	149.325	114.274	104.55	120.389	117.731	149.068	114.223	0.264684	0.020675	FALSE	TRUE	TRUE	0.398504	2.16293e-13	TRUE
FBgn0267454	CR45804	187.132	271.747	208.997	157.307	219.421	67.0652	222.625	147.931	0.403147	0.0207226	FALSE	TRUE	TRUE	0.128606	4.3885e-32	TRUE
FBgn0033515	Ir47a	113.368	117.883	117.959	112.175	109.416	85.3386	116.404	102.31	0.128878	0.0207276	FALSE	TRUE	TRUE	0.714309	5.0509e-12	TRUE
FBgn0262538	CG43092	39.9215	52.8822	25.1663	158.899	59.0395	34.9241	39.3234	84.2875	-0.727511	0.0207782	FALSE	TRUE	TRUE	0.117903	2.6348e-12	TRUE
FBgn0016691	ATPsynO	160.813	128.594	207.389	194.482	618.118	161.072	165.599	324.557	-0.648603	0.0208458	FALSE	TRUE	TRUE	0.0534201	6.22373e-15	TRUE
FBgn0083949	CG34113	200.063	189.231	229.707	274.146	309.679	180.637	206.334	254.821	-0.210286	0.0209449	FALSE	TRUE	TRUE	0.438444	2.05729e-08	TRUE
FBgn0032961	CG1416	92.5052	67.7641	35.9695	38.7604	41.4844	32.9446	65.4129	37.7298	0.536793	0.0210889	FALSE	TRUE	TRUE	0.251514	4.52959e-12	TRUE
FBgn0037655	CG11984	87.4811	242.613	120.886	61.8827	123.958	59.0267	150.327	81.6225	0.592409	0.0213131	FALSE	TRUE	TRUE	0.102485	1.43934e-19	TRUE
FBgn0263355	CG31688	53.1689	58.2183	53.3816	45.378	55.185	31.0253	54.9229	43.8627	0.223923	0.0213366	FALSE	TRUE	TRUE	0.550739	1.25771e-06	TRUE
FBgn0039634	alpha-Man-Ib	95.3936	164.556	223.736	100.161	122.263	72.7286	161.229	98.384	0.484142	0.021424	FALSE	TRUE	TRUE	0.134557	5.24634e-25	TRUE
FBgn0266599	Hsc70-4	407.351	499.256	281.591	483.615	444.128	489.773	396.066	472.505	-0.176011	0.0214347	FALSE	TRUE	TRUE	0.376667	1.92559e-13	TRUE
FBgn0011764	Dsp1	113.498	110.628	99.1118	69.0191	96.5472	99.1533	107.746	88.2399	0.199057	0.0214363	FALSE	TRUE	TRUE	0.577597	2.85725e-06	TRUE
FBgn0261239	Hr39	93.6553	105.937	119.967	106.114	116.665	137.373	106.52	120.05	-0.119437	0.0214464	FALSE	TRUE	TRUE	0.695588	0.0036497	TRUE
FBgn0027621	Pfrx	76.4584	80.5635	57.4155	87.076	93.1372	67.3621	71.4791	82.5251	-0.14345	0.0216182	FALSE	TRUE	TRUE	0.708529	0.000419901	TRUE
FBgn0053644	CG33644	20.4835	28.5214	128.928	40.536	344.216	130.935	59.311	171.896	-0.973888	0.0216273	FALSE	TRUE	TRUE	0.0254359	2.82191e-42	TRUE
FBgn0003714	tko	52.8272	34.8303	46.9135	51.1526	110.158	43.8726	44.857	68.3945	-0.415667	0.021672	FALSE	TRUE	TRUE	0.364596	0.380733	FALSE
FBgn0038295	Gyc88E	24.1605	34.1624	50.7407	42.2317	90.3867	38.3701	36.3546	56.9962	-0.442238	0.0216949	FALSE	TRUE	TRUE	0.323016	0.277792	FALSE
FBgn0033942	Cpr51A	54.0311	0	0	227.711	43.6524	19.6645	18.0104	97.0094	-1.37366	0.021707	FALSE	TRUE	TRUE	0.0282868	3.5759e-22	TRUE
FBgn0015838	Vang	103.246	83.9518	124.213	73.0902	88.161	87.65	103.804	82.9671	0.223126	0.0217261	FALSE	TRUE	TRUE	0.530964	2.58253e-08	TRUE
FBgn0003206	Ras64B	104.341	95.8994	246.179	248.658	144.557	283.282	148.806	225.499	-0.409787	0.0217707	FALSE	TRUE	TRUE	0.168684	0.00138318	TRUE
FBgn0085370	Pde11	88.4455	107.648	73.0144	52.8999	82.8907	68.5795	89.7027	68.1234	0.273458	0.0217859	FALSE	TRUE	TRUE	0.495236	1.23863e-06	TRUE
FBgn0263846	CG43707	232.677	224.606	215.047	217.622	166.106	194.125	224.11	192.618	0.151141	0.0218233	FALSE	TRUE	TRUE	0.513428	1.25408e-24	TRUE
FBgn0039163	CG5515	4.40614	6.43202	78.5254	176.935	70.8989	22.9607	29.7879	90.2648	-1.00751	0.0219084	FALSE	TRUE	TRUE	0.0684456	5.37822e-11	TRUE
FBgn0052814	CG32814	54.0202	222.859	85.3963	50.7406	69.8931	46.8589	120.759	55.8309	0.735353	0.0219594	FALSE	TRUE	TRUE	0.0917092	1.1419e-23	TRUE
FBgn0037780	CG3925	45.2738	32.7922	28.483	48.1594	56.9406	31.9978	35.5163	45.6992	-0.250763	0.0221302	FALSE	TRUE	TRUE	0.557479	0.0450103	FALSE
FBgn0032886	CG9328	229.689	194.528	137.086	124.058	177.173	90.592	187.101	130.607	0.355631	0.0221609	FALSE	TRUE	TRUE	0.215172	7.39821e-21	TRUE
FBgn0001977	CIAPIN1	102.761	31.8259	81.7992	15.3067	54.4554	33.232	72.1288	34.3314	0.710076	0.0222015	FALSE	TRUE	TRUE	0.134275	1.72892e-08	TRUE
FBgn0040348	CG3703	109.998	68.2205	134.954	88.5702	76.3236	36.8343	104.391	67.2427	0.432877	0.0222901	FALSE	TRUE	TRUE	0.257206	2.50528e-23	TRUE
FBgn0003638	su(w[a])	103.439	130.259	152.377	187.032	149.882	122.666	128.692	153.193	-0.173839	0.0223645	FALSE	TRUE	TRUE	0.584523	3.45442e-10	TRUE
FBgn0000464	Lar	194.624	246	188.207	196.019	169.733	156.064	209.61	173.939	0.186008	0.0225402	FALSE	TRUE	TRUE	0.422269	2.65711e-24	TRUE
FBgn0034854	Golgin245	109.929	86.7538	91.4571	96.6023	70.595	64.4763	96.0466	77.2245	0.217256	0.0226081	FALSE	TRUE	TRUE	0.556426	1.61446e-15	TRUE
FBgn0034240	MESR4	62.124	67.2095	72.685	41.3371	71.2043	38.0904	67.3395	50.2106	0.291432	0.0226391	FALSE	TRUE	TRUE	0.524803	5.51926e-06	TRUE
FBgn0039773	CG2224	40.8464	51.1153	24.6128	44.2372	119.086	41.4713	38.8582	68.2647	-0.549024	0.0230862	FALSE	FALSE	TRUE	0.279264	0.0111703	TRUE
FBgn0035495	CG14989	172.364	277.317	261.564	261.932	252.246	448.379	237.082	320.852	-0.300288	0.023111	FALSE	FALSE	TRUE	0.215828	0.429413	FALSE
FBgn0001325	Kr	136.095	93.1304	100.57	187.794	98.2169	167.3	109.932	151.104	-0.315448	0.0231541	FALSE	FALSE	TRUE	0.359793	3.41371e-07	TRUE
FBgn0038837	CG3822	128.261	168.391	71.4285	40.9192	123.721	44.3098	122.693	69.6501	0.551547	0.0232051	FALSE	FALSE	TRUE	0.175329	1.25148e-11	TRUE
FBgn0037718	P58IPK	54.4281	62.5531	65.3563	61.0508	45.1007	44.0945	60.7792	50.082	0.192984	0.0232325	FALSE	FALSE	TRUE	0.641958	1.56226e-09	TRUE
FBgn0010747	Srp54k	43.6405	93.2173	76.9949	50.5382	46.7491	41.5842	71.2842	46.2905	0.425155	0.0232422	FALSE	FALSE	TRUE	0.289382	4.56673e-12	TRUE
FBgn0262739	AGO1	360.367	370.791	404.289	400.772	376.821	572.848	378.483	450.147	-0.172971	0.0232785	FALSE	FALSE	TRUE	0.377169	2.36028e-06	TRUE
FBgn0039459	IntS12	73.8573	75.9854	71.6164	72.3999	12.0007	57.3371	73.8197	47.2459	0.438998	0.02334	FALSE	FALSE	TRUE	0.292056	8.56577e-22	TRUE
FBgn0033434	CG1902	69.2214	117.017	237.695	60.1048	64.0843	95.1815	141.311	73.1236	0.635975	0.0233609	FALSE	FALSE	TRUE	0.086439	1.22336e-21	TRUE
FBgn0051342	CG31342	120.327	106.921	171.674	112.375	103.095	97.3443	132.974	104.272	0.241964	0.0235062	FALSE	FALSE	TRUE	0.426153	5.77543e-16	TRUE
FBgn0052758	CG32758	102.796	171.472	130.27	81.7567	68.6821	131.361	134.846	93.9333	0.357661	0.0235665	FALSE	FALSE	TRUE	0.258241	1.61979e-13	TRUE
FBgn0036449	bmm	109.654	173.06	87.177	91.5079	71.2613	94.2357	123.297	85.6683	0.360142	0.0236202	FALSE	FALSE	TRUE	0.336833	2.3618e-17	TRUE
FBgn0031948	CG7149	113.597	70.2462	38.2623	20.1348	64.2351	30.9841	74.0352	38.4514	0.632677	0.0237156	FALSE	FALSE	TRUE	0.160325	3.02359e-08	TRUE
FBgn0051992	gw	372.551	410.635	419.622	317.345	323.342	396.357	400.936	345.681	0.148014	0.0237437	FALSE	FALSE	TRUE	0.439916	2.64941e-25	TRUE
FBgn0260990	yata	79.3491	95.6258	206.044	68.0764	44.9875	101.845	127.006	71.6364	0.557482	0.0242339	FALSE	FALSE	TRUE	0.114596	3.07272e-20	TRUE
FBgn0031873	Gas41	28.4976	4.17964	7.765	266.249	10.6504	24.9381	13.4808	100.613	-1.52738	0.0243934	FALSE	FALSE	TRUE	0.0361298	1.98378e-39	TRUE
FBgn0033005	CG3107	127.114	121.809	100.274	169.32	119.868	118.382	116.399	135.857	-0.154269	0.0243946	FALSE	FALSE	TRUE	0.634921	1.37806e-10	TRUE
FBgn0264357	SNF4Agamma	137.835	80.7527	122.478	80.3886	90.558	82.5194	113.688	84.4887	0.294682	0.0244621	FALSE	FALSE	TRUE	0.377533	5.86141e-12	TRUE
FBgn0031347	CG10869	198.308	74.0961	57.113	163.808	246.704	118.277	109.839	176.263	-0.464335	0.024578	FALSE	FALSE	TRUE	0.144344	0.863124	FALSE
FBgn0036133	CG7638	42.8853	81.6919	53.4639	146.901	130.798	47.183	59.347	108.294	-0.583949	0.0246189	FALSE	FALSE	TRUE	0.152107	0.000714269	TRUE
FBgn0065100	snmRNA:254	267.904	283.137	60.1161	332.657	305.567	237.761	203.719	291.995	-0.356157	0.0246503	FALSE	FALSE	TRUE	0.208146	7.1058e-07	TRUE
FBgn0000097	aop	96.8628	105.954	115.442	99.0503	132.1	128.58	106.086	119.91	-0.122337	0.0247581	FALSE	FALSE	TRUE	0.68697	0.0220427	TRUE
FBgn0022710	Ac13E	56.9228	55.4069	45.4499	65.9578	52.7424	55.5352	52.5932	58.0785	-0.099127	0.0247644	FALSE	FALSE	TRUE	0.803039	0.000125463	TRUE
FBgn0027329	Tcp-1zeta	113.754	72.7635	103.883	115.237	169.856	90.3279	96.8	125.14	-0.255387	0.0248195	FALSE	FALSE	TRUE	0.437214	0.0502006	FALSE
FBgn0029801	CG15771	57.8143	82.5787	55.6874	55.2992	133.743	157.007	65.3602	115.35	-0.553258	0.0248454	FALSE	FALSE	TRUE	0.156211	4.37812e-07	TRUE
FBgn0027951	MTA1-like	166.202	207.975	190.956	102.153	153.914	181.767	188.378	145.945	0.253843	0.0248563	FALSE	FALSE	TRUE	0.357808	1.48111e-09	TRUE
FBgn0036685	CG6664	42.7482	134.086	78.6726	39.9879	23.5636	65.1653	85.1689	42.9056	0.65998	0.0249194	FALSE	FALSE	TRUE	0.129791	8.44351e-16	TRUE
FBgn0263035	CG43330	93.305	78.2835	107.451	141.679	83.442	146.084	93.0131	123.735	-0.28348	0.0249226	FALSE	FALSE	TRUE	0.366158	0.000101336	TRUE
FBgn0003274	RpLP2	156.103	29.7903	109.533	446.044	100.197	156.712	98.4755	234.318	-0.816376	0.0251383	FALSE	FALSE	TRUE	0.0510835	3.40752e-29	TRUE
FBgn0003721	Tm1	134.491	167.591	132.447	123.086	122.943	130.042	144.843	125.357	0.144236	0.02519	FALSE	FALSE	TRUE	0.605893	1.00199e-11	TRUE
FBgn0034324	CG18538	68.5189	114.312	40.7344	124.443	69.0169	156.16	74.5217	116.54	-0.439839	0.0252821	FALSE	FALSE	TRUE	0.224211	0.0836394	FALSE
FBgn0027603	Ulp1	175.046	178.722	147.278	155.914	232.88	201.795	167.015	196.863	-0.164053	0.0254817	FALSE	FALSE	TRUE	0.525923	0.0436336	FALSE
FBgn0034071	CG8405	221.435	153.177	257.869	125.657	156.685	182.349	210.827	154.897	0.305859	0.0254927	FALSE	FALSE	TRUE	0.256414	4.54628e-16	TRUE
FBgn0001092	Gapdh2	738.423	540.252	591.213	385.578	653.182	306.451	623.296	448.404	0.326383	0.0256246	FALSE	FALSE	TRUE	0.0991307	1.09472e-54	TRUE
FBgn0050325	CG30325	55.1822	111.936	27.1618	84.8056	121.869	85.1239	64.7601	97.2662	-0.401245	0.0257209	FALSE	FALSE	TRUE	0.326437	0.927003	FALSE
FBgn0014388	sty	268.938	256.778	211.952	234.69	323.398	288.631	245.89	282.239	-0.137656	0.0257708	FALSE	FALSE	TRUE	0.589554	0.000666836	TRUE
FBgn0052698	CG32698	112.778	99.232	55.4583	85.8854	34.8644	46.3857	89.1562	55.7118	0.461723	0.0258674	FALSE	FALSE	TRUE	0.241906	1.48236e-26	TRUE
FBgn0034059	CG8320	99.1005	5.8157	9.97339	107.092	85.8314	49.0345	38.2965	80.6526	-0.712171	0.0260107	FALSE	FALSE	TRUE	0.159115	0.0543833	FALSE
FBgn0005640	Eip63E	164.544	203.787	189.143	183.725	198.283	225.299	185.825	202.436	-0.0855683	0.0260564	FALSE	FALSE	TRUE	0.74954	7.63012e-06	TRUE
FBgn0041707	7B2	1533.89	1486.51	1593.33	1368.77	1535.36	1048.5	1537.91	1317.55	0.154349	0.0260713	FALSE	FALSE	TRUE	0.501633	1.20913e-135	TRUE
FBgn0031145	Ntf-2	151.835	101.575	73.8411	67.2152	95.6627	55.0069	109.084	72.6283	0.401245	0.0261282	FALSE	FALSE	TRUE	0.282498	3.19591e-13	TRUE
FBgn0264494	CG17646	130.522	127.26	128.936	127.562	114.229	76.3402	128.906	106.044	0.194615	0.0261789	FALSE	FALSE	TRUE	0.507546	5.68743e-18	TRUE
FBgn0052441	CG32441	122.606	20.8374	32.5046	158.008	65.2718	95.478	58.6494	106.253	-0.577351	0.0261851	FALSE	FALSE	TRUE	0.167321	2.7144e-06	TRUE
FBgn0033846	mip120	44.9694	67.2064	70.0474	14.5624	45.2123	55.8354	60.7411	38.5367	0.447318	0.0262726	FALSE	FALSE	TRUE	0.277076	0.00187442	TRUE
FBgn0267785	CR46116	62.7471	37.5784	188.07	1.97102	1.60934	74.7381	96.1317	26.1061	1.14573	0.0262764	FALSE	FALSE	TRUE	0.0320285	7.10101e-19	TRUE
FBgn0036213	RpL10Ab	42.8997	100.278	182.018	268.551	155.141	113.667	108.398	179.12	-0.491942	0.026576	FALSE	FALSE	TRUE	0.141871	2.29625e-12	TRUE
FBgn0028690	Rpn5	75.9708	93.0008	152.025	109.402	42.1669	35.3776	106.999	62.3156	0.527815	0.0265896	FALSE	FALSE	TRUE	0.193615	2.14576e-40	TRUE
FBgn0000038	nAChRbeta1	1477.01	1742.52	1482.71	1538.89	1680	2420.94	1567.41	1879.94	-0.181316	0.0266044	FALSE	FALSE	TRUE	0.518075	3.55462e-11	TRUE
FBgn0010905	Spn	294.473	305.106	253.204	269.238	382.593	324.182	284.261	325.338	-0.134767	0.0266074	FALSE	FALSE	TRUE	0.516296	0.000272987	TRUE
FBgn0039900	Syt7	622.42	437.665	503.761	556.114	575.478	618.757	521.282	583.449	-0.112547	0.0266934	FALSE	FALSE	TRUE	0.543515	7.3641e-16	TRUE
FBgn0052647	CG32647	48.2616	40.7785	27.6925	60.7159	35.1898	63.0176	38.9108	52.9744	-0.306112	0.0269137	FALSE	FALSE	TRUE	0.4845	0.0173345	TRUE
FBgn0266101	CG44838	238.146	218.331	201.574	261.127	205.404	273.023	219.351	246.518	-0.116631	0.0269161	FALSE	FALSE	TRUE	0.63957	4.55614e-11	TRUE
FBgn0039609	CG14529	47.5439	115.544	106.673	16.06	100.946	1.82382	89.9203	39.6098	0.776815	0.0270856	FALSE	FALSE	TRUE	0.0883749	2.5678e-11	TRUE
FBgn0263120	Acsl	107.058	119.431	123.954	149.782	114.258	120.935	116.814	128.325	-0.093909	0.0271157	FALSE	FALSE	TRUE	0.75946	1.70085e-09	TRUE
FBgn0266745	CG45218	20.1225	198.844	91.6874	5.89952	33.7188	25.7434	103.551	21.7872	1.30469	0.027149	FALSE	FALSE	TRUE	0.0160683	1.84074e-29	TRUE
FBgn0052475	mthl8	60.9267	45.5917	81.7721	40.2724	25.1297	59.8098	62.7635	41.7373	0.402412	0.0271504	FALSE	FALSE	TRUE	0.356385	8.89073e-09	TRUE
FBgn0036237	viaf	90.2812	456.295	135.586	5.56582	149.969	61.3044	227.387	72.2796	1.0352	0.0271944	FALSE	FALSE	TRUE	0.01298	7.20722e-34	TRUE
FBgn0031836	CG11050	224.054	274.266	162.726	76.6459	148.795	209.367	220.349	144.936	0.412897	0.0272086	FALSE	FALSE	TRUE	0.123036	5.53846e-12	TRUE
FBgn0265002	CG44153	82.434	102.816	103.977	59.2011	97.2473	70.515	96.409	75.6545	0.241242	0.0272184	FALSE	FALSE	TRUE	0.517696	1.80936e-06	TRUE
FBgn0010772	Xe7	281.996	312.687	206.303	317.328	315.049	272.077	266.996	301.485	-0.121338	0.0272621	FALSE	FALSE	TRUE	0.571793	1.35369e-12	TRUE
FBgn0016119	ATPsynCF6	218.016	116.921	147.419	215.001	291.796	144.459	160.785	217.085	-0.297986	0.0275136	FALSE	FALSE	TRUE	0.249323	0.00294941	TRUE
FBgn0053182	Kdm4B	97.267	95.2675	74.9628	111.524	158.704	78.6313	89.1658	116.286	-0.264009	0.0275364	FALSE	FALSE	TRUE	0.444413	0.0279537	TRUE
FBgn0260855	Sec22	62.5704	87.6544	39.2249	79.6633	111.001	63.7568	63.1499	84.8071	-0.292749	0.0276397	FALSE	FALSE	TRUE	0.473484	0.150309	FALSE
FBgn0261641	CG42724	90.6141	139.56	117.15	138.901	125.109	127.077	115.775	130.362	-0.118533	0.0276726	FALSE	FALSE	TRUE	0.709956	1.51444e-06	TRUE
FBgn0011710	2018-09-01	79.0909	44.6227	80.9461	43.5832	33.5078	60.5058	68.2199	45.8656	0.391887	0.0277116	FALSE	FALSE	TRUE	0.361612	5.26657e-09	TRUE
FBgn0015024	CkIalpha	237.466	204.389	245.725	203.371	364.573	337.642	229.193	301.862	-0.273678	0.0277145	FALSE	FALSE	TRUE	0.242573	0.33609	FALSE
FBgn0033699	RpS11	353.493	146.977	258.882	317.397	340.079	304.12	253.118	320.532	-0.235036	0.027724	FALSE	FALSE	TRUE	0.325213	4.60778e-06	TRUE
FBgn0035334	CG8993	220.473	153.887	96.054	167.408	35.8809	49.1205	156.805	84.1366	0.603201	0.0277399	FALSE	FALSE	TRUE	0.0665358	1.78362e-74	TRUE
FBgn0013279	Hsp70Bc	57.9439	25.9344	74.7861	52.6747	82.7096	96.0873	52.8881	77.1572	-0.37324	0.0277675	FALSE	FALSE	TRUE	0.36658	0.239286	FALSE
FBgn0033000	CG14464	96.3669	190.139	111.894	167.084	174.059	151.888	132.8	164.344	-0.212314	0.0278561	FALSE	FALSE	TRUE	0.453005	0.000147827	TRUE
FBgn0262509	nrm	280.542	281.678	303.12	375.716	291.986	280.272	288.446	315.991	-0.0911422	0.0279154	FALSE	FALSE	TRUE	0.667304	5.74199e-23	TRUE
FBgn0011648	Mad	33.0723	51.7171	40.9828	103.291	38.0451	55.4412	41.9241	65.5923	-0.440272	0.0280596	FALSE	FALSE	TRUE	0.340637	4.75595e-07	TRUE
FBgn0053310	CG33310	45.4749	46.3539	53.8121	42.3641	143.76	71.7781	48.547	85.9674	-0.556378	0.0281297	FALSE	FALSE	TRUE	0.199874	2.25858e-05	TRUE
FBgn0032191	CG5734	47.413	50.1556	97.1945	27.4762	59.6659	33.6027	64.921	40.2483	0.469201	0.0281435	FALSE	FALSE	TRUE	0.313072	1.50278e-06	TRUE
FBgn0020379	Rfx	238.992	218.166	275.716	170.098	194.778	238.936	244.291	201.271	0.193107	0.028153	FALSE	FALSE	TRUE	0.428082	8.09631e-15	TRUE
FBgn0035533	Cip4	220.833	216.629	211.018	124.425	110.659	233.021	216.16	156.035	0.323083	0.0281815	FALSE	FALSE	TRUE	0.223009	1.40286e-16	TRUE
FBgn0013733	shot	261.133	280.632	267.315	278.949	198.394	186.101	269.693	221.148	0.197804	0.0282968	FALSE	FALSE	TRUE	0.375185	2.34949e-40	TRUE
FBgn0013276	Hsp70Ab	127.327	60.7939	71.0129	123.748	94.1717	115.316	86.3778	111.079	-0.250191	0.0283924	FALSE	FALSE	TRUE	0.507081	0.000254645	TRUE
FBgn0030872	Ucp4A	30.5641	73.1684	74.0524	99.174	93.0777	54.9682	59.2616	82.4066	-0.326749	0.0284096	FALSE	FALSE	TRUE	0.431448	0.000840612	TRUE
FBgn0030613	Rab3-GEF	575.335	540.861	569.683	548.223	530.701	460.172	561.96	513.032	0.0910285	0.0285784	FALSE	FALSE	TRUE	0.589325	1.62946e-47	TRUE
FBgn0026533	Dek	198.474	172.89	144.977	177.445	193.02	205.17	172.113	191.878	-0.108601	0.0285876	FALSE	FALSE	TRUE	0.66747	1.8179e-05	TRUE
FBgn0267797	CR46122	11.3864	32.1475	38.7819	22.8909	88.1957	86.5407	27.4386	65.8758	-0.823821	0.0287061	FALSE	FALSE	TRUE	0.125056	4.2182e-11	TRUE
FBgn0037164	CG11438	74.5395	88.5309	70.5833	73.4508	68.926	54.0562	77.8845	65.4777	0.173084	0.0287166	FALSE	FALSE	TRUE	0.651759	1.19645e-09	TRUE
FBgn0054030	CG34030	171.164	46.9828	108.257	469.67	177.338	93.4421	108.801	246.817	-0.776202	0.0287265	FALSE	FALSE	TRUE	0.048854	2.09166e-32	TRUE
FBgn0017590	klg	870.843	991.988	736.908	718.009	674.311	790.596	866.58	727.639	0.174306	0.0287895	FALSE	FALSE	TRUE	0.307306	8.5017e-71	TRUE
FBgn0051030	CG31030	376.751	285.668	359.298	156.8	308.462	297.428	340.573	254.23	0.290324	0.0291645	FALSE	FALSE	TRUE	0.200208	1.6738e-14	TRUE
FBgn0028833	Dak1	159.321	143.123	203.104	188.209	176.002	197.19	168.516	187.134	-0.104696	0.0291718	FALSE	FALSE	TRUE	0.696519	1.6213e-07	TRUE
FBgn0012058	Cdc27	82.0842	110.402	70.8471	47.1897	58.9483	86.1789	87.7778	64.1056	0.311715	0.0292191	FALSE	FALSE	TRUE	0.428131	1.59955e-06	TRUE
FBgn0032956	Cul2	120.692	112.52	144.076	165.567	165.586	109.855	125.763	147.003	-0.155738	0.0292262	FALSE	FALSE	TRUE	0.609238	7.28331e-08	TRUE
FBgn0052666	Drak	131.362	223.803	103.199	198.76	178.441	204.095	152.788	193.765	-0.236483	0.029227	FALSE	FALSE	TRUE	0.376318	7.79931e-05	TRUE
FBgn0013995	Calx	212.953	223.19	223.124	220.946	189.094	176.84	219.756	195.626	0.116179	0.0292486	FALSE	FALSE	TRUE	0.610312	1.18995e-22	TRUE
FBgn0045866	bai	60.5366	52.2066	168.578	3.99332	86.7308	5.76842	93.7739	32.1642	0.978413	0.0292665	FALSE	FALSE	TRUE	0.0331012	1.81312e-13	TRUE
FBgn0037015	cmpy	86.0751	142.291	117.547	106.552	153.167	204.183	115.304	154.634	-0.291399	0.0294176	FALSE	FALSE	TRUE	0.403565	0.477471	FALSE
FBgn0041205	key	72.6603	14.8348	29.3976	67.1756	58.7032	54.2004	38.9642	60.0264	-0.425538	0.0294781	FALSE	FALSE	TRUE	0.350125	0.100622	FALSE
FBgn0085422	CG34393	56.3395	75.7796	109.065	101.193	90.0453	101.267	80.3948	97.5016	-0.192323	0.0295495	FALSE	FALSE	TRUE	0.59019	0.00101777	TRUE
FBgn0015797	Rab6	65.8192	73.6148	44.0142	45.4937	37.1456	52.5772	61.1494	45.0722	0.302711	0.0295616	FALSE	FALSE	TRUE	0.41695	8.4893e-08	TRUE
FBgn0066084	RpL41	1558.72	879.095	2166.43	2203.46	2410.9	1454.72	1534.75	2023.03	-0.274485	0.0296517	FALSE	FALSE	TRUE	0.35198	3.87367e-45	TRUE
FBgn0037282	CG14657	53.5101	57.0828	88.4277	21.1789	50.2566	59.6861	66.3402	43.7072	0.411332	0.0296787	FALSE	FALSE	TRUE	0.317279	0.000445335	TRUE
FBgn0038720	CG6231	54.7811	51.9399	42.374	34.2815	15.3889	51.4496	49.6984	33.7067	0.38347	0.0297105	FALSE	FALSE	TRUE	0.372517	1.79069e-07	TRUE
FBgn0003371	sgg	187.095	254.872	232.829	237.747	229.856	314.087	224.932	260.563	-0.146784	0.0297426	FALSE	FALSE	TRUE	0.580108	1.99339e-05	TRUE
FBgn0041191	Rheb	52.3178	38.5949	88.8844	160.902	346.73	43.1946	59.9324	183.609	-1.01565	0.029787	FALSE	FALSE	TRUE	0.0191325	1.21772e-08	TRUE
FBgn0262478	CG43068	113.069	12.6966	0	142.687	108.56	27.3256	41.9218	92.8576	-0.75584	0.0298501	FALSE	FALSE	TRUE	0.140659	0.000191629	TRUE
FBgn0037809	CG12818	14.6413	2.63054	10.705	11.5898	306.499	11.2386	9.3256	109.776	-1.6868	0.0298638	FALSE	FALSE	TRUE	0.0284408	5.57374e-74	TRUE
FBgn0017566	ND-75	53.3194	66.4047	36.9814	110.77	68.2526	46.8756	52.2352	75.2994	-0.361694	0.0298976	FALSE	FALSE	TRUE	0.380144	3.52467e-07	TRUE
FBgn0039741	CG7943	56.5156	7.47529	34.8846	60.6098	51.3555	38.5448	32.9585	50.17	-0.414094	0.0299027	FALSE	FALSE	TRUE	0.425162	0.0344783	TRUE
FBgn0036890	CG9368	233.459	206.938	146.719	194.307	232.035	345.564	195.705	257.302	-0.271946	0.0300336	FALSE	FALSE	TRUE	0.324914	0.826462	FALSE
FBgn0036104	CG6418	132.583	84.6135	41.0635	63.9078	25.5106	44.1635	86.0867	44.5273	0.63637	0.0301752	FALSE	FALSE	TRUE	0.140882	8.04488e-26	TRUE
FBgn0010774	Ref1	177.313	267.679	169.45	144.144	108.579	195.132	204.814	149.285	0.313636	0.030198	FALSE	FALSE	TRUE	0.262324	9.51549e-22	TRUE
FBgn0086855	CG17078	33.9544	29.9224	23.3935	24.1866	62.583	94.7262	29.0901	60.4986	-0.701171	0.0303081	FALSE	FALSE	TRUE	0.176076	2.5005e-07	TRUE
FBgn0036059	nudE	227.194	163.546	200.775	222.628	205.091	218.272	197.172	215.33	-0.0880397	0.030356	FALSE	FALSE	TRUE	0.690329	5.93187e-10	TRUE
FBgn0039075	CG4393	131.795	157.306	174.907	149.653	235.051	169.505	154.669	184.736	-0.177173	0.0303861	FALSE	FALSE	TRUE	0.529741	0.0461237	FALSE
FBgn0015614	CanB2	157.845	145.333	164.656	147.651	177.908	315.134	155.945	213.565	-0.311874	0.0304112	FALSE	FALSE	TRUE	0.237341	0.274592	FALSE
FBgn0005536	Mbs	209.136	215.284	190.24	212.037	235.686	195.47	204.886	214.398	-0.0453698	0.0304764	FALSE	FALSE	TRUE	0.843642	5.74737e-10	TRUE
FBgn0003165	pum	463.522	558.102	512.824	512.915	527.04	766.826	511.483	602.26	-0.163013	0.0306325	FALSE	FALSE	TRUE	0.398647	1.20421e-06	TRUE
FBgn0038143	CG9813	1502.76	1461.89	1197.86	1083.72	1356.55	1038.9	1387.51	1159.73	0.178844	0.0307292	FALSE	FALSE	TRUE	0.381174	7.85304e-99	TRUE
FBgn0039993	CG17691	127.024	107.487	178.464	230.427	317.34	110.321	137.658	219.363	-0.457702	0.03093	FALSE	FALSE	TRUE	0.113586	0.055658	FALSE
FBgn0004373	fwd	216.119	196.075	210.314	213.003	161.289	154.516	207.502	176.27	0.162768	0.0309396	FALSE	FALSE	TRUE	0.498155	3.10303e-27	TRUE
FBgn0003275	RpII18	26.1874	82.7429	242.854	41.6974	34.046	12.1899	117.261	29.3111	1.20009	0.0312304	FALSE	FALSE	TRUE	0.0258313	3.49113e-50	TRUE
FBgn0085430	CG34401	205.219	243.283	213.615	219.04	228.811	315.901	220.706	254.584	-0.142559	0.0312755	FALSE	FALSE	TRUE	0.576583	0.000409158	TRUE
FBgn0035825	CG8111	54.6863	50.1088	136.293	20.2014	14.5309	72.6638	80.3627	35.7987	0.767277	0.0312994	FALSE	FALSE	TRUE	0.100921	5.17562e-12	TRUE
FBgn0015372	RabX1	100.789	66.3086	102.622	80.1742	20.437	73.4423	89.9067	58.0179	0.43115	0.0313109	FALSE	FALSE	TRUE	0.271905	1.09803e-21	TRUE
FBgn0053317	CR33317	69.5913	93.7739	115.479	99.1573	98.9537	228.777	92.9482	142.296	-0.419545	0.0313211	FALSE	FALSE	TRUE	0.21333	0.0571904	FALSE
FBgn0032516	CG9293	40.542	19.6668	31.7044	24.6042	109.181	95.6134	30.6377	76.4663	-0.855776	0.0313552	FALSE	FALSE	TRUE	0.0856405	7.29446e-14	TRUE
FBgn0000247	ca	61.4323	50.1652	60.3634	61.5938	99.4933	54.1076	57.3203	71.7316	-0.22334	0.0314444	FALSE	FALSE	TRUE	0.563983	0.218397	FALSE
FBgn0033010	Atf6	59.9731	54.8799	70.2393	57.8673	73.2462	81.8253	61.6974	70.9796	-0.139922	0.0314446	FALSE	FALSE	TRUE	0.730745	0.116661	FALSE
FBgn0263469	snoRNA:SC35-b	172.238	64.704	134.394	896.547	101.203	241.211	123.779	412.987	-1.07759	0.0314523	FALSE	FALSE	TRUE	0.0131892	2.07946e-74	TRUE
FBgn0260743	GC1	53.5853	26.2567	33.1837	97.321	50.2265	33.3403	37.6752	60.2959	-0.461783	0.0317774	FALSE	FALSE	TRUE	0.32921	4.73013e-07	TRUE
FBgn0024236	foi	106.572	150.676	127.001	113.149	206.213	185.63	128.083	168.331	-0.271566	0.0318159	FALSE	FALSE	TRUE	0.334462	0.456185	FALSE
FBgn0033378	tsu	4.24195	29.8502	92.3709	180.951	224.667	23.5787	42.1543	143.066	-1.08964	0.0318215	FALSE	FALSE	TRUE	0.0131301	0.391203	FALSE
FBgn0031049	Sec61gamma	39.9229	59.4587	80.1548	88.0154	59.1328	80.9222	59.8455	76.0235	-0.238141	0.0318292	FALSE	FALSE	TRUE	0.552942	0.000453839	TRUE
FBgn0034068	casp	346.057	450.273	351.799	264.965	378.695	281.335	382.709	308.332	0.215262	0.0318891	FALSE	FALSE	TRUE	0.278086	9.22776e-25	TRUE
FBgn0005671	Vha55	1663.42	1317.17	1325.36	1412.77	1663.27	1665.27	1435.31	1580.44	-0.0962436	0.0319059	FALSE	FALSE	TRUE	0.720369	2.59972e-32	TRUE
FBgn0022709	Adk1	395.518	165.081	87.3562	83.5492	133.695	71.6137	215.985	96.286	0.766635	0.0319193	FALSE	FALSE	TRUE	0.0250576	2.70562e-41	TRUE
FBgn0031988	CG8668	86.5462	147.197	88.4498	36.7249	104.951	62.4942	107.398	68.0567	0.448446	0.0321475	FALSE	FALSE	TRUE	0.249046	1.83201e-07	TRUE
FBgn0035851	MED24	91.4754	34.434	47.4784	49.9661	27.966	25.5869	57.7959	34.5063	0.504638	0.0322059	FALSE	FALSE	TRUE	0.239229	2.84009e-16	TRUE
FBgn0085376	CG34347	37.5793	23.8431	42.5924	82.0699	38.4192	34.8054	34.6716	51.7648	-0.395511	0.0322358	FALSE	FALSE	TRUE	0.41744	1.53567e-06	TRUE
FBgn0262901	CR43256	42.5172	15.7271	50.8833	69.2916	31.4315	155.568	36.3759	85.4303	-0.805451	0.0323707	FALSE	FALSE	TRUE	0.106334	0.00147419	TRUE
FBgn0267001	Ten-a	317.575	333.504	304.713	304.76	339.234	374.261	318.597	339.418	-0.0632838	0.0323784	FALSE	FALSE	TRUE	0.764687	1.39259e-09	TRUE
FBgn0037671	VhaM8.9	848.273	1304.33	1003.53	592.276	1119.54	368.371	1052.04	693.397	0.410952	0.0323854	FALSE	FALSE	TRUE	0.0409136	1.08086e-109	TRUE
FBgn0029834	CG5937	186.86	266.755	206.189	302.096	246.599	211.196	219.935	253.297	-0.140998	0.0324163	FALSE	FALSE	TRUE	0.578039	2.80641e-16	TRUE
FBgn0037918	CG6791	126.164	79.429	105.439	83.1262	97.2469	50.4452	103.677	76.9394	0.296071	0.0324855	FALSE	FALSE	TRUE	0.414144	7.39161e-14	TRUE
FBgn0051199	CG31199	171.203	441.461	187.188	405.292	414.561	281.85	266.617	367.234	-0.317478	0.0326077	FALSE	FALSE	TRUE	0.185926	3.34394e-08	TRUE
FBgn0264427	CR43845	61.6801	82.9758	242.315	72.0634	62.8066	54.8263	128.99	63.2321	0.684188	0.0326972	FALSE	FALSE	TRUE	0.0696808	1.0443e-29	TRUE
FBgn0052506	CG32506	159.473	208.739	175.083	114.331	169.692	155.85	181.098	146.624	0.210386	0.0327646	FALSE	FALSE	TRUE	0.452074	4.53471e-10	TRUE
FBgn0051064	CG31064	158.161	122.098	75.3904	81.5674	78.0102	82.2069	118.55	80.5948	0.381179	0.0328276	FALSE	FALSE	TRUE	0.32623	5.64573e-16	TRUE
FBgn0015279	Pi3K92E	100.177	137.635	104.42	35.9879	109.858	87.774	114.077	77.8733	0.377223	0.0330038	FALSE	FALSE	TRUE	0.309607	3.56317e-05	TRUE
FBgn0034083	lbk	119.781	147.297	76.4089	86.506	92.902	56.2232	114.496	78.5437	0.372483	0.0331515	FALSE	FALSE	TRUE	0.327335	1.46707e-17	TRUE
FBgn0029506	Tsp42Ee	95.8362	113.69	145.852	218.071	99.6393	219.021	118.46	178.91	-0.40657	0.033244	FALSE	FALSE	TRUE	0.202039	1.68985e-05	TRUE
FBgn0263466	snoRNA:lola-a	406.128	385.987	1316.31	260.139	221.914	516.456	702.807	332.836	0.714476	0.0334277	FALSE	FALSE	TRUE	0.0187598	1.51045e-109	TRUE
FBgn0036485	FucTA	111.225	84.6926	122.419	73.6266	100.509	82.0554	106.112	85.3969	0.216338	0.0335472	FALSE	FALSE	TRUE	0.545276	6.22435e-08	TRUE
FBgn0025836	RhoGAP1A	156.337	191.17	126.877	133.978	131.297	118.975	158.128	128.084	0.209945	0.0338958	FALSE	FALSE	TRUE	0.420271	1.41105e-16	TRUE
FBgn0031753	CG13999	96.2044	132.797	164.699	55.7224	113.744	105.832	131.233	91.766	0.353968	0.0339571	FALSE	FALSE	TRUE	0.273838	1.50803e-07	TRUE
FBgn0085450	Snoo	61.2856	58.7591	67.9415	56.2075	48.9367	59.9356	62.6621	55.0266	0.129757	0.0339759	FALSE	FALSE	TRUE	0.752026	4.40717e-06	TRUE
FBgn0033017	CG10465	57.0805	94.4207	51.8084	81.0197	199.306	63.1435	67.7699	114.49	-0.512675	0.0340283	FALSE	FALSE	TRUE	0.227555	0.0173176	TRUE
FBgn0032484	kek4	144.411	171.178	172.655	202.604	217.786	141.382	162.748	187.257	-0.140052	0.0343116	FALSE	FALSE	TRUE	0.604183	1.0666e-08	TRUE
FBgn0015331	abs	64.1579	13.4188	28.0241	53.9525	108.68	32.2786	35.2003	64.9703	-0.594387	0.0343201	FALSE	FALSE	TRUE	0.231758	0.162731	FALSE
FBgn0035213	CG2199	33.5884	39.0638	14.4432	62.1179	97.4005	21.9087	29.0318	60.4757	-0.702598	0.0343235	FALSE	FALSE	TRUE	0.174505	0.621787	FALSE
FBgn0030706	Lrp4	434.198	503.52	395.968	320.03	469.575	176.751	444.562	322.118	0.319411	0.034333	FALSE	FALSE	TRUE	0.11597	1.7876e-48	TRUE
FBgn0023215	Mnt	216.301	222.03	212.718	246.809	201.121	296.629	217.016	248.186	-0.134006	0.0343639	FALSE	FALSE	TRUE	0.589557	5.18526e-08	TRUE
FBgn0259163	CG42268	386.525	491.298	410.659	351.045	422.762	309.409	429.494	361.072	0.173096	0.0343719	FALSE	FALSE	TRUE	0.341906	4.01033e-33	TRUE
FBgn0261787	bru	35.4514	79.842	63.9993	37.5488	50.4524	25.8512	59.7642	37.9508	0.446471	0.0344211	FALSE	FALSE	TRUE	0.311993	2.48876e-09	TRUE
FBgn0013770	Cp1	180.184	326.916	278.277	188.428	244.532	85.8094	261.792	172.923	0.408862	0.0347316	FALSE	FALSE	TRUE	0.0935826	1.49779e-39	TRUE
FBgn0029088	disp	71.6192	55.8012	66.2028	87.6255	123.805	53.6139	64.5411	88.3482	-0.31143	0.0348251	FALSE	FALSE	TRUE	0.465272	0.0727428	FALSE
FBgn0266001	CR44775	100.595	67.1042	0	127.459	169.517	49.8254	55.8996	115.6	-0.69622	0.0351973	FALSE	FALSE	TRUE	0.0812038	0.929012	FALSE
FBgn0035699	CG13300	95.935	96.9922	89.3254	91.6681	191.887	98.1761	94.0842	127.244	-0.299642	0.0353624	FALSE	FALSE	TRUE	0.345352	0.695014	FALSE
FBgn0030701	CG16952	94.3363	179.969	143.469	110.657	116.081	54.4729	139.258	93.737	0.390749	0.0354136	FALSE	FALSE	TRUE	0.2458	5.53424e-24	TRUE
FBgn0260012	pds5	81.1629	62.9686	78.0512	70.1904	117.549	83.7218	74.0609	90.4872	-0.199654	0.0355013	FALSE	FALSE	TRUE	0.606276	0.362923	FALSE
FBgn0033812	Pex13	115.777	309.537	102.509	39.3713	112.513	110.366	175.941	87.4169	0.672271	0.0356516	FALSE	FALSE	TRUE	0.0510108	2.35201e-17	TRUE
FBgn0036893	CG9376	21.7125	108.973	130.092	4.98181	2.54229	99.6989	86.9259	35.741	0.834535	0.035673	FALSE	FALSE	TRUE	0.0976167	2.07074e-09	TRUE
FBgn0040505	Alk	502.791	503.285	564.736	516.679	538.247	717.133	523.604	590.686	-0.120403	0.0362826	FALSE	FALSE	TRUE	0.517224	3.88223e-10	TRUE
FBgn0028397	Tob	160.203	150.211	156.761	154.508	158.143	213.064	155.725	175.238	-0.117919	0.0363668	FALSE	FALSE	TRUE	0.629785	0.0004689	TRUE
FBgn0025720	Ate1	35.2318	105.648	40.4616	52.0462	118.668	104.616	60.447	91.7766	-0.411625	0.0364471	FALSE	FALSE	TRUE	0.352527	0.0105379	TRUE
FBgn0026417	Hus1-like	10.4476	62.3191	39.456	46.8643	82.832	46.1264	37.4076	58.6076	-0.441597	0.0366064	FALSE	FALSE	TRUE	0.335649	0.512995	FALSE
FBgn0032910	CG9265	26.5229	34.1268	42.7461	31.9358	42.9187	62.907	34.4653	45.9205	-0.285006	0.0366758	FALSE	FALSE	TRUE	0.516857	0.745033	FALSE
FBgn0012051	CalpA	64.5845	25.1616	44.0874	63.6809	79.6777	40.1638	44.6111	61.1741	-0.313143	0.0367084	FALSE	FALSE	TRUE	0.463867	0.0697216	FALSE
FBgn0045823	vsg	490.623	596.524	553.053	509.284	624.815	721.209	546.733	618.436	-0.123078	0.036735	FALSE	FALSE	TRUE	0.507208	1.68016e-07	TRUE
FBgn0264879	CR44070	242.684	200.967	150.777	160.609	181.379	75.3255	198.143	139.104	0.350119	0.0367392	FALSE	FALSE	TRUE	0.204687	9.24544e-31	TRUE
FBgn0265276	l(3)neo38	400.087	393.581	412.568	456.877	397.194	388.597	402.079	414.223	-0.0297539	0.0367405	FALSE	FALSE	TRUE	0.869784	1.07815e-27	TRUE
FBgn0052485	CG32485	149.656	437.316	204.651	216.732	23.1626	134.886	263.874	124.927	0.714748	0.0368517	FALSE	FALSE	TRUE	0.0213362	4.57106e-104	TRUE
FBgn0004926	eIF-2beta	54.1368	20.2312	87.5627	67.9948	151.624	58.1202	53.9769	92.5798	-0.526798	0.036942	FALSE	FALSE	TRUE	0.24208	0.0429523	TRUE
FBgn0004867	RpS2	254.739	158.945	155.181	401.716	387.236	144.061	189.622	311.004	-0.484924	0.036983	FALSE	FALSE	TRUE	0.0747844	3.56654e-09	TRUE
FBgn0023081	gek	85.9806	76.8953	70.87	97.9149	103.231	67.515	77.9153	89.5538	-0.138992	0.0371204	FALSE	FALSE	TRUE	0.698563	5.83062e-05	TRUE
FBgn0004449	Ten-m	687.534	783.783	710.206	690.838	836.838	780.689	727.174	769.455	-0.0565009	0.0374881	FALSE	FALSE	TRUE	0.752728	5.26202e-21	TRUE
FBgn0266801	CG45263	405.297	414.267	351.73	419.666	381.689	434.135	390.431	411.83	-0.0533469	0.0374951	FALSE	FALSE	TRUE	0.774502	3.16518e-19	TRUE
FBgn0038387	blp	14.4429	21.0835	22.0381	188.164	20.2256	19.2099	19.1882	75.8666	-1.19254	0.0378144	FALSE	FALSE	TRUE	0.070043	2.93006e-26	TRUE
FBgn0263933	ebi	78.8521	143.649	102.646	104.805	130.021	194.721	108.383	143.182	-0.276667	0.0378373	FALSE	FALSE	TRUE	0.377431	0.941381	FALSE
FBgn0085478	CG34449	283.698	197.323	239.23	241.074	184.765	144.237	240.084	190.025	0.232771	0.0379874	FALSE	FALSE	TRUE	0.331772	2.59576e-38	TRUE
FBgn0086784	stmA	435.568	358.899	501.695	404.563	367.243	315.006	432.054	362.271	0.175705	0.0380342	FALSE	FALSE	TRUE	0.337848	1.16883e-46	TRUE
FBgn0036932	CG14184	174.281	16.1454	124.136	13.6521	23.4673	22.9209	104.854	20.0134	1.35889	0.0382105	FALSE	FALSE	TRUE	0.00726353	1.10577e-37	TRUE
FBgn0053635	CG33635	92.1157	0.570692	11.5112	58.6691	110.178	51.9589	34.7325	73.602	-0.717582	0.0382245	FALSE	FALSE	TRUE	0.144227	0.0116199	TRUE
FBgn0267455	CR45805	202.491	30.2304	79.6788	75.0157	228.127	300.389	104.133	201.177	-0.635706	0.0386183	FALSE	FALSE	TRUE	0.0898606	1.51184e-19	TRUE
FBgn0263852	l(2)k12914	32.5068	115.973	236.493	41.6611	55.0265	20.6501	128.324	39.1126	1.06562	0.0390349	FALSE	FALSE	TRUE	0.0120534	1.27847e-40	TRUE
FBgn0053052	CG33052	56.1933	20.8231	36.8433	33.3613	152.466	56.0555	37.9532	80.6276	-0.719752	0.0390804	FALSE	FALSE	TRUE	0.164383	2.10251e-09	TRUE
FBgn0010501	Dcp-1	56.1433	24.5903	9.85609	88.8107	20.7613	75.4116	30.1966	61.6612	-0.685073	0.0390933	FALSE	FALSE	TRUE	0.181697	0.00867355	TRUE
FBgn0035763	CG8602	40.4777	115.372	90.454	39.03	37.3588	61.9031	82.1012	46.0973	0.561689	0.0391622	FALSE	FALSE	TRUE	0.152897	4.33311e-12	TRUE
FBgn0028579	phtf	124.183	157.732	118.011	125.195	117.681	64.7707	133.309	102.549	0.260834	0.0391938	FALSE	FALSE	TRUE	0.406288	3.58977e-21	TRUE
FBgn0038815	CG5466	230.401	302.387	276.944	156.308	251.993	237.266	269.911	215.189	0.225608	0.039273	FALSE	FALSE	TRUE	0.292751	6.07114e-13	TRUE
FBgn0265454	CR44354	109.945	40.0659	41.5452	4.10524	3.35193	60.9481	63.8522	22.8017	0.947457	0.0393979	FALSE	FALSE	TRUE	0.0935504	1.16461e-09	TRUE
FBgn0023458	Rbcn-3A	84.6892	121.151	71.8989	70.8807	86.0318	44.0897	92.5797	67.0007	0.320578	0.0394462	FALSE	FALSE	TRUE	0.401925	1.45127e-12	TRUE
FBgn0035260	CG7991	131.188	168.495	128.4	153.309	79.7741	80.0333	142.694	104.372	0.310218	0.039576	FALSE	FALSE	TRUE	0.31353	5.43681e-34	TRUE
FBgn0266392	CR45032	72.1024	12.5578	66.6574	237.813	79.2551	45.5696	50.4392	120.879	-0.822329	0.0396594	FALSE	FALSE	TRUE	0.0610631	2.13727e-18	TRUE
FBgn0000147	aurA	38.7231	22.2631	40.4745	54.766	93.4375	26.3209	33.8202	58.1748	-0.529476	0.0398036	FALSE	FALSE	TRUE	0.257259	0.855317	FALSE
FBgn0028685	Rpt4	20.0081	12.5817	70.2825	70.3915	25.5044	76.7909	34.2908	57.5623	-0.506712	0.0398187	FALSE	FALSE	TRUE	0.284947	0.0587502	FALSE
FBgn0000557	Ef1alpha100E	1299.78	1531.51	1519.96	1448.8	1475.64	2079.27	1450.41	1667.9	-0.139491	0.0402266	FALSE	FALSE	TRUE	0.630133	8.3911e-22	TRUE
FBgn0033484	CG2269	5259.26	5693.57	5434.32	4027.95	5596.03	4386.63	5462.38	4670.2	0.156363	0.0403313	FALSE	FALSE	TRUE	0.220988	5.07499e-290	TRUE
FBgn0052112	CG32112	64.0809	60.4544	54.7602	64.8462	30.4322	38.1178	59.7652	44.4654	0.293576	0.0403492	FALSE	FALSE	TRUE	0.458485	1.27642e-14	TRUE
FBgn0086707	ncm	95.9511	78.8312	96.5715	105.11	34.329	33.4656	90.4513	57.6349	0.443207	0.0404156	FALSE	FALSE	TRUE	0.267397	1.33373e-35	TRUE
FBgn0040324	Ephrin	137.619	136.668	177.916	149.896	161.174	198.985	150.735	170.018	-0.120238	0.0404644	FALSE	FALSE	TRUE	0.655844	0.000696376	TRUE
FBgn0052529	Hers	242.189	288.346	258.21	240.653	351.719	304.709	262.915	299.027	-0.128525	0.0406568	FALSE	FALSE	TRUE	0.565886	0.00115216	TRUE
FBgn0039056	CenB1A	73.6014	23.1233	40.274	67.3883	68.4534	49.2892	45.6662	61.7103	-0.298837	0.0411216	FALSE	FALSE	TRUE	0.474904	0.0243363	TRUE
FBgn0067779	dbr	161.976	123.135	151.814	234.171	129.336	186.326	145.642	183.278	-0.228845	0.0411525	FALSE	FALSE	TRUE	0.418685	3.10605e-12	TRUE
FBgn0039026	CG7029	275.553	226.335	215.725	279.406	250.149	238.554	239.204	256.036	-0.0679765	0.0413407	FALSE	FALSE	TRUE	0.786157	4.61289e-15	TRUE
FBgn0037662	CG11997	171.386	35.6845	71.7944	38.0374	17.2542	60.7963	92.955	38.696	0.824286	0.0413514	FALSE	FALSE	TRUE	0.0617525	3.22945e-22	TRUE
FBgn0037993	dpr15	160.638	146.067	133.331	147.754	120.245	108.098	146.679	125.365	0.15669	0.0414713	FALSE	FALSE	TRUE	0.576173	1.3501e-18	TRUE
FBgn0032800	CG10137	51.9263	117.909	67.279	43.7404	61.3174	54.4563	79.0382	53.1714	0.3913	0.0414834	FALSE	FALSE	TRUE	0.353196	2.66502e-08	TRUE
FBgn0265778	PDZ-GEF	109.081	153.327	138.924	70.8534	78.2739	144.225	133.777	97.7842	0.310873	0.0414875	FALSE	FALSE	TRUE	0.316084	6.33831e-09	TRUE
FBgn0005593	RpL7	128.021	190.182	112.049	160.856	51.3418	49.5085	143.417	87.2355	0.487153	0.0417875	FALSE	FALSE	TRUE	0.144428	1.27886e-57	TRUE
FBgn0265592	CR44419	65.8419	110.993	141.088	260.597	81.4336	267.869	105.974	203.3	-0.629381	0.0418375	FALSE	FALSE	TRUE	0.0698616	0.00128248	TRUE
FBgn0001128	Gpdh	221.775	190.466	177.094	173.405	112.718	186.707	196.445	157.61	0.219374	0.0419068	FALSE	FALSE	TRUE	0.433444	5.40893e-23	TRUE
FBgn0029905	Nf-YC	14.7218	77.784	94.3992	27.856	5.63396	20.6115	62.3017	18.0338	1.10207	0.0421541	FALSE	FALSE	TRUE	0.0326834	1.379e-27	TRUE
FBgn0025637	SkpA	258.865	222.814	155.267	134.077	183.716	165.739	212.315	161.177	0.273835	0.0421761	FALSE	FALSE	TRUE	0.282159	1.15922e-15	TRUE
FBgn0261241	Vps16A	63.8066	33.463	75.2987	48.9094	172.602	92.8419	57.5228	104.784	-0.582373	0.0422701	FALSE	FALSE	TRUE	0.145575	2.55622e-07	TRUE
FBgn0267163	CG45603	123.774	45.4866	58.1257	96.4928	94.9479	116.899	75.7953	102.78	-0.302221	0.0423567	FALSE	FALSE	TRUE	0.419272	0.126699	FALSE
FBgn0028374	Hug	527.783	29.3141	1078.38	398.069	26.491	21.781	545.159	148.78	1.1424	0.0427523	FALSE	FALSE	TRUE	0.00449484	0	TRUE
FBgn0036340	SRm160	35.9251	67.1588	61.0423	57.4095	75.3543	63.382	54.7087	65.382	-0.177753	0.0428466	FALSE	FALSE	TRUE	0.672978	0.099273	FALSE
FBgn0037317	CG14667	21.3248	96.4799	81.3476	7.16136	27.148	38.4847	66.3841	24.2647	0.929287	0.0430382	FALSE	FALSE	TRUE	0.0717571	2.49945e-10	TRUE
FBgn0025741	PlexA	472.978	569.788	490.979	598.962	511.797	508.869	511.248	539.876	-0.0544702	0.0434775	FALSE	FALSE	TRUE	0.75936	1.15494e-34	TRUE
FBgn0034570	CG10543	37.6771	83.6533	60.3598	90.3079	92.7186	53.3738	60.5634	78.8001	-0.261714	0.0434802	FALSE	FALSE	TRUE	0.531177	0.0010846	TRUE
FBgn0034978	CG3257	261.635	320.365	364.589	261.484	312.932	104.344	315.53	226.254	0.329564	0.0436393	FALSE	FALSE	TRUE	0.143868	5.75181e-47	TRUE
FBgn0033209	CG12107	121.196	27.499	51.2371	39.5615	39.0316	9.42532	66.6439	29.3395	0.77731	0.0436896	FALSE	FALSE	TRUE	0.140953	9.80383e-21	TRUE
FBgn0038926	CG13409	33.7079	59.0897	23.6633	58.0595	74.1344	32.5286	38.8203	54.9075	-0.343275	0.0440088	FALSE	FALSE	TRUE	0.444027	0.104149	FALSE
FBgn0028539	CG31731	108.909	30.3187	84.4157	81.417	24.3654	18.2437	74.5477	41.342	0.573056	0.0441613	FALSE	FALSE	TRUE	0.185471	5.47106e-35	TRUE
FBgn0000547	ed	182.432	189.824	157.059	186.921	179.003	184.829	176.438	183.584	-0.0396997	0.0441961	FALSE	FALSE	TRUE	0.876864	8.53347e-10	TRUE
FBgn0025573	PpN58A	115.726	373.144	111.548	23.9924	71.6809	160.159	200.139	85.2774	0.804872	0.0442645	FALSE	FALSE	TRUE	0.0375243	1.8558e-21	TRUE
FBgn0036623	CG4729	123.011	86.4744	51.9529	97.3739	37.229	21.0863	87.1462	51.8964	0.507036	0.0444078	FALSE	FALSE	TRUE	0.247707	2.99148e-37	TRUE
FBgn0011592	fra	79.5346	93.0176	85.673	88.2821	55.9907	67.5431	86.0751	70.6053	0.197469	0.04441	FALSE	FALSE	TRUE	0.630576	1.13579e-13	TRUE
FBgn0036005	pall	132.057	72.7797	10.8169	4.27544	13.5272	26.3764	71.8846	14.7264	1.31988	0.0444424	FALSE	FALSE	TRUE	0.0255646	2.43372e-21	TRUE
FBgn0050225	tRNA:CR30225	6.6922	30.059	70.2041	52.9744	36.0448	143.48	35.6518	77.4996	-0.739679	0.0444459	FALSE	FALSE	TRUE	0.143363	0.000189147	TRUE
FBgn0030434	Brms1	23.6326	63.0263	133.819	83.3056	158.711	95.0023	73.4925	112.34	-0.41809	0.0444571	FALSE	FALSE	TRUE	0.30289	0.214807	FALSE
FBgn0266918	CG32486	670.175	707.096	562.007	592.818	575.394	527.059	646.426	565.091	0.13427	0.0445849	FALSE	FALSE	TRUE	0.466325	6.01818e-57	TRUE
FBgn0024277	trio	275.98	316.249	294.702	325.828	361.579	265.189	295.644	317.532	-0.0713933	0.0446806	FALSE	FALSE	TRUE	0.736589	1.64687e-14	TRUE
FBgn0267330	KdelR	56.6992	83.9047	61.8133	29.6421	32.186	74.6335	67.4724	45.4872	0.389258	0.0448272	FALSE	FALSE	TRUE	0.37794	2.232e-05	TRUE
FBgn0058182	CR40182	1.6788	34.6867	12.8082	8.85941	86.8047	119.977	16.3912	71.8804	-1.25724	0.0449064	FALSE	FALSE	TRUE	0.0344929	1.38916e-31	TRUE
FBgn0004177	mts	260.434	204.814	268.021	152.484	198.238	241.148	244.423	197.29	0.213413	0.0449503	FALSE	FALSE	TRUE	0.353467	4.54478e-13	TRUE
FBgn0037046	CG10581	19.974	0	5.55588	105.407	113.857	3.30431	8.50996	74.1896	-1.58839	0.0450661	FALSE	FALSE	TRUE	0.0125316	0.177979	FALSE
FBgn0047038	ND-13B	78.5577	160.254	85.0638	214.841	147.21	92.9204	107.959	151.657	-0.336639	0.0451285	FALSE	FALSE	TRUE	0.370664	6.13285e-12	TRUE
FBgn0000181	bic	612.545	687.657	1040.43	430.204	541.832	754.773	780.212	575.603	0.301824	0.0451951	FALSE	FALSE	TRUE	0.119591	1.60704e-48	TRUE
FBgn0035179	CG12038	76.1652	47.3223	51.8378	101.371	110.6	44.7607	58.4417	85.5771	-0.376831	0.0452356	FALSE	FALSE	TRUE	0.376984	0.00349662	TRUE
FBgn0039406	RpL34a	115.74	12.0899	189.954	125.176	5.79894	5.34334	105.928	45.4394	0.799228	0.0454106	FALSE	FALSE	TRUE	0.0964935	1.01567e-90	TRUE
FBgn0030049	Trf4-1	104.452	99.2828	117.965	104.414	111.64	155.71	107.233	123.921	-0.144388	0.045696	FALSE	FALSE	TRUE	0.648051	0.0212945	TRUE
FBgn0000119	arr	30.9792	49.1752	86.4668	41.727	24.3733	34.1947	55.5404	33.4317	0.496981	0.045829	FALSE	FALSE	TRUE	0.251268	1.3342e-12	TRUE
FBgn0035321	CG1275	800.948	811.652	1012.72	775.83	854.072	522.816	875.107	717.573	0.197822	0.0458934	FALSE	FALSE	TRUE	0.256564	1.99724e-94	TRUE
FBgn0040375	CG13760	220.856	172.198	149.144	159.433	290.456	238.829	180.733	229.572	-0.238066	0.0460464	FALSE	FALSE	TRUE	0.389552	0.954075	FALSE
FBgn0037240	Cont	100.962	108.003	98.3479	114.307	53.0471	57.2645	102.438	74.8728	0.310921	0.0460593	FALSE	FALSE	TRUE	0.417205	5.5762e-27	TRUE
FBgn0034867	CG13557	22.4097	20.1313	1.06858	10.3478	111.044	132.571	14.5365	84.6544	-1.4138	0.0461202	FALSE	FALSE	TRUE	0.0125504	2.40431e-43	TRUE
FBgn0003071	Pfk	62.6472	96.1744	47.8709	21.9885	74.6661	30.6729	68.8975	42.4425	0.475211	0.0464138	FALSE	FALSE	TRUE	0.27252	1.95992e-05	TRUE
FBgn0030330	Tango10	97.4253	53.9481	61.7011	73.5294	45.9585	19.2977	71.0248	46.2619	0.422264	0.0464846	FALSE	FALSE	TRUE	0.311215	3.26017e-22	TRUE
FBgn0000273	Pka-C1	637.804	646.012	554.065	622.077	608.696	921.998	612.627	717.59	-0.157814	0.0465052	FALSE	FALSE	TRUE	0.430354	7.09006e-09	TRUE
FBgn0027504	CG8878	122.738	108.669	58.5708	85.9445	67.2625	32.9315	96.6594	62.0462	0.436194	0.046554	FALSE	FALSE	TRUE	0.28305	1.56756e-23	TRUE
FBgn0015031	cype	463.533	592.848	599.403	438.162	573.186	186.023	551.928	399.124	0.321338	0.0466398	FALSE	FALSE	TRUE	0.0965827	2.20749e-72	TRUE
FBgn0261550	CG42668	86.0183	77.7263	86.3669	80.2635	88.3094	89.6525	83.3705	86.0751	-0.0319233	0.0470536	FALSE	FALSE	TRUE	0.929685	0.000387796	TRUE
FBgn0000581	E(Pc)	118.936	152.026	156.126	128.462	121.675	118.041	142.362	122.726	0.148152	0.0472108	FALSE	FALSE	TRUE	0.601487	2.02857e-13	TRUE
FBgn0031531	CG8840	22.1366	185.145	42.2222	61.431	5.7559	3.63681	83.1678	23.6079	1.11561	0.0474442	FALSE	FALSE	TRUE	0.0500211	1.46554e-62	TRUE
FBgn0024330	MED6	13.9833	169.502	42.5387	9.57442	13.347	35.5599	75.3415	19.4938	1.17778	0.0475614	FALSE	FALSE	TRUE	0.0337869	3.3575e-20	TRUE
FBgn0031716	CG14015	26.155	57.8202	19.7378	41.7079	52.1844	44.7885	34.571	46.2269	-0.288519	0.0476296	FALSE	FALSE	TRUE	0.522253	0.398977	FALSE
FBgn0038828	CG17270	30.3301	116.77	11.3634	96.1067	59.5098	111.819	52.8213	89.1452	-0.511726	0.047648	FALSE	FALSE	TRUE	0.241499	0.260677	FALSE
FBgn0013467	igl	671.856	857.1	622.541	713.785	738.282	1190.59	717.166	880.885	-0.204899	0.0476703	FALSE	FALSE	TRUE	0.318762	0.000238059	TRUE
FBgn0027605	Vps4	39.7101	77.9623	70.7019	30.2087	28.8051	64.7179	62.7915	41.2439	0.414235	0.0478473	FALSE	FALSE	TRUE	0.349995	3.37037e-06	TRUE
FBgn0262872	milt	174.254	149.272	210.215	181.57	109.353	133.254	177.914	141.393	0.228753	0.0478813	FALSE	FALSE	TRUE	0.417907	2.228e-29	TRUE
FBgn0014009	Rab2	617.433	394.581	523.944	322.719	382.413	490.467	511.986	398.533	0.249205	0.0480234	FALSE	FALSE	TRUE	0.16835	1.53262e-31	TRUE
FBgn0041097	robo3	73.2822	83.7983	112.815	98.659	104.995	94.5091	89.9653	99.3876	-0.0995204	0.0481356	FALSE	FALSE	TRUE	0.785342	0.000189462	TRUE
FBgn0052451	SPoCk	258.1	294.348	272.954	253.706	303.365	398.077	275.134	318.383	-0.145738	0.0482801	FALSE	FALSE	TRUE	0.508819	0.00321205	TRUE
FBgn0261617	nej	111.944	123.419	152.499	137.073	128.313	173.286	129.288	146.224	-0.122944	0.0482919	FALSE	FALSE	TRUE	0.658688	0.000221679	TRUE
FBgn0085390	Dgk	403.566	387.087	408.394	370.786	298.876	387.483	399.682	352.382	0.125788	0.0483895	FALSE	FALSE	TRUE	0.504981	5.77829e-34	TRUE
FBgn0004852	Ac76E	243.531	143.785	206.239	199.657	288.055	219.12	197.852	235.61	-0.174219	0.0483986	FALSE	FALSE	TRUE	0.537741	0.00505898	TRUE
FBgn0016081	fry	79.9377	48.0305	72.2385	67.8808	48.0898	32.7938	66.7356	49.5881	0.294823	0.0484183	FALSE	FALSE	TRUE	0.507447	2.43897e-14	TRUE
FBgn0026592	Fie	446.747	723.095	360.139	336.996	419.248	347.652	509.994	367.965	0.323542	0.0484513	FALSE	FALSE	TRUE	0.102476	7.95125e-48	TRUE
FBgn0002973	numb	88.6674	141.076	89.4801	91.8412	160.573	156.929	106.408	136.448	-0.247391	0.0486919	FALSE	FALSE	TRUE	0.454875	0.680747	FALSE
FBgn0264975	Nrg	84.2692	114.19	69.6745	76.6336	60.7518	73.7746	89.378	70.3866	0.237741	0.0489267	FALSE	FALSE	TRUE	0.544672	3.06817e-11	TRUE
FBgn0004575	Syn	709.182	877.27	929.311	821.119	884.737	1186.11	838.588	963.987	-0.139134	0.0489383	FALSE	FALSE	TRUE	0.465961	7.91505e-12	TRUE
FBgn0027547	CG1927	132.111	114.377	173.19	108.474	138.872	85.572	139.892	110.973	0.23056	0.0489754	FALSE	FALSE	TRUE	0.481804	1.68139e-13	TRUE
FBgn0259221	CG42321	185.199	121.528	175.706	136.198	147.586	98.1418	160.811	127.309	0.23256	0.0491396	FALSE	FALSE	TRUE	0.391411	2.73946e-18	TRUE
FBgn0000039	nAChRalpha2	258.011	205.805	292.619	250.763	213.088	116.679	252.145	193.51	0.26314	0.050138	FALSE	FALSE	TRUE	0.274963	1.39352e-43	TRUE
FBgn0035270	CG13933	61.7769	44.2087	60.0563	48.349	113.597	71.7414	55.3473	77.8959	-0.338458	0.0502063	FALSE	FALSE	TRUE	0.404793	0.157078	FALSE
FBgn0000043	Act42A	109.964	67.4757	86.819	130.807	130.754	71.3345	88.0864	110.965	-0.229879	0.0505121	FALSE	FALSE	TRUE	0.542132	7.56012e-06	TRUE
FBgn0003943	Ubi-p63E	56.2815	40.7458	113.099	55.5742	27.207	43.0952	70.0423	41.9588	0.501486	0.0505237	FALSE	FALSE	TRUE	0.238635	2.39958e-17	TRUE
FBgn0266751	CR45224	50.6799	44.4685	60.6962	1.55494	48.88	45.8586	51.9482	32.0978	0.472369	0.0505655	FALSE	FALSE	TRUE	0.317816	0.111376	FALSE
FBgn0039466	CG5521	54.7089	33.5013	72.3342	47.4526	116.439	72.8051	53.5148	78.8989	-0.383406	0.0507968	FALSE	FALSE	TRUE	0.382668	0.0605134	FALSE
FBgn0037094	CG7611	26.9291	47.1576	39.3352	76.2274	45.8383	33.0227	37.8073	51.6961	-0.310353	0.050823	FALSE	FALSE	TRUE	0.512523	6.12562e-06	TRUE
FBgn0085284	Blos3	18.19	0	88.3888	36.5686	147.426	47.4591	35.5263	77.1511	-0.738833	0.0508397	FALSE	FALSE	TRUE	0.152161	5.80075e-08	TRUE
FBgn0263116	5-HT1B	117.187	174.807	143.822	71.7404	115.173	143.53	145.272	110.148	0.27503	0.0509324	FALSE	FALSE	TRUE	0.3746	3.03746e-07	TRUE
FBgn0011754	PhKgamma	155.286	229.505	228.068	136.044	143.906	200.738	204.286	160.229	0.241728	0.0511104	FALSE	FALSE	TRUE	0.38846	1.72085e-14	TRUE
FBgn0052685	ZAP3	102.86	80.0945	58.559	69.0225	60.6392	54.959	80.5044	61.5403	0.267017	0.0515437	FALSE	FALSE	TRUE	0.489825	2.06951e-11	TRUE
FBgn0035444	CG12012	8.18572	50.6921	18.935	39.9811	144.087	20.1915	25.9376	68.0864	-0.896554	0.0518028	FALSE	FALSE	TRUE	0.143103	2.64238e-07	TRUE
FBgn0085407	Pvf3	169.114	196.811	202.587	210.235	177.855	228.485	189.504	205.525	-0.0811132	0.051917	FALSE	FALSE	TRUE	0.759585	1.62997e-09	TRUE
FBgn0261596	RpS24	75.624	29.2122	194.726	564.705	149.893	79.8672	99.854	264.822	-0.904736	0.0523016	FALSE	FALSE	TRUE	0.0511296	4.58987e-52	TRUE
FBgn0259739	CG42393	105.663	181.002	78.3299	58.6955	120.734	55.7092	121.665	78.3796	0.432756	0.052406	FALSE	FALSE	TRUE	0.265707	1.00182e-11	TRUE
FBgn0037902	CG5281	54.2139	98.2202	217.497	78.7172	71.1242	24.531	123.31	58.1241	0.718565	0.052498	FALSE	FALSE	TRUE	0.0917891	6.02928e-36	TRUE
FBgn0261999	CG42817	116.391	100.552	138.147	119.138	130.663	130.607	118.363	126.803	-0.0688468	0.0526159	FALSE	FALSE	TRUE	0.828262	5.53803e-05	TRUE
FBgn0052672	Atg8a	1024.33	895.589	1073.63	874.953	1237.86	1659.5	997.85	1257.44	-0.230204	0.0530561	FALSE	FALSE	TRUE	0.350574	0.966353	FALSE
FBgn0087013	Karybeta3	83.6371	157.615	138.561	122.484	60.2471	84.5189	126.604	89.0832	0.347923	0.0532415	FALSE	FALSE	TRUE	0.287382	1.28416e-27	TRUE
FBgn0016977	spen	803.288	836.188	740.31	790.828	785.493	948.761	793.262	841.694	-0.0592451	0.0534002	FALSE	FALSE	TRUE	0.743822	2.79025e-27	TRUE
FBgn0038961	CG13850	66.9047	29.0307	54.8967	34.3079	18.2217	42.301	50.2774	31.6102	0.455922	0.0534497	FALSE	FALSE	TRUE	0.324626	4.59283e-09	TRUE
FBgn0032197	CG5694	145.867	134.663	134.162	174.695	119.66	243.56	138.23	179.305	-0.258709	0.0535045	FALSE	FALSE	TRUE	0.376225	0.0031948	TRUE
FBgn0035807	CG7492	125.147	79.435	97.0479	68.6944	106.274	51.2109	100.543	75.3931	0.285901	0.0536458	FALSE	FALSE	TRUE	0.436511	1.06084e-09	TRUE
FBgn0029903	pod1	120.342	136.805	164.388	136.404	152.175	184.234	140.512	157.604	-0.114668	0.053656	FALSE	FALSE	TRUE	0.719026	0.00147824	TRUE
FBgn0085257	CG34228	51.796	7.40249	68.4817	97.8431	55.7956	48.6076	42.5601	67.4154	-0.452017	0.053801	FALSE	FALSE	TRUE	0.341153	2.81359e-05	TRUE
FBgn0053180	Ranbp16	116.041	100.595	98.223	110.574	81.6279	69.5029	104.953	87.235	0.184383	0.0538394	FALSE	FALSE	TRUE	0.586639	1.59242e-16	TRUE
FBgn0037899	RpL24-like	69.5193	101.057	254.949	52.529	107.565	63.2325	141.842	74.4423	0.623251	0.0541129	FALSE	FALSE	TRUE	0.100565	3.57393e-18	TRUE
FBgn0034433	EndoB	119.169	125.647	157.728	74.2354	89.1882	145.692	134.181	103.038	0.262563	0.0541469	FALSE	FALSE	TRUE	0.394726	8.51842e-08	TRUE
FBgn0083054	snoRNA:Psi18S-1347a	10.6978	99.3045	40.8087	145.841	96.0317	36.8105	50.2703	92.8943	-0.595454	0.0541882	FALSE	FALSE	TRUE	0.204704	4.59997e-07	TRUE
FBgn0000412	D1	258.485	201.358	181.619	204.279	144.782	174.809	213.821	174.624	0.201815	0.0542342	FALSE	FALSE	TRUE	0.364378	1.71741e-27	TRUE
FBgn0052676	CG32676	176.927	204.576	180.546	163.387	147.534	185.772	187.349	165.564	0.123458	0.0542788	FALSE	FALSE	TRUE	0.634715	3.41366e-14	TRUE
FBgn0036805	Chmp1	54.3737	42.6152	50.0029	57.8277	145.534	41.1938	48.9972	81.5185	-0.49835	0.054299	FALSE	FALSE	TRUE	0.268542	0.0588607	FALSE
FBgn0004363	porin	494.473	629.805	593.736	584.216	618.948	588.831	572.671	597.332	-0.0421542	0.0543935	FALSE	FALSE	TRUE	0.812509	4.52023e-25	TRUE
FBgn0263744	CR43669	157.255	71.1527	77.1905	627.742	80.3393	134.971	101.866	281.017	-0.935801	0.0544665	FALSE	FALSE	TRUE	0.0477311	2.7557e-67	TRUE
FBgn0028695	Rpn1	30.6838	110.978	55.1542	36.4544	6.92211	47.1992	65.6054	30.1919	0.739342	0.0544698	FALSE	FALSE	TRUE	0.141235	8.28809e-18	TRUE
FBgn0265076	CR44187	3439.02	2531.04	2466.05	2479.04	2560.79	1901.73	2812.04	2313.86	0.194378	0.0547237	FALSE	FALSE	TRUE	0.363442	1.24613e-290	TRUE
FBgn0262125	Sec23	97.3138	98.9348	75.7165	99.5688	38.3242	58.9939	90.655	65.629	0.320264	0.0553592	FALSE	FALSE	TRUE	0.414569	6.91338e-24	TRUE
FBgn0028697	RpL15	166.764	114.888	140.502	148.902	327.435	131.643	140.718	202.66	-0.360782	0.0555825	FALSE	FALSE	TRUE	0.26724	0.270651	FALSE
FBgn0264607	CaMKII	1517.98	1532.71	1397.44	1609.09	1373.58	2060.82	1482.71	1681.16	-0.125449	0.055854	FALSE	FALSE	TRUE	0.665014	9.88873e-41	TRUE
FBgn0261570	CG42684	120.628	67.8776	121.034	104.215	42.2098	70.8667	103.18	72.4305	0.350202	0.0561492	FALSE	FALSE	TRUE	0.360927	7.03926e-25	TRUE
FBgn0013732	sced	63.1213	38.7313	74.7658	28.6454	54.0454	43.7187	58.8728	42.1365	0.331381	0.0562819	FALSE	FALSE	TRUE	0.421261	0.000195579	TRUE
FBgn0038872	Nelf-A	114.963	96.5511	99.2914	91.5357	179.736	123.811	103.602	131.694	-0.238782	0.0565021	FALSE	FALSE	TRUE	0.479382	0.939385	FALSE
FBgn0052176	CG32176	74.7493	52.1262	72.2531	99.9544	142.754	50.5028	66.3762	97.7373	-0.382187	0.0565664	FALSE	FALSE	TRUE	0.329733	0.110809	FALSE
FBgn0024250	brk	192.414	136.028	200.13	156.59	55.8547	161.535	176.191	124.66	0.342567	0.0567703	FALSE	FALSE	TRUE	0.210692	6.28789e-32	TRUE
FBgn0038980	Octbeta1R	167.956	175.708	173.355	167.892	172.337	230.26	172.34	190.163	-0.0983342	0.0569261	FALSE	FALSE	TRUE	0.701626	9.89501e-05	TRUE
FBgn0004828	His3.3B	2605.36	2753.04	3021.34	2447.37	3391.71	4339.65	2793.25	3392.91	-0.193872	0.0569901	FALSE	FALSE	TRUE	0.338688	0.000978843	TRUE
FBgn0259979	CG17337	139.638	63.8049	99.589	52.8253	92.7663	64.8674	101.011	70.153	0.360562	0.0570684	FALSE	FALSE	TRUE	0.365236	2.15777e-08	TRUE
FBgn0031149	CG1518	25.7974	141.717	56.6757	25.6597	50.7776	19.9487	74.7301	32.1287	0.797341	0.0572533	FALSE	FALSE	TRUE	0.102763	1.02796e-14	TRUE
FBgn0026197	noe	10074.8	8422.46	11538.9	10330.6	10006.3	14552	10012	11629.6	-0.149489	0.0572754	FALSE	FALSE	TRUE	0.0851432	1.21551e-151	TRUE
FBgn0085433	CG34404	102.855	149.64	138.273	132.346	168.123	133.556	130.256	144.675	-0.104892	0.0575305	FALSE	FALSE	TRUE	0.701757	0.000286278	TRUE
FBgn0004910	Eip63F-1	178.178	219.547	192.292	165.832	279.738	303.55	196.672	249.707	-0.23762	0.0576857	FALSE	FALSE	TRUE	0.376564	0.619246	FALSE
FBgn0051191	CG31191	347.702	542.813	434.46	462.667	431.037	836.993	441.658	576.899	-0.265553	0.0579552	FALSE	FALSE	TRUE	0.213661	0.133228	FALSE
FBgn0085400	CG34371	236.462	101.411	187.411	199.847	256.64	187.834	175.095	214.774	-0.20355	0.0579867	FALSE	FALSE	TRUE	0.407994	0.0008394	TRUE
FBgn0028875	nAChRalpha5	728.485	672.009	753.258	738.513	690.306	978.631	717.917	802.483	-0.111242	0.0580077	FALSE	FALSE	TRUE	0.556847	4.04765e-18	TRUE
FBgn0035473	mge	162.177	179.017	138.35	196.082	307.759	132.837	159.848	212.226	-0.281545	0.058067	FALSE	FALSE	TRUE	0.321231	0.0233405	TRUE
FBgn0035677	CG13293	114.7	59.1448	80.2431	88.828	103.663	108.112	84.696	100.201	-0.167714	0.0581207	FALSE	FALSE	TRUE	0.652839	0.0286348	TRUE
FBgn0031058	CG14227	53.1456	238.252	9.74686	17.5288	1.65142	18.6659	100.382	12.6154	1.55343	0.0581263	FALSE	FALSE	TRUE	0.0161571	2.49055e-53	TRUE
FBgn0032633	Lrch	145.336	128.162	122.899	214.583	123.255	138.715	132.132	158.851	-0.183645	0.0582269	FALSE	FALSE	TRUE	0.548411	5.99378e-15	TRUE
FBgn0016126	CaMKI	443.678	517.632	537.866	508.581	526.145	505.604	499.725	513.443	-0.0270791	0.058323	FALSE	FALSE	TRUE	0.879603	2.67537e-24	TRUE
FBgn0029799	CG15772	32.9762	51.0103	77.0108	58.9981	24.6059	18.0104	53.6658	33.8715	0.452249	0.0583295	FALSE	FALSE	TRUE	0.331275	5.3363e-20	TRUE
FBgn0004432	Cyp1	1217.54	1196.77	1042.67	661.857	1188.9	935.829	1152.33	928.86	0.21475	0.0583971	FALSE	FALSE	TRUE	0.222495	2.56523e-47	TRUE
FBgn0030719	eIF5	353.834	387.128	265.254	276.174	238.151	308.391	335.405	274.239	0.200663	0.0584429	FALSE	FALSE	TRUE	0.393874	4.9981e-30	TRUE
FBgn0032368	spag4	27.7625	28.158	54.661	95.1128	106.119	24.1787	36.8605	75.1368	-0.683522	0.0585083	FALSE	FALSE	TRUE	0.145204	0.13656	FALSE
FBgn0020279	lig	108.004	83.8079	91.1895	89.7405	100.971	156.249	94.3336	115.653	-0.203057	0.0585311	FALSE	FALSE	TRUE	0.525643	0.314246	FALSE
FBgn0259482	Mob3	91.0638	65.4443	9.19539	113.781	52.51	97.4069	55.2345	87.8992	-0.456422	0.0586252	FALSE	FALSE	TRUE	0.274591	0.000898527	TRUE
FBgn0045038	Proc	72.5518	5.92504	5.63938	61.5117	50.4694	44.4273	28.0387	52.1361	-0.60112	0.0587849	FALSE	FALSE	TRUE	0.26667	0.297969	FALSE
FBgn0250754	CG42232	132.608	143.322	133.945	187.781	138.648	127.114	136.625	151.181	-0.101154	0.0589635	FALSE	FALSE	TRUE	0.738034	4.00629e-13	TRUE
FBgn0026326	Mad1	115.973	130.093	145.749	156.44	53.51	51.2145	130.605	87.0548	0.400168	0.0589969	FALSE	FALSE	TRUE	0.201561	1.38877e-48	TRUE
FBgn0051858	t-cup	72.1229	33.6175	47.3686	105.027	174.441	34.0381	51.0364	104.502	-0.687489	0.0590239	FALSE	FALSE	TRUE	0.115972	0.426757	FALSE
FBgn0020386	Pdk1	228.605	122.758	121.177	129.025	93.9387	118.626	157.514	113.863	0.321697	0.0590454	FALSE	FALSE	TRUE	0.280439	4.16e-23	TRUE
FBgn0266688	CR45178	488.531	700.169	791.318	649.442	468.004	424.942	660.006	514.13	0.248483	0.0593042	FALSE	FALSE	TRUE	0.204798	1.44936e-103	TRUE
FBgn0266083	ocm	65.9443	36.3263	56.7947	49.1711	66.4062	88.2467	53.0217	67.9413	-0.24668	0.0593257	FALSE	FALSE	TRUE	0.584972	1	FALSE
FBgn0031600	CG3652	63.6724	40.4947	54.2744	52.7809	44.3097	0.89487	52.8138	32.6618	0.471526	0.0594631	FALSE	FALSE	TRUE	0.308225	1.27257e-17	TRUE
FBgn0030276	Dlic	196.304	249.522	219.155	180.931	350.523	395.699	221.661	309.051	-0.329333	0.0596479	FALSE	FALSE	TRUE	0.181602	0.00129679	TRUE
FBgn0261988	Gprk2	296.015	361.223	239.857	347.255	279.401	429.057	299.032	351.904	-0.162452	0.0598687	FALSE	FALSE	TRUE	0.429406	4.00648e-09	TRUE
FBgn0003310	S	129.327	145.937	185.881	154.398	159.588	215.419	153.715	176.468	-0.137824	0.0598705	FALSE	FALSE	TRUE	0.592927	0.00147357	TRUE
FBgn0014391	sun	341.972	120.931	390.321	348.042	484.153	299.134	284.408	377.11	-0.280271	0.0599325	FALSE	FALSE	TRUE	0.229442	0.00236082	TRUE
FBgn0002521	pho	411.617	253.524	329.595	195.221	133.303	365.324	331.579	231.283	0.35638	0.0599614	FALSE	FALSE	TRUE	0.147057	2.13809e-29	TRUE
FBgn0039282	Bili	261.607	229.579	229.17	243.428	291.521	227.484	240.119	254.144	-0.0567542	0.0600876	FALSE	FALSE	TRUE	0.815535	7.63841e-10	TRUE
FBgn0016685	Nlp	158.309	141.473	91.6073	110.412	118.129	39.611	130.463	89.3841	0.373703	0.0601176	FALSE	FALSE	TRUE	0.223557	4.42695e-24	TRUE
FBgn0026324	Taf10b	46.2359	27.4289	103.995	231.337	167.273	32.5581	59.2201	143.723	-0.832774	0.0605554	FALSE	FALSE	TRUE	0.0400719	4.42832e-07	TRUE
FBgn0010113	hdc	447.534	526.294	603.172	528.401	526.504	831.442	525.667	628.782	-0.17864	0.0605565	FALSE	FALSE	TRUE	0.358598	1.33165e-05	TRUE
FBgn0261954	east	139.729	137.068	184.133	99.2794	154.347	122.592	153.643	125.406	0.202378	0.0607432	FALSE	FALSE	TRUE	0.462913	9.13443e-09	TRUE
FBgn0263462	snoRNA:Dek-a	226.608	2.64375	2.80663	7.76533	0	0	77.3527	2.58844	1.87048	0.0607794	FALSE	FALSE	TRUE	0.0265513	5.20563e-59	TRUE
FBgn0036039	Naa60	70.6637	79.1965	49.2467	133.79	53.0645	101.837	66.369	96.2306	-0.367302	0.0608352	FALSE	FALSE	TRUE	0.322744	5.61276e-07	TRUE
FBgn0264266	CR43766	125.685	212.067	125.074	70.6523	41.2055	173.569	154.275	95.1422	0.474169	0.0610364	FALSE	FALSE	TRUE	0.146396	1.75753e-15	TRUE
FBgn0267628	CR45966	35.4489	96.5297	62.3313	157.842	60.8593	77.4093	64.77	98.7036	-0.415157	0.0611373	FALSE	FALSE	TRUE	0.348024	1.96222e-11	TRUE
FBgn0038745	CG4538	48.4047	62.8011	65.245	174.166	45.8817	98.7616	58.8169	106.27	-0.574883	0.0612444	FALSE	FALSE	TRUE	0.15931	5.30065e-10	TRUE
FBgn0039291	CG13663	65.178	19.6995	76.1008	11.251	0	69.1689	53.6595	26.8066	0.667432	0.0614135	FALSE	FALSE	TRUE	0.201483	6.22529e-06	TRUE
FBgn0263036	CG43331	162.653	140.456	229.946	65.7367	210.378	80.0411	177.685	118.719	0.397879	0.0619232	FALSE	FALSE	TRUE	0.186012	4.8645e-10	TRUE
FBgn0038424	CG17565	33.6274	23.7752	55.8248	57.0992	69.4292	29.1748	37.7425	51.9011	-0.315887	0.062606	FALSE	FALSE	TRUE	0.49842	0.0485427	FALSE
FBgn0026149	BCL7-like	27.0101	79.6492	22.959	116.2	61.0378	33.3374	43.2061	70.1917	-0.475946	0.0627641	FALSE	FALSE	TRUE	0.335166	9.19877e-09	TRUE
FBgn0000382	csw	404.942	436.394	517.44	485.994	436.176	543.908	452.925	488.693	-0.0759701	0.0627736	FALSE	FALSE	TRUE	0.692628	3.57345e-19	TRUE
FBgn0030520	Pdcd4	295.819	352.423	286.891	321.022	299.781	417.111	311.711	345.971	-0.104185	0.0627803	FALSE	FALSE	TRUE	0.610928	4.1807e-09	TRUE
FBgn0037638	CG8379	55.6831	53.1954	86.6343	46.83	57.2645	51.6968	65.1709	51.9304	0.226137	0.0628287	FALSE	FALSE	TRUE	0.61028	6.90777e-06	TRUE
FBgn0262108	CR42861	42.0978	21.9871	104.259	30.5685	10.1946	33.4285	56.1148	24.7306	0.776402	0.0629092	FALSE	FALSE	TRUE	0.0977673	3.38478e-16	TRUE
FBgn0026402	NiPp1	31.8686	58.233	54.9133	180.122	35.8898	83.9692	48.3383	99.9937	-0.696484	0.0629386	FALSE	FALSE	TRUE	0.114133	4.84765e-12	TRUE
FBgn0261268	Cul3	97.7367	87.937	87.6748	75.8558	60.9493	94.6472	91.1162	77.1508	0.165991	0.0631747	FALSE	FALSE	TRUE	0.64808	3.61611e-08	TRUE
FBgn0261822	Bsg	215.077	230.68	194.873	186.292	256.1	371.9	213.543	271.431	-0.238725	0.0635721	FALSE	FALSE	FALSE	0.39264	0.832191	FALSE
FBgn0014075	Ugt	63.226	73.3913	82.6455	82.8083	48.4082	30.9407	73.0876	54.0524	0.299437	0.063575	FALSE	FALSE	FALSE	0.457111	1.22314e-19	TRUE
FBgn0266848	wap	33.1	49.0702	31.4557	38.2968	57.275	38.0166	37.8753	44.5295	-0.1615	0.0636038	FALSE	FALSE	FALSE	0.699449	0.176971	FALSE
FBgn0261086	Syt14	85.6833	32.9065	51.8819	78.5915	63.2911	68.5423	56.8239	70.1416	-0.209785	0.0641904	FALSE	FALSE	FALSE	0.616081	0.0012999	TRUE
FBgn0024362	CG11412	62.6038	20.399	19.8511	79.265	34.4834	35.6872	34.2847	49.8119	-0.369271	0.064227	FALSE	FALSE	FALSE	0.466374	8.20466e-07	TRUE
FBgn0051637	CG31637	88.5124	179.97	123.855	108.434	195.802	221	130.779	175.079	-0.289674	0.0644643	FALSE	FALSE	FALSE	0.272609	0.117131	FALSE
FBgn0014133	bif	70.3176	37.9189	48.82	56.6102	55.4668	74.9598	52.3522	62.3456	-0.174256	0.0645357	FALSE	FALSE	FALSE	0.687092	0.0638444	FALSE
FBgn0031534	Snx1	50.0884	79.9031	132.38	63.1187	53.4722	52.972	87.4571	56.521	0.429734	0.0646019	FALSE	FALSE	FALSE	0.284825	5.49327e-15	TRUE
FBgn0028473	Non1	64.8385	33.2059	59.2921	53.2438	39.0349	5.00426	52.4455	32.4277	0.471711	0.0646733	FALSE	FALSE	FALSE	0.318274	3.68652e-18	TRUE
FBgn0036666	TSG101	214.097	238.539	281.343	137.195	164.436	270.246	244.66	190.625	0.248271	0.0648006	FALSE	FALSE	FALSE	0.292975	1.93099e-12	TRUE
FBgn0034271	CG4996	89.6732	67.7774	76.6081	167.248	63.0963	109.966	78.0196	113.437	-0.369977	0.065039	FALSE	FALSE	FALSE	0.312114	4.54895e-10	TRUE
FBgn0266727	CR45200	12.3587	13.7144	5.54643	6.71377	191.08	33.4817	10.5398	77.0919	-1.5189	0.0652657	FALSE	FALSE	FALSE	0.033711	1.57134e-46	TRUE
FBgn0035772	Sh3beta	51.8763	36.6233	64.9813	134.615	45.2731	60.5623	51.1603	80.1503	-0.441548	0.0655249	FALSE	FALSE	FALSE	0.331516	6.92703e-11	TRUE
FBgn0037445	CG9727	53.8937	54.8094	51.6249	56.8566	39.3725	40.3671	53.4427	45.5321	0.159851	0.0656595	FALSE	FALSE	FALSE	0.689268	1.91798e-08	TRUE
FBgn0265153	CR44222	80.8744	6.26945	38.3682	48.2038	114.98	48.5723	41.8374	70.5853	-0.511426	0.0657303	FALSE	FALSE	FALSE	0.301191	0.0367764	TRUE
FBgn0040238	Best1	243.561	92.0092	107.748	120.577	76.5873	81.0509	147.773	92.7384	0.457645	0.0658314	FALSE	FALSE	FALSE	0.197024	3.34346e-32	TRUE
FBgn0261873	sdt	101.416	92.7181	109.424	95.5294	130.893	104.116	101.186	110.179	-0.0850976	0.0661816	FALSE	FALSE	FALSE	0.804406	0.00336748	TRUE
FBgn0259923	2018-09-04	149.709	113.372	94.0803	156.078	98.3807	261.244	119.054	171.901	-0.363266	0.0662176	FALSE	FALSE	FALSE	0.239965	0.338513	FALSE
FBgn0020887	Su(z)12	48.8769	56.4373	85.4946	40.5775	67.8043	30.1973	63.6029	46.193	0.317132	0.0662184	FALSE	FALSE	FALSE	0.473615	1.44776e-06	TRUE
FBgn0051665	wry	416.4	577.185	444.226	503.842	332.268	308.419	479.27	381.51	0.227145	0.0664156	FALSE	FALSE	FALSE	0.230056	2.71976e-81	TRUE
FBgn0262483	Rbp	949.757	1183.36	1111.08	1241.49	959.508	1757.13	1081.4	1319.38	-0.198252	0.0665387	FALSE	FALSE	FALSE	0.467692	5.04207e-19	TRUE
FBgn0011481	Ssdp	167.329	151.369	73.6408	155.254	136.21	205.392	130.78	165.619	-0.235083	0.066558	FALSE	FALSE	FALSE	0.409004	0.00745625	TRUE
FBgn0043012	AP-2sigma	575.048	835.649	1142.73	910.57	542.371	261.889	851.141	571.61	0.392945	0.0666027	FALSE	FALSE	FALSE	0.0588321	5.06442e-243	TRUE
FBgn0032666	CG5758	231.585	277.942	317.954	365.92	262.66	290.675	275.827	306.418	-0.105081	0.0667102	FALSE	FALSE	FALSE	0.619925	1.07901e-21	TRUE
FBgn0264901	CR44092	106.123	268.741	105.569	158.113	216.809	257.891	160.144	210.938	-0.273758	0.0667919	FALSE	FALSE	FALSE	0.345707	0.903633	FALSE
FBgn0001139	gro	180.674	152.507	192.926	156.657	247.853	205.523	175.369	203.345	-0.14774	0.0668438	FALSE	FALSE	FALSE	0.575569	0.0445502	FALSE
FBgn0029761	SK	221.451	228.539	250.776	258.101	211.719	343.441	233.589	271.087	-0.148604	0.0675168	FALSE	FALSE	FALSE	0.578603	1.01939e-06	TRUE
FBgn0002645	Map205	135.492	132.099	135.344	102.521	122.351	134.313	134.312	119.728	0.11481	0.0677208	FALSE	FALSE	FALSE	0.678696	2.79292e-07	TRUE
FBgn0262617	CG43143	113.495	107.914	140.508	149.499	121.222	117.898	120.639	129.54	-0.0711568	0.0679016	FALSE	FALSE	FALSE	0.826089	7.79523e-10	TRUE
FBgn0052438	SMC5	29.84	57.5265	37.0201	53.1295	36.98	64.6893	41.4622	51.5996	-0.217864	0.068045	FALSE	FALSE	FALSE	0.637651	0.0297897	TRUE
FBgn0035983	CG4080	112.2	51.8157	79.1212	73.4172	52.6497	48.3115	81.0455	58.1261	0.329368	0.0681439	FALSE	FALSE	FALSE	0.387142	1.81514e-15	TRUE
FBgn0025885	Inos	92.9832	112.036	85.3915	168.757	129.311	76.7649	96.8035	124.944	-0.25381	0.0682969	FALSE	FALSE	FALSE	0.436455	3.8504e-10	TRUE
FBgn0267180	CR45620	61.63	5.94151	55.3346	21.418	221.188	152.545	40.9687	131.717	-1.05102	0.0685439	FALSE	FALSE	FALSE	0.0261136	1.51738e-41	TRUE
FBgn0052479	Usp10	70.5141	84.72	74.0598	55.4613	67.5364	76.0752	76.4313	66.3576	0.141098	0.0685975	FALSE	FALSE	FALSE	0.708149	9.17914e-05	TRUE
FBgn0053543	CG33543	274.788	254.594	412.045	305.434	395.875	370.884	313.809	357.398	-0.129882	0.0686071	FALSE	FALSE	FALSE	0.522905	1.37742e-05	TRUE
FBgn0037017	CG4074	43.9823	110.042	106.075	9.59111	43.4629	90.6316	86.6999	47.8952	0.576614	0.0687173	FALSE	FALSE	FALSE	0.197009	8.3953e-05	TRUE
FBgn0026252	msk	58.0736	93.4194	114.28	97.5125	115.196	94.2761	88.5909	102.328	-0.143909	0.0687376	FALSE	FALSE	FALSE	0.702374	0.00270407	TRUE
FBgn0004865	Eip78C	41.4206	32.0942	60.2618	51.5219	45.5417	59.0992	44.5922	52.0543	-0.15442	0.0688533	FALSE	FALSE	FALSE	0.712586	0.0240149	TRUE
FBgn0001098	Gdh	746.245	898.702	627.961	675.607	623.733	635.947	757.636	645.096	0.160459	0.0690621	FALSE	FALSE	FALSE	0.383241	4.45061e-70	TRUE
FBgn0038975	Nrx-1	455.414	420.324	408.826	413.155	434.165	571.88	428.188	473.067	-0.0995911	0.0691316	FALSE	FALSE	FALSE	0.598247	2.00658e-09	TRUE
FBgn0031842	Tango1	41.5086	41.6622	66.3435	60.7506	91.7388	41.6759	49.8381	64.7217	-0.25984	0.0692898	FALSE	FALSE	FALSE	0.547012	0.140636	FALSE
FBgn0052085	CG32085	251.843	385.996	291.841	197.824	184.102	334.282	309.893	238.736	0.2594	0.0693779	FALSE	FALSE	FALSE	0.271383	2.56278e-21	TRUE
FBgn0260400	elav	266.26	326.323	296.061	306.676	279.612	464.536	296.215	350.275	-0.167242	0.0697515	FALSE	FALSE	FALSE	0.434315	6.47206e-05	TRUE
FBgn0266744	CR45217	39.2672	27.4937	111.243	8.38031	8.08664	61.9031	59.3347	26.1234	0.777255	0.0701327	FALSE	FALSE	FALSE	0.154002	3.54029e-07	TRUE
FBgn0021856	l(2)k14505	72.7286	127.369	91.4285	65.4214	72.0136	90.4189	97.1753	75.9513	0.245185	0.0704901	FALSE	FALSE	FALSE	0.522056	9.24382e-08	TRUE
FBgn0010638	Sec61beta	162.844	421.684	90.0034	97.6549	100.334	115.104	224.844	104.364	0.731935	0.0705288	FALSE	FALSE	FALSE	0.0394633	1.20005e-43	TRUE
FBgn0262582	cic	213.834	278.204	233.31	187.121	178.175	249.038	241.783	204.778	0.165732	0.0706557	FALSE	FALSE	FALSE	0.485955	2.25949e-16	TRUE
FBgn0004864	hop	74.2219	44.2769	30.0462	41.4381	69.2302	103.831	49.515	71.4997	-0.36334	0.070756	FALSE	FALSE	FALSE	0.40501	0.0712381	FALSE
FBgn0267541	CR45881	70.6155	84.7736	28.7744	67.7553	137.614	64.7393	61.3878	90.0363	-0.378388	0.0707914	FALSE	FALSE	FALSE	0.341527	0.506816	FALSE
FBgn0038704	CG5316	42.2478	101.05	51.0182	105.781	60.5861	79.247	64.7719	81.8714	-0.233211	0.0708178	FALSE	FALSE	FALSE	0.587544	2.18693e-06	TRUE
FBgn0037270	CG9769	156.585	60.3814	92.034	43.5957	112.855	39.6573	103	65.3694	0.447002	0.0708818	FALSE	FALSE	FALSE	0.279352	5.79022e-09	TRUE
FBgn0037979	GCC185	34.1004	86.1429	52.3561	49.775	41.5532	10.3703	57.5331	33.8995	0.516963	0.0709256	FALSE	FALSE	FALSE	0.234724	6.83121e-17	TRUE
FBgn0053181	CG33181	169.375	120.918	171.398	141.447	178.069	230.148	153.897	183.221	-0.173971	0.0709768	FALSE	FALSE	FALSE	0.523299	0.112092	FALSE
FBgn0033357	Tom7	80.3289	156.105	53.6775	119.676	124.794	119.329	96.7039	121.266	-0.225374	0.0711787	FALSE	FALSE	FALSE	0.502616	0.0044109	TRUE
FBgn0015400	kek2	277.179	265.442	180.008	228.03	197.866	140.098	240.876	188.665	0.243103	0.0713272	FALSE	FALSE	FALSE	0.319022	2.89805e-35	TRUE
FBgn0262114	RanBPM	149.418	140.933	119.924	129.943	152.353	157.156	136.758	146.484	-0.0686725	0.0714059	FALSE	FALSE	FALSE	0.806991	0.000156416	TRUE
FBgn0039816	CG11317	605.071	517.141	552.253	656.328	509.729	635.604	558.155	600.554	-0.0731825	0.0715011	FALSE	FALSE	FALSE	0.682923	5.84416e-34	TRUE
FBgn0024941	RSG7	383.956	449.559	476.56	393.809	490.652	613.954	436.692	499.472	-0.134123	0.0717692	FALSE	FALSE	FALSE	0.487786	0.000154276	TRUE
FBgn0011818	oaf	99.5387	109.821	85.7411	97.2259	98.198	142.036	98.3669	112.487	-0.13393	0.0720659	FALSE	FALSE	FALSE	0.710599	0.0141578	TRUE
FBgn0027588	GCS2alpha	194.634	257.782	239.769	211.696	222.123	125.746	230.728	186.522	0.211894	0.0722556	FALSE	FALSE	FALSE	0.393252	3.91508e-28	TRUE
FBgn0083953	CG34117	27.3942	9.2284	23.9481	13.553	222.551	38.0675	20.1903	91.3906	-1.27621	0.0724205	FALSE	FALSE	FALSE	0.056304	5.24553e-39	TRUE
FBgn0261955	kdn	648.388	520.878	466.886	498.846	679.528	666.423	545.384	614.932	-0.119878	0.0725924	FALSE	FALSE	FALSE	0.522145	5.00598e-07	TRUE
FBgn0265714	CG44521	99.2437	59.0172	91.3137	11.0648	98.6255	47.1727	83.1915	52.2877	0.456216	0.0726954	FALSE	FALSE	FALSE	0.259556	0.00428891	TRUE
FBgn0265939	CR44726	336.511	0	1.40755	0	3.17978	0	112.639	1.05993	1.96271	0.0729647	FALSE	FALSE	FALSE	0.0245497	7.09911e-77	TRUE
FBgn0013717	not	18.1524	73.2515	43.4162	58.5411	50.7475	67.1521	44.94	58.8136	-0.267432	0.0730449	FALSE	FALSE	FALSE	0.520823	0.0855767	FALSE
FBgn0037060	CG10508	144.201	162.895	149.324	187.318	143.512	155.671	152.14	162.167	-0.063806	0.0731249	FALSE	FALSE	FALSE	0.831419	2.47626e-12	TRUE
FBgn0011225	jar	134.393	132.738	171.502	143.811	134.108	56.6502	146.211	111.523	0.269176	0.073495	FALSE	FALSE	FALSE	0.402089	1.02808e-25	TRUE
FBgn0264895	RapGAP1	285.764	187.854	241.118	240.987	351.358	235.003	238.245	275.783	-0.146052	0.0735003	FALSE	FALSE	FALSE	0.579907	0.000112569	TRUE
FBgn0051940	tRNA:CR31940	20.3554	304.765	84.1208	0	29.2363	59.2665	136.414	29.5009	1.28877	0.0736289	FALSE	FALSE	FALSE	0.014609	2.65664e-32	TRUE
FBgn0031830	COX5B	210.484	175.545	297.879	194.728	308.474	344.594	227.969	282.599	-0.213996	0.0736911	FALSE	FALSE	FALSE	0.431505	0.856661	FALSE
FBgn0027609	morgue	48.881	61.2249	5.59399	101.34	23.1684	126.647	38.5666	83.7185	-0.738469	0.0738435	FALSE	FALSE	FALSE	0.117852	0.460514	FALSE
FBgn0011745	Arp1	110.41	40.9286	79.9229	161.46	217.81	48.0617	77.0871	142.444	-0.59542	0.0744625	FALSE	FALSE	FALSE	0.101365	0.20784	FALSE
FBgn0033529	CG17765	260.319	480.574	386.758	382.543	240.512	216.125	375.884	279.727	0.293336	0.0745216	FALSE	FALSE	FALSE	0.202503	5.98635e-74	TRUE
FBgn0036028	CG16717	131.804	109.485	33.9549	15.3565	121.698	20.3886	91.7479	52.4812	0.544505	0.0746483	FALSE	FALSE	FALSE	0.21982	2.25157e-05	TRUE
FBgn0034315	CG5721	247.164	69.8999	98.0689	24.9596	172.898	23.5033	138.378	73.7869	0.608874	0.0750804	FALSE	FALSE	FALSE	0.141221	5.61732e-10	TRUE
FBgn0261588	pdm3	43.9543	114.742	108.439	84.0784	117.935	151.744	89.0449	117.919	-0.279028	0.0752566	FALSE	FALSE	FALSE	0.421238	0.776583	FALSE
FBgn0037130	Syn1	72.4574	310.968	68.1903	62.1429	50.5112	87.1886	150.538	66.6142	0.772951	0.0753536	FALSE	FALSE	FALSE	0.0731356	2.60626e-31	TRUE
FBgn0015795	Rab7	130.616	138.618	156.318	117.698	200.478	211.334	141.851	176.503	-0.217698	0.0754088	FALSE	FALSE	FALSE	0.417434	0.870169	FALSE
FBgn0053531	Ddr	36.3915	38.7559	72.7413	75.9586	48.0616	54.529	49.2963	59.5164	-0.187849	0.0755303	FALSE	FALSE	FALSE	0.660493	3.29216e-05	TRUE
FBgn0033538	CG11883	301.751	250.12	246.148	198.03	292.317	159.074	266.006	216.474	0.205325	0.0755965	FALSE	FALSE	FALSE	0.341579	7.13483e-20	TRUE
FBgn0039889	Arl4	147.225	221.703	156.908	236.032	191.287	164.049	175.279	197.123	-0.117315	0.0758286	FALSE	FALSE	FALSE	0.635488	3.26786e-14	TRUE
FBgn0034976	CG4049	113.524	116.551	121.599	98.6546	118.59	104.229	117.225	107.158	0.0897294	0.0760849	FALSE	FALSE	FALSE	0.792832	3.08244e-07	TRUE
FBgn0029688	lva	51.3489	37.261	49.7994	52.7655	25.894	27.9817	46.1364	35.5471	0.259278	0.0761175	FALSE	FALSE	FALSE	0.534277	9.68274e-12	TRUE
FBgn0263441	CR43464	85.0487	52.9073	70.637	80.5982	140.865	58.181	69.531	93.2147	-0.291051	0.0761669	FALSE	FALSE	FALSE	0.483142	0.36067	FALSE
FBgn0039212	Syx18	28.7969	114.737	37.1557	21.9012	58.0266	1.3451	60.2299	27.091	0.759015	0.0763068	FALSE	FALSE	FALSE	0.144189	7.71066e-12	TRUE
FBgn0031814	retm	55.199	38.4997	72.1046	39.2329	49.8303	38.4299	55.2678	42.4977	0.261239	0.0763899	FALSE	FALSE	FALSE	0.501729	8.53064e-06	TRUE
FBgn0037229	CG9766	35.7779	115.705	49.0094	42.9109	124.731	170.202	66.8309	112.615	-0.510281	0.0765435	FALSE	FALSE	FALSE	0.225143	2.74098e-08	TRUE
FBgn0013278	Hsp70Bb	163.191	241.402	171.71	243.309	203.595	186.773	192.101	211.226	-0.0948366	0.0765742	FALSE	FALSE	FALSE	0.707398	4.27241e-14	TRUE
FBgn0013433	beat-Ia	223.845	148.69	177.382	234.329	161.914	243.274	183.306	213.172	-0.150659	0.076632	FALSE	FALSE	FALSE	0.566594	6.84918e-10	TRUE
FBgn0026777	Rad23	179.24	114.558	190.698	84.8991	164.953	119.856	161.499	123.236	0.268759	0.0767636	FALSE	FALSE	FALSE	0.339144	1.58878e-08	TRUE
FBgn0042693	PP2A-B'	289.512	286.523	300.671	252.702	294.24	260.936	292.236	269.293	0.0817162	0.0767783	FALSE	FALSE	FALSE	0.728466	1.03518e-16	TRUE
FBgn0085386	CG34357	113.217	108.114	105.194	166.465	111.516	98.5969	108.841	125.526	-0.14238	0.0771764	FALSE	FALSE	FALSE	0.644356	1.74864e-12	TRUE
FBgn0044323	Cka	114.041	149.601	129.352	110.274	168.209	204.87	130.998	161.117	-0.206216	0.0772046	FALSE	FALSE	FALSE	0.489495	0.891402	FALSE
FBgn0261986	RASSF8	153.298	136.688	142.664	149.806	43.8928	122.747	144.217	105.482	0.310253	0.0775352	FALSE	FALSE	FALSE	0.327905	5.06031e-32	TRUE
FBgn0261397	didum	49.8614	57.4737	41.0522	55.9656	88.9949	42.1887	49.4625	62.3831	-0.231044	0.0775397	FALSE	FALSE	FALSE	0.592016	0.168	FALSE
FBgn0040751	CG13018	154.68	104.215	245.857	0	240.216	1.02355	168.251	80.4132	0.706477	0.0776296	FALSE	FALSE	FALSE	0.0835192	4.43432e-09	TRUE
FBgn0086073	snoRNA:Me18S-A1494	85.1228	618.396	28.2364	43.9447	0	61.7155	243.918	35.2201	1.4953	0.0776947	FALSE	FALSE	FALSE	0.0097671	3.71714e-117	TRUE
FBgn0036927	CG7433	152.219	279.235	169.701	63.4092	197.227	141.1	200.385	133.912	0.397687	0.0778597	FALSE	FALSE	FALSE	0.181511	3.27187e-09	TRUE
FBgn0051140	CG31140	708.084	757.504	712.083	677.337	749.61	1004.51	725.89	810.484	-0.110121	0.0778849	FALSE	FALSE	FALSE	0.575696	3.03789e-11	TRUE
FBgn0031815	frj	86.6135	64.3277	77.7104	150.355	80.6158	67.4195	76.2172	99.4635	-0.264642	0.0779523	FALSE	FALSE	FALSE	0.488354	3.31779e-12	TRUE
FBgn0030711	Rrp47	73.7275	20.8392	72.0644	12.7268	30.4322	41.7654	55.5437	28.3081	0.649612	0.0780051	FALSE	FALSE	FALSE	0.162579	3.93669e-06	TRUE
FBgn0003231	ref(2)P	215.193	222.116	230.963	246.625	236.297	199.069	222.757	227.33	-0.020321	0.0784325	FALSE	FALSE	FALSE	0.932328	1.20682e-15	TRUE
FBgn0031651	mRpL24	56.9487	179.557	103.829	13.2587	75.1791	87.3388	113.445	58.5922	0.637685	0.078435	FALSE	FALSE	FALSE	0.110939	1.4076e-07	TRUE
FBgn0052206	CG32206	127.91	125.105	132.236	109.104	155.734	217.062	128.417	160.633	-0.222913	0.0784915	FALSE	FALSE	FALSE	0.478355	0.945291	FALSE
FBgn0250867	CG42238	172.21	1567.5	173.605	149.912	173.019	178.569	637.772	167.167	1.16929	0.0787883	FALSE	FALSE	FALSE	0.01431	2.09912e-197	TRUE
FBgn0053217	CG33217	22.8142	53.4044	35.3557	32.7036	49.1517	61.8383	37.1914	47.8979	-0.251652	0.079097	FALSE	FALSE	FALSE	0.580349	0.849553	FALSE
FBgn0033224	Nop17l	57.8772	78.4136	99.4656	54.5413	42.1156	81.1306	78.5855	59.2625	0.280352	0.0792564	FALSE	FALSE	FALSE	0.471893	5.09514e-08	TRUE
FBgn0267763	CR46094	61.1805	12.3045	145.43	55.4169	235.093	114.565	72.9718	135.025	-0.596674	0.0794931	FALSE	FALSE	FALSE	0.159944	3.40053e-11	TRUE
FBgn0033188	Drat	295.719	308.769	345.468	254.561	505.99	483.809	316.652	414.787	-0.268334	0.0798653	FALSE	FALSE	FALSE	0.207562	0.0353581	TRUE
FBgn0031883	Caper	220.96	116.266	178.257	176.814	195.792	228.63	171.827	200.412	-0.153581	0.0799201	FALSE	FALSE	FALSE	0.57107	0.00120801	TRUE
FBgn0039064	CG4467	514.18	611.734	618.027	600.042	553.741	757.427	581.314	637.07	-0.0915256	0.0800444	FALSE	FALSE	FALSE	0.620465	4.07638e-18	TRUE
FBgn0265998	Doa	95.2704	75.4352	73.509	94.0213	116.766	68.9534	81.4049	93.2469	-0.135607	0.0801884	FALSE	FALSE	FALSE	0.719727	0.000664476	TRUE
FBgn0020764	Alas	36.0696	56.9424	44.5159	105.671	184.846	29.9053	45.8427	106.807	-0.798751	0.0802691	FALSE	FALSE	FALSE	0.0701225	0.080661	FALSE
FBgn0036494	Toll-6	71.6229	90.6676	88.2859	127.389	68.7108	118.348	83.5255	104.816	-0.226084	0.0803823	FALSE	FALSE	FALSE	0.519785	2.23632e-06	TRUE
FBgn0052177	Ndfip	457.035	494.401	248.969	462	449.854	480.74	400.135	464.198	-0.148236	0.0803938	FALSE	FALSE	FALSE	0.462904	3.27701e-13	TRUE
FBgn0036584	CG13054	139.632	132.641	89.3554	133.233	150.022	117.246	120.543	133.5	-0.10201	0.0804248	FALSE	FALSE	FALSE	0.755273	1.27488e-05	TRUE
FBgn0266186	Vamp7	183.573	156.246	149.38	46.9461	82.0368	200.169	163.066	109.717	0.391145	0.0805225	FALSE	FALSE	FALSE	0.212072	1.03736e-06	TRUE
FBgn0037734	trbd	64.1371	78.1339	42.6769	64.6449	39.0506	33.8473	61.6493	45.8476	0.293993	0.0808552	FALSE	FALSE	FALSE	0.452651	3.22248e-14	TRUE
FBgn0026787	Nhe1	45.3868	93.5871	92.0476	119	71.1711	98.5403	77.0072	96.2373	-0.221999	0.0809959	FALSE	FALSE	FALSE	0.511889	2.44879e-06	TRUE
FBgn0037098	Wnk	337.701	285.167	375.074	321.108	354.13	403.624	332.647	359.621	-0.0779275	0.0810286	FALSE	FALSE	FALSE	0.695586	4.02939e-09	TRUE
FBgn0004875	enc	523.634	512.548	476.909	489.265	425.756	470.11	504.364	461.711	0.0883018	0.0811223	FALSE	FALSE	FALSE	0.619883	8.35446e-40	TRUE
FBgn0033792	CG13325	40.0748	36.1909	46.8124	39.0238	125.282	40.2406	41.026	68.1822	-0.497328	0.0811333	FALSE	FALSE	FALSE	0.321657	0.00520968	TRUE
FBgn0263400	CG43446	65.0302	73.2812	111.325	64.8767	230.205	111.67	83.2122	135.584	-0.478727	0.0812242	FALSE	FALSE	FALSE	0.201446	2.55587e-06	TRUE
FBgn0265671	CR44478	66.8388	55.6765	147.187	102.611	44.509	0	89.9008	49.0398	0.588179	0.0813619	FALSE	FALSE	FALSE	0.193674	1.26242e-46	TRUE
FBgn0033208	mRpL52	60.4097	36.1786	1.66989	76.2338	104.685	19.4658	32.7527	66.7948	-0.683937	0.0814101	FALSE	FALSE	FALSE	0.187494	0.682345	FALSE
FBgn0035471	Sc2	29.1792	35.3472	112.153	64.7439	10.9537	15.4468	58.8932	30.3815	0.638742	0.0816681	FALSE	FALSE	FALSE	0.21698	1.47567e-32	TRUE
FBgn0051248	CG31248	32.2658	52.6634	77.5777	0.599556	53.8492	35.7253	54.169	30.058	0.572523	0.0817633	FALSE	FALSE	FALSE	0.236464	0.0220169	TRUE
FBgn0004509	Fur1	108.173	99.5274	106.979	98.9667	107.476	152.565	104.893	119.669	-0.1316	0.0820674	FALSE	FALSE	FALSE	0.666635	0.0264618	TRUE
FBgn0015521	RpS21	97.9487	48.7624	36.1499	59.6113	28.093	29.1366	60.9537	38.947	0.440572	0.0823038	FALSE	FALSE	FALSE	0.306137	4.76153e-18	TRUE
FBgn0266383	CR45025	44.6555	0	27.2556	268.649	4.81036	131.2	23.9703	134.886	-1.39643	0.0823537	FALSE	FALSE	FALSE	0.0135934	1.27617e-10	TRUE
FBgn0028996	onecut	405.227	455.464	411.258	524.763	432.705	387.168	423.983	448.212	-0.0555589	0.0824174	FALSE	FALSE	FALSE	0.76717	1.02202e-33	TRUE
FBgn0020510	Abi	60.4037	156.726	131.451	68.8819	52.9542	96.3118	116.194	72.716	0.460301	0.0826195	FALSE	FALSE	FALSE	0.229524	3.79409e-16	TRUE
FBgn0027492	wdb	600.32	584.123	737.478	571.302	720.256	988.503	640.64	760.02	-0.170462	0.0833514	FALSE	FALSE	FALSE	0.377766	0.00416247	TRUE
FBgn0005649	Rox8	60.0061	56.7537	106.364	101.547	78.3019	78.8693	74.3746	86.2392	-0.147741	0.083427	FALSE	FALSE	FALSE	0.701713	3.95123e-06	TRUE
FBgn0010198	RpS15Aa	133.896	163.334	94.4541	333.374	165.51	102.401	130.561	200.428	-0.422171	0.0840619	FALSE	FALSE	FALSE	0.18619	4.13643e-25	TRUE
FBgn0051510	CG31510	215.733	105.597	121.879	197.159	126.502	234.981	147.736	186.214	-0.230439	0.0841704	FALSE	FALSE	FALSE	0.428844	1.59516e-05	TRUE
FBgn0260462	CG12163	75.1033	45.6664	45.3301	48.6897	99.4653	62.4878	55.3666	70.2143	-0.236464	0.0842852	FALSE	FALSE	FALSE	0.581264	1	FALSE
FBgn0027594	drpr	73.4298	100.566	100.343	100.127	158.07	79.2076	91.4463	112.468	-0.206184	0.0843382	FALSE	FALSE	FALSE	0.568228	0.0451088	FALSE
FBgn0024555	flfl	393.27	360.424	488.556	455.543	408.618	449.344	414.083	437.835	-0.0557608	0.0844286	FALSE	FALSE	FALSE	0.76838	7.97515e-22	TRUE
FBgn0058045	CG40045	292.502	306.293	328.104	334.175	399.554	266.546	308.966	333.425	-0.0761492	0.084471	FALSE	FALSE	FALSE	0.721519	1.10455e-13	TRUE
FBgn0037607	CG8036	72.3454	97.7002	26.1964	63.8412	6.70935	32.9718	65.414	34.5075	0.618616	0.0845151	FALSE	FALSE	FALSE	0.213251	2.0057e-28	TRUE
FBgn0003016	osp	99.4768	153.651	116.68	86.0607	133.517	64.8334	123.269	94.8037	0.261066	0.0845299	FALSE	FALSE	FALSE	0.46442	4.28992e-11	TRUE
FBgn0037455	CG2336	83.4603	45.5667	48.0309	23.7306	72.854	23.4241	59.0193	40.0029	0.384084	0.0845446	FALSE	FALSE	FALSE	0.385013	0.000214149	TRUE
FBgn0038966	pinta	18.779	298.446	7.90107	2.91474	47.0029	0	108.375	16.6392	1.46761	0.0846493	FALSE	FALSE	FALSE	0.0386325	3.28337e-37	TRUE
FBgn0011211	blw	1267.53	1411.49	1188.54	1295.91	966.512	1114.34	1289.19	1125.59	0.135499	0.0847578	FALSE	FALSE	FALSE	0.486379	2.97695e-144	TRUE
FBgn0010051	Itp-r83A	80.6537	92.711	73.4247	71.1732	83.9559	54.3724	82.2631	69.8338	0.163439	0.0848252	FALSE	FALSE	FALSE	0.677405	3.49522e-08	TRUE
FBgn0262733	Src64B	115.865	152.447	113.767	87.7031	121.408	112.72	127.36	107.277	0.171184	0.0850971	FALSE	FALSE	FALSE	0.565921	2.05315e-07	TRUE
FBgn0263593	Lpin	178.537	269.555	156.095	159.456	184.399	124.655	201.396	156.17	0.252964	0.0852008	FALSE	FALSE	FALSE	0.379694	2.68127e-21	TRUE
FBgn0265041	CG44158	40.7109	21.7689	293.961	10.2305	2.08831	78.5089	118.813	30.2759	1.18771	0.085503	FALSE	FALSE	FALSE	0.056532	1.24301e-28	TRUE
FBgn0014010	Rab5	170.094	159.65	235.891	144.082	300.509	346.703	188.545	263.765	-0.332602	0.0855672	FALSE	FALSE	FALSE	0.269231	0.0003601	TRUE
FBgn0038478	cal1	74.5952	115.503	53.6781	103.066	122.87	71.188	81.2587	99.0416	-0.197259	0.0856073	FALSE	FALSE	FALSE	0.596871	0.000953285	TRUE
FBgn0015602	BEAF-32	29.6014	30.2797	36.4725	57.0121	23.9735	72.0606	32.1179	51.0154	-0.454633	0.0856704	FALSE	FALSE	FALSE	0.37646	0.17897	FALSE
FBgn0039186	CG5746	76.2528	126.422	50.7597	87.0643	108.014	109.758	84.478	101.612	-0.184148	0.0856746	FALSE	FALSE	FALSE	0.627037	0.0724555	FALSE
FBgn0082831	pps	58.5056	33.2707	49.3384	67.1091	82.0362	35.0613	47.0382	61.4022	-0.264919	0.0857554	FALSE	FALSE	FALSE	0.524607	0.0135489	TRUE
FBgn0033397	Cyp4p3	206.9	61.6039	91.9502	261.753	103.862	134.273	120.151	166.629	-0.324134	0.0857702	FALSE	FALSE	FALSE	0.350999	3.51425e-20	TRUE
FBgn0033358	CG8216	323.251	285.643	346.617	208.947	329.838	270.226	318.504	269.671	0.16605	0.0859328	FALSE	FALSE	FALSE	0.481887	3.62267e-14	TRUE
FBgn0028480	CG17841	269.399	354.194	263.286	260.348	486.488	331.484	295.626	359.44	-0.194831	0.0859713	FALSE	FALSE	FALSE	0.36823	0.274007	FALSE
FBgn0040344	CG3711	156.218	267.744	157.472	86.7285	206.643	119.526	193.811	137.633	0.338994	0.0860456	FALSE	FALSE	FALSE	0.231903	1.02035e-10	TRUE
FBgn0036180	CG6091	59.0587	62.2222	51.4564	37.5236	47.7593	60.6467	57.5791	48.6432	0.168249	0.086359	FALSE	FALSE	FALSE	0.675568	0.00146948	TRUE
FBgn0050172	CG30172	432.969	453.651	607.201	764.522	434.924	578.785	497.94	592.743	-0.173842	0.0864203	FALSE	FALSE	FALSE	0.384333	4.00632e-46	TRUE
FBgn0037188	CG7369	18.8194	26.7486	54.8262	91.6616	38.3235	28.0453	33.4647	52.6768	-0.446059	0.0867138	FALSE	FALSE	FALSE	0.357919	1.06723e-08	TRUE
FBgn0260795	NaPi-III	556.091	531.05	494.894	639.758	537.296	484.862	527.345	553.972	-0.0492491	0.0869026	FALSE	FALSE	FALSE	0.782272	1.0584e-41	TRUE
FBgn0265416	Neto	81.7768	87.4959	57.786	90.6359	101.541	65.2652	75.6863	85.814	-0.125421	0.0872791	FALSE	FALSE	FALSE	0.739822	0.000164209	TRUE
FBgn0266047	CG44812	125.011	13.2988	178.83	6.51033	35.438	39.1845	105.713	27.0442	1.18515	0.0874	FALSE	FALSE	FALSE	0.0169344	3.67957e-24	TRUE
FBgn0031602	CG15431	129.537	114.752	95.0858	131.825	117.857	110.339	113.125	120.007	-0.0590404	0.0875027	FALSE	FALSE	FALSE	0.843647	3.35773e-08	TRUE
FBgn0041210	HDAC4	74.7254	91.0268	87.6167	73.3017	114.722	100.853	84.4563	96.2921	-0.130964	0.0875743	FALSE	FALSE	FALSE	0.71218	0.15255	FALSE
FBgn0261014	TER94	112.759	67.3675	105.47	94.2942	139.547	99.4269	95.1986	111.089	-0.154063	0.0876193	FALSE	FALSE	FALSE	0.665749	0.0346421	TRUE
FBgn0053526	PNUTS	165.444	161.311	183.756	181.893	147.429	77.4891	170.17	135.604	0.226091	0.0876853	FALSE	FALSE	FALSE	0.429104	7.27246e-31	TRUE
FBgn0029930	CG12541	109.501	91.8642	151.033	178.094	105.933	132.702	117.466	138.91	-0.167285	0.0879762	FALSE	FALSE	FALSE	0.605777	2.12957e-11	TRUE
FBgn0027932	Akap200	39.4765	42.2117	71.4429	37.6821	95.5853	82.9542	51.0437	72.0739	-0.341627	0.0881507	FALSE	FALSE	FALSE	0.426467	0.0354997	TRUE
FBgn0261573	CoRest	101.489	76.1038	90.2495	51.7653	74.1806	92.8379	89.2808	72.9279	0.201627	0.0883329	FALSE	FALSE	FALSE	0.594617	0.00013948	TRUE
FBgn0013763	CG5210	22.8467	82.7506	8.11268	49.702	58.1235	61.7594	37.9033	56.5283	-0.394465	0.0886035	FALSE	FALSE	FALSE	0.378897	0.90447	FALSE
FBgn0000286	Cf2	84.8318	89.356	80.8511	72.3105	99.8414	159.54	85.013	110.564	-0.261288	0.0887077	FALSE	FALSE	FALSE	0.483056	0.531312	FALSE
FBgn0035449	CG14971	77.349	161.648	59.3209	23.4469	36.1133	111.294	99.4392	56.9515	0.543354	0.0887784	FALSE	FALSE	FALSE	0.19839	3.32343e-07	TRUE
FBgn0035544	CG15021	57.8858	60.5721	26.6922	52.0317	29.8073	12.1227	48.3834	31.3206	0.428153	0.0889142	FALSE	FALSE	FALSE	0.348183	1.07896e-16	TRUE
FBgn0053116	CG33116	86.932	86.6542	53.6007	114.177	60.5443	116.749	75.729	97.1566	-0.247882	0.0892137	FALSE	FALSE	FALSE	0.491997	6.20933e-05	TRUE
FBgn0003378	Sgs8	47.6283	122.246	225.812	202.872	0	9.72517	131.895	70.8657	0.601986	0.0893378	FALSE	FALSE	FALSE	0.159983	1.37292e-128	TRUE
FBgn0034737	CG11362	7.66323	59.6623	3.0451	22.7478	187.112	12.1702	23.4569	74.0102	-1.03734	0.0894523	FALSE	FALSE	FALSE	0.111289	3.40371e-18	TRUE
FBgn0027565	CG5498	46.5115	63.9707	74.03	2.11596	4.83752	83.2908	61.5041	30.0814	0.686192	0.0895694	FALSE	FALSE	FALSE	0.152902	0.000246752	TRUE
FBgn0035148	CG3402	50.0331	54.6987	107.134	74.1045	102.708	75.3364	70.6221	84.0498	-0.173628	0.0900539	FALSE	FALSE	FALSE	0.647406	0.0543612	FALSE
FBgn0015558	tty	207.317	238.523	204.866	175.562	185.618	220.187	216.902	193.789	0.112556	0.0902088	FALSE	FALSE	FALSE	0.608614	1.21291e-12	TRUE
FBgn0025865	Cortactin	73.7774	96.1408	35.6037	121.493	70.282	76.23	68.5073	89.335	-0.263905	0.0903082	FALSE	FALSE	FALSE	0.51446	1.38039e-07	TRUE
FBgn0030743	CG9921	30.7076	85.9811	44.8785	46.3004	172.697	58.2681	53.8557	92.4219	-0.5273	0.0905154	FALSE	FALSE	FALSE	0.266357	4.00431e-05	TRUE
FBgn0003941	RpL40	299.549	335.662	272.959	374.506	645.78	235.371	302.723	418.552	-0.321178	0.0907244	FALSE	FALSE	FALSE	0.171917	0.0456705	FALSE
FBgn0266348	CR44997	455.702	214.932	313.076	247.385	299.089	171.872	327.904	239.449	0.311817	0.0908061	FALSE	FALSE	FALSE	0.209785	2.63898e-38	TRUE
FBgn0053234	CG33234	262.014	214.026	390.162	278.208	444.594	300.261	288.734	341.021	-0.166054	0.0908292	FALSE	FALSE	FALSE	0.469281	0.00270293	TRUE
FBgn0050281	CG30281	12.6135	0	24.9837	72.9648	133.262	2.31138	12.5324	69.5127	-1.389	0.0910197	FALSE	FALSE	FALSE	0.0443208	0.0001388	TRUE
FBgn0015245	Hsp60	279.92	303.31	174.712	239.877	205.621	124.825	252.648	190.107	0.282505	0.091185	FALSE	FALSE	FALSE	0.263491	3.80634e-42	TRUE
FBgn0033902	Tango7	103.937	49.8649	160.972	101.629	63.1504	21.8138	104.924	62.1978	0.511323	0.091256	FALSE	FALSE	FALSE	0.201219	5.99923e-35	TRUE
FBgn0036052	CG10809	29.9005	28.5328	54.7008	35.4572	64.0428	39.079	37.7114	46.193	-0.202173	0.0914696	FALSE	FALSE	FALSE	0.644864	0.566854	FALSE
FBgn0038325	Atg4b	107.238	67.5172	71.5021	66.9916	45.4178	79.6231	82.0859	64.0108	0.24744	0.0918974	FALSE	FALSE	FALSE	0.512262	6.82002e-10	TRUE
FBgn0036451	CG9425	217.325	260.522	230.176	189.401	155.715	254.56	236.008	199.892	0.165709	0.0925828	FALSE	FALSE	FALSE	0.489389	1.78377e-17	TRUE
FBgn0004242	Syt1	933.942	1144.95	861.035	945.325	968.588	1530.29	979.976	1148.07	-0.157978	0.0926129	FALSE	FALSE	FALSE	0.49003	1.58792e-09	TRUE
FBgn0032395	CG6734	71.8072	47.0064	47.8141	58.1764	74.0985	54.4416	55.5426	62.2388	-0.113706	0.0926617	FALSE	FALSE	FALSE	0.779316	0.0155758	TRUE
FBgn0036382	CG13737	117.185	73.4555	150.002	76.2708	119.501	53.3502	113.547	83.0407	0.310362	0.0927413	FALSE	FALSE	FALSE	0.402393	1.58425e-11	TRUE
FBgn0029158	Las	42.3417	38.0368	36.6476	111.254	62.8591	27.1238	39.0087	67.079	-0.52919	0.0931449	FALSE	FALSE	FALSE	0.286572	1.11023e-07	TRUE
FBgn0259927	CG42450	443.588	551.783	487.811	464.613	571.408	521.491	494.394	519.171	-0.0488903	0.0933305	FALSE	FALSE	FALSE	0.784755	4.98015e-15	TRUE
FBgn0267626	CR45964	324.262	92.7096	72.2145	32.2261	132.879	62.5531	163.062	75.8861	0.729665	0.0933723	FALSE	FALSE	FALSE	0.0687963	1.09157e-17	TRUE
FBgn0013762	Cdk5	12.4874	39.6727	34.2744	98.8482	45.9324	18.6224	28.8115	54.4676	-0.616148	0.0935668	FALSE	FALSE	FALSE	0.242658	4.14467e-08	TRUE
FBgn0029133	REG	37.4031	55.2692	78.475	24.371	67.7551	26.9124	57.0491	39.6795	0.359141	0.0936178	FALSE	FALSE	FALSE	0.372469	0.00045483	TRUE
FBgn0267775	CR46106	200.423	118.4	67.0023	15.8077	117.923	81.737	128.608	71.8226	0.566637	0.0937419	FALSE	FALSE	FALSE	0.112614	1.65377e-06	TRUE
FBgn0051550	CG31550	127.318	108.773	153.547	151.206	121.264	152.315	129.879	141.595	-0.0863114	0.0940043	FALSE	FALSE	FALSE	0.758098	8.34514e-08	TRUE
FBgn0086909	CG31751	140.93	218.521	63.21	87.4442	101.499	52.8454	140.887	80.5962	0.544429	0.0941179	FALSE	FALSE	FALSE	0.152087	3.70655e-26	TRUE
FBgn0260660	Mp	230.931	262.73	216.381	282.493	209.862	286.146	236.681	259.5	-0.0919792	0.0945046	FALSE	FALSE	FALSE	0.706166	5.81269e-14	TRUE
FBgn0262081	Csk	166.933	219.238	175.687	162.03	166.686	169.696	187.286	166.137	0.119679	0.0946269	FALSE	FALSE	FALSE	0.643223	9.58856e-14	TRUE
FBgn0034210	CG6568	38.119	18.9074	39.0294	91.9424	32.2453	31.5689	32.0186	51.9189	-0.474169	0.0946277	FALSE	FALSE	FALSE	0.354643	1.04708e-08	TRUE
FBgn0027948	msps	578.461	573.619	610.933	513.88	718.65	706.185	587.671	646.239	-0.0949305	0.0946743	FALSE	FALSE	FALSE	0.598475	6.51439e-08	TRUE
FBgn0039908	Asator	434.038	511.571	453.558	503.249	482.846	436.868	466.389	474.321	-0.0168641	0.0947826	FALSE	FALSE	FALSE	0.927172	6.91195e-30	TRUE
FBgn0002590	RpS5a	57.2089	44.3553	79.9138	168.177	62.6492	53.9101	60.4927	94.9121	-0.442965	0.0948716	FALSE	FALSE	FALSE	0.287712	1.36534e-15	TRUE
FBgn0028400	Syt4	744.998	891.442	862.283	722.413	990.096	1098.65	832.908	937.052	-0.11768	0.0950748	FALSE	FALSE	FALSE	0.53102	1.89979e-07	TRUE
FBgn0027111	miple1	3308.53	3850.71	3280.5	3066.96	2919.99	3443.38	3479.91	3143.44	0.101601	0.0951149	FALSE	FALSE	FALSE	0.569074	9.30283e-224	TRUE
FBgn0266763	CR45228	0	0	289.485	0	0	0.492918	96.4951	0.164306	1.9932	0.0951278	FALSE	FALSE	FALSE	0.0268445	8.78602e-69	TRUE
FBgn0267991	CR46258	44.7725	45.4814	45.4009	35.1422	16.6871	51.7535	45.2183	34.5276	0.268119	0.0954741	FALSE	FALSE	FALSE	0.523997	8.08579e-06	TRUE
FBgn0042201	Nplp3	410.438	0	0	0	0	0.721052	136.813	0.240351	1.99299	0.0956308	FALSE	FALSE	FALSE	0.0177057	4.45208e-98	TRUE
FBgn0262810	CG43181	0	0	611.904	0	0.926503	0	203.968	0.308834	1.99395	0.0958261	FALSE	FALSE	FALSE	0.0150908	8.16245e-147	TRUE
FBgn0052594	be	17.9423	46.4801	60.5654	38.755	81.1765	52.0195	41.6626	57.317	-0.316316	0.096005	FALSE	FALSE	FALSE	0.467749	0.519195	FALSE
FBgn0050238	tRNA:CR30238	0	0	569.433	0	21.9272	0	189.811	7.30908	1.85168	0.0966664	FALSE	FALSE	FALSE	0.0194393	3.49167e-107	TRUE
FBgn0022893	Df31	433.126	438.303	249.054	293.413	188.942	344.672	373.494	275.676	0.301365	0.0969036	FALSE	FALSE	FALSE	0.195805	3.44025e-45	TRUE
FBgn0029708	CG3556	400.474	450.943	383.449	348.524	490.266	651.347	411.622	496.712	-0.187354	0.0969155	FALSE	FALSE	FALSE	0.360156	0.320011	FALSE
FBgn0051282	tRNA:CR31282	0	349.903	0	0	0	26.2112	116.634	8.73708	1.72124	0.0969394	FALSE	FALSE	FALSE	0.0383086	4.60574e-55	TRUE
FBgn0263456	nwk	249.149	250.722	209.086	235.304	265.348	232.101	236.319	244.251	-0.0330101	0.0969398	FALSE	FALSE	FALSE	0.89445	1.29741e-10	TRUE
FBgn0030792	CG4789	8.81637	36.8048	13.8484	136.841	129.608	8.23623	19.8232	91.5619	-1.28812	0.0969569	FALSE	FALSE	FALSE	0.0282954	0.580837	FALSE
FBgn0250814	UQCR-C2	48.9057	38.737	43.8818	94.3542	79.3062	29.8565	43.8415	67.839	-0.429753	0.0971329	FALSE	FALSE	FALSE	0.352864	0.000132544	TRUE
FBgn0261552	ps	755.419	817.616	756.111	685.685	843.647	1294.63	776.382	941.321	-0.192046	0.0972098	FALSE	FALSE	FALSE	0.341322	0.0494734	FALSE
FBgn0086687	Desat1	398.404	404.113	347.178	384.952	419.226	369.216	383.231	391.131	-0.0204035	0.0972547	FALSE	FALSE	FALSE	0.91291	1.89249e-18	TRUE
FBgn0032796	CG10188	57.383	81.9462	93.0455	74.3107	158.863	76.0179	77.4582	103.064	-0.283685	0.0973616	FALSE	FALSE	FALSE	0.446092	0.828265	FALSE
FBgn0038725	CG6184	22.7015	23.8499	41.9542	101.019	34.2638	23.4243	29.5019	52.9022	-0.567941	0.0973707	FALSE	FALSE	FALSE	0.286885	1.88501e-10	TRUE
FBgn0011726	tsr	95.7121	71.0538	91.2783	284.116	61.5752	138.809	86.0148	161.5	-0.609946	0.0974457	FALSE	FALSE	FALSE	0.134671	3.68521e-19	TRUE
FBgn0051861	CG31861	27.4958	38.4866	182.335	85.2052	4.13288	16.756	82.7725	35.3647	0.80259	0.0974866	FALSE	FALSE	FALSE	0.12641	6.46045e-56	TRUE
FBgn0065105	snmRNA:157	1158.84	0	0	164.878	0	0	386.28	54.9593	1.50177	0.0975086	FALSE	FALSE	FALSE	0.0291967	2.37151510003798e-322	TRUE
FBgn0267798	CR46123	83.6343	32.1991	54.4394	42.0341	54.3414	6.32488	56.7576	34.2334	0.495085	0.0975489	FALSE	FALSE	FALSE	0.240348	1.50266e-12	TRUE
FBgn0262728	Pal2	1037.14	1166.32	1005.6	1012.82	1100.02	1218.75	1069.68	1110.53	-0.0374704	0.0976891	FALSE	FALSE	FALSE	0.848227	5.7039e-35	TRUE
FBgn0250839	CG2016	88.4925	70.6107	182.935	104.044	79.3446	14.2605	114.013	65.883	0.535084	0.0977744	FALSE	FALSE	FALSE	0.190409	2.74813e-36	TRUE
FBgn0034397	CG15082	680.519	749.961	773.089	419.843	862.662	451.735	734.523	578.08	0.238371	0.0978051	FALSE	FALSE	FALSE	0.224048	5.04723e-35	TRUE
FBgn0266429	AstA-R1	121.341	127.014	114.337	50.9841	71.6069	148.3	120.897	90.297	0.289783	0.0979881	FALSE	FALSE	FALSE	0.436547	2.91744e-05	TRUE
FBgn0266879	CR45340	42.4809	46.6423	33.7609	31.1363	101.692	59.9693	40.9614	64.2657	-0.442934	0.0982611	FALSE	FALSE	FALSE	0.337655	0.00305936	TRUE
FBgn0259222	CG42322	287.405	312.94	319.47	246.722	426.513	469.428	306.605	380.888	-0.216098	0.0986716	FALSE	FALSE	FALSE	0.314602	0.608922	FALSE
FBgn0082958	snoRNA:Psi28S-3405c	55.8321	43.8862	252.917	87.4709	41.3485	2.7709	117.545	43.8634	0.912984	0.0995507	FALSE	FALSE	FALSE	0.0656557	9.07027e-61	TRUE
FBgn0261403	sxc	151.142	110.754	201.175	189.835	174.814	150.647	154.357	171.765	-0.106759	0.099711	FALSE	FALSE	FALSE	0.673457	1.13116e-09	TRUE
FBgn0034725	CG6044	413.825	400.952	458.648	345.083	456.223	309.435	424.475	370.247	0.136471	0.100047	FALSE	FALSE	FALSE	0.478965	6.63453e-27	TRUE
FBgn0038641	CG7708	149.262	203.184	138.308	81.3616	102.02	188.884	163.584	124.089	0.274586	0.100092	FALSE	FALSE	FALSE	0.327914	4.22904e-08	TRUE
FBgn0031190	CG12576	119.804	125.625	99.7203	84.5214	94.3973	119.112	115.05	99.3436	0.146517	0.100143	FALSE	FALSE	FALSE	0.678286	6.0722e-07	TRUE
FBgn0032210	CYLD	54.1389	134.238	106.751	41.9868	59.3045	93.2417	98.3759	64.8444	0.410874	0.10025	FALSE	FALSE	FALSE	0.320982	1.36467e-07	TRUE
FBgn0028407	Drep3	72.7048	43.9298	28.723	72.8479	42.9096	63.2614	48.4525	59.673	-0.207545	0.100618	FALSE	FALSE	FALSE	0.621188	0.000204224	TRUE
FBgn0262103	Sik3	156.241	151.953	85.3949	124.981	95.5028	73.4648	131.196	97.9827	0.289849	0.101051	FALSE	FALSE	FALSE	0.340258	1.83923e-23	TRUE
FBgn0267103	CR45543	206.297	0	117.078	18.3672	0	7.03493	107.792	8.46738	1.70867	0.101091	FALSE	FALSE	FALSE	0.0047795	4.92202e-72	TRUE
FBgn0024556	EfTuM	14.3932	2.63618	44.511	4.79336	80.0821	312.139	20.5135	132.338	-1.46318	0.101325	FALSE	FALSE	FALSE	0.0210955	3.70697e-80	TRUE
FBgn0031057	Ubqn	76.4112	127.626	181.382	125.599	149.892	192.471	128.473	155.988	-0.193448	0.101545	FALSE	FALSE	FALSE	0.536379	0.104064	FALSE
FBgn0085409	CG34380	218.883	180.934	305.884	156.347	151.893	245.202	235.234	184.481	0.241847	0.10165	FALSE	FALSE	FALSE	0.338274	1.77848e-16	TRUE
FBgn0027779	VhaSFD	185.949	176.924	277.092	136.492	192.285	190.233	213.322	173.003	0.208727	0.10198	FALSE	FALSE	FALSE	0.367245	9.21144e-12	TRUE
FBgn0026369	Sara	120.732	94.1164	151.939	116.324	105.797	78.4919	122.263	100.204	0.198306	0.102029	FALSE	FALSE	FALSE	0.569272	4.41991e-16	TRUE
FBgn0030723	dpr18	395.468	862.539	490.523	353.875	423.004	493.094	582.843	423.324	0.317083	0.10219	FALSE	FALSE	FALSE	0.110357	1.97087e-47	TRUE
FBgn0038286	CG6966	139.935	218.754	210.243	182.745	120.363	153.438	189.644	152.182	0.219185	0.102448	FALSE	FALSE	FALSE	0.464103	1.02138e-26	TRUE
FBgn0004622	TkR99D	45.8119	87.4236	56.0314	54.4643	35.9665	51.9975	63.089	47.4761	0.28242	0.102818	FALSE	FALSE	FALSE	0.518864	7.60747e-10	TRUE
FBgn0010591	Sply	93.5931	135.165	31.6203	68.9373	26.2223	42.4919	86.7928	45.8838	0.616672	0.102838	FALSE	FALSE	FALSE	0.156795	3.11206e-27	TRUE
FBgn0010575	sbb	155.132	189.896	252.48	252.379	240.139	173.804	199.169	222.108	-0.108898	0.103245	FALSE	FALSE	FALSE	0.656979	2.30932e-13	TRUE
FBgn0002736	mago	34.99	96.287	45.6185	26.2951	23.8556	60.4926	58.9651	36.8811	0.460823	0.10328	FALSE	FALSE	FALSE	0.318586	2.85388e-06	TRUE
FBgn0001169	H	83.3852	95.1914	49.3285	73.5024	44.7468	53.0585	75.9684	57.1026	0.283546	0.103321	FALSE	FALSE	FALSE	0.454953	3.53712e-14	TRUE
FBgn0266985	CR45436	210.068	29.8426	13.977	112.147	252.602	45.7753	84.6293	136.841	-0.471503	0.103395	FALSE	FALSE	FALSE	0.288164	0.307981	FALSE
FBgn0267982	CR46249	235.735	16.7185	21.4462	4.0922	5.84726	68.9647	91.3001	26.3014	1.10541	0.103484	FALSE	FALSE	FALSE	0.079601	2.19029e-17	TRUE
FBgn0028541	TM9SF4	149.105	63.7835	180.513	114.693	79.8428	60.3685	131.134	84.9683	0.427258	0.103486	FALSE	FALSE	FALSE	0.18424	7.86114e-30	TRUE
FBgn0264470	CR43878	101.393	230.471	94.4986	85.1256	107.568	92.7119	142.121	95.135	0.396079	0.103631	FALSE	FALSE	FALSE	0.237113	5.77543e-16	TRUE
FBgn0267603	CR45941	155.472	128.227	408.381	190.085	16.6033	138.355	230.694	115.015	0.669229	0.103678	FALSE	FALSE	FALSE	0.0492147	2.39636e-83	TRUE
FBgn0027512	CG10254	60.6734	37.2072	90.017	53.5028	52.9132	23.8397	62.6325	43.4186	0.362353	0.104501	FALSE	FALSE	FALSE	0.394066	5.78926e-12	TRUE
FBgn0261549	rdgA	233.108	177.985	194.952	232.507	172.725	329.105	202.015	244.779	-0.191426	0.104688	FALSE	FALSE	FALSE	0.490551	5.55893e-05	TRUE
FBgn0001235	hth	193.721	220.463	223.562	180.261	246.459	341.144	212.582	255.955	-0.18514	0.10477	FALSE	FALSE	FALSE	0.470548	0.434723	FALSE
FBgn0262965	CR43276	34.3582	80.0561	98.2997	4.2496	10.4094	103.163	70.9047	39.2739	0.574172	0.104836	FALSE	FALSE	FALSE	0.2317	0.00185539	TRUE
FBgn0263257	Cngl	576.845	607.421	647.608	615.995	574.803	803.107	610.625	664.635	-0.0847051	0.104944	FALSE	FALSE	FALSE	0.655438	3.66913e-18	TRUE
FBgn0030603	CG5541	45.0503	66.0139	44.9237	96.9495	39.4875	76.1707	51.996	70.8692	-0.307218	0.10499	FALSE	FALSE	FALSE	0.488145	7.26855e-06	TRUE
FBgn0265997	CR44772	53.5941	57.4039	159.232	138.695	17.7638	0	90.0765	52.1528	0.533275	0.105021	FALSE	FALSE	FALSE	0.264266	4.64403e-75	TRUE
FBgn0265497	CR44366	58.3412	60.409	78.4797	27.142	0	88.021	65.7433	38.3877	0.525408	0.105102	FALSE	FALSE	FALSE	0.260583	1.15328e-07	TRUE
FBgn0034154	CG5267	320.282	101.369	380.839	188.097	52.407	201.743	267.497	147.416	0.578826	0.105106	FALSE	FALSE	FALSE	0.0485039	1.26996e-62	TRUE
FBgn0086708	stv	424.506	385.158	396.658	883.746	387.504	376.021	402.107	549.09	-0.309048	0.105192	FALSE	FALSE	FALSE	0.175632	5.55795e-71	TRUE
FBgn0051145	CG31145	114.724	169.057	112.033	107.811	166.306	221.37	131.938	165.162	-0.223659	0.105285	FALSE	FALSE	FALSE	0.42729	0.709851	FALSE
FBgn0016061	side	206.053	190.177	210.603	167.452	160.802	213.381	202.278	180.545	0.11354	0.10538	FALSE	FALSE	FALSE	0.661361	1.06563e-12	TRUE
FBgn0004381	Klp68D	67.6206	179.939	138.733	243.805	198.378	90.2538	128.764	177.479	-0.318144	0.105458	FALSE	FALSE	FALSE	0.282103	1.61305e-12	TRUE
FBgn0036138	CG14143	49.4464	0.888384	367.816	26.094	0	7.06748	139.383	11.0538	1.70609	0.105696	FALSE	FALSE	FALSE	0.0140066	4.02196e-96	TRUE
FBgn0050020	CG30020	44.1916	28.1591	46.1508	43.7	72.5807	33.6156	39.5005	49.9654	-0.233942	0.105802	FALSE	FALSE	FALSE	0.617962	0.294186	FALSE
FBgn0039647	CG14509	260.07	361.34	294.974	265.232	358.384	421.435	305.462	348.35	-0.131195	0.105848	FALSE	FALSE	FALSE	0.534593	0.0057656	TRUE
FBgn0083167	Neb-cGP	228.683	72.7194	169.839	112.671	258.113	321.076	157.08	230.62	-0.379363	0.105914	FALSE	FALSE	FALSE	0.222582	2.06974e-06	TRUE
FBgn0261928	CG42795	338.114	370.237	353.183	425.92	337.507	344.631	353.845	369.353	-0.0428872	0.105936	FALSE	FALSE	FALSE	0.829737	1.18736e-27	TRUE
FBgn0267674	CR46010	19.6988	14.1568	66.6913	684.805	12.7319	136.087	33.5157	277.875	-1.56947	0.106114	FALSE	FALSE	FALSE	0.0130225	2.27288e-69	TRUE
FBgn0083950	CG34114	290.663	224.573	311.596	304.754	313.313	253.201	275.61	290.423	-0.0523368	0.106179	FALSE	FALSE	FALSE	0.821427	1.34949e-15	TRUE
FBgn0040207	kat80	60.9674	78.9524	21.0171	46.8332	13.3625	29.9695	53.6456	30.055	0.56369	0.106204	FALSE	FALSE	FALSE	0.246347	5.68441e-18	TRUE
FBgn0265597	rad	257.974	262.596	385.521	268.795	337.361	463.869	302.03	356.675	-0.165916	0.106918	FALSE	FALSE	FALSE	0.433166	0.038581	TRUE
FBgn0039683	dmrt99B	44.2796	99.9111	104.679	87.4905	113.089	94.9181	82.9565	98.499	-0.17131	0.106974	FALSE	FALSE	FALSE	0.647932	0.0302801	TRUE
FBgn0010333	Rac1	59.7663	169.914	133.832	212.95	124.132	131.915	121.171	156.332	-0.253413	0.107241	FALSE	FALSE	FALSE	0.469417	8.93396e-13	TRUE
FBgn0017550	Rga	93.2057	77.9844	52.2937	44.9994	67.2329	61.1278	74.4946	57.7867	0.252612	0.107651	FALSE	FALSE	FALSE	0.50573	1.89463e-05	TRUE
FBgn0031388	CG12674	11.7589	168.374	12.2337	3.76089	1.53539	46.687	64.1223	17.3277	1.14904	0.107707	FALSE	FALSE	FALSE	0.105788	3.16345e-14	TRUE
FBgn0053988	Mid1	465.898	512.111	510.322	425.305	581.818	676.163	496.11	561.095	-0.122937	0.107916	FALSE	FALSE	FALSE	0.515826	0.000274407	TRUE
FBgn0030056	CG11284	53.5115	47.2932	30.0581	89.3329	28.915	94.8845	43.6209	71.0441	-0.478319	0.10807	FALSE	FALSE	FALSE	0.296763	0.0104584	TRUE
FBgn0011260	Sema-2a	117.984	161.769	104.357	78.3474	98.5902	132.383	128.037	103.107	0.215708	0.108359	FALSE	FALSE	FALSE	0.469827	3.09688e-07	TRUE
FBgn0034135	Syn2	153.529	169.879	146.202	126.743	212.412	227.516	156.537	188.89	-0.187324	0.108401	FALSE	FALSE	FALSE	0.475537	0.826093	FALSE
FBgn0013275	Hsp70Aa	91.2662	57.2989	54.7657	79.28	78.6508	67.4229	67.777	75.1179	-0.102746	0.108465	FALSE	FALSE	FALSE	0.801958	0.000203864	TRUE
FBgn0034965	ppk29	57.4742	15.059	83.1311	50.5508	72.4889	91.6571	51.8881	71.5656	-0.318783	0.108991	FALSE	FALSE	FALSE	0.469165	0.599453	FALSE
FBgn0040985	CG6115	103.285	75.514	183.7	75.5921	89.7392	89.4984	120.833	84.9433	0.348822	0.109151	FALSE	FALSE	FALSE	0.350539	1.43593e-12	TRUE
FBgn0003423	slgA	314.538	266.124	301.165	266.842	404.121	307.747	293.942	326.237	-0.104145	0.109154	FALSE	FALSE	FALSE	0.620541	6.13181e-05	TRUE
FBgn0029870	Marf	180.129	88.8284	82.3422	122.873	132.689	162.016	117.1	139.193	-0.172402	0.109183	FALSE	FALSE	FALSE	0.607861	0.0119143	TRUE
FBgn0039682	Obp99c	41.6237	0	24.3744	2.89023	69.2232	107.274	21.9994	59.7958	-0.924173	0.109401	FALSE	FALSE	FALSE	0.11904	3.1132e-20	TRUE
FBgn0030793	CG9125	10.2926	103.689	0	20.3686	133.84	30.6488	37.9938	61.6192	-0.474343	0.109425	FALSE	FALSE	FALSE	0.39591	2.36366e-05	TRUE
FBgn0030478	CG1640	227.589	222.846	114.37	172.94	127.997	109.348	188.268	136.762	0.316934	0.109537	FALSE	FALSE	FALSE	0.275569	1.71005e-33	TRUE
FBgn0002719	Men	165.006	156.338	102.622	132.105	73.3777	124.755	141.322	110.079	0.248551	0.110122	FALSE	FALSE	FALSE	0.422297	3.78046e-21	TRUE
FBgn0034721	CG11298	356.31	184.337	88.4309	237.873	90.6377	21.1348	209.693	116.548	0.571014	0.110438	FALSE	FALSE	FALSE	0.0921629	1.29648e-102	TRUE
FBgn0033426	CG1814	109.604	67.5313	73.4404	42.1977	67.3727	83.7972	83.5251	64.4559	0.257725	0.110511	FALSE	FALSE	FALSE	0.50576	0.000148005	TRUE
FBgn0263329	CR43410	203.969	133.178	8.53992	22.3154	2.1436	72.6868	115.229	32.3819	1.12251	0.110572	FALSE	FALSE	FALSE	0.0289772	2.88384e-31	TRUE
FBgn0024230	Hs2st	99.9536	12.2201	13.8191	110.021	19.1133	61.0538	41.9976	63.3961	-0.406069	0.110755	FALSE	FALSE	FALSE	0.427377	1.22859e-10	TRUE
FBgn0267978	ap	96.316	45.4107	144.109	73.1221	66.8999	40.0685	95.2785	60.0302	0.453913	0.110986	FALSE	FALSE	FALSE	0.262696	2.92192e-19	TRUE
FBgn0052017	CG32017	782.107	903.037	797.874	775.694	825.472	1173.15	827.673	924.771	-0.110815	0.111023	FALSE	FALSE	FALSE	0.558394	8.0052e-13	TRUE
FBgn0031893	CG4495	132.516	153.513	92.9913	176.135	247.574	90.9349	126.34	171.548	-0.30352	0.111035	FALSE	FALSE	FALSE	0.290572	0.00292439	TRUE
FBgn0015520	nonA-l	56.0156	60.0961	59.7155	36.7155	39.4906	68.9159	58.6091	48.374	0.191339	0.111044	FALSE	FALSE	FALSE	0.65194	0.00106759	TRUE
FBgn0032078	C1GalTA	131.42	140.865	66.2265	136.441	166.905	99.9092	112.837	134.418	-0.174566	0.111073	FALSE	FALSE	FALSE	0.600889	0.000151493	TRUE
FBgn0261671	tweek	126.952	183.731	107.474	125.652	127.21	60.1484	139.386	104.337	0.287613	0.111077	FALSE	FALSE	FALSE	0.378545	3.97425e-22	TRUE
FBgn0034644	CG10082	213.376	290.282	258.758	382.391	256.798	230.932	254.139	290.04	-0.131948	0.111182	FALSE	FALSE	FALSE	0.600159	3.89334e-27	TRUE
FBgn0050022	CG30022	60.1657	19.7423	72.1526	103.618	122.249	26.8916	50.6869	84.2529	-0.497497	0.111461	FALSE	FALSE	FALSE	0.240629	0.0138496	TRUE
FBgn0000261	Cat	15.933	16.0747	217.404	7.76143	63.9003	4.67147	83.1374	25.4444	1.06266	0.111597	FALSE	FALSE	FALSE	0.0912733	2.40182e-16	TRUE
FBgn0013759	CASK	424.436	546.403	527.455	460.647	514.638	744.153	499.432	573.146	-0.137452	0.111846	FALSE	FALSE	FALSE	0.467435	1.71969e-05	TRUE
FBgn0064225	RpL5	107.86	78.331	111.527	117.271	110.911	89.5378	99.2393	105.907	-0.0650026	0.111871	FALSE	FALSE	FALSE	0.853278	2.15536e-07	TRUE
FBgn0267972	Der-1	58.4903	103.998	35.5494	53.9767	20.2405	47.1672	66.0127	40.4615	0.479951	0.111997	FALSE	FALSE	FALSE	0.278085	5.50143e-16	TRUE
FBgn0039617	DIP-gamma	159.382	341.761	188.161	262.583	384.394	198.648	229.768	281.875	-0.203686	0.112111	FALSE	FALSE	FALSE	0.46691	0.00010857	TRUE
FBgn0039589	CG9986	27.3523	120.642	15.8222	73.0597	78.9743	79.4011	54.6054	77.145	-0.342156	0.11235	FALSE	FALSE	FALSE	0.424945	0.263518	FALSE
FBgn0267549	CR45889	11.0643	26.7599	9.74007	167.306	33.0055	8.10996	15.8547	69.4739	-1.25677	0.112518	FALSE	FALSE	FALSE	0.0795424	5.23351e-20	TRUE
FBgn0031384	CG4238	85.3342	75.9714	33.3984	63.6553	137.885	69.6434	64.9013	90.3946	-0.328319	0.112799	FALSE	FALSE	FALSE	0.445645	0.454014	FALSE
FBgn0031505	ND-B14.5B	123.041	62.8111	162.372	191.679	222.533	74.9895	116.075	163.067	-0.336693	0.113202	FALSE	FALSE	FALSE	0.344543	1.7224e-05	TRUE
FBgn0028476	Usp1	59.5076	106.276	53.7316	70.3255	47.7463	43.8668	73.1719	53.9795	0.301882	0.113484	FALSE	FALSE	FALSE	0.455512	2.20522e-14	TRUE
FBgn0037698	CG16779	319.361	535.56	310.807	307.962	290.871	329.317	388.576	309.383	0.226926	0.113521	FALSE	FALSE	FALSE	0.266622	8.96359e-36	TRUE
FBgn0052748	tRNA:CR32748	153.921	12.0236	38.2931	0	28.8358	26.5703	68.0791	18.4687	1.14643	0.113823	FALSE	FALSE	FALSE	0.068738	6.29821e-13	TRUE
FBgn0032363	CG6509	48.9047	52.5799	41.5743	55.178	29.8764	30.897	47.6863	38.6505	0.209316	0.113901	FALSE	FALSE	FALSE	0.613562	1.30139e-10	TRUE
FBgn0051361	dpr17	86.6928	85.8022	184.223	143.414	177.444	106.068	118.906	142.308	-0.179181	0.114116	FALSE	FALSE	FALSE	0.592289	0.000171551	TRUE
FBgn0029976	snz	131.501	154.933	167.565	226.077	134.774	160.824	151.333	173.892	-0.138729	0.114157	FALSE	FALSE	FALSE	0.598935	9.60443e-16	TRUE
FBgn0023510	Rbcn-3B	91.3253	85.2646	49.8988	42.5122	54.8593	71.8534	75.4962	56.4083	0.289421	0.114283	FALSE	FALSE	FALSE	0.428467	1.18661e-05	TRUE
FBgn0039140	Miro	36.5079	87.7724	80.9036	50.9493	67.6287	13.3219	68.3946	43.9666	0.434812	0.114486	FALSE	FALSE	FALSE	0.321065	6.66306e-13	TRUE
FBgn0263708	CR43660	82.8072	114.311	40.8577	159.865	60.96	111.199	79.3253	110.675	-0.329993	0.114901	FALSE	FALSE	FALSE	0.389488	5.27574e-10	TRUE
FBgn0011737	Wee1	47.3926	59.1694	64.3829	63.8015	49.9061	81.9476	56.9817	65.2184	-0.134807	0.114932	FALSE	FALSE	FALSE	0.734845	0.00827807	TRUE
FBgn0030196	Psf3	48.6193	43.1162	61.2283	41.3234	95.8503	62.3652	50.988	66.513	-0.264254	0.114972	FALSE	FALSE	FALSE	0.540606	0.45116	FALSE
FBgn0036299	Tsf2	50.3099	63.9119	58.4798	76.8778	28.1009	16.9482	57.5672	40.6423	0.344668	0.115323	FALSE	FALSE	FALSE	0.393868	3.99092e-24	TRUE
FBgn0083013	snoRNA:Psi28S-1060	185.642	424.233	285.752	721.865	456.086	196.549	298.542	458.167	-0.421892	0.115486	FALSE	FALSE	FALSE	0.110028	1.44764e-43	TRUE
FBgn0032901	sky	140.738	99.2308	66.1313	106.561	133.615	112.299	102.033	117.492	-0.140833	0.115543	FALSE	FALSE	FALSE	0.671555	0.00405197	TRUE
FBgn0023388	Dap160	332.176	337.347	250.824	304.274	347.341	321.71	306.782	324.442	-0.0559522	0.115695	FALSE	FALSE	FALSE	0.780549	2.46548e-11	TRUE
FBgn0264511	CR43910	494.983	76.1798	455.351	779.507	430.932	327.176	342.171	512.538	-0.398655	0.115857	FALSE	FALSE	FALSE	0.119781	1.17374e-43	TRUE
FBgn0264485	CR43893	215.666	189.528	126.535	217.727	285.854	141.098	177.243	214.893	-0.192025	0.115863	FALSE	FALSE	FALSE	0.434551	5.52813e-06	TRUE
FBgn0024188	san	76.7864	134.157	130.314	134.807	18.2365	72.4961	113.752	75.18	0.408319	0.115935	FALSE	FALSE	FALSE	0.290789	1.64439e-42	TRUE
FBgn0264490	Eip93F	263.045	319.27	357.12	286.238	326.291	481.498	313.145	364.676	-0.152048	0.116161	FALSE	FALSE	FALSE	0.467657	0.00442823	TRUE
FBgn0051475	CG31475	131.295	160.08	158.72	141.724	145.779	107.194	150.032	131.566	0.131153	0.116256	FALSE	FALSE	FALSE	0.654597	1.14069e-14	TRUE
FBgn0034636	twz	98.1954	37.5136	45.4902	92.4368	59.6647	64.7931	60.3997	72.2982	-0.179332	0.116673	FALSE	FALSE	FALSE	0.667955	2.94948e-06	TRUE
FBgn0013342	nSyb	3052.47	3699.65	3287.7	2877.07	3659.19	5852.09	3346.61	4129.45	-0.209426	0.116702	FALSE	FALSE	FALSE	0.257648	0.176076	FALSE
FBgn0265581	CR44408	34.027	28.3841	0	1.06886	121.309	57.8994	20.8037	60.0924	-0.971337	0.117224	FALSE	FALSE	FALSE	0.108259	1.74859e-22	TRUE
FBgn0040372	G9a	101.908	93.3989	105.487	135.355	126.552	78.1035	100.265	113.337	-0.122399	0.117363	FALSE	FALSE	FALSE	0.722176	2.02902e-08	TRUE
FBgn0053143	CG33143	206.435	263.404	229.069	218.349	269.506	244.285	232.969	244.047	-0.0464446	0.117368	FALSE	FALSE	FALSE	0.856837	1.01709e-07	TRUE
FBgn0036984	CG13248	179.607	115.247	216.311	94.3313	136.723	158.784	170.388	129.946	0.269316	0.117462	FALSE	FALSE	FALSE	0.339153	9.74881e-10	TRUE
FBgn0262527	nsl1	111.15	82.9357	100.528	86.7752	80.9039	92.5226	98.2044	86.7339	0.124046	0.118604	FALSE	FALSE	FALSE	0.735586	2.80287e-08	TRUE
FBgn0042112	mRpL36	63.1636	156.926	42.3545	148.435	1.06314	0	87.4815	49.8329	0.548357	0.118808	FALSE	FALSE	FALSE	0.288136	2.50145e-98	TRUE
FBgn0030366	Usp7	176.328	203.084	149.461	154.119	302.664	189.402	176.291	215.395	-0.199671	0.118937	FALSE	FALSE	FALSE	0.415383	0.498007	FALSE
FBgn0261238	Alh	133.287	137.776	184.605	146.834	195.426	149.285	151.889	163.849	-0.0757535	0.119195	FALSE	FALSE	FALSE	0.788473	5.33492e-05	TRUE
FBgn0264087	Slob	193.572	135.734	133.903	280.776	148.911	142.573	154.403	190.753	-0.210631	0.119442	FALSE	FALSE	FALSE	0.438056	1.9934e-22	TRUE
FBgn0022768	Pp2C1	43.7733	79.1001	41.5848	46.8528	61.5597	98.164	54.8194	68.8588	-0.227031	0.119447	FALSE	FALSE	FALSE	0.606886	0.916548	FALSE
FBgn0030329	prtp	86.4324	75.2817	81.1741	74.1201	166.175	79.5249	80.9627	106.607	-0.273433	0.119548	FALSE	FALSE	FALSE	0.460452	0.701626	FALSE
FBgn0013984	InR	116.274	121.765	93.9823	82.5047	96.2625	109.984	110.674	96.2504	0.139406	0.119763	FALSE	FALSE	FALSE	0.683563	8.67409e-07	TRUE
FBgn0024913	Actbeta	230.492	156.608	202.427	155.556	288.142	282.781	196.509	242.16	-0.208133	0.120534	FALSE	FALSE	FALSE	0.47088	0.696692	FALSE
FBgn0028979	tio	74.6712	117.626	46.6835	117.123	72.2309	98.8233	79.6603	96.0589	-0.186646	0.120548	FALSE	FALSE	FALSE	0.602898	1.18166e-06	TRUE
FBgn0028689	Rpn6	95.7766	38.4496	45.8372	99.7447	122.635	37.7479	60.0211	86.7092	-0.363771	0.120607	FALSE	FALSE	FALSE	0.371608	0.00702595	TRUE
FBgn0250908	beat-VII	344.709	309.877	481.232	214.526	281.646	409.414	378.606	301.862	0.225563	0.120695	FALSE	FALSE	FALSE	0.258791	1.06002e-16	TRUE
FBgn0025639	Hmt4-20	76.7566	152.369	102.234	64.7025	92.2028	94.566	110.453	83.8237	0.27414	0.120707	FALSE	FALSE	FALSE	0.45876	1.20094e-07	TRUE
FBgn0016696	Pitslre	118.118	101.578	121.759	198.032	181.327	78.7234	113.819	152.694	-0.291735	0.120787	FALSE	FALSE	FALSE	0.420442	2.61588e-09	TRUE
FBgn0020653	Trxr-1	112.765	46.5602	105.37	77.3889	72.4306	35.5947	88.2317	61.8047	0.352275	0.120885	FALSE	FALSE	FALSE	0.40334	1.04068e-16	TRUE
FBgn0261854	aPKC	269.892	260.316	266.3	204.236	142.19	308.6	265.503	218.342	0.194941	0.121019	FALSE	FALSE	FALSE	0.372733	3.00325e-20	TRUE
FBgn0001404	egh	462.642	443.351	600.521	432.78	751.034	564.747	502.171	582.854	-0.14872	0.121146	FALSE	FALSE	FALSE	0.447113	0.0051149	TRUE
FBgn0086053	snoRNA:Me18S-G1358a	91.1924	140.436	93.18	60.1554	35.0836	134.481	108.269	76.5734	0.342951	0.121232	FALSE	FALSE	FALSE	0.364036	3.56567e-09	TRUE
FBgn0039909	ND-49	331.848	456.456	300.954	135.382	466.526	185.092	363.086	262.334	0.322191	0.121289	FALSE	FALSE	FALSE	0.201896	7.254e-13	TRUE
FBgn0034237	eIF3-S9	118.865	185.656	183.163	124.563	257.246	236.517	162.561	206.109	-0.236239	0.121359	FALSE	FALSE	FALSE	0.405518	0.224441	FALSE
FBgn0051451	CR31451	18836.3	21193.2	20523.9	21569.9	17815.9	29119.9	20184.5	22835.2	-0.123233	0.121408	FALSE	FALSE	FALSE	0.0656062	0	TRUE
FBgn0261804	CG42750	322.728	489.025	511.179	409.457	343.823	335.126	440.977	362.802	0.194519	0.121552	FALSE	FALSE	FALSE	0.301037	2.87189e-50	TRUE
FBgn0031697	CG14024	191.235	101.898	166.886	179.544	134.835	252.656	153.34	189.012	-0.208394	0.12158	FALSE	FALSE	FALSE	0.463383	0.00092909	TRUE
FBgn0024947	NTPase	72.3247	19.3347	43.9179	169.221	35.0905	54.1203	45.1924	86.1438	-0.623612	0.121589	FALSE	FALSE	FALSE	0.193376	3.92705e-17	TRUE
FBgn0086129	snama	56.6547	12.237	31.1978	73.2474	42.4649	26.0584	33.3631	47.2569	-0.344672	0.122089	FALSE	FALSE	FALSE	0.48113	4.78974e-06	TRUE
FBgn0031990	PAPLA1	191.078	171.804	217.868	175.54	241.312	208.463	193.583	208.438	-0.073901	0.122332	FALSE	FALSE	FALSE	0.768884	9.55186e-05	TRUE
FBgn0053113	Rtnl1	335.889	446.56	430.656	388.127	422.734	474.078	404.368	428.313	-0.0575116	0.12245	FALSE	FALSE	FALSE	0.770407	1.59062e-12	TRUE
FBgn0039584	beat-VI	302.954	495.506	394.24	438.679	373.134	510.774	397.567	440.862	-0.103278	0.123195	FALSE	FALSE	FALSE	0.597203	3.45838e-15	TRUE
FBgn0259246	brp	665.852	703.079	646.577	654.386	634.549	1019.89	671.836	769.607	-0.135657	0.123453	FALSE	FALSE	FALSE	0.47842	7.28506e-10	TRUE
FBgn0035649	CG10483	71.5988	65.692	167.374	41.7586	134.738	26.3471	101.555	67.6145	0.40126	0.123519	FALSE	FALSE	FALSE	0.349109	3.55606e-07	TRUE
FBgn0263102	psq	163.986	167.595	185.849	270.253	136.073	230.115	172.477	212.147	-0.206282	0.123809	FALSE	FALSE	FALSE	0.439807	1.01954e-14	TRUE
FBgn0031858	CG17378	72.7573	70.8803	156.824	61.2904	60.1054	90.5649	100.154	70.6536	0.34542	0.12406	FALSE	FALSE	FALSE	0.393285	4.43124e-10	TRUE
FBgn0000575	emc	782.984	702.093	750.351	947.753	611.266	1012.32	745.143	857.113	-0.139765	0.124379	FALSE	FALSE	FALSE	0.478602	6.36889e-39	TRUE
FBgn0263768	CR43685	58.1584	66.2864	58.5841	54.6693	38.7642	63.7885	61.0097	52.4073	0.151694	0.124627	FALSE	FALSE	FALSE	0.69591	1.73386e-06	TRUE
FBgn0054039	CG34039	32.1494	47.716	122.64	67.3106	22.586	27.7487	67.5019	39.2151	0.530128	0.125056	FALSE	FALSE	FALSE	0.28631	2.12521e-25	TRUE
FBgn0001297	kay	119.169	31.8342	30.3263	112.537	37.633	97.9154	60.4432	82.6951	-0.310915	0.125066	FALSE	FALSE	FALSE	0.476727	2.08377e-06	TRUE
FBgn0085414	dpr12	537.961	653.347	658.501	496.622	596.918	564.923	616.603	552.821	0.109082	0.1251	FALSE	FALSE	FALSE	0.543097	4.16928e-33	TRUE
FBgn0028981	tRNA:S4:56D	0	42.8158	102.271	125.76	83.4304	33.1157	48.3622	80.7688	-0.50192	0.125534	FALSE	FALSE	FALSE	0.286912	3.29835e-07	TRUE
FBgn0035171	CG12502	80.3703	59.2213	119.985	68.5174	47.1786	79.5746	86.5254	65.0902	0.282757	0.12582	FALSE	FALSE	FALSE	0.486821	6.12685e-11	TRUE
FBgn0267913	CR46194	60.0653	51.5977	76.377	48.5373	79.8007	134.94	62.68	87.7592	-0.333413	0.125876	FALSE	FALSE	FALSE	0.426025	0.0458657	FALSE
FBgn0037728	CG16817	74.7366	175.853	86.968	76.4381	169.14	241.195	112.519	162.258	-0.362028	0.12592	FALSE	FALSE	FALSE	0.318847	6.84947e-05	TRUE
FBgn0038519	Prx3	77.8191	232.161	58.6383	268.076	209.053	70.5667	122.873	182.565	-0.390863	0.125954	FALSE	FALSE	FALSE	0.270367	2.04706e-14	TRUE
FBgn0026753	Vha13	491.754	234.553	475.805	434.722	270.071	178.605	400.704	294.466	0.305646	0.126035	FALSE	FALSE	FALSE	0.179623	2.98378e-93	TRUE
FBgn0025864	Crag	132.199	72.3405	67.624	104.614	104.347	97.2386	90.721	102.067	-0.1177	0.126739	FALSE	FALSE	FALSE	0.748445	0.000108425	TRUE
FBgn0036820	CG6852	66.6663	20.6016	62.5608	71.7699	11.4903	14.399	49.9429	32.5531	0.421592	0.127472	FALSE	FALSE	FALSE	0.379786	7.19424e-29	TRUE
FBgn0037084	Syx6	203.62	246.286	260.459	153.952	259.737	183.552	236.788	199.08	0.173024	0.127669	FALSE	FALSE	FALSE	0.462128	3.78122e-11	TRUE
FBgn0011204	cue	99.9386	34.783	47.7377	122.416	64.0673	50.6894	60.8198	79.0574	-0.260766	0.12768	FALSE	FALSE	FALSE	0.543302	7.34761e-11	TRUE
FBgn0004404	RpS14b	47.6062	19.8557	41.6175	62.0596	68.9868	22.5015	36.3598	51.1826	-0.338643	0.127792	FALSE	FALSE	FALSE	0.490481	0.0105213	TRUE
FBgn0035207	CG9153	84.4484	94.8505	74.7635	129.219	99.2003	67.2153	84.6875	98.5448	-0.151254	0.128167	FALSE	FALSE	FALSE	0.691332	1.78894e-09	TRUE
FBgn0040918	schlank	162.413	322.722	365.261	188.261	189.054	221.104	283.465	199.473	0.347838	0.128475	FALSE	FALSE	FALSE	0.128586	2.48931e-30	TRUE
FBgn0085410	TrissinR	91.853	91.8685	73.5906	90.236	37.9016	75.2004	85.7707	67.7793	0.234339	0.129266	FALSE	FALSE	FALSE	0.574106	2.61999e-16	TRUE
FBgn0004587	B52	397.756	233.656	373.683	487.638	335.133	325.896	335.032	382.889	-0.133322	0.129297	FALSE	FALSE	FALSE	0.531497	4.18017e-31	TRUE
FBgn0034776	CG13527	46.5874	101.311	17.2376	58.4403	3.01657	19.2043	55.0453	26.887	0.687354	0.12936	FALSE	FALSE	FALSE	0.185078	8.09565e-32	TRUE
FBgn0263977	Tim17b	313.735	404.09	421.991	392.949	251.496	318.041	379.939	320.829	0.168701	0.129794	FALSE	FALSE	FALSE	0.384037	1.3192e-50	TRUE
FBgn0023213	eIF4G	466.085	637.189	585.317	558.161	580.753	628.052	562.864	588.988	-0.0453608	0.129946	FALSE	FALSE	FALSE	0.801712	1.38847e-21	TRUE
FBgn0030346	CG11802	79.1677	27.5585	117.655	18.2781	92.3875	27.2413	74.7936	45.969	0.477377	0.13087	FALSE	FALSE	FALSE	0.272767	0.000159107	TRUE
FBgn0029885	CG3224	15.4998	0	30.6585	3.02948	159.546	34.6444	15.3861	65.7399	-1.24137	0.130941	FALSE	FALSE	FALSE	0.0772307	6.82749e-32	TRUE
FBgn0266409	CG45049	192.291	248.595	184.719	211.189	185.908	447.033	208.535	281.376	-0.297366	0.131046	FALSE	FALSE	FALSE	0.309463	0.874405	FALSE
FBgn0036814	CG14073	102.619	161.573	139.276	162.878	159.951	116.521	134.489	146.45	-0.0851487	0.13123	FALSE	FALSE	FALSE	0.765203	2.96642e-09	TRUE
FBgn0020372	TM4SF	715.339	702.229	648.639	772.111	583.715	322.355	688.736	559.393	0.207258	0.131237	FALSE	FALSE	FALSE	0.283807	1.02057e-137	TRUE
FBgn0051109	CG31109	13.1939	87.1317	91.8197	21.1704	13.8286	28.0326	64.0484	21.0105	1.01195	0.131382	FALSE	FALSE	FALSE	0.0714617	2.94424e-19	TRUE
FBgn0039955	CG41099	114.524	149.383	124.162	92.7549	130.26	112.828	129.356	111.947	0.144287	0.131614	FALSE	FALSE	FALSE	0.627993	3.7019e-07	TRUE
FBgn0052423	shep	899.645	1162.66	957.22	938.539	1002.08	1427.25	1006.51	1122.62	-0.109071	0.131736	FALSE	FALSE	FALSE	0.606749	3.61175e-15	TRUE
FBgn0266846	CR45308	3.83161	74.0041	128.808	12.6377	2.06374	40.3139	68.8811	18.3384	1.15898	0.131945	FALSE	FALSE	FALSE	0.0486522	8.19778e-20	TRUE
FBgn0052218	CR32218	152.043	105.237	103.797	143.593	82.339	60.0362	120.359	95.3226	0.232162	0.131963	FALSE	FALSE	FALSE	0.523407	1.39012e-28	TRUE
FBgn0266628	CR45135	125.789	3.94187	29.2931	57.8912	535.707	27.8749	53.0081	207.158	-1.18501	0.132016	FALSE	FALSE	FALSE	0.0437576	7.80293e-62	TRUE
FBgn0046301	CG7148	72.023	48.7318	52.3187	95.0205	1.98088	4.13723	57.6912	33.7129	0.524666	0.132164	FALSE	FALSE	FALSE	0.266847	3.5625e-56	TRUE
FBgn0052532	CG32532	93.3502	144.315	115.23	100.687	202.012	128.602	117.632	143.767	-0.199965	0.132576	FALSE	FALSE	FALSE	0.529215	0.718424	FALSE
FBgn0016694	Pdp1	171.243	219.383	152.315	176.013	169.376	320.644	180.981	222.011	-0.203627	0.13262	FALSE	FALSE	FALSE	0.449686	0.103721	FALSE
FBgn0032635	CG15141	85.921	44.0687	39.0326	98.4208	52.8442	53.2448	56.3408	68.1699	-0.19001	0.132675	FALSE	FALSE	FALSE	0.654592	9.54044e-09	TRUE
FBgn0035720	CG10077	1157.38	1656.49	1847.67	1636.71	1569.98	1858.57	1553.84	1688.42	-0.0830138	0.133263	FALSE	FALSE	FALSE	0.77348	5.03457e-54	TRUE
FBgn0261564	Reep1	64.882	78.8236	61.7566	50.879	80.3792	34.1642	68.4874	55.1408	0.215915	0.133285	FALSE	FALSE	FALSE	0.609482	3.51935e-06	TRUE
FBgn0004921	Ggamma1	2569.05	2627.16	2365.99	2291.23	2659.87	3111.21	2520.73	2687.43	-0.0640146	0.133389	FALSE	FALSE	FALSE	0.766	4.99789e-52	TRUE
FBgn0015924	crq	91.2241	74.0804	33.2956	22.6177	30.8689	78.5988	66.2	44.0285	0.402284	0.13348	FALSE	FALSE	FALSE	0.345644	0.000369105	TRUE
FBgn0038427	ema	89.8135	93.6401	131.334	27.289	105.544	94.9825	104.929	75.9385	0.320576	0.133573	FALSE	FALSE	FALSE	0.375431	0.00625556	TRUE
FBgn0264792	CR44022	46.899	200.121	2.7954	145.662	201.029	48.1029	83.2718	131.598	-0.449818	0.133676	FALSE	FALSE	FALSE	0.27442	0.031591	TRUE
FBgn0033029	Not3	167.189	261.688	234.679	158.663	203.664	190.183	221.185	184.17	0.182632	0.133693	FALSE	FALSE	FALSE	0.459122	9.64938e-14	TRUE
FBgn0038853	RhoGAP93B	306.096	333.43	262.934	276.327	343.79	331.111	300.82	317.076	-0.0526175	0.133719	FALSE	FALSE	FALSE	0.799097	1.70823e-08	TRUE
FBgn0052846	CG32846	46.5956	114.915	37.813	35.5098	11.8469	65.7268	66.4413	37.6945	0.552101	0.134025	FALSE	FALSE	FALSE	0.259786	4.68399e-11	TRUE
FBgn0265297	pAbp	668.45	659.816	576.034	538.201	713.432	999.934	634.767	750.522	-0.167121	0.134353	FALSE	FALSE	FALSE	0.398967	0.0348417	TRUE
FBgn0030796	CG4829	34.1536	84.5238	35.1261	103.224	78.8719	33.147	51.2678	71.7475	-0.332962	0.13476	FALSE	FALSE	FALSE	0.450713	8.89759e-07	TRUE
FBgn0266872	CR45333	495.133	1364.03	552.469	683.716	286.239	509.808	803.877	493.255	0.478937	0.134852	FALSE	FALSE	FALSE	0.0507301	4.85606e-191	TRUE
FBgn0040907	mRpL33	188.973	52.8143	65.4129	14.7741	158.328	26.6769	102.4	66.5932	0.423768	0.135132	FALSE	FALSE	FALSE	0.356368	0.00403722	TRUE
FBgn0031107	HERC2	104.661	91.8695	60.7365	115.809	74.9524	102.947	85.7557	97.9027	-0.132278	0.135234	FALSE	FALSE	FALSE	0.723891	4.34217e-07	TRUE
FBgn0015615	SMC3	30.9889	90.7199	52.7324	25.6526	31.1563	57.3204	58.1471	38.0431	0.418004	0.135564	FALSE	FALSE	FALSE	0.338518	2.9399e-05	TRUE
FBgn0010303	hep	108.971	137.144	127.218	116.702	163.879	121.368	124.444	133.983	-0.0738235	0.135709	FALSE	FALSE	FALSE	0.81985	0.000636929	TRUE
FBgn0262740	Evi5	193.569	200.425	277.7	229.206	213.567	295.728	223.898	246.167	-0.0947506	0.135918	FALSE	FALSE	FALSE	0.712583	2.64685e-07	TRUE
FBgn0034911	CG5549	137.09	143.85	101.881	149.048	148.668	111.908	127.607	136.541	-0.0676464	0.136083	FALSE	FALSE	FALSE	0.814899	1.05579e-08	TRUE
FBgn0030089	AP-1gamma	79.8506	92.3775	64.0023	77.6492	86.236	84.8121	78.7435	82.8991	-0.0514175	0.13669	FALSE	FALSE	FALSE	0.893202	0.000677437	TRUE
FBgn0037760	FBXO11	74.8395	96.2992	103.815	79.3612	105.108	125.312	91.6511	103.26	-0.119122	0.137051	FALSE	FALSE	FALSE	0.732498	0.103296	FALSE
FBgn0031912	CG5261	90.7902	80.1055	47.011	96.0959	275.966	49.1919	72.6356	140.418	-0.636295	0.137061	FALSE	FALSE	FALSE	0.131054	5.23693e-05	TRUE
FBgn0086058	snoRNA:Me18S-G1189	0	176.764	174.712	53.7102	0	75.4301	117.159	43.0468	0.925211	0.137068	FALSE	FALSE	FALSE	0.0530879	5.18913e-37	TRUE
FBgn0020407	asun	34.6295	72.7628	102.808	116.928	12.6453	2.33035	70.0667	43.9678	0.457737	0.137271	FALSE	FALSE	FALSE	0.32197	7.60275e-60	TRUE
FBgn0004882	orb	298.463	364.798	285.337	246.217	243.86	336.338	316.199	275.472	0.137669	0.137604	FALSE	FALSE	FALSE	0.555495	1.93362e-18	TRUE
FBgn0032217	CG4972	108.04	154.235	90.4921	114.651	151.804	120.481	117.589	128.978	-0.0923839	0.137739	FALSE	FALSE	FALSE	0.773842	0.000927713	TRUE
FBgn0017578	Max	9.06408	82.4693	71.8133	75.736	174.5	40.7858	54.4489	97.0072	-0.561989	0.137918	FALSE	FALSE	FALSE	0.188249	0.0577439	FALSE
FBgn0034743	RpS16	186.953	57.2668	232.658	295.979	145.264	197.614	158.959	212.952	-0.290354	0.138319	FALSE	FALSE	FALSE	0.314138	1.04573e-16	TRUE
FBgn0039451	CG6420	36.9075	46.137	51.9539	47.1836	41.3253	61.3384	44.9995	49.9491	-0.104259	0.139187	FALSE	FALSE	FALSE	0.806411	0.0228688	TRUE
FBgn0038925	Cchl	36.858	49.0851	88.4932	83.1779	24.728	13.6069	58.1455	40.5043	0.357653	0.139419	FALSE	FALSE	FALSE	0.410369	6.22339e-29	TRUE
FBgn0267958	CR46238	124.688	75.898	3.89874	49.4403	0.733966	22.7237	68.1615	24.2993	0.948773	0.139613	FALSE	FALSE	FALSE	0.0996089	1.13344e-36	TRUE
FBgn0264006	dysc	659.991	684.661	536.255	610.053	602.546	900.405	626.969	704.334	-0.116225	0.139647	FALSE	FALSE	FALSE	0.550079	1.5695e-11	TRUE
FBgn0033339	Sec31	101.777	114.054	155.519	96.4963	102.946	116.067	123.784	105.17	0.162597	0.139682	FALSE	FALSE	FALSE	0.626124	4.05255e-09	TRUE
FBgn0083981	RunxA	89.427	150.083	139.779	116.936	136.337	185.116	126.43	146.13	-0.144557	0.140042	FALSE	FALSE	FALSE	0.621742	0.0440675	FALSE
FBgn0261556	CG42674	142.495	91.4616	126.103	142.562	120.366	122.594	120.02	128.507	-0.0683019	0.140058	FALSE	FALSE	FALSE	0.822681	1.08184e-08	TRUE
FBgn0030752	CG9947	103.232	78.9624	88.6049	113.763	278.826	63.2882	90.2665	151.959	-0.509381	0.140097	FALSE	FALSE	FALSE	0.22622	0.0244913	TRUE
FBgn0062442	Cisd2	268.511	170.994	179.458	144.182	210.501	150.573	206.321	168.419	0.202284	0.140183	FALSE	FALSE	FALSE	0.443659	1.94258e-13	TRUE
FBgn0030800	Nprl2	23.4678	6.17029	24.0183	186.9	36.0701	7.2722	17.8855	76.7475	-1.24401	0.140642	FALSE	FALSE	FALSE	0.0542542	1.35577e-23	TRUE
FBgn0033340	CG13751	2.59168	98.9476	53.1398	158.994	121.443	16.4637	51.5597	98.9668	-0.629884	0.14104	FALSE	FALSE	FALSE	0.184132	8.80302e-08	TRUE
FBgn0036556	CG5830	301.959	282.708	394.392	305.178	340.904	420.765	326.353	355.615	-0.0858171	0.141766	FALSE	FALSE	FALSE	0.673264	2.70522e-07	TRUE
FBgn0050055	CR30055	85.6362	51.034	46.1398	118.096	104.052	38.1501	60.9367	86.766	-0.349748	0.141982	FALSE	FALSE	FALSE	0.380519	3.73391e-06	TRUE
FBgn0259978	vlc	124.619	63.4019	125.546	68.5874	54.7211	107.28	104.522	76.863	0.304976	0.142008	FALSE	FALSE	FALSE	0.397546	3.60846e-10	TRUE
FBgn0262562	CG43102	140.94	205.357	154.878	139.777	144.988	150.138	167.058	144.968	0.141593	0.142153	FALSE	FALSE	FALSE	0.611909	1.26177e-12	TRUE
FBgn0004362	HmgD	114.411	100.973	272.254	125.143	94.3043	101.589	162.546	107.012	0.412035	0.142213	FALSE	FALSE	FALSE	0.210521	2.37355e-28	TRUE
FBgn0028683	spt4	37.4148	116.198	56.0711	45.1307	5.7577	63.664	69.8945	38.1841	0.586802	0.142709	FALSE	FALSE	FALSE	0.215249	9.264e-16	TRUE
FBgn0003205	Ras85D	178.396	228.172	185.836	209.025	151.318	151.763	197.468	170.702	0.145401	0.142875	FALSE	FALSE	FALSE	0.5464	3.65819e-26	TRUE
FBgn0260799	p120ctn	402.105	498.848	380.875	413.118	449.423	462.766	427.276	441.769	-0.0333537	0.143226	FALSE	FALSE	FALSE	0.855368	1.28614e-16	TRUE
FBgn0037110	ORMDL	176.857	102.879	28.3411	50.682	77.2984	21.2957	102.692	49.7587	0.694433	0.143385	FALSE	FALSE	FALSE	0.124651	1.93747e-21	TRUE
FBgn0032193	CG5727	48.7265	67.6484	80.2651	89.3315	48.399	122.106	65.5467	86.6122	-0.276889	0.143568	FALSE	FALSE	FALSE	0.493429	0.0204648	TRUE
FBgn0027885	Aac11	489.723	450.11	408.657	422.427	598.619	434.799	449.497	485.282	-0.0765631	0.143799	FALSE	FALSE	FALSE	0.697915	7.84928e-11	TRUE
FBgn0016700	Rab1	540.796	565.12	412.182	478.033	278.296	492.219	506.033	416.183	0.194857	0.144284	FALSE	FALSE	FALSE	0.289941	9.10138e-60	TRUE
FBgn0266410	CG45050	1470.59	1747.77	1756.86	1469.15	1756.12	2296.28	1658.41	1840.52	-0.104093	0.144368	FALSE	FALSE	FALSE	0.704632	6.77384e-19	TRUE
FBgn0003339	Scr	91.366	51.9692	77.158	59.5659	88.8779	137.219	73.4977	95.221	-0.257509	0.144462	FALSE	FALSE	FALSE	0.512825	0.418998	FALSE
FBgn0053147	Hs3st-A	306.738	353.979	280.675	402.506	365.325	255.733	313.797	341.188	-0.0836377	0.144491	FALSE	FALSE	FALSE	0.695018	1.41961e-24	TRUE
FBgn0265060	CR44171	45.1327	3.83525	30.8273	55.5206	7.22695	104.125	26.5984	55.6242	-0.706029	0.144726	FALSE	FALSE	FALSE	0.202153	0.479129	FALSE
FBgn0262539	CG43093	379.74	260.92	362.149	151.652	263.127	375.702	334.27	263.494	0.236803	0.144866	FALSE	FALSE	FALSE	0.330812	5.14667e-10	TRUE
FBgn0033031	CG8245	131.413	84.3708	203.566	115.583	194.746	198.385	139.783	169.571	-0.192581	0.145184	FALSE	FALSE	FALSE	0.516921	0.765401	FALSE
FBgn0038092	beat-Vb	251.157	311.606	265.811	276.464	261.477	168.223	276.191	235.388	0.159518	0.145304	FALSE	FALSE	FALSE	0.507705	3.18631e-33	TRUE
FBgn0262473	Tl	74.8594	106.44	88.7759	114.234	148.189	66.6326	90.0252	109.685	-0.196885	0.146126	FALSE	FALSE	FALSE	0.583575	0.000599945	TRUE
FBgn0032847	Taf13	112.798	122.294	183.244	101.605	28.4914	163.077	139.445	97.7244	0.351823	0.146275	FALSE	FALSE	FALSE	0.299756	2.12435e-18	TRUE
FBgn0031575	Cep97	110.124	41.735	88.4758	36.3218	97.7747	35.6387	80.1115	56.5784	0.344329	0.146562	FALSE	FALSE	FALSE	0.392328	2.17633e-05	TRUE
FBgn0052677	X11Lbeta	219.068	264.417	247.918	225.225	256.796	275.421	243.801	252.481	-0.0349788	0.147167	FALSE	FALSE	FALSE	0.889448	2.3171e-08	TRUE
FBgn0034753	CG2852	81.1	64.677	86.5506	209.26	126.586	48.1896	77.4425	128.012	-0.49227	0.147286	FALSE	FALSE	FALSE	0.160831	1.21412e-13	TRUE
FBgn0032020	CG7787	157.342	13.3438	149.004	105.243	3.55577	43.6854	106.563	50.828	0.708238	0.147856	FALSE	FALSE	FALSE	0.122672	6.49016e-56	TRUE
FBgn0261788	Ank2	527.303	580.326	539.025	562.578	526.991	552.07	548.885	547.213	0.00304968	0.148008	FALSE	FALSE	FALSE	0.985668	4.58922e-33	TRUE
FBgn0014020	Rho1	262.382	271.498	336.549	248.541	332.142	390.241	290.143	323.642	-0.109153	0.148111	FALSE	FALSE	FALSE	0.596505	0.00173793	TRUE
FBgn0004435	Galphaq	970.975	1051.69	1128.7	992.142	1046.99	1254.34	1050.45	1097.82	-0.0440988	0.149045	FALSE	FALSE	FALSE	0.821916	3.46115e-32	TRUE
FBgn0020238	14-3-3epsilon	1569.49	1666.39	1534.9	1419.63	1594.99	2982.03	1590.26	1998.88	-0.2277	0.149224	FALSE	FALSE	FALSE	0.431892	0.471381	FALSE
FBgn0037848	Tsp86D	74.9475	58.4138	96.8443	67.4047	68.6813	57.1663	76.7352	64.4174	0.174531	0.149341	FALSE	FALSE	FALSE	0.640725	3.23701e-08	TRUE
FBgn0265003	koi	73.6331	89.3834	86.092	55.3975	103.189	41.8325	83.0362	66.8063	0.216626	0.14952	FALSE	FALSE	FALSE	0.579462	4.45558e-06	TRUE
FBgn0086472	RpS25	178.528	70.45	208.533	314.653	105.847	217.59	152.504	212.697	-0.329644	0.149573	FALSE	FALSE	FALSE	0.278439	1.33189e-19	TRUE
FBgn0051669	tRNA:CR31669	305.332	54.8577	148.829	71.6136	51.1635	129.309	169.673	84.0286	0.675158	0.149715	FALSE	FALSE	FALSE	0.0664647	4.64028e-28	TRUE
FBgn0034958	CG3907	176.329	286.132	178.42	175.554	368.806	236.21	213.627	260.19	-0.196543	0.149766	FALSE	FALSE	FALSE	0.473507	0.851183	FALSE
FBgn0000316	cin	112.391	114.414	91.3414	124.467	169.453	81.7544	106.049	125.225	-0.165831	0.149794	FALSE	FALSE	FALSE	0.600814	0.000355936	TRUE
FBgn0028327	l(1)G0320	416.556	467.999	512.298	398.573	525.588	625.735	465.618	516.632	-0.103872	0.149848	FALSE	FALSE	FALSE	0.585703	3.10028e-05	TRUE
FBgn0250786	Chd1	72.1852	88.4537	68.5875	102.344	63.2823	93.5609	76.4088	86.3958	-0.122687	0.150155	FALSE	FALSE	FALSE	0.742808	1.18297e-06	TRUE
FBgn0261938	mtRNApol	20.0978	9.72162	81.3666	56.2172	120.01	16.7263	37.062	64.3178	-0.537697	0.150291	FALSE	FALSE	FALSE	0.299607	0.451453	FALSE
FBgn0033988	pcs	56.2163	44.7576	72.534	43.3366	71.7187	161.227	57.836	92.0942	-0.456989	0.150352	FALSE	FALSE	FALSE	0.312474	0.000162015	TRUE
FBgn0034325	CG18539	151.264	84.5215	120.789	158.505	102.912	143.676	118.858	135.031	-0.127402	0.150362	FALSE	FALSE	FALSE	0.707328	4.15697e-09	TRUE
FBgn0261276	Opa1	112.175	163.295	144.77	89.4127	166.807	83.9108	140.08	113.377	0.210711	0.15045	FALSE	FALSE	FALSE	0.514691	2.88278e-08	TRUE
FBgn0051788	CG31788	19.7786	47.0844	82.0512	24.7893	112.921	100.515	49.638	79.4085	-0.461391	0.150783	FALSE	FALSE	FALSE	0.314058	1.27517e-06	TRUE
FBgn0033995	GPHR	73.5541	34.7638	123.28	39.1058	89.5814	19.3963	77.1994	49.3612	0.439919	0.15084	FALSE	FALSE	FALSE	0.302347	1.31808e-08	TRUE
FBgn0024921	Trn	140.859	133.222	141.129	137.589	126.945	200.121	138.403	154.885	-0.112393	0.150911	FALSE	FALSE	FALSE	0.721023	0.000651381	TRUE
FBgn0263399	CG43445	57.1859	46.9685	268.009	18.3225	18.4805	186.827	124.055	74.5435	0.498606	0.150928	FALSE	FALSE	FALSE	0.302428	3.30478e-05	TRUE
FBgn0263490	mld	74.5823	91.4171	79.7258	157.523	77.1277	75.2268	81.9084	103.292	-0.230927	0.151088	FALSE	FALSE	FALSE	0.520647	7.98797e-14	TRUE
FBgn0262476	CG43066	599.938	753.942	434.243	509.834	727.309	811.288	596.041	682.81	-0.135699	0.151842	FALSE	FALSE	FALSE	0.479976	0.000567909	TRUE
FBgn0031660	mRpL28	47.6524	10.7862	71.5668	85.6393	84.0712	21.4521	43.3351	63.7209	-0.380843	0.152418	FALSE	FALSE	FALSE	0.408973	0.000302009	TRUE
FBgn0038877	CG3308	67.1615	115.088	125.03	81.3239	111.247	33.7883	102.426	75.4529	0.303276	0.15307	FALSE	FALSE	FALSE	0.42959	6.60766e-14	TRUE
FBgn0036931	CG14183	79.08	61.1688	20.2715	72.9603	90.0375	43.3413	53.5068	68.7797	-0.24979	0.153286	FALSE	FALSE	FALSE	0.580505	0.0151583	TRUE
FBgn0050423	CG30423	291.627	111.893	53.3473	248.953	156.671	162.278	152.289	189.3	-0.216701	0.15333	FALSE	FALSE	FALSE	0.494241	1.31849e-14	TRUE
FBgn0027567	CG8108	335.891	312.59	459.606	500.76	352.449	357.374	369.362	403.528	-0.0884096	0.153506	FALSE	FALSE	FALSE	0.643811	9.64739e-34	TRUE
FBgn0262124	uex	339.025	381.739	363.616	483.2	372.715	309.682	361.46	388.532	-0.0721939	0.153649	FALSE	FALSE	FALSE	0.715203	2.88928e-34	TRUE
FBgn0004168	5-HT1A	263.684	358.329	454.111	414.272	342.762	410.341	358.708	389.125	-0.0813463	0.153851	FALSE	FALSE	FALSE	0.683493	2.55961e-19	TRUE
FBgn0263997	CG43740	64.0657	53.4566	16.4758	47.801	58.4152	60.7802	44.666	55.6655	-0.219261	0.154441	FALSE	FALSE	FALSE	0.589517	0.268478	FALSE
FBgn0085209	CG34180	122.133	30.3468	33.4556	25.7123	1.39961	62.9348	61.9784	30.0156	0.694888	0.154885	FALSE	FALSE	FALSE	0.176706	1.16911e-11	TRUE
FBgn0039602	CG1647	30.1713	34.9049	61.6882	73.8821	79.2738	25.6378	42.2548	59.5979	-0.340552	0.154925	FALSE	FALSE	FALSE	0.453934	0.0026182	TRUE
FBgn0000633	fas	508.798	499.721	402.226	299.62	383.114	519.463	470.248	400.732	0.159627	0.155252	FALSE	FALSE	FALSE	0.386679	1.79751e-18	TRUE
FBgn0036373	Tgi	71.5464	91.0674	37.2874	97.3165	99.2153	47.8506	66.6337	81.4608	-0.200238	0.155327	FALSE	FALSE	FALSE	0.638773	2.88604e-05	TRUE
FBgn0037466	CG1965	59.7379	60.5985	89.83	126.336	64.3507	66.0016	70.0555	85.5629	-0.199301	0.155446	FALSE	FALSE	FALSE	0.628256	3.31813e-11	TRUE
FBgn0041336	Cyp6t2Psi	39.737	35.6969	107.956	172.695	47.4815	52.7665	61.13	90.981	-0.392489	0.155647	FALSE	FALSE	FALSE	0.37596	1.04351e-20	TRUE
FBgn0261608	RpL37A	80.4639	88.5099	83.3922	78.5342	166.721	77.2593	84.122	107.505	-0.244045	0.155744	FALSE	FALSE	FALSE	0.50998	0.866185	FALSE
FBgn0262858	CG43222	188.038	50.2345	137.719	121.608	39.7173	72.2177	125.331	77.8476	0.467401	0.156254	FALSE	FALSE	FALSE	0.214606	1.31161e-37	TRUE
FBgn0032689	CG10413	94.0899	105.078	102.398	81.1359	121.674	26.943	100.522	76.5844	0.270319	0.156514	FALSE	FALSE	FALSE	0.467957	1.65956e-12	TRUE
FBgn0045063	fdl	37.488	74.8198	61.1494	34.7997	54.9094	44.3152	57.819	44.6748	0.256489	0.157028	FALSE	FALSE	FALSE	0.492013	0.00016902	TRUE
FBgn0003353	sei	151.131	109.881	103.471	236.823	162.643	83.7024	121.494	161.056	-0.280033	0.157203	FALSE	FALSE	FALSE	0.4161	2.24087e-16	TRUE
FBgn0040588	CG13841	86.9718	97.4857	154.304	144.203	105.082	122.88	112.92	124.055	-0.0939726	0.157338	FALSE	FALSE	FALSE	0.760231	4.66547e-09	TRUE
FBgn0262736	Vha16-1	5114.1	5629.31	5317.08	5079.36	5120.66	7488.92	5353.5	5896.32	-0.0965027	0.157584	FALSE	FALSE	FALSE	0.442634	5.37138e-95	TRUE
FBgn0039994	conu	157.419	145.546	230.42	173.382	181.578	227.531	177.795	194.164	-0.0880137	0.157687	FALSE	FALSE	FALSE	0.727694	2.57275e-05	TRUE
FBgn0031294	IA-2	7247.21	9029.13	7209.96	7003.72	7953.54	11664.3	7828.77	8873.84	-0.125139	0.158305	FALSE	FALSE	FALSE	0.23495	4.20297e-64	TRUE
FBgn0033876	Syngr	2112.76	2434.95	2203.83	1570.4	2083.65	2328.27	2250.51	1994.11	0.120814	0.158522	FALSE	FALSE	FALSE	0.604857	8.76195e-82	TRUE
FBgn0039562	Gp93	79.7882	38.4641	56.7411	35.8446	59.6458	38.779	58.3311	44.7564	0.263362	0.158659	FALSE	FALSE	FALSE	0.503831	9.05903e-05	TRUE
FBgn0039688	Kul	150.374	163.678	116.27	111.655	129.152	133.334	143.441	124.714	0.139673	0.158858	FALSE	FALSE	FALSE	0.621691	3.72546e-09	TRUE
FBgn0032123	Oatp30B	86.5075	61.7447	89.0376	111.169	32.4783	36.6586	79.0966	60.1019	0.272916	0.159406	FALSE	FALSE	FALSE	0.512263	2.47885e-30	TRUE
FBgn0085212	CG34183	9.16568	57.6366	208.912	51.9971	28.6329	1.45563	91.9047	27.3619	1.08233	0.159649	FALSE	FALSE	FALSE	0.0579731	1.33839e-47	TRUE
FBgn0036975	CG5618	41.0474	110.169	20.5355	39.7278	3.2619	33.5294	57.2506	25.5064	0.767167	0.159836	FALSE	FALSE	FALSE	0.11774	5.28979e-21	TRUE
FBgn0028369	kirre	42.9837	47.3794	37.5958	42.0327	68.1139	37.5025	42.653	49.2164	-0.142886	0.15986	FALSE	FALSE	FALSE	0.754302	0.144414	FALSE
FBgn0013987	MAPk-Ak2	96.049	49.3701	86.6003	92.5845	33.8813	50.0853	77.3398	58.8504	0.271523	0.159974	FALSE	FALSE	FALSE	0.477874	2.78759e-21	TRUE
FBgn0005198	gig	65.8866	61.3666	24.2857	49.8084	10.7114	37.6821	50.5129	32.734	0.427139	0.159991	FALSE	FALSE	FALSE	0.352553	9.17525e-15	TRUE
FBgn0250788	beta-Spec	321.892	357.465	237.575	324.526	237.265	204.129	305.644	255.307	0.17947	0.160199	FALSE	FALSE	FALSE	0.426843	2.55453e-45	TRUE
FBgn0035816	CG13685	141.083	174.693	129.531	128.791	166.655	195.025	148.436	163.49	-0.0965259	0.160376	FALSE	FALSE	FALSE	0.746814	0.0099704	TRUE
FBgn0082582	tmod	120.252	146.442	158.087	114.82	187.872	181.285	141.594	161.325	-0.130277	0.160386	FALSE	FALSE	FALSE	0.67355	0.169608	FALSE
FBgn0263112	Mitf	58.3354	61.9141	60.0722	65.9677	81.1176	48.528	60.1072	65.2045	-0.0813525	0.160557	FALSE	FALSE	FALSE	0.843879	0.00120808	TRUE
FBgn0035692	CG13298	351.53	103.514	213.706	362.193	572.015	121.016	222.917	351.741	-0.448353	0.160974	FALSE	FALSE	FALSE	0.127048	0.0267752	TRUE
FBgn0028704	Nckx30C	519.71	572.037	595.279	536	524.242	964.758	562.342	675	-0.182097	0.161318	FALSE	FALSE	FALSE	0.362277	0.000731017	TRUE
FBgn0051578	tRNA:CR31578	6.78515	0	194.125	187.986	21.9272	21.5515	66.97	77.1548	-0.141332	0.161335	FALSE	FALSE	FALSE	0.807671	1.23113e-50	TRUE
FBgn0024814	Clc	150.108	172.827	256.717	75.9917	197.423	163.702	193.217	145.706	0.280367	0.161766	FALSE	FALSE	FALSE	0.304949	1.92934e-06	TRUE
FBgn0011817	nmo	282.846	318.853	277.235	267.376	285.208	491.422	292.978	348.002	-0.171688	0.16245	FALSE	FALSE	FALSE	0.437481	0.0303176	TRUE
FBgn0250823	gish	219.138	201.635	231.649	263.494	173.907	314.1	217.474	250.5	-0.141145	0.16256	FALSE	FALSE	FALSE	0.583491	6.12883e-10	TRUE
FBgn0035521	VhaM9.7-a	516.435	467.785	633.755	339.818	570.648	464.966	539.325	458.477	0.162051	0.162883	FALSE	FALSE	FALSE	0.374195	1.09295e-20	TRUE
FBgn0267801	CR46126	12.7554	65.3136	6.08224	703.421	10.9922	29.373	28.0504	247.929	-1.59344	0.16324	FALSE	FALSE	FALSE	0.0261317	1.92821e-137	TRUE
FBgn0039561	mfrn	73.9954	144.939	176.573	150.466	188.529	118.409	131.835	152.468	-0.145146	0.163423	FALSE	FALSE	FALSE	0.656117	5.04238e-05	TRUE
FBgn0031170	CG1718	119.109	99.5112	101.331	122.213	82.65	69.3624	106.651	91.4085	0.153915	0.163446	FALSE	FALSE	FALSE	0.67169	2.87037e-18	TRUE
FBgn0040512	zetaCOP	27.1202	36.8736	53.8249	29.4943	56.06	56.4574	39.2729	47.3372	-0.186221	0.163483	FALSE	FALSE	FALSE	0.684945	0.851082	FALSE
FBgn0263110	CG43367	143.892	187.412	130.497	112.665	181.776	79.1612	153.934	124.534	0.21115	0.163688	FALSE	FALSE	FALSE	0.456603	7.37665e-12	TRUE
FBgn0083991	CG34155	297.521	343.18	431.922	284.486	535.497	436.954	357.541	418.979	-0.158238	0.163699	FALSE	FALSE	FALSE	0.440263	0.288655	FALSE
FBgn0052227	gogo	33.9164	94.0725	65.6043	48.7911	45.308	37.0504	64.5311	43.7165	0.384574	0.163917	FALSE	FALSE	FALSE	0.394802	1.07966e-10	TRUE
FBgn0037129	CG14565	122.372	63.5534	33.7344	8.19842	15.4478	120.705	73.2198	48.1171	0.41377	0.163973	FALSE	FALSE	FALSE	0.392555	0.034218	TRUE
FBgn0267470	CR45820	695.919	312.254	254.19	468.218	678.073	363.572	420.788	503.288	-0.178556	0.163994	FALSE	FALSE	FALSE	0.436242	1.42578e-08	TRUE
FBgn0054026	CG34026	23.72	69.8189	1.92521	29.9623	95.1388	25.2473	31.8214	50.1161	-0.446554	0.16428	FALSE	FALSE	FALSE	0.428346	0.045967	FALSE
FBgn0030485	CG1998	152.551	288.227	158.355	166.459	93.1793	183.165	199.711	147.601	0.300076	0.164484	FALSE	FALSE	FALSE	0.291721	1.18059e-27	TRUE
FBgn0033987	ckn	196.263	174.016	118.132	152.758	86.9197	150.723	162.804	130.134	0.223052	0.164533	FALSE	FALSE	FALSE	0.425503	4.33739e-22	TRUE
FBgn0267385	PyK	563.706	1156.47	738.125	1183.83	849.001	754.743	819.432	929.191	-0.125537	0.164611	FALSE	FALSE	FALSE	0.538345	3.14128e-78	TRUE
FBgn0030136	RpS28b	221.198	190.938	295.803	299.437	316.817	181.207	235.98	265.82	-0.118933	0.164626	FALSE	FALSE	FALSE	0.65507	1.03774e-14	TRUE
FBgn0041171	ago	83.5027	54.2512	73.7231	122.316	66.4852	65.5333	70.4923	84.778	-0.18401	0.164905	FALSE	FALSE	FALSE	0.635379	1.06926e-10	TRUE
FBgn0261258	rgn	172.593	176.663	137.363	130.729	196.349	242.255	162.206	189.778	-0.156661	0.165326	FALSE	FALSE	FALSE	0.562285	0.401421	FALSE
FBgn0263873	sick	189.734	195.777	197.511	291.91	236.302	144.987	194.34	224.399	-0.143569	0.165464	FALSE	FALSE	FALSE	0.570588	7.84001e-20	TRUE
FBgn0013764	Chi	114.411	79.722	81.937	95.2722	77.5556	59.7607	92.0233	77.5295	0.170965	0.166399	FALSE	FALSE	FALSE	0.634384	1.66519e-13	TRUE
FBgn0260658	CG42541	121.281	159.883	165.328	156.848	147.151	159.778	148.83	154.592	-0.0379779	0.166892	FALSE	FALSE	FALSE	0.901221	2.04629e-08	TRUE
FBgn0033556	CG12343	15.5647	12.1781	97.681	27.1587	91.9456	37.0783	41.8079	52.0609	-0.218453	0.167296	FALSE	FALSE	FALSE	0.668653	0.336046	FALSE
FBgn0025641	DAAM	66.7959	75.9837	61.4478	87.4679	47.7012	26.4215	68.0758	53.8635	0.233104	0.167789	FALSE	FALSE	FALSE	0.590576	9.0085e-20	TRUE
FBgn0001276	ix	16.7995	72.4394	236.475	5.3193	115.819	19.2096	108.571	46.7827	0.795455	0.168225	FALSE	FALSE	FALSE	0.116101	6.919e-10	TRUE
FBgn0052450	CG32450	168.397	222.905	199.185	258.28	587.148	130.411	196.829	325.28	-0.492045	0.16836	FALSE	FALSE	FALSE	0.104939	0.0188387	TRUE
FBgn0011217	eff	334.23	242.513	352.088	327.55	269.286	514.521	309.611	370.452	-0.178929	0.168483	FALSE	FALSE	FALSE	0.412487	5.10193e-05	TRUE
FBgn0260634	eIF4G2	143.646	227.462	225.68	211.365	215.059	209.049	198.929	211.824	-0.0627881	0.168494	FALSE	FALSE	FALSE	0.801681	1.63504e-09	TRUE
FBgn0039430	CG5455	74.8581	88.0063	76.8223	86.5231	110.089	65.2574	79.8956	87.2899	-0.0884563	0.168515	FALSE	FALSE	FALSE	0.808895	0.000425107	TRUE
FBgn0036801	MYPT-75D	75.118	52.3873	29.8912	29.5224	36.2794	44.1532	52.4655	36.6517	0.3549	0.169027	FALSE	FALSE	FALSE	0.428317	2.47871e-05	TRUE
FBgn0042132	CG18809	50.0579	45.0383	42.2534	41.8401	91.2675	42.9589	45.7832	58.6888	-0.247064	0.169379	FALSE	FALSE	FALSE	0.555848	1	FALSE
FBgn0039465	Tsp97E	505.358	555.215	478.674	446.039	524.346	888.371	513.082	619.585	-0.188057	0.169986	FALSE	FALSE	FALSE	0.358418	0.135751	FALSE
FBgn0034009	CG8155	50.4657	70.8682	88.1791	134.843	83.6057	51.4963	69.8377	89.9817	-0.252085	0.170017	FALSE	FALSE	FALSE	0.533002	4.0002e-11	TRUE
FBgn0015371	chn	370.531	449.087	346.802	343.178	401.653	574.895	388.807	439.909	-0.123329	0.170383	FALSE	FALSE	FALSE	0.537968	0.000308867	TRUE
FBgn0263802	CR43605	14.4393	3.24282	39.59	3.17499	94.6219	86.949	19.0907	61.582	-1.05342	0.170507	FALSE	FALSE	FALSE	0.0677371	2.22609e-24	TRUE
FBgn0050237	tRNA:CR30237	20.3554	0	213.537	0	0	204.739	77.9643	68.2463	0.132932	0.171059	FALSE	FALSE	FALSE	0.828795	0.111453	FALSE
FBgn0267398	Yeti	176.098	208.253	151.946	160.595	233.113	186.66	178.766	193.456	-0.0789337	0.171596	FALSE	FALSE	FALSE	0.753344	0.000399961	TRUE
FBgn0063670	CG40228	121.704	181.897	137.318	140.777	136.641	232.926	146.973	170.115	-0.145965	0.171745	FALSE	FALSE	FALSE	0.594611	0.0128135	TRUE
FBgn0038087	beat-Va	111.082	160.619	117.895	153.307	130.916	124.053	129.865	136.092	-0.0468257	0.171757	FALSE	FALSE	FALSE	0.864049	3.28474e-10	TRUE
FBgn0051646	DIP-theta	41.0359	47.6792	88.943	94.4076	103.936	36.8941	59.2194	78.4124	-0.278904	0.172221	FALSE	FALSE	FALSE	0.520181	0.000334283	TRUE
FBgn0250791	alphaSnap	820.59	1001.96	826.916	857.806	1053.02	831.511	883.156	914.111	-0.0344469	0.172394	FALSE	FALSE	FALSE	0.844408	4.71517e-33	TRUE
FBgn0266521	stai	638.324	668.402	712.738	589.876	745.577	800.708	673.155	712.054	-0.0561632	0.172922	FALSE	FALSE	FALSE	0.764445	9.84145e-14	TRUE
FBgn0032251	Nse4	14.8235	60.5027	27.659	28.4848	196.824	27.8918	34.3284	84.4003	-0.843468	0.173577	FALSE	FALSE	FALSE	0.120294	1.31496e-14	TRUE
FBgn0033885	DJ-1alpha	43.2034	170.768	98.8849	31.5684	40.0955	128.253	104.285	66.639	0.440503	0.173733	FALSE	FALSE	FALSE	0.293795	5.01216e-06	TRUE
FBgn0036551	CG17029	57.2361	58.1687	47.6927	12.5853	75.6684	30.9882	54.3658	39.7473	0.310658	0.17376	FALSE	FALSE	FALSE	0.477643	0.0925567	FALSE
FBgn0000117	arm	482.924	649.593	606.982	423.125	642.375	421.215	579.833	495.572	0.156707	0.174042	FALSE	FALSE	FALSE	0.38717	1.67853e-31	TRUE
FBgn0019660	roX2	123.57	125.976	163.972	119.839	138.831	105.851	137.839	121.507	0.125951	0.174429	FALSE	FALSE	FALSE	0.664694	9.38964e-11	TRUE
FBgn0004419	me31B	88.7034	77.3063	60.6049	56.2429	115.234	107.232	75.5382	92.9028	-0.20618	0.17457	FALSE	FALSE	FALSE	0.592352	0.590058	FALSE
FBgn0000662	fl(2)d	247.972	245.953	149.239	306.366	217.775	198.379	214.388	240.84	-0.116213	0.174895	FALSE	FALSE	FALSE	0.671915	5.42934e-21	TRUE
FBgn0044324	Chro	103.999	96.7796	64.3918	159.301	180.167	51.2435	88.3903	130.237	-0.382815	0.174896	FALSE	FALSE	FALSE	0.285798	0.000107548	TRUE
FBgn0266377	Pde8	137.214	133.732	103.008	128.775	115.631	156.929	124.651	133.778	-0.0706328	0.174923	FALSE	FALSE	FALSE	0.822081	1.52884e-05	TRUE
FBgn0002781	mod(mdg4)	514.208	752.965	797.225	862.211	856.485	550.862	688.133	756.519	-0.0946756	0.175281	FALSE	FALSE	FALSE	0.62311	4.47044e-46	TRUE
FBgn0053144	CG33144	248.005	218.471	148.678	172.054	152.155	183.177	205.051	169.129	0.192006	0.175452	FALSE	FALSE	FALSE	0.45508	4.88291e-19	TRUE
FBgn0037105	S1P	99.8559	98.1002	64.0315	73.372	92.4636	46.759	87.3292	70.8648	0.208154	0.175547	FALSE	FALSE	FALSE	0.609863	1.69266e-09	TRUE
FBgn0029957	CG12155	93.7805	75.7559	32.2386	57.7864	57.3632	23.2352	67.2583	46.1283	0.372708	0.175636	FALSE	FALSE	FALSE	0.417392	2.50107e-13	TRUE
FBgn0039551	Or98a	73.2387	33.08	246.997	171.117	202.744	83.1735	117.772	152.345	-0.255985	0.175773	FALSE	FALSE	FALSE	0.527858	1.22869e-05	TRUE
FBgn0034321	CG14502	36.2389	55.5504	53.8255	59.6102	34.3859	20.4494	48.5383	38.1485	0.239709	0.175815	FALSE	FALSE	FALSE	0.571838	2.33244e-13	TRUE
FBgn0002787	Rpn8	61.033	39.9836	49.818	54.1497	21.8196	43.8084	50.2782	39.9259	0.229531	0.17599	FALSE	FALSE	FALSE	0.586618	2.47214e-10	TRUE
FBgn0010217	ATPsynbeta	790.955	542.491	455.836	395.826	702.834	336.793	596.427	478.484	0.219447	0.17625	FALSE	FALSE	FALSE	0.274723	2.88943e-36	TRUE
FBgn0036999	isoQC	21.3293	39.1368	17.528	254.755	19.0654	26.6666	25.998	100.162	-1.17572	0.176323	FALSE	FALSE	FALSE	0.0642377	1.00903e-38	TRUE
FBgn0063368	Gpb5	58.2587	60.3225	30.346	31.4853	15.8783	59.8239	49.6424	35.7292	0.325945	0.176385	FALSE	FALSE	FALSE	0.466747	1.60603e-05	TRUE
FBgn0032699	CG10383	51.8743	32.2617	67.4114	72.1985	135.401	30.328	50.5158	79.3093	-0.443573	0.176392	FALSE	FALSE	FALSE	0.329574	0.918594	FALSE
FBgn0015222	Fer1HCH	231.376	327.089	194.142	310.034	210.57	320.001	250.869	280.202	-0.110467	0.176582	FALSE	FALSE	FALSE	0.674001	6.61416e-15	TRUE
FBgn0015584	Acp53Ea	152.405	27.1944	51.7666	56.4646	7.87131	41.4451	77.122	35.2603	0.744987	0.17719	FALSE	FALSE	FALSE	0.110071	7.25289e-29	TRUE
FBgn0038108	CG7518	62.2284	36.6841	65.0658	45.1047	38.7125	48.461	54.6594	44.0927	0.214004	0.177231	FALSE	FALSE	FALSE	0.575913	2.28733e-06	TRUE
FBgn0002643	mam	182.313	159.096	150.569	177.219	145.912	196.247	163.993	173.126	-0.0541863	0.177418	FALSE	FALSE	FALSE	0.824354	4.60922e-09	TRUE
FBgn0027054	CSN4	37.9523	95.6518	25.3359	8.6233	93.1221	11.7198	52.98	37.8218	0.333876	0.177894	FALSE	FALSE	FALSE	0.521494	0.159454	FALSE
FBgn0038494	beat-IIb	78.5437	186.028	37.7182	50.5255	54.0055	48.5461	100.763	51.0257	0.655353	0.177894	FALSE	FALSE	FALSE	0.13225	1.68528e-19	TRUE
FBgn0033274	CG14757	152.046	64.7306	117.893	88.0876	121.772	33.5958	111.557	81.1517	0.315554	0.177938	FALSE	FALSE	FALSE	0.421569	2.38629e-15	TRUE
FBgn0037374	jagn	111.254	121.705	74.4413	76.6443	132.167	175.083	102.467	127.965	-0.22131	0.178037	FALSE	FALSE	FALSE	0.500458	0.419601	FALSE
FBgn0053551	tRNA:R:85Cb	0	48.0944	159.555	35.3163	0	31.8843	69.2164	22.4002	1.022	0.178223	FALSE	FALSE	FALSE	0.0975698	1.47423e-29	TRUE
FBgn0016059	Sema-1b	100.374	56.1943	154.736	90.3244	157.23	122.605	103.768	123.387	-0.172733	0.178426	FALSE	FALSE	FALSE	0.603367	0.353236	FALSE
FBgn0035253	CG7971	600.08	678.421	659.759	771.721	605.047	625.515	646.087	667.428	-0.0324943	0.178724	FALSE	FALSE	FALSE	0.859622	7.15483e-53	TRUE
FBgn0030742	CG9919	295.112	437.966	224.393	266.359	389.052	442.355	319.157	365.922	-0.136523	0.178756	FALSE	FALSE	FALSE	0.527955	0.028975	TRUE
FBgn0025286	RpL31	409.569	180.981	529.24	601.684	465.838	292.41	373.263	453.31	-0.193685	0.178775	FALSE	FALSE	FALSE	0.383421	3.21871e-36	TRUE
FBgn0038721	subdued	91.9574	77.9683	72.5994	197.46	88.7773	60.8057	80.8417	115.681	-0.354557	0.179504	FALSE	FALSE	FALSE	0.339085	1.53175e-18	TRUE
FBgn0052069	CG32069	31.5624	22.1896	119.092	97.7646	0	16.3452	57.6148	38.0366	0.409365	0.179751	FALSE	FALSE	FALSE	0.424765	1.18985e-45	TRUE
FBgn0024352	Hop	67.8582	96.9704	200.593	215.372	112.639	110.069	121.807	146.026	-0.180854	0.179799	FALSE	FALSE	FALSE	0.599935	9.75656e-19	TRUE
FBgn0030883	CG7772	150.674	58.8273	8.8427	12.9975	71.7902	3.68139	72.7812	29.4897	0.846605	0.179809	FALSE	FALSE	FALSE	0.130862	4.53902e-11	TRUE
FBgn0032293	Dpy-30L1	406.487	254.607	158.619	218.449	20.8895	262.368	273.238	167.236	0.481311	0.179872	FALSE	FALSE	FALSE	0.0877558	2.72678e-60	TRUE
FBgn0030502	tth	25.1468	20.2063	70.9816	42.0123	46.1459	44.9537	38.7782	44.3706	-0.134515	0.180002	FALSE	FALSE	FALSE	0.758012	0.0470529	FALSE
FBgn0035916	GAPsec	45.8789	87.2607	144.236	66.3724	94.4121	13.5674	92.4585	58.1173	0.456132	0.180445	FALSE	FALSE	FALSE	0.248003	5.35052e-17	TRUE
FBgn0040571	CG17193	70.5603	66.2294	57.5668	48.2464	118.432	84.3237	64.7855	83.6675	-0.254383	0.180687	FALSE	FALSE	FALSE	0.548459	0.271166	FALSE
FBgn0024734	PRL-1	227.232	317.175	363.238	353.906	238.537	516.744	302.548	369.729	-0.19986	0.180787	FALSE	FALSE	FALSE	0.367641	8.15311e-07	TRUE
[truncated: 2,323 more rows]
