# Supplementary material for: Enabling cell-type-specific behavioral epigenetics in Drosophila: a modified high-yield INTACT method reveals the impact of social environment on the epigenetic landscape in dopaminergic neurons
Source: BMC Biol. 2019 Apr 10;17:30. doi: 10.1186/s12915-019-0646-4 (PMC6456965; doi:10.1186/s12915-019-0646-4)
Supplement: Supplementary file 10 — Gorilla and DAVID functional analysis. The zip file contains top level html files which may be opened in a browser. These will give the Gorilla functional analysis and DAVID GO analyses referred to in the main text. (ZIP 919 kb) [file 12915_2019_646_MOESM10_ESM.zip]

Archive with 329 entries (308 files):
- Additional File 10/
- Additional File 10/TPM81_GOLevel5_files/
- Additional File 10/TPM81_GOLevel5_files/displaytagex.css
- __MACOSX/
- __MACOSX/Additional File 10/
- __MACOSX/Additional File 10/TPM81_GOLevel5_files/
- __MACOSX/Additional File 10/TPM81_GOLevel5_files/._displaytagex.css
- Additional File 10/TPM81_GOLevel5_files/two_tone_2_a.jpg
- __MACOSX/Additional File 10/TPM81_GOLevel5_files/._two_tone_2_a.jpg
- Additional File 10/TPM81_GOLevel5_files/classification.css
- __MACOSX/Additional File 10/TPM81_GOLevel5_files/._classification.css
- Additional File 10/TPM81_GOLevel5_files/progressBar.css
- __MACOSX/Additional File 10/TPM81_GOLevel5_files/._progressBar.css
- Additional File 10/TPM81_GOLevel5_files/RowHandlers.js
- __MACOSX/Additional File 10/TPM81_GOLevel5_files/._RowHandlers.js
- Additional File 10/TPM81_GOLevel5_files/G.gif
- __MACOSX/Additional File 10/TPM81_GOLevel5_files/._G.gif
- Additional File 10/TPM81_GOLevel5_files/summary.css
- __MACOSX/Additional File 10/TPM81_GOLevel5_files/._summary.css
- Additional File 10/TPM81_GOLevel5_files/template.css
- __MACOSX/Additional File 10/TPM81_GOLevel5_files/._template.css
- Additional File 10/TPM81_GOLevel5_files/download.gif
- __MACOSX/Additional File 10/TPM81_GOLevel5_files/._download.gif
- Additional File 10/TPM81_GOLevel5_files/david_logo2.jpg
- __MACOSX/Additional File 10/TPM81_GOLevel5_files/._david_logo2.jpg
- Additional File 10/TPM81_GOLevel5_files/annotation_report.css
- __MACOSX/Additional File 10/TPM81_GOLevel5_files/._annotation_report.css
- Additional File 10/TPM81_GOLevel5_files/ga.js
- __MACOSX/Additional File 10/TPM81_GOLevel5_files/._ga.js
- Additional File 10/TPM81_GOLevel5_files/progressBar.js
- __MACOSX/Additional File 10/TPM81_GOLevel5_files/._progressBar.js
- Additional File 10/TPM81_GOLevel5_files/summary.js
- __MACOSX/Additional File 10/TPM81_GOLevel5_files/._summary.js
- Additional File 10/TPM81_GOLevel5_files/2Dview.GIF
- __MACOSX/Additional File 10/TPM81_GOLevel5_files/._2Dview.GIF
- Additional File 10/TPM81_GOLevel5_files/header.css
- __MACOSX/Additional File 10/TPM81_GOLevel5_files/._header.css
- Additional File 10/TPM81_GOLevel5_files/header_menu.js
- __MACOSX/Additional File 10/TPM81_GOLevel5_files/._header_menu.js
- __MACOSX/Additional File 10/._TPM81_GOLevel5_files
- Additional File 10/TPM86_GOLevel5_files/
- Additional File 10/TPM86_GOLevel5_files/displaytagex.css
- __MACOSX/Additional File 10/TPM86_GOLevel5_files/
- __MACOSX/Additional File 10/TPM86_GOLevel5_files/._displaytagex.css
- Additional File 10/TPM86_GOLevel5_files/two_tone_2_a.jpg
- __MACOSX/Additional File 10/TPM86_GOLevel5_files/._two_tone_2_a.jpg
- Additional File 10/TPM86_GOLevel5_files/classification.css
- __MACOSX/Additional File 10/TPM86_GOLevel5_files/._classification.css
- Additional File 10/TPM86_GOLevel5_files/progressBar.css
- __MACOSX/Additional File 10/TPM86_GOLevel5_files/._progressBar.css
- Additional File 10/TPM86_GOLevel5_files/RowHandlers.js
- __MACOSX/Additional File 10/TPM86_GOLevel5_files/._RowHandlers.js
- Additional File 10/TPM86_GOLevel5_files/G.gif
- __MACOSX/Additional File 10/TPM86_GOLevel5_files/._G.gif
- Additional File 10/TPM86_GOLevel5_files/summary.css
- __MACOSX/Additional File 10/TPM86_GOLevel5_files/._summary.css
- Additional File 10/TPM86_GOLevel5_files/template.css
- __MACOSX/Additional File 10/TPM86_GOLevel5_files/._template.css
- Additional File 10/TPM86_GOLevel5_files/download.gif
- __MACOSX/Additional File 10/TPM86_GOLevel5_files/._download.gif
- Additional File 10/TPM86_GOLevel5_files/david_logo2.jpg
- __MACOSX/Additional File 10/TPM86_GOLevel5_files/._david_logo2.jpg
- Additional File 10/TPM86_GOLevel5_files/annotation_report.css
- __MACOSX/Additional File 10/TPM86_GOLevel5_files/._annotation_report.css
- Additional File 10/TPM86_GOLevel5_files/ga.js
- __MACOSX/Additional File 10/TPM86_GOLevel5_files/._ga.js
- Additional File 10/TPM86_GOLevel5_files/progressBar.js
- __MACOSX/Additional File 10/TPM86_GOLevel5_files/._progressBar.js
- Additional File 10/TPM86_GOLevel5_files/summary.js
- __MACOSX/Additional File 10/TPM86_GOLevel5_files/._summary.js
- Additional File 10/TPM86_GOLevel5_files/2Dview.GIF
- __MACOSX/Additional File 10/TPM86_GOLevel5_files/._2Dview.GIF
- Additional File 10/TPM86_GOLevel5_files/header.css
- __MACOSX/Additional File 10/TPM86_GOLevel5_files/._header.css
- Additional File 10/TPM86_GOLevel5_files/header_menu.js
- __MACOSX/Additional File 10/TPM86_GOLevel5_files/._header_menu.js
- __MACOSX/Additional File 10/._TPM86_GOLevel5_files
- Additional File 10/TPM87_GOLevel5_files/
- Additional File 10/TPM87_GOLevel5_files/displaytagex.css
- __MACOSX/Additional File 10/TPM87_GOLevel5_files/
- __MACOSX/Additional File 10/TPM87_GOLevel5_files/._displaytagex.css
- Additional File 10/TPM87_GOLevel5_files/two_tone_2_a.jpg
- __MACOSX/Additional File 10/TPM87_GOLevel5_files/._two_tone_2_a.jpg
- Additional File 10/TPM87_GOLevel5_files/classification.css
- __MACOSX/Additional File 10/TPM87_GOLevel5_files/._classification.css
- Additional File 10/TPM87_GOLevel5_files/progressBar.css
- __MACOSX/Additional File 10/TPM87_GOLevel5_files/._progressBar.css
- Additional File 10/TPM87_GOLevel5_files/RowHandlers.js
- __MACOSX/Additional File 10/TPM87_GOLevel5_files/._RowHandlers.js
- Additional File 10/TPM87_GOLevel5_files/G.gif
- __MACOSX/Additional File 10/TPM87_GOLevel5_files/._G.gif
- Additional File 10/TPM87_GOLevel5_files/summary.css
- __MACOSX/Additional File 10/TPM87_GOLevel5_files/._summary.css
- Additional File 10/TPM87_GOLevel5_files/template.css
- __MACOSX/Additional File 10/TPM87_GOLevel5_files/._template.css
- Additional File 10/TPM87_GOLevel5_files/download.gif
- __MACOSX/Additional File 10/TPM87_GOLevel5_files/._download.gif
- Additional File 10/TPM87_GOLevel5_files/david_logo2.jpg
- __MACOSX/Additional File 10/TPM87_GOLevel5_files/._david_logo2.jpg
- Additional File 10/TPM87_GOLevel5_files/annotation_report.css
- __MACOSX/Additional File 10/TPM87_GOLevel5_files/._annotation_report.css
- Additional File 10/TPM87_GOLevel5_files/ga.js
- __MACOSX/Additional File 10/TPM87_GOLevel5_files/._ga.js
- Additional File 10/TPM87_GOLevel5_files/progressBar.js
- __MACOSX/Additional File 10/TPM87_GOLevel5_files/._progressBar.js
- Additional File 10/TPM87_GOLevel5_files/summary.js
- __MACOSX/Additional File 10/TPM87_GOLevel5_files/._summary.js
- Additional File 10/TPM87_GOLevel5_files/2Dview.GIF
- __MACOSX/Additional File 10/TPM87_GOLevel5_files/._2Dview.GIF
- Additional File 10/TPM87_GOLevel5_files/header.css
- __MACOSX/Additional File 10/TPM87_GOLevel5_files/._header.css
- Additional File 10/TPM87_GOLevel5_files/header_menu.js
- __MACOSX/Additional File 10/TPM87_GOLevel5_files/._header_menu.js
- __MACOSX/Additional File 10/._TPM87_GOLevel5_files
- Additional File 10/.DS_Store
- __MACOSX/Additional File 10/._.DS_Store
- Additional File 10/TPM88_GOLevel5.html
- __MACOSX/Additional File 10/._TPM88_GOLevel5.html
- Additional File 10/TPM88_GOLevel5_files/
- Additional File 10/TPM88_GOLevel5_files/displaytagex.css
- __MACOSX/Additional File 10/TPM88_GOLevel5_files/
- __MACOSX/Additional File 10/TPM88_GOLevel5_files/._displaytagex.css
- Additional File 10/TPM88_GOLevel5_files/two_tone_2_a.jpg
- __MACOSX/Additional File 10/TPM88_GOLevel5_files/._two_tone_2_a.jpg
- Additional File 10/TPM88_GOLevel5_files/classification.css
- __MACOSX/Additional File 10/TPM88_GOLevel5_files/._classification.css
- Additional File 10/TPM88_GOLevel5_files/progressBar.css
- __MACOSX/Additional File 10/TPM88_GOLevel5_files/._progressBar.css
- Additional File 10/TPM88_GOLevel5_files/RowHandlers.js
- __MACOSX/Additional File 10/TPM88_GOLevel5_files/._RowHandlers.js
- Additional File 10/TPM88_GOLevel5_files/G.gif
- __MACOSX/Additional File 10/TPM88_GOLevel5_files/._G.gif
- Additional File 10/TPM88_GOLevel5_files/summary.css
- __MACOSX/Additional File 10/TPM88_GOLevel5_files/._summary.css
- Additional File 10/TPM88_GOLevel5_files/template.css
- __MACOSX/Additional File 10/TPM88_GOLevel5_files/._template.css
- Additional File 10/TPM88_GOLevel5_files/download.gif
- __MACOSX/Additional File 10/TPM88_GOLevel5_files/._download.gif
- Additional File 10/TPM88_GOLevel5_files/david_logo2.jpg
- __MACOSX/Additional File 10/TPM88_GOLevel5_files/._david_logo2.jpg
- Additional File 10/TPM88_GOLevel5_files/annotation_report.css
- __MACOSX/Additional File 10/TPM88_GOLevel5_files/._annotation_report.css
- Additional File 10/TPM88_GOLevel5_files/ga.js
- __MACOSX/Additional File 10/TPM88_GOLevel5_files/._ga.js
- Additional File 10/TPM88_GOLevel5_files/progressBar.js
- __MACOSX/Additional File 10/TPM88_GOLevel5_files/._progressBar.js
- Additional File 10/TPM88_GOLevel5_files/summary.js
- __MACOSX/Additional File 10/TPM88_GOLevel5_files/._summary.js
- Additional File 10/TPM88_GOLevel5_files/2Dview.GIF
- __MACOSX/Additional File 10/TPM88_GOLevel5_files/._2Dview.GIF
- Additional File 10/TPM88_GOLevel5_files/header.css
- __MACOSX/Additional File 10/TPM88_GOLevel5_files/._header.css
- Additional File 10/TPM88_GOLevel5_files/header_menu.js
- __MACOSX/Additional File 10/TPM88_GOLevel5_files/._header_menu.js
- __MACOSX/Additional File 10/._TPM88_GOLevel5_files
- Additional File 10/TPM82_GOLevel5.html
- __MACOSX/Additional File 10/._TPM82_GOLevel5.html
- Additional File 10/TPM82_GOLevel5_files/
- Additional File 10/TPM82_GOLevel5_files/displaytagex.css
- __MACOSX/Additional File 10/TPM82_GOLevel5_files/
- __MACOSX/Additional File 10/TPM82_GOLevel5_files/._displaytagex.css
- Additional File 10/TPM82_GOLevel5_files/two_tone_2_a.jpg
- __MACOSX/Additional File 10/TPM82_GOLevel5_files/._two_tone_2_a.jpg
- Additional File 10/TPM82_GOLevel5_files/classification.css
- __MACOSX/Additional File 10/TPM82_GOLevel5_files/._classification.css
- Additional File 10/TPM82_GOLevel5_files/progressBar.css
- __MACOSX/Additional File 10/TPM82_GOLevel5_files/._progressBar.css
- Additional File 10/TPM82_GOLevel5_files/RowHandlers.js
- __MACOSX/Additional File 10/TPM82_GOLevel5_files/._RowHandlers.js
- Additional File 10/TPM82_GOLevel5_files/G.gif
- __MACOSX/Additional File 10/TPM82_GOLevel5_files/._G.gif
- Additional File 10/TPM82_GOLevel5_files/summary.css
- __MACOSX/Additional File 10/TPM82_GOLevel5_files/._summary.css
- Additional File 10/TPM82_GOLevel5_files/template.css
- __MACOSX/Additional File 10/TPM82_GOLevel5_files/._template.css
- Additional File 10/TPM82_GOLevel5_files/download.gif
- __MACOSX/Additional File 10/TPM82_GOLevel5_files/._download.gif
- Additional File 10/TPM82_GOLevel5_files/david_logo2.jpg
- __MACOSX/Additional File 10/TPM82_GOLevel5_files/._david_logo2.jpg
- Additional File 10/TPM82_GOLevel5_files/annotation_report.css
- __MACOSX/Additional File 10/TPM82_GOLevel5_files/._annotation_report.css
- Additional File 10/TPM82_GOLevel5_files/ga.js
- __MACOSX/Additional File 10/TPM82_GOLevel5_files/._ga.js
- Additional File 10/TPM82_GOLevel5_files/progressBar.js
- __MACOSX/Additional File 10/TPM82_GOLevel5_files/._progressBar.js
- Additional File 10/TPM82_GOLevel5_files/summary.js
- __MACOSX/Additional File 10/TPM82_GOLevel5_files/._summary.js
- Additional File 10/TPM82_GOLevel5_files/2Dview.GIF
- __MACOSX/Additional File 10/TPM82_GOLevel5_files/._2Dview.GIF
- Additional File 10/TPM82_GOLevel5_files/header.css
- __MACOSX/Additional File 10/TPM82_GOLevel5_files/._header.css
- Additional File 10/TPM82_GOLevel5_files/header_menu.js
- __MACOSX/Additional File 10/TPM82_GOLevel5_files/._header_menu.js
- __MACOSX/Additional File 10/._TPM82_GOLevel5_files
- Additional File 10/TPM86_GOLevel5.html
- __MACOSX/Additional File 10/._TPM86_GOLevel5.html
- Additional File 10/TPM85_GOLevel5_files/
- Additional File 10/TPM85_GOLevel5_files/displaytagex.css
- __MACOSX/Additional File 10/TPM85_GOLevel5_files/
- __MACOSX/Additional File 10/TPM85_GOLevel5_files/._displaytagex.css
- Additional File 10/TPM85_GOLevel5_files/two_tone_2_a.jpg
- __MACOSX/Additional File 10/TPM85_GOLevel5_files/._two_tone_2_a.jpg
- Additional File 10/TPM85_GOLevel5_files/classification.css
- __MACOSX/Additional File 10/TPM85_GOLevel5_files/._classification.css
- Additional File 10/TPM85_GOLevel5_files/progressBar.css
- __MACOSX/Additional File 10/TPM85_GOLevel5_files/._progressBar.css
- Additional File 10/TPM85_GOLevel5_files/RowHandlers.js
- __MACOSX/Additional File 10/TPM85_GOLevel5_files/._RowHandlers.js
- Additional File 10/TPM85_GOLevel5_files/G.gif
- __MACOSX/Additional File 10/TPM85_GOLevel5_files/._G.gif
- Additional File 10/TPM85_GOLevel5_files/summary.css
- __MACOSX/Additional File 10/TPM85_GOLevel5_files/._summary.css
- Additional File 10/TPM85_GOLevel5_files/template.css
- __MACOSX/Additional File 10/TPM85_GOLevel5_files/._template.css
- Additional File 10/TPM85_GOLevel5_files/download.gif
- __MACOSX/Additional File 10/TPM85_GOLevel5_files/._download.gif
- Additional File 10/TPM85_GOLevel5_files/david_logo2.jpg
- __MACOSX/Additional File 10/TPM85_GOLevel5_files/._david_logo2.jpg
- Additional File 10/TPM85_GOLevel5_files/annotation_report.css
- __MACOSX/Additional File 10/TPM85_GOLevel5_files/._annotation_report.css
- Additional File 10/TPM85_GOLevel5_files/ga.js
- __MACOSX/Additional File 10/TPM85_GOLevel5_files/._ga.js
- Additional File 10/TPM85_GOLevel5_files/progressBar.js
- __MACOSX/Additional File 10/TPM85_GOLevel5_files/._progressBar.js
- Additional File 10/TPM85_GOLevel5_files/summary.js
- __MACOSX/Additional File 10/TPM85_GOLevel5_files/._summary.js
- Additional File 10/TPM85_GOLevel5_files/2Dview.GIF
- __MACOSX/Additional File 10/TPM85_GOLevel5_files/._2Dview.GIF
- Additional File 10/TPM85_GOLevel5_files/header.css
- __MACOSX/Additional File 10/TPM85_GOLevel5_files/._header.css
- Additional File 10/TPM85_GOLevel5_files/header_menu.js
- __MACOSX/Additional File 10/TPM85_GOLevel5_files/._header_menu.js
- __MACOSX/Additional File 10/._TPM85_GOLevel5_files
- Additional File 10/TPM84_GOLevel5_files/
- Additional File 10/TPM84_GOLevel5_files/displaytagex.css
- __MACOSX/Additional File 10/TPM84_GOLevel5_files/
- __MACOSX/Additional File 10/TPM84_GOLevel5_files/._displaytagex.css
- Additional File 10/TPM84_GOLevel5_files/two_tone_2_a.jpg
- __MACOSX/Additional File 10/TPM84_GOLevel5_files/._two_tone_2_a.jpg
- Additional File 10/TPM84_GOLevel5_files/classification.css
- __MACOSX/Additional File 10/TPM84_GOLevel5_files/._classification.css
- Additional File 10/TPM84_GOLevel5_files/progressBar.css
- __MACOSX/Additional File 10/TPM84_GOLevel5_files/._progressBar.css
- Additional File 10/TPM84_GOLevel5_files/RowHandlers.js
- __MACOSX/Additional File 10/TPM84_GOLevel5_files/._RowHandlers.js
- Additional File 10/TPM84_GOLevel5_files/G.gif
- __MACOSX/Additional File 10/TPM84_GOLevel5_files/._G.gif
- Additional File 10/TPM84_GOLevel5_files/summary.css
- __MACOSX/Additional File 10/TPM84_GOLevel5_files/._summary.css
- Additional File 10/TPM84_GOLevel5_files/template.css
- __MACOSX/Additional File 10/TPM84_GOLevel5_files/._template.css
- Additional File 10/TPM84_GOLevel5_files/download.gif
- __MACOSX/Additional File 10/TPM84_GOLevel5_files/._download.gif
- Additional File 10/TPM84_GOLevel5_files/david_logo2.jpg
- __MACOSX/Additional File 10/TPM84_GOLevel5_files/._david_logo2.jpg
- Additional File 10/TPM84_GOLevel5_files/annotation_report.css
- __MACOSX/Additional File 10/TPM84_GOLevel5_files/._annotation_report.css
- Additional File 10/TPM84_GOLevel5_files/ga.js
- __MACOSX/Additional File 10/TPM84_GOLevel5_files/._ga.js
- Additional File 10/TPM84_GOLevel5_files/progressBar.js
- __MACOSX/Additional File 10/TPM84_GOLevel5_files/._progressBar.js
- Additional File 10/TPM84_GOLevel5_files/summary.js
- __MACOSX/Additional File 10/TPM84_GOLevel5_files/._summary.js
- Additional File 10/TPM84_GOLevel5_files/2Dview.GIF
- __MACOSX/Additional File 10/TPM84_GOLevel5_files/._2Dview.GIF
- Additional File 10/TPM84_GOLevel5_files/header.css
- __MACOSX/Additional File 10/TPM84_GOLevel5_files/._header.css
- Additional File 10/TPM84_GOLevel5_files/header_menu.js
- __MACOSX/Additional File 10/TPM84_GOLevel5_files/._header_menu.js
- __MACOSX/Additional File 10/._TPM84_GOLevel5_files
- Additional File 10/TPM81_GOLevel5.html
- __MACOSX/Additional File 10/._TPM81_GOLevel5.html
- Additional File 10/TPM85_GOLevel5.html
- __MACOSX/Additional File 10/._TPM85_GOLevel5.html
- Additional File 10/TPM83_GOLevel5_files/
- Additional File 10/TPM83_GOLevel5_files/displaytagex.css
- __MACOSX/Additional File 10/TPM83_GOLevel5_files/
- __MACOSX/Additional File 10/TPM83_GOLevel5_files/._displaytagex.css
- Additional File 10/TPM83_GOLevel5_files/two_tone_2_a.jpg
- __MACOSX/Additional File 10/TPM83_GOLevel5_files/._two_tone_2_a.jpg
- Additional File 10/TPM83_GOLevel5_files/classification.css
- __MACOSX/Additional File 10/TPM83_GOLevel5_files/._classification.css
- Additional File 10/TPM83_GOLevel5_files/progressBar.css
- __MACOSX/Additional File 10/TPM83_GOLevel5_files/._progressBar.css
- Additional File 10/TPM83_GOLevel5_files/RowHandlers.js
- __MACOSX/Additional File 10/TPM83_GOLevel5_files/._RowHandlers.js
- Additional File 10/TPM83_GOLevel5_files/G.gif
- __MACOSX/Additional File 10/TPM83_GOLevel5_files/._G.gif
- Additional File 10/TPM83_GOLevel5_files/summary.css
- __MACOSX/Additional File 10/TPM83_GOLevel5_files/._summary.css
- Additional File 10/TPM83_GOLevel5_files/template.css
- __MACOSX/Additional File 10/TPM83_GOLevel5_files/._template.css
- Additional File 10/TPM83_GOLevel5_files/download.gif
- __MACOSX/Additional File 10/TPM83_GOLevel5_files/._download.gif
- Additional File 10/TPM83_GOLevel5_files/david_logo2.jpg
- __MACOSX/Additional File 10/TPM83_GOLevel5_files/._david_logo2.jpg
- Additional File 10/TPM83_GOLevel5_files/annotation_report.css
- __MACOSX/Additional File 10/TPM83_GOLevel5_files/._annotation_report.css
- Additional File 10/TPM83_GOLevel5_files/ga.js
- __MACOSX/Additional File 10/TPM83_GOLevel5_files/._ga.js
[truncated: 29 more entries]
