# Supplementary material for: Enabling cell-type-specific behavioral epigenetics in Drosophila: a modified high-yield INTACT method reveals the impact of social environment on the epigenetic landscape in dopaminergic neurons
Source: BMC Biol. 2019 Apr 10;17:30. doi: 10.1186/s12915-019-0646-4 (PMC6456965; doi:10.1186/s12915-019-0646-4)
Supplement: Supplementary file 10 — Gorilla and DAVID functional analysis. The zip file contains top level html files which may be opened in a browser. These will give the Gorilla functional analysis and DAVID GO analyses referred to in the main text. (ZIP 919 kb) [file 12915_2019_646_MOESM10_ESM.zip › Additional File 10/TPM81_GOLevel5_files/displaytagex.css]

a.terms{
	color: red;
}
div.error{
	color: red;
	font-family: arial, helvetica, sans-serif;
	font-weight: bold;
}
.dataTable {
	background-color: white;
	border: 0px solid #000066;
	font-size :	8pt;
	margin:	5px;
	width: 100%;
	border-collapse: collapse;

}

.dataTable th {
	border-right: 1px solid #c8c8ff;
	padding: 3px;
	font-family: arial, helvetica, sans-serif;
	font-weight: bold;
	color: white;
	background-color: #336699;

}

.dataTable  td {
	font-family: verdana, arial, helvetica, sans-serif;
	padding: 3px;
}
.dataTable  td.category {
		padding: 3px;
		font-family: arial, helvetica, sans-serif;
		font-weight: bold;
		vertical-align: baseline
	
	
}

.dataTable tr.total td {
	white-space: nowrap;
	vertical-align: top;
	font-weight: bold;
	padding-bottom: 10px;
}

.dataTable tr.total td.customer {
	visibility: hidden;
}

.dataTable td.hidden {
	display: none;
}

.dataTable th.hidden {
	display: none;
}

.dataTable th.r {
	text-align: right;
	padding-right: 10px;
}

.dataTable th.c {
	text-align: center;
}

.dataTable td.r {
	text-align: right;
	padding-right: 10px;
}

.dataTable td.c {
	text-align: center;
}

.dataTable  tr.odd {
	background-color: white;
}

.dataTable tr.even {
	background-color: palegoldenrod;
}

.dataTable th a   ,.dataTable th a:visited {
	text-align: left;
	color: white;
}

.dataTable th a:hover {
	color: #ffcc00;
	background-color: transparent;
}

.dataTable .sortable {
    background-image: url(../images/arrow_off.png);
    background-position: right;
    background-repeat: no-repeat;
}

.dataTable .order1 {
	background-position: right;
	background-image: url(../images/arrow_up.png);
	background-repeat: no-repeat;
}

.dataTable .order2 {
	background-position: right;
	background-image: url(../images/arrow_down.png);
	background-repeat: no-repeat;
}

.pagelinks {
	color: #999999;
	margin: 5px;
}

.pagelinks img {
	vertical-align: middle;
}

span.export {
	padding: 0 4px 1px 20px;
	font-size: x-small;
	text-align: center;
}

span.excel {
	background-image: url(../images/ico_file_excel.png);
	background-repeat: no-repeat;
	width: 16px;
}

span.csv {
	background-image: url(../images/ico_file_csv.png);
	background-repeat: no-repeat;
	width: 16px;
}

span.xml {
	background-image: url(../images/ico_file_xml.png);
	background-repeat: no-repeat;
	width: 16px;
}

span.pdf {
	background-image: url(../images/ico_file_pdf.png);
	background-repeat: no-repeat;
	width: 16px;
}

span.rtf {
	background-image: url(../images/ico_file_rtf.png);
	background-repeat: no-repeat;
	width: 16px;
}

.dataTable tr.rowMouseOver {
	background-image: url(../images/selected.gif);
	background-repeat: repeat-x;
	background-color: #ffff99;
}

html,body {
	width: 100%;
	height: 100%;
	margin: 0px;
	font-family: arial, helvetica, sans-serif;
	font-size: 9pt;
}

.pageHeader {
	height: 60px;
	background-image: url(../images/header.gif);
	background-repeat: repeat-x;
}

.pageHeaderText {
	font-size: 30px;
	margin-left: 5px;
	color: whitesmoke;
	font-family: "century gothic", verdana, arial, helvetica, sans-serif;
	font-weight: bold;
	text-align: left;
	display:inline;
	white-space: nowrap;
}

.leftMenu {
	white-space: nowrap;
	height: 100%;
	background-color: #d6cfe6;
	font-family: verdana, arial, helvetica, sans-serif;
}

.content {
	width: 100%;
	padding: 10px;
}

.rightColumn {
	width: 3px;
}

.termName {
	width: 200px;
	text-align: left;
}

.customer {
	width: 20%;
	text-align: left;
}

.orderNumber {
	width: 10%;
	text-align: left;
}

.orderDate {
	text-align: center;
	width: 10%;
}

.productName {
	width: 25%;
}

.quantity {
	text-align: center;
	width: 10%;
}

.lineItemTotal {
	text-align: right;
	width: 15%;
	padding-right:10px;
}

.logo {
	border-top: 1px solid #000066;
	border-left: 1px solid #000066;
	border-bottom: 1px solid #000066;
	display:inline;
	text-align: right;
}

.code {
	font-family: verdana, arial, helvetica, "courier new", monospace;
	font-size: 9pt;
}

.borderedInline {
	display: inline;
	border: 1px solid black;
}

a:link {
	color: #000099;
	text-decoration: underline;
	background-color: transparent;
}

a:visited {
	color: #000099;
	text-decoration: underline;
	background-color: transparent;
}

a:hover {
	color: #d68000;
	background-color: transparent;
	
}

img {
	border: 0px;
}
tr.pathway_list_gene{color:red !important; 
	font-weight: bold;
	font-style: italic;
	font-family: verdana, arial, helvetica, "courier new", monospace;
	font-size: 9pt;
}
