# Supplementary material for: Enabling cell-type-specific behavioral epigenetics in Drosophila: a modified high-yield INTACT method reveals the impact of social environment on the epigenetic landscape in dopaminergic neurons
Source: BMC Biol. 2019 Apr 10;17:30. doi: 10.1186/s12915-019-0646-4 (PMC6456965; doi:10.1186/s12915-019-0646-4)
Supplement: Supplementary file 10 — Gorilla and DAVID functional analysis. The zip file contains top level html files which may be opened in a browser. These will give the Gorilla functional analysis and DAVID GO analyses referred to in the main text. (ZIP 919 kb) [file 12915_2019_646_MOESM10_ESM.zip › Additional File 10/TPM81_GOLevel5_files/classification.css]

body{ background-color:white; } 
table.classification{}
tr.classification_header{border-style: solid;width: 100%;background-color:e2e2e2; font-family: Verdana; font-size: 8pt; color: black; font-weight: bold;}
tr.classification_row{border-style: solid;width: 100%;background-color:F7F7EE; font-family: Verdana; font-size: 8pt;}
tr.highlighted_classification_row{border-style: solid;width: 100%;background-color:yellow; font-family: Verdana; font-size: 8pt;}
