# Supplementary material for: Enabling cell-type-specific behavioral epigenetics in Drosophila: a modified high-yield INTACT method reveals the impact of social environment on the epigenetic landscape in dopaminergic neurons
Source: BMC Biol. 2019 Apr 10;17:30. doi: 10.1186/s12915-019-0646-4 (PMC6456965; doi:10.1186/s12915-019-0646-4)
Supplement: Supplementary file 10 — Gorilla and DAVID functional analysis. The zip file contains top level html files which may be opened in a browser. These will give the Gorilla functional analysis and DAVID GO analyses referred to in the main text. (ZIP 919 kb) [file 12915_2019_646_MOESM10_ESM.zip › Additional File 10/TPM81_GOLevel5_files/progressBar.css]

.prog-border {
  height: 15px;
  width: 980px;
  background: #fff;
  border: 1px solid silver;
  margin: 0;
  padding: 0;
}


.prog-bar {
  height: 11px;
  margin: 2px;
  padding: 0;
  width: 0px;
  background: #C9DDEC;
}


.prog-text {
height: 11px;
margin: 2px;
padding: 0;
text-align: left;
font-size: 10px;


}
