# Supplementary material for: Enabling cell-type-specific behavioral epigenetics in Drosophila: a modified high-yield INTACT method reveals the impact of social environment on the epigenetic landscape in dopaminergic neurons
Source: BMC Biol. 2019 Apr 10;17:30. doi: 10.1186/s12915-019-0646-4 (PMC6456965; doi:10.1186/s12915-019-0646-4)
Supplement: Supplementary file 10 — Gorilla and DAVID functional analysis. The zip file contains top level html files which may be opened in a browser. These will give the Gorilla functional analysis and DAVID GO analyses referred to in the main text. (ZIP 919 kb) [file 12915_2019_646_MOESM10_ESM.zip › Additional File 10/TPM81_GOLevel5_files/RowHandlers.js]

// Adds onmouseover, onmouseout, and onclick handlers to each table row.  The onmouseover handler changes the row's class attribute to
// rowMouseOver.  The onmouseout handler changes it back.  The onclick function makes a request for the specified url, including the
// innerHTML of the specified column as a request parameter.
function addRowHandlers(tableId, rowClassName, url, paramName, columnIndex) {
    var previousClass = null;
    var table = document.getElementById(tableId);
    var rows = table.getElementsByTagName("tr");
    for (i = 1; i < rows.length; i++) {
        rows[i].onmouseover = function () {
            previousClass = this.className;
            this.className = this.className + " " + rowClassName ;
        };
        
        rows[i].onmouseout = function () {
            this.className = previousClass;
        };
        
       // rows[i].onclick = function () {
       //     var cell = this.getElementsByTagName("td")[columnIndex];
       //     var paramValue = cell.innerHTML;
       //     location.href = url + "?" + paramName + "=" + paramValue;
       // };
    }
}
