# Supplementary material for: Enabling cell-type-specific behavioral epigenetics in Drosophila: a modified high-yield INTACT method reveals the impact of social environment on the epigenetic landscape in dopaminergic neurons
Source: BMC Biol. 2019 Apr 10;17:30. doi: 10.1186/s12915-019-0646-4 (PMC6456965; doi:10.1186/s12915-019-0646-4)
Supplement: Supplementary file 10 — Gorilla and DAVID functional analysis. The zip file contains top level html files which may be opened in a browser. These will give the Gorilla functional analysis and DAVID GO analyses referred to in the main text. (ZIP 919 kb) [file 12915_2019_646_MOESM10_ESM.zip › Additional File 10/TPM81_GOLevel5_files/summary.css]

#aep_ovrl {
background-color: black;
-moz-opacity: 0.7; opacity: 0.7;
top: 0; left: 0; position: fixed;
width: 100%; height:100%; z-index: 99;
}
#aep_ww { position: fixed; z-index: 100; top: 0; left: 0; width: 100%; height: 100%; text-align: center;}
#aep_win { margin: 20% auto 0 auto; width: 400px; text-align: left;}
#aep_w {background-color: white; padding: 3px; border: 1px solid black; background-color: #EEE;}
#aep_t {color: white; margin: 0 0 2px 3px; font-family: Arial, sans-serif; font-size: 10pt;}
#aep_text {width: 100%;}
#aep_w span {font-family: Arial, sans-serif; font-size: 10pt;}
#aep_w div {text-align: right; margin-top: 5px;}
</style>
<!-- IE specific code: -->
<!--[if lte IE 7]> 
<style type="text/css"> 
#aep_ovrl { 
position: absolute; 
filter:alpha(opacity=70); 
top: expression(eval(document.body.scrollTop)); 
width: expression(eval(document.body.clientWidth)); 
} 
#aep_ww {  
position: absolute;  
top: expression(eval(document.body.scrollTop));  
} 


tr.summary_row{border-style: solid;width: 100%;background-color:F7F7EE; font-family: Verdana; font-size: 7pt; font-weight: bold}
tr.summary_header2{width: 100%; font-family: Verdana; font-size: 10pt; font-weight: bold; color:#800000;} 
tr.summary_header{width: 100%; font-family: Verdana; font-size: 10pt; font-weight: bold; color:green;} 
tr.page_title{width: 100%;font-family: Verdana; font-size: 14pt; font-weight: bold; color:#800000;} 
tr.page_title2{width: 100%;font-family: Verdana; font-size: 12pt; font-weight: bold; color:#800000;} 
tr.page_title3{width: 100%;font-family: Verdana; font-size: 10pt; font-weight: bold; color:#800000;} 
td.summary_row{white-space: nowrap;}
td.options{font-family: Verdana; font-size: 8pt; font-weight: bold;}
td.optionsHeader{color: #800000;font-family: Verdana; font-size: 9pt; font-weight: bold;}
select.options{font-family: Verdana; font-size: 8pt; font-weight: bold;width: 55px}
table.options{padding-left: 0px;}
select.optionsHeader{color: #800000;font-family: Verdana; font-size: 9pt; font-weight: bold;}
select.lists{width: 180px}

bg_list {
  font: x-small verdana, arial, sans-serif;
  background-color:#003366; layer-background-color:#003366;
  margin: 0 0 0 0;
  text-align: center;
}

#summaryTree {
  margin: 0 0 0 0;
  font-family: Verdana;
  padding-left: 0px;
  
}


#summaryTree li a {
  text-decoration: none;
}

#summaryTree li {
  list-style-type: none;
  padding-left: 0px;
  
}

#summaryTree ul.item li {
  padding-left: 0px;
  border: 1px solid #336699;
}

li.affy{
 color: white;
 padding-left: none;
}

li.affy2{
 color: white;
 padding-left: 0px;
 font-family: Verdana; font-size: 8pt; 
}

#summaryTree ul.item li a {
  color: #424242;
  padding-left: 0px;
}

#summaryTree ul.item li a:hover {
  border-width: 1px; 
border-style: outset;
}

.open ul { display: block;padding-left: 0px; }

.open a.parent {
  color: #800000;
  background: url(images/minus.gif) no-repeat 0 50%;
padding-left: 16px;
font-family: Verdana; font-size: 9pt; font-weight: bold;
}

.open a.affy {
  color: white;
  background: url(images/minus.gif) no-repeat 0 50%;
padding-left: 16px;
font-family: Verdana; font-size: 9pt; font-weight: bold;
}

.open a.sub {
  color: #CD0000;
  background: url(images/minus.gif) no-repeat 0 50%;
  padding-left: 16px;
}
  
.closed ul { display: none;padding-left: 0px; }

.closed a.parent {
  color: #800000;
 background: url(images/plus.gif) no-repeat 0 50%;
padding-left: 16px;
font-family: Verdana; font-size: 9pt; font-weight: bold
}

.closed a.affy {
  color: white;
 background: url(images/plus.gif) no-repeat 0 50%;
padding-left: 16px;
font-family: Verdana; font-size: 9pt; font-weight: bold
}

.closed a.sub {
  color: #CD0000;
  background: url(images/plus.gif) no-repeat 0 50%;
  padding-left: 16px;
}

.author {
  font-size: x-small;
}

#info {
  font: x-small verdana, arial, sans-serif;
  background-color: #EEE;
  margin: 0 0 0 0;
  text-align: center;
}

#info a {
  color: #CD0000;
  text-decoration: none;
}

#info a:hover {
}

/*[---------------Experimental---------------]*/
summaryTree ul.item li.open, summaryTree ul.item li.closed {
  background: none;
  padding-left: 0;
}

#summaryTree ul.item li.open a.sub, #summaryTree ul.item li.closed a.sub {
  color: #CD0000;
}

#summaryTree ul.item li.open a:hover.sub, #summaryTree ul.item li.closed a:hover.sub {
  border-bottom: none;
}

del {
  text-decoration: line-through;
}
/*[---------------Now-Works---------------]*/

/*\*//*/
  @import "ie5mac.css";
/**/
