# Supplementary material for: Enabling cell-type-specific behavioral epigenetics in Drosophila: a modified high-yield INTACT method reveals the impact of social environment on the epigenetic landscape in dopaminergic neurons
Source: BMC Biol. 2019 Apr 10;17:30. doi: 10.1186/s12915-019-0646-4 (PMC6456965; doi:10.1186/s12915-019-0646-4)
Supplement: Supplementary file 10 — Gorilla and DAVID functional analysis. The zip file contains top level html files which may be opened in a browser. These will give the Gorilla functional analysis and DAVID GO analyses referred to in the main text. (ZIP 919 kb) [file 12915_2019_646_MOESM10_ESM.zip › Additional File 10/TPM81_GOLevel5_files/template.css]

body.template{ background-color:F9F9F9;} 
body{ background-color:F9F9F9;} 

p { color: blue; } 
h3{ color: white; } 
table.main{background-color:F9F9F9;}
table.sidebar_bg{ background-color:#336699;} 
table.main{border-style: none; } 
table.main{width:100%; }
table.main_html{background-color:F9F9F9;}
table.main_html{border-style: none } 
table.main_html{width: 100%; }
tr.header{vertical-align: top; }
td.sidebar{float: left; width: 200px}
td.sidebar3{float: left; visibility: hidden;width: 1px;}
a.main_link{text-decoration:none; color: white;}
td.sidebar_header{font-family: Verdana; font-size: 16; color: white; font-weight: bold;}
td.sidebar_subheader{font-family: Verdana; font-size: 12; color: white; font-weight: bold;}
td.sidebar_text{font-family: Verdana; font-size: 10; color: white; font-weight: bold;}
a.sidebar_subheader{text-decoration:none;font-family: Verdana; font-size: 12; color: black; font-weight: bold;}


 
