# Supplementary material for: Enabling cell-type-specific behavioral epigenetics in Drosophila: a modified high-yield INTACT method reveals the impact of social environment on the epigenetic landscape in dopaminergic neurons
Source: BMC Biol. 2019 Apr 10;17:30. doi: 10.1186/s12915-019-0646-4 (PMC6456965; doi:10.1186/s12915-019-0646-4)
Supplement: Supplementary file 10 — Gorilla and DAVID functional analysis. The zip file contains top level html files which may be opened in a browser. These will give the Gorilla functional analysis and DAVID GO analyses referred to in the main text. (ZIP 919 kb) [file 12915_2019_646_MOESM10_ESM.zip › Additional File 10/TPM81_GOLevel5_files/annotation_report.css]

body{ background-color:white; } 
table.annotation_report{border-style: none; border-spacing: 0;font-family: Verdana; font-size: 8pt;width: 100%;}
tr.annotation_report_header{ border-style: solid;background-color:#D9D9F3; font-family: Verdana; font-size: 10; color: black; font-weight: bold;}
tr.annotation_report_row{ border-style: solid;background-color:#F2F2F2 ; font-family: Verdana; font-size: 10; font-weight: bold;}
td.annotation_report_data{background-color:white;}
td.annotation_report_header{}
td.easescore{text-align: left;white-space: nowrap;padding: 0px 10px 0px 10px}
td.count{text-align: right;padding: 0px 10px 0px 10px}
td.percent{text-align: right;padding: 0px 10px 0px 10px}
