# Supplementary material for: Enabling cell-type-specific behavioral epigenetics in Drosophila: a modified high-yield INTACT method reveals the impact of social environment on the epigenetic landscape in dopaminergic neurons
Source: BMC Biol. 2019 Apr 10;17:30. doi: 10.1186/s12915-019-0646-4 (PMC6456965; doi:10.1186/s12915-019-0646-4)
Supplement: Supplementary file 10 — Gorilla and DAVID functional analysis. The zip file contains top level html files which may be opened in a browser. These will give the Gorilla functional analysis and DAVID GO analyses referred to in the main text. (ZIP 919 kb) [file 12915_2019_646_MOESM10_ESM.zip › Additional File 10/TPM81_GOLevel5_files/header_menu.js]

//Chrome Drop Down Menu- Author: Dynamic Drive (http://www.dynamicdrive.com)
//Last updated: Jan 1st, 06'

var cssdropdown={
disappeardelay: 250, //set delay in miliseconds before menu disappears onmouseout

//No need to edit beyond here////////////////////////
dropmenuobj: null, ie: document.all, firefox: document.getElementById&&!document.all,

getposOffset:function(what, offsettype){
var totaloffset=(offsettype=="left")? what.offsetLeft : what.offsetTop;
var parentEl=what.offsetParent;
while (parentEl!=null){
totaloffset=(offsettype=="left")? totaloffset+parentEl.offsetLeft : totaloffset+parentEl.offsetTop;
parentEl=parentEl.offsetParent;
}
return totaloffset;
},

showhide:function(obj, e, visible, hidden){
if (this.ie || this.firefox)
this.dropmenuobj.style.left=this.dropmenuobj.style.top="-500px"
if (e.type=="click" && obj.visibility==hidden || e.type=="mouseover")
obj.visibility=visible
else if (e.type=="click")
obj.visibility=hidden
},

iecompattest:function(){
return (document.compatMode && document.compatMode!="BackCompat")? document.documentElement : document.body
},

clearbrowseredge:function(obj, whichedge){
var edgeoffset=0
if (whichedge=="rightedge"){
var windowedge=this.ie && !window.opera? this.iecompattest().scrollLeft+this.iecompattest().clientWidth-15 : window.pageXOffset+window.innerWidth-15
this.dropmenuobj.contentmeasure=this.dropmenuobj.offsetWidth
if (windowedge-this.dropmenuobj.x < this.dropmenuobj.contentmeasure)  //move menu to the left?
edgeoffset=this.dropmenuobj.contentmeasure-obj.offsetWidth
}
else{
var topedge=this.ie && !window.opera? this.iecompattest().scrollTop : window.pageYOffset
var windowedge=this.ie && !window.opera? this.iecompattest().scrollTop+this.iecompattest().clientHeight-15 : window.pageYOffset+window.innerHeight-18
this.dropmenuobj.contentmeasure=this.dropmenuobj.offsetHeight
if (windowedge-this.dropmenuobj.y < this.dropmenuobj.contentmeasure){ //move up?
edgeoffset=this.dropmenuobj.contentmeasure+obj.offsetHeight
if ((this.dropmenuobj.y-topedge)<this.dropmenuobj.contentmeasure) //up no good either?
edgeoffset=this.dropmenuobj.y+obj.offsetHeight-topedge
}
}
return edgeoffset
},

dropit:function(obj, e, dropmenuID){
if (this.dropmenuobj!=null) //hide previous menu
this.dropmenuobj.style.visibility="hidden"
this.clearhidemenu()
if (this.ie||this.firefox){
obj.onmouseout=function(){cssdropdown.delayhidemenu()}
this.dropmenuobj=document.getElementById(dropmenuID)
this.dropmenuobj.onmouseover=function(){cssdropdown.clearhidemenu()}
this.dropmenuobj.onmouseout=function(){cssdropdown.dynamichide(e)}
this.dropmenuobj.onclick=function(){cssdropdown.delayhidemenu()}
this.showhide(this.dropmenuobj.style, e, "visible", "hidden")
this.dropmenuobj.x=this.getposOffset(obj, "left")
this.dropmenuobj.y=this.getposOffset(obj, "top")
this.dropmenuobj.style.left=this.dropmenuobj.x-this.clearbrowseredge(obj, "rightedge")+"px"
this.dropmenuobj.style.top=this.dropmenuobj.y-this.clearbrowseredge(obj, "bottomedge")+obj.offsetHeight+1+"px"
}
},

contains_firefox:function(a, b) {
while (b.parentNode)
if ((b = b.parentNode) == a)
return true;
return false;
},

dynamichide:function(e){
var evtobj=window.event? window.event : e
if (this.ie&&!this.dropmenuobj.contains(evtobj.toElement))
this.delayhidemenu()
else if (this.firefox&&e.currentTarget!= evtobj.relatedTarget&& !this.contains_firefox(evtobj.currentTarget, evtobj.relatedTarget))
this.delayhidemenu()
},

delayhidemenu:function(){
this.delayhide=setTimeout("cssdropdown.dropmenuobj.style.visibility='hidden'",this.disappeardelay)
},

clearhidemenu:function(){
if (this.delayhide!="undefined")
clearTimeout(this.delayhide)
}
}
