# Supplementary material for: Enabling cell-type-specific behavioral epigenetics in Drosophila: a modified high-yield INTACT method reveals the impact of social environment on the epigenetic landscape in dopaminergic neurons
Source: BMC Biol. 2019 Apr 10;17:30. doi: 10.1186/s12915-019-0646-4 (PMC6456965; doi:10.1186/s12915-019-0646-4)
Supplement: Supplementary file 12 — TFs overrepresented in k-means clusters. The tab-delimited table shows the level of overrepresentation (column 3) of genes with putative binding motifs of the TF in column 2, in each of the 8 k-means clusters (column 1). (TXT 1 kb) [file 12915_2019_646_MOESM12_ESM.txt]

## Clusters in first column are from the eight cluster kmean clustering of top 40% of genes
# (Methods). Promoter region sequences for such genes were scanned using FIMO and the number
# of putative TF binding sites tabulated per cluster, for TF's also in the top 40% of genes
# by expression and with an mRNA fold change of > 33% in between G and S or S and G.
# Finally, only TF's appearing more often than expected in at least one cluster are shown.
# Data is sorted by enrichment. Note that the top of the table contains mostly clusters
# 5 to 8, where genes have higher average expression.

cluster	TF	enrichmentPercent

7	lov	143.8
8	lov	143.8
8	lola	137.8
8	Scr	133.8
8	CrebA	132.5
8	cbt	132.3
8	sr	132.2
7	Hr38	125.6
7	CrebA	124.6
8	foxo	124
7	lola	124
7	cbt	122.6
7	foxo	121.6
2	Hr38	121.5
8	Hr38	120.7
7	Zif	120.6
8	Zif	120.4
6	CrebA	118
8	Dfd	117.6
7	sr	116.8
7	jigr1	115.8
7	Dfd	112.9
6	cbt	112.5
7	crp	111
6	Zif	110.7
6	foxo	110.5
7	Exd	110.3
4	lola	110.1
7	Scr	109.5
8	Exd	109.2
6	sr	108.3
8	jigr1	108
6	pho	107.1
6	crp	106.8
8	pho	106.8
7	pho	106.6
6	Scr	106.6
5	crp	105.6
4	pho	105
4	CrebA	104.3
3	crp	104.3
4	crp	104.3
4	cbt	104.2
4	sr	103.2
6	Dfd	103.1
6	jigr1	102.6
6	lov	102.1
8	crp	101.9
6	Exd	101.6
5	jigr1	100.6
5	Zif	99.1
6	lola	99
4	foxo	98.7
5	foxo	98.4
4	jigr1	97.8
5	Exd	96.6
1	Zif	96.5
1	crp	96.5
2	cbt	96.4
1	CrebA	96.4
4	Exd	96.4
3	jigr1	96.4
5	Dfd	96.1
1	Exd	95.9
3	pho	95.9
2	Exd	95.1
4	Zif	95
3	Exd	95
2	pho	94.8
4	lov	94.7
4	Dfd	94.6
2	lola	94.2
3	Dfd	94.1
1	Scr	93.6
5	Scr	93.6
1	Dfd	93.5
1	jigr1	93.4
5	pho	93.4
4	Scr	92.9
1	pho	90.3
6	Hr38	90.1
2	sr	90.1
5	lov	89.4
2	CrebA	89.2
1	foxo	89
3	Scr	88.6
2	Dfd	88.2
4	Hr38	86.8
5	Hr38	86.8
3	Zif	85.9
3	sr	85.6
2	jigr1	85.4
3	Hr38	85.1
3	foxo	83.9
1	Hr38	83.5
3	lov	83.4
5	lola	82.4
1	sr	82.4
1	cbt	81.6
5	sr	81.4
2	Scr	81.3
3	lola	79
2	lov	77.7
5	cbt	76.9
2	foxo	73.9
3	cbt	73.6
1	lola	73.4
2	Zif	71.7
2	crp	69.6
3	CrebA	67.5
5	CrebA	67.5
1	lov	65.3
