# Supplementary material for: Enabling cell-type-specific behavioral epigenetics in Drosophila: a modified high-yield INTACT method reveals the impact of social environment on the epigenetic landscape in dopaminergic neurons
Source: BMC Biol. 2019 Apr 10;17:30. doi: 10.1186/s12915-019-0646-4 (PMC6456965; doi:10.1186/s12915-019-0646-4)
Supplement: Supplementary file 13 — ARG gene fold changes. Column B gives fold changes (FC) between Group and Single housed in our experiments, for 9 genes labeled ARG in Croset et al. [84]. (XLS 30 kb) [file 12915_2019_646_MOESM13_ESM.xls]

## Sheet: ARG Croset
gene	FC
CG13055	2.10991
cbt	1.91667
sr	1.87479
CG7218	1.80161
CrebA	1.68787
CG13999	1.53982
CG14186	1.47445
Hr38	1.46535
Cdc7	1.44048
