# Supplementary material for: Enabling cell-type-specific behavioral epigenetics in Drosophila: a modified high-yield INTACT method reveals the impact of social environment on the epigenetic landscape in dopaminergic neurons
Source: BMC Biol. 2019 Apr 10;17:30. doi: 10.1186/s12915-019-0646-4 (PMC6456965; doi:10.1186/s12915-019-0646-4)
Supplement: Supplementary file 14 — Genes repressed by cbt. Columns C-E and F-H are from Bartok et al. 2015. C-E are transcript levels in controls, F-H are transcript levels in cbt-RNAi. Columns I-O show mean normalized log2 FC between GH and SH in our experiments. (XLS 383 kb) [file 12915_2019_646_MOESM14_ESM.xls]

## Sheet: Repressed by Cbt
ID_REF	Gene symbol	GSM1657354	GSM1657355	GSM1657356	GSM1657357	GSM1657358	GSM1657359	delmRNA	delH3K4me3	delH3K36me3	delH3K27ac	delH3K9_K14ac	delH3K9me3	delH3K27me3
1634881_at	Not3	8.33748	8.57581	8.09379	8.08359	8.48696	8.16846	0.199637	-0.256789	-1.55651	-0.32779	0.792715	-0.0565066	0.00824494
1641685_at	Edc3	8.15162	8.39684	7.9238	7.76571	8.34771	7.9331	-0.123948	0.465681	-0.789448	0.432857	0.833983	-0.557135	-0.877206
1636869_at	AGO1	10.774	11.0192	10.234	10.46	10.7094	10.4345	-0.425004	0.116012	-0.742054	-0.352962	0.699314	0.0401426	-0.0098058
1626064_at	CG42399	5.71702	5.92715	5.6012	5.78253	5.83044	5.60285	-0.111832	0.96759	0.632476	-0.0683683	0.243524	-0.459486	0.621203
1634818_s_at	PMCA	8.1893	8.7357	7.77966	8.15206	8.33519	7.81679	-0.0836065	0.343861	-0.101364	-2.17891	-0.250283	0.589813	-0.213231
1639366_at	Hr38	6.78998	5.28088	6.36364	4.95213	6.89944	5.52186	0.747241	1.13313	1.14788	0.82291	0.878058	-0.569965	1.44852
1634871_s_at	Src64B	5.3888	5.34675	5.41126	4.98631	5.26256	5.13897	0.173377	0.653117	1.16223	0.414049	0.375403	-0.844266	0.328962
1631207_at	elB	6.20523	5.95866	6.07452	6.04225	6.43865	6.07565	0.30951	0.217031	1.19985	-0.0298523	-0.40212	-0.142267	0.113909
1632821_a_at	koi	8.2932	8.12425	8.18169	8.15133	8.47506	8.2059	0.251654	-0.0285006	-0.496358	0.135593	0.659355	-0.28016	0.0943199
1623164_a_at	Eip75B	8.06735	7.60892	7.70793	7.54529	8.46566	7.74654	-0.111528	0.383158	1.27799	-0.148593	0.0595787	-0.599836	-0.480801
1639574_a_at	rdgB	8.52721	8.46516	8.1362	8.24897	8.85613	8.22702	-0.583371	-0.0980665	0.0293386	-1.74674	-0.159778	0.75686	-1.3045
1635454_a_at	CG12213	4.98048	4.82333	4.58407	4.70386	5.16469	4.62443	-0.236558	0.613445	-1.22949	-0.570804	-0.263682	-0.300436	-0.039722
1624491_a_at	pdm2	4.32298	4.26203	4.19436	4.24148	4.46537	4.19272	-0.808599	0.505066	1.20576	-0.165861	0.96704	-0.234502	2.01006
1628768_at	CG4676	5.40102	5.25518	5.16773	5.30173	5.64059	5.1824	-1.365	0.892625	-1.07665	-0.146175	0.736447	-0.00367312	0.638579
1639677_at	Ppa	7.35635	7.16932	7.1254	7.17324	7.62939	7.10421	0.21034	-0.373275	1.05639	0.771128	-1.69514	0.770126	-0.200166
1641152_at	CG1718	6.78332	6.6487	6.6467	6.71794	7.13495	6.67907	0.170899	-0.199071	0.33314	-0.692456	-1.14803	0.236678	-1.18365
1631399_a_at	CG15771	7.14376	6.67396	6.86745	6.84757	7.34618	6.52839	-1.11072	0.277187	0.845452	-0.141576	-0.62873	1.24995	-1.69853
1623106_s_at	CtBP	9.51604	9.23964	9.41101	9.36911	9.62583	9.18604	-0.607759	-0.370971	0.308454	0.23693	-0.59599	-0.333925	-0.662361
1632072_at	CG34134	9.85298	7.52809	9.72937	8.40689	10.8203	8.94617	2.65015	-0.589723	-0.882625	-0.524654	3.56446	-3.70215	-1.07221
1629981_at	LamC	8.70325	8.26394	8.58994	8.33301	8.90605	8.41972	-0.717049	0.383928	0.00375272	0.588281	-0.448237	1.48679	0.485581
1625005_s_at	Ant2	6.8267	6.29807	6.6724	6.50501	7.03388	6.58715	-0.369271	-0.516471	0.218805	-0.51543	-1.15171	0.772375	-1.72767
1637384_a_at	CG3638	7.77079	7.98947	7.61374	7.71713	8.07247	7.73963	-0.0466721	1.11352	0.123952	-0.826179	-0.665023	0.625679	-1.21137
1638202_at	CG34356	3.78225	4.01812	3.68188	3.80347	4.19146	3.80422	-0.19095	0.796424	1.21068	-0.554864	-0.0535835	-0.146901	1.18797
1633492_at	hgo	8.92781	7.78568	7.31945	7.01027	9.03857	8.23541	1.78701	-0.853732	0.0488783	-0.209127	0.503187	-0.0849737	1.23421
1635652_at	Rbcn-3A	7.3627	7.23261	7.09387	6.97683	7.54832	7.23043	0.45185	-0.168001	-1.16352	-0.954248	-0.366883	-0.156514	-1.35912
1638001_a_at	Mppe	10.772	10.5214	10.3648	10.1844	10.9785	10.5118	-1.56802	-0.149209	-0.999319	1.03249	-0.962707	-0.404992	-0.492767
1636953_a_at	Lmpt	10.5795	10.8978	10.8173	10.6816	10.5675	10.5733	-0.34144	0.488688	1.11482	0.522022	0.654085	0.106311	0.509953
1631662_a_at	Ank2	9.7358	8.50401	8.80729	8.45162	9.07316	7.93715	-0.108081	-0.150192	1.21137	-1.2272	0.232605	-0.730526	0.901039
1635248_at	app	9.63598	9.26539	9.3106	8.95736	9.80242	9.44092	-0.0557807	0.65753	0.946225	0.482276	-0.106261	0.112419	0.756077
1623562_at	CG14431	4.15585	3.85371	3.94754	3.76017	4.33544	4.02462	0.0407135	-0.0598146	1.34837	-1.43974	-0.299827	0.340599	-0.341004
1637286_a_at	raw	9.82018	9.44141	9.63989	9.22903	10.0667	9.57955	-0.27128	0.344521	0.886697	-1.24511	-1.01723	0.685306	-1.22221
1629741_at	Drak	7.39812	6.92412	7.08837	6.58924	7.58714	7.0073	-0.49146	-0.260457	1.37669	-1.59937	-0.475806	0.711169	-1.30103
1633580_at	CG18208	4.16168	3.75214	3.63354	3.78987	4.30775	3.76127	-0.138044	-0.109178	1.17718	0.38771	0.479757	-0.744694	1.56536
1624772_at	CG14186	9.62166	9.44817	9.24981	9.33492	9.82072	9.40942	0.814039	-0.0632803	0.929725	0.96762	1.70323	-1.03809	2.05152
1639473_at	CG12541	5.95191	5.6962	5.43908	5.51718	5.92039	5.65519	-0.389181	0.312066	1.62574	-1.76431	-0.705877	0.40155	0.289826
1626858_a_at	CG5071	5.26134	3.68934	4.00477	3.93963	5.49229	4.28905	-0.962046	0.481124	0.536543	0.0706331	0.986377	0.223175	0.568291
1633801_s_at	CG9171	6.36372	5.87037	5.99349	5.94891	6.49765	6.07759	-0.21269	0.37084	0.672933	0.909714	0.398154	-0.180933	0.600609
1630099_at	mip120	6.98589	6.69185	6.80221	6.71531	7.10328	6.78695	0.617747	0.150666	-1.05869	0.0821074	0.264667	0.129054	0.251602
1632231_a_at	Mhcl	7.65432	7.23738	7.23078	7.35347	7.83662	7.39767	0.571253	-0.350761	-0.551882	0.472403	-0.12308	0.174038	0.346231
1635725_a_at	Unc-115a	11.3536	11.0119	11.1824	10.8767	11.1728	11.0395	-0.273373	-0.496563	0.796899	-1.20864	-1.35258	0.622976	-1.23935
1633360_at	CG13999	6.04577	5.45889	5.34849	5.3471	6.14699	5.53899	0.467493	-0.264948	0.585783	1.79262	-0.186516	-0.753138	0.119841
1623917_a_at	Sh	10.0113	9.3695	9.21692	9.23066	10.2727	9.13016	-0.369212	0.558138	1.41642	-1.93678	0.217652	0.278381	0.947012
1637242_at	CG34353	4.57115	4.61741	4.11484	4.37552	4.21207	4.29949	-0.0699214	0.596166	1.12684	-0.0563274	0.96584	-0.869941	1.45116
1625065_s_at	SK	10.2088	10.2835	9.69283	9.93087	10.3168	9.85293	-0.372605	0.541352	1.34661	-2.17504	-0.303286	-0.0759448	-0.00547007
1623917_a_at	Sh	10.0113	9.3695	9.21692	9.23066	10.2727	9.13016	-0.369212	0.558138	1.41642	-1.93678	0.217652	0.278381	0.947012
1640457_s_at	Bsg	10.4983	10.6687	9.71046	10.0912	10.6747	10.1703	-0.543105	0.633517	1.31956	0.0310095	-0.609189	0.20607	-0.0925362
1630609_s_at	CG2225	8.55509	8.22013	7.29788	7.81417	8.66366	7.92326	0.201617	-0.425747	0.563448	-0.700963	-0.0511152	-0.708628	-0.0499206
1625057_at	RSG7	5.45421	5.3043	4.72625	5.01398	5.59239	4.94075	-0.358313	0.308051	1.14841	-1.05267	-0.763727	0.510732	-1.05267
1625595_a_at	Pis	8.90026	8.82659	8.50731	8.60935	9.03736	8.68071	-0.320383	-1.63059	-0.788834	-0.280715	-1.3878	0.335546	-1.1267
1634495_s_at	lola	7.54878	7.52991	7.07715	7.22104	7.70259	7.14773	-0.0716189	0.973243	0.0180375	-0.607047	0.761793	-0.529194	-0.0979271
1641095_at	FoxP	7.51855	7.46594	6.88132	7.11643	7.73809	7.29703	-0.419164	-0.202499	1.2974	-0.473382	0.033548	-0.207494	1.20473
1634495_s_at	lola	7.54878	7.52991	7.07715	7.22104	7.70259	7.14773	-0.0716189	0.973243	0.0180375	-0.607047	0.761793	-0.529194	-0.0979271
1639609_s_at	cpx	10.449	10.2694	9.25941	9.64934	10.5612	9.80306	-0.328903	-0.0645551	1.13516	0.422267	0.539665	-1.19482	1.57882
1640566_at	Cyp4p2	6.15881	5.89133	5.36341	5.49222	6.36228	5.83678	-0.141962	0.682664	0.197208	0.685406	-1.85447	-1.43276	0.251377
1632192_at	CG14564	4.7535	4.78551	4.4831	4.53385	4.91306	4.6339	1.29167	0.893143	1.27418	2.97377	1.82078	-0.119729	0.968039
1639335_at	pum	9.6773	10.0708	9.1911	9.29256	9.67282	9.47441	-0.399301	0.51905	1.17277	0.197999	0.592578	-0.254343	1.36511
1633745_a_at	shot	10.9408	10.8956	10.7233	10.8225	11.0575	10.7584	0.24509	0.656881	0.0348744	-0.453637	0.240991	-0.157735	-0.248615
1634020_at	mei-P26	9.32797	9.39358	8.96486	9.09997	9.47381	9.11982	-0.282041	0.283601	0.660535	-2.52325	-1.00378	0.687326	-0.958731
1628207_at	CG5065	7.69259	7.85674	7.17388	7.329	8.04383	7.41792	-0.258893	-0.301826	0.853701	0.396112	-0.465963	-0.665285	0.325659
1639913_at	Con	9.3616	9.52837	8.78635	9.09407	9.64914	9.15278	-0.0137893	0.543056	1.36229	-0.213731	0.683508	-0.358338	1.03796
1636248_at	CG15628	8.46445	8.6516	7.9739	8.19226	8.77861	8.34849	-0.525304	-0.144978	0.82002	-0.109341	1.37146	-0.906773	0.629323
1636276_at	Unr	6.22581	6.54451	5.69716	5.86691	6.69179	6.11756	-0.306742	0.0578854	-0.284109	-0.512632	0.404083	-0.230364	-0.609458
1630617_at	kek2	6.4727	6.77865	5.86704	6.0197	7.23765	6.42995	0.321995	1.50364	1.05571	0.0400816	0.601747	-0.601284	1.4184
1623432_s_at	PlexB	6.54846	6.70117	6.28595	6.31261	6.78537	6.42437	0.0039985	0.163186	1.05519	-2.55199	-1.5605	0.566557	-1.68748
1624533_s_at	trx	9.17633	9.25563	8.97336	9.02646	9.29966	9.12823	-0.0177476	-0.20112	-0.156527	-0.27293	0.0115623	-0.417619	-0.185395
1624577_at	Ace	9.14927	9.30537	8.47529	8.55673	9.43441	8.92332	0.0797492	1.0975	1.04497	0.142876	0.792332	-0.512437	1.49282
1629396_a_at	Piezo	7.77572	7.65796	7.26728	7.40811	8.11158	7.56296	-0.229572	0.170722	0.167623	-0.859565	0.803767	-0.792543	-0.0483929
1638913_at	mmd	6.80439	6.62519	6.23009	6.39757	7.14264	6.54441	-0.164436	0.251813	1.17152	-1.8625	-0.15125	0.146667	0.10013
1639615_s_at	CG30116	5.71187	5.62254	5.32373	5.40695	6.03073	5.60205	-0.0683986	0.46502	1.29226	0.212504	0.621839	-0.491684	0.822696
1626349_at	alpha-Spec	11.2721	11.1337	10.9462	11.0526	11.4044	11.1399	-0.022986	0.256141	-0.799332	0.0446519	0.390519	0.165522	0.390101
1626090_at	pigs	9.42644	9.15567	8.75108	8.68476	10.0223	9.10498	-0.180589	0.0740119	1.55694	-1.01977	0.0851152	1.12206	-1.13997
1640915_at	CG3800	10.502	10.4679	10.39	10.3817	10.6058	10.4448	0.0692114	0.0718824	-0.300408	0.16494	-0.243101	-0.215113	-0.687481
1624943_at	CG1636	5.24354	5.11903	4.69444	4.76217	5.59102	5.08828	-0.391351	0.901037	-0.328379	-1.08368	-0.187518	-0.23001	-1.7418
1634146_at	CG42258	8.6723	8.59808	8.23319	8.1991	9.00889	8.58291	-0.551301	-0.377277	1.2053	-0.784111	-0.808003	1.06576	-1.56126
1624225_at	danr	6.86504	6.74134	6.38802	6.44728	7.1896	6.82602	-1.63798	1.70303	0.305722	1.56617	0.215736	-0.588348	2.29698
1638580_at	caps	6.9272	6.18643	6.02122	5.8805	6.51235	5.86132	-0.464188	-0.943031	1.33912	0.839855	0.280859	0.250827	0.199915
1629748_s_at	CG2747	7.1188	6.94323	6.90493	6.7751	7.26199	6.7545	-0.121151	-0.61719	-0.175815	-0.121167	0.679907	-0.117846	-0.284697
1628413_at	CG12994	4.30383	4.28681	4.1671	4.08124	4.41248	4.15176	0.162223	0.343972	1.55241	-1.731	-0.0752524	0.0556596	0.270026
1639582_at	Pde11	9.24093	9.25764	8.73295	8.49019	9.50856	8.75886	0.341093	0.405263	0.952409	0.515641	0.184882	-0.665729	0.529474
1623222_s_at	His3.3A	10.8811	10.8968	10.6272	10.6035	11.1178	10.6522	2.2443	-0.380507	-0.400285	2.64066	-1.65364	0.520476	-0.623087
1633022_at	CG1316	5.42734	5.34134	5.26443	5.06893	5.79458	5.08914	-0.972647	0.226784	-0.838607	0.864069	-1.25708	0.127252	-0.526626
1637051_at	RhoGAP71E	5.77116	5.81191	5.6472	5.5649	6.05766	5.57519	-0.317639	0.0438628	0.863763	0.199516	0.344365	-0.252245	-0.227466
1629851_at	CG31998	6.29829	6.36408	5.56239	5.51531	6.41234	5.47455	-0.217835	0.414899	-0.927635	-1.57237	-0.380003	0.0767205	0.104855
1637641_at	Mkp3	8.17716	8.17043	7.62341	7.51909	8.30394	7.77087	0.0442935	-0.427098	1.1034	0.758033	-0.212519	-0.0352544	0.181393
1631060_at	jeb	6.43618	6.27115	5.63312	5.78515	6.59123	5.27825	0.00608366	0.834259	1.23136	-0.0811053	0.744443	-1.40856	1.37887
1626456_at	l(1)G0320	9.85655	9.8785	9.5635	9.75841	10.0293	9.38613	-0.304331	0.142255	0.53329	-0.198051	-1.55553	1.24586	-1.41255
1625043_at	CG43373	4.20623	4.45093	4.06897	4.16301	4.53378	3.96971	0.0749208	0.381031	0.982164	-0.290563	1.3039	-0.185232	1.17152
1625543_s_at	CYLD	6.94802	7.07431	6.83669	6.86833	7.07605	6.77135	0.582045	-0.612598	-0.792333	-1.08937	-0.17267	1.2312	-0.284297
1636296_at	CG12945	5.1634	5.36472	5.00249	5.16015	5.40435	4.89013	0.427653	-1.12596	-0.1116	-0.0599428	-0.881229	-0.0377822	-0.703935
1625906_a_at	CG44422	5.51644	5.38115	5.27523	5.12127	5.69879	5.5605	-0.312627	0.565152	1.44067	-1.92041	-0.281614	0.342929	0.245069
1625295_at	ksr	6.70846	6.58718	6.45184	6.27682	6.91103	6.67496	-0.523217	0.848572	-0.746688	0.835241	0.279418	-0.521427	0.76581
1627711_at	CdsA	12.1003	11.9149	11.7873	11.6151	12.3374	12.071	0.16681	-0.0869735	-0.164555	0.655942	-0.109427	0.698605	-0.16323
1640974_a_at	CG33143	8.71416	8.68083	8.53257	8.42165	8.91855	8.71212	-0.178597	0.979612	1.02974	0.235007	1.57231	-0.723811	1.29684
1639461_a_at	Itp-r83A	6.45463	6.42441	6.2629	6.06486	6.76542	6.43647	0.174129	0.659665	-0.208659	-0.225756	0.91006	-0.356824	0.352828
1639223_a_at	sr	5.52151	5.44563	5.21831	4.79785	5.92614	5.57596	0.635151	0.934323	1.36445	0.508088	0.216901	0.0666252	1.97049
1631297_at	asun	5.97731	5.90759	5.80042	5.66842	6.08142	5.98304	0.77707	0.0850668	-0.136416	0.358006	1.40908	-0.492895	0.191664
1624189_at	CG12236	8.64854	8.50329	8.24632	8.12167	8.76282	8.64377	0.115051	-0.148664	-0.723802	-0.283076	-1.03959	0.751737	-1.33018
1628688_at	CG12054	8.29493	8.09655	7.84561	7.752	8.45995	8.29321	-0.0463687	0.897546	-0.584936	0.448011	-0.558224	0.143355	-0.362224
1640944_at	CG4577	10.5238	10.4882	10.0655	9.96185	10.8096	10.6446	0.12735	1.09632	0.751351	-0.00103738	0.901991	0.111532	1.82381
1635307_at	CG4662	8.85941	8.79389	8.49501	8.30348	9.07247	8.96816	-0.00931256	-0.681521	0.694921	-0.0677523	0.0649435	-0.161017	0.378229
1632191_s_at	hts	8.1618	7.13204	7.19832	6.96462	7.44181	6.69807	0.00959893	0.524987	0.809182	-0.120886	0.272578	0.00710829	0.00375343
1626465_a_at	hep	7.78491	7.22351	7.46007	7.50258	7.45372	7.20533	-0.245904	0.390019	0.0599854	-0.524351	-0.561707	0.708316	-1.23824
1632177_at	hth	8.75395	8.7158	8.19571	8.21344	9.26413	8.962	-0.457829	1.08529	1.38293	-0.103561	-0.00798947	0.205217	1.13522
1625638_a_at	Hex-A	9.2599	9.17972	8.76695	8.61514	9.8955	9.47481	-0.0954074	-0.818357	1.53868	0.939633	-1.27122	0.575105	-1.59726
1629110_x_at	CG4168	5.98042	5.95735	5.67942	5.58844	6.32074	6.13675	-0.0422178	0.260959	1.05856	0.255173	0.856789	-0.98663	1.24664
1636811_at	Oatp33Ea	5.90248	5.97886	5.71611	5.69533	6.22912	6.18936	-1.83416	0.665174	1.41733	-0.223745	1.40455	-0.994106	2.17264
1626262_s_at	CG3104	4.60503	4.74611	4.47592	4.38002	5.01	4.89298	-0.0654238	1.20943	0.949994	0.301905	0.481175	-0.246692	0.864888
1635978_at	CG33199	11.377	11.4409	11.2597	11.1888	11.5779	11.496	0.154838	-0.396791	-0.901866	0.941403	-1.72317	0.357833	-0.399794
1640558_a_at	CG9636	9.16096	9.26606	9.02971	8.90867	9.47176	9.38481	-0.125672	0.0377496	-0.450968	-0.748523	-0.332912	-0.078104	-0.377693
1633731_at	Wee1	8.2134	8.24945	8.00064	7.89651	8.54095	8.42412	-0.316476	0.0867374	-1.1928	-0.528126	0.583038	-0.43517	-0.670535
1629956_at	CG10098	8.57454	8.59735	8.38689	8.31756	8.80063	8.83199	-0.219025	0.192195	-1.42947	0.452959	0.641399	1.261	0.043645
1639492_at	mGluR	4.37794	4.29413	4.10207	4.07598	4.53449	4.565	-0.0997083	1.28565	1.01492	-1.46274	0.587219	-0.465174	0.673734
1640750_at	tweek	9.11892	9.04905	8.80302	8.80563	9.27187	9.28316	0.406574	0.356607	-0.973793	-0.491605	0.831487	0.0972411	0.38918
1623274_s_at	bol	6.03304	5.3851	4.9389	5.00368	5.8134	4.96298	-0.07613	0.23056	1.04954	0.124665	0.299513	0.213847	0.504066
1640577_a_at	HPS4	8.55159	8.83434	8.38188	8.51176	9.09894	8.84623	0.0197936	-0.547463	-0.42522	-0.220854	-0.341876	0.402056	-0.409766
1641678_at	lute	4.45278	4.80014	4.25181	4.23189	5.11084	4.69954	-0.152393	0.199157	0.184772	0.134901	0.494321	-0.042105	0.71922
1641635_s_at	CG11537	8.50046	8.71721	8.29777	8.20861	9.14982	8.60803	0.299974	-0.200374	0.754541	0.574704	-0.41282	-0.206529	0.23397
1638113_at	beta4GalNAcTA	7.723	7.82062	7.59771	7.36772	7.86539	7.927	-0.741542	0.469576	-0.886441	-0.687172	0.634029	-3.65736	0.0203665
1640968_a_at	Atx2	10.9968	11.0275	10.7342	10.9324	11.1189	11.077	-0.17562	-0.0949672	-0.703168	0.313709	1.17577	-0.235882	-0.269311
1633201_at	CG8245	9.77428	9.87279	9.3073	9.69236	9.97289	9.93394	-0.473435	-0.574938	0.948445	0.305881	-1.30947	-1.57215	1.11446
1626050_at	Octbeta1R	8.01529	8.08695	7.36514	7.81662	8.33223	8.16585	-0.291492	0.718403	0.868193	-0.542058	0.768736	-0.487571	1.49509
1636887_s_at	CG11247	9.43956	9.50088	9.05559	9.33375	9.63033	9.54713	-0.0829916	0.747579	-0.410511	1.05712	0.065162	-0.326577	0.621889
1632424_at	CG13995	8.54142	8.57752	8.05301	8.40355	8.81676	8.66208	-0.238421	-0.063949	0.72415	-0.225532	0.212996	-1.13058	0.218719
1638414_a_at	Bmcp	8.54821	8.63756	7.01036	7.91756	8.9165	9.08347	1.29964	-0.188271	0.61915	-2.87876	-1.24265	1.30279	-2.20987
1637150_at	CG13928	11.0906	11.0804	10.7389	10.9807	11.2708	11.2265	-0.243244	-0.993971	1.33378	0.104471	0.458672	-1.44334	1.13054
1635546_a_at	na	4.3653	4.31463	3.97946	4.20596	4.53961	4.45602	-0.191738	0.959184	0.796338	-0.976413	0.413349	0.64828	0.294148
1636418_s_at	Hcf	5.8878	5.87567	5.09169	5.59534	6.33348	6.0395	-0.160446	0.995693	-0.608047	-1.77555	-0.0949131	-0.351818	0.022679
1639783_s_at	Rox8	9.44449	9.44975	9.04422	9.30773	9.67932	9.49164	-0.373135	0.485188	-0.600299	0.253994	-0.0664109	-0.440526	-0.313893
1640058_at	CG8216	9.27903	9.30272	8.56676	8.96623	9.72793	9.47366	0.147117	0.863279	1.58026	-0.783486	1.43559	-1.79323	1.57516
1627818_s_at	Gad1	11.5154	11.6209	11.0988	11.3886	11.7725	11.7866	-0.0972998	1.12813	1.28614	-0.889978	0.739186	-0.36629	1.64866
1632075_at	CG15894	4.10106	4.17237	3.90301	4.0611	4.2388	4.24621	0.298574	0.870566	1.39022	-1.86651	-0.114744	0.00485628	0.28438
1637705_at	ewg	6.93364	7.04009	7.00807	6.71416	6.73172	6.51952	0.39354	-0.209381	0.454262	-0.881904	-1.2807	0.762061	-1.4775
1639761_s_at	Ggamma1	12.1637	12.2919	11.8657	11.9459	11.9202	11.9305	-0.233457	0.0111299	-0.0647293	0.259763	-1.44572	-0.726449	-0.251536
1641448_a_at	Dg	7.45133	7.59864	7.03511	7.30585	7.70454	7.75505	-0.365455	0.0223192	0.402853	0.266794	0.29842	-0.459963	-0.188294
1623605_a_at	cbt	10.206	10.725	8.97809	9.89608	10.9878	11.0495	1.01503	0.697889	-0.47497	0.556733	-0.319495	-0.206741	0.287929
1633983_a_at	CG42268	10.6324	10.7736	10.2177	10.4564	10.8609	11.0167	0.187181	0.368573	0.479222	0.0751748	-0.206327	-0.0989995	0.490652
1634447_at	CG31140	11.083	11.1455	10.4582	10.7544	11.4671	11.4341	-0.312821	0.0751627	0.474835	-0.292418	0.913127	-0.181419	1.39698
1631554_at	CG42492	10.9927	11.1854	10.3514	10.7572	11.5255	11.4382	-0.407295	0.344507	1.17533	-1.70447	-0.351994	0.267019	0.574515
1632972_at	Nep3	8.69198	8.84008	7.95459	8.44811	9.18781	9.07551	-0.201606	0.293024	0.895676	-1.52064	-0.658528	-1.25286	0.984129
1636851_at	CG1722	6.28541	6.24571	5.75979	5.98972	6.49993	6.549	2.44737	-2.05466	1.19158	-1.76068	-0.404179	2.86992	-0.0337773
1633726_s_at	CG14082	3.97336	4.03896	3.68156	3.89295	4.12004	4.12565	-1.0233	1.05137	1.23475	-0.923332	0.198572	-0.179532	1.10321
1636788_a_at	loqs	9.88611	9.90662	9.65408	9.81919	9.99193	10	0.754393	-0.905052	-0.4684	1.19086	-1.62493	0.204179	-0.458149
1640596_a_at	tty	5.24748	5.2984	4.9377	5.15605	5.35254	5.40613	0.0755875	-1.29447	0.833167	-1.7799	-0.0728752	0.132417	-0.280551
1637632_at	CG12194	9.35764	9.50512	8.83211	9.21226	9.56471	9.70483	0.0479624	1.32833	0.0778659	0.0431578	0.858886	0.459932	0.957117
1640640_at	Cirl	8.88821	8.92969	8.34005	8.76874	9.04601	9.0484	-0.057885	-0.509454	-1.79657	-0.356486	0.271392	-0.112762	-0.134532
1635021_at	disp	7.75989	7.89012	7.48807	7.73308	7.91146	7.94913	-0.686219	0.49175	-0.453292	-0.215097	-0.163085	-0.40724	0.37923
1640733_at	CG14321	6.98142	7.24368	6.53569	6.91694	7.25139	7.34789	-0.741542	1.41073	0.165842	0.913875	2.3282	-0.447479	1.52783
1634163_at	futsch	4.40614	4.56368	3.8922	4.32951	4.57001	4.74385	0.00593905	1.06748	1.09131	-0.885616	-0.313247	-0.539933	0.258687
1635683_at	CG6136	5.29612	5.45598	4.85921	5.25435	5.46959	5.62877	-2.14879	-0.726044	-0.133538	0.399828	0.0117794	-1.53162	0.0447245
1633986_at	CG5466	8.26165	8.4037	7.92505	8.20612	8.58737	8.42963	0.256702	-0.0411165	-0.215669	-0.0679977	-0.108209	-0.218982	0.336017
1634184_a_at	jp	6.55589	6.71804	6.22086	6.5148	6.87716	6.69988	-0.319686	0.31057	0.914921	0.264628	0.610438	-0.343068	1.76335
1639574_a_at	rdgB	8.52721	8.46516	8.1362	8.24897	8.85613	8.22702	-0.583371	-0.0980665	0.0293386	-1.74674	-0.159778	0.75686	-1.3045
1627197_at	Rop	8.83894	8.96454	8.45994	8.70367	9.04543	8.89452	-0.434685	-0.26385	-1.09739	0.58715	0.10969	-0.701028	0.10789
1640598_s_at	l(3)neo38	9.643	9.83324	9.06227	9.49646	9.99915	9.78497	-0.157603	0.324461	0.738397	0.111857	0.439956	-0.0764697	0.288999
1639292_at	Frq1	9.25002	9.62968	8.68763	9.22399	9.64007	9.62208	-0.164772	0.307935	1.52891	-1.43674	-0.0439643	-0.000733903	0.323302
1632015_at	beat-Vc	4.60845	4.76404	4.25267	4.56769	4.82263	4.80496	-0.880876	0.172944	1.32022	-0.269514	0.726566	-0.742069	1.13156
1625748_s_at	par-6	9.69783	9.93212	9.35344	9.6263	9.98349	9.90766	-0.319385	0.0782859	-0.18738	-0.400843	-0.791289	1.31953	-1.57367
1630169_a_at	Sap47	11.4995	11.7517	11.1424	11.4444	11.7868	11.7098	-0.360087	-0.696128	0.553574	-0.341466	0.362891	-0.537385	0.931091
1636781_at	CG2144	7.68435	7.83862	7.42287	7.71627	7.95883	7.94116	-0.313175	0.785944	-0.910948	0.0071791	0.199851	-1.70044	0.652196
1625711_at	CG44098	7.00789	7.45355	6.44029	7.16338	7.6722	7.71323	-0.744	0.666928	1.05341	-0.685587	-0.0181439	-0.0686232	0.711738
1626336_at	dnr1	6.62147	7.23688	5.86382	6.79657	7.48109	7.51338	-0.457168	-0.790747	1.04601	0.113352	-0.599324	0.445589	-0.634236
1631782_at	CG14312	6.90652	7.05741	6.50234	6.98207	7.17788	7.26332	1.01479	-1.54602	-0.502883	0.0599403	0.940676	-1.03755	-1.94997
1633074_a_at	Moe	11.8099	11.9588	11.5258	11.9256	12.0886	12.1337	0.156304	-0.399148	1.46543	-1.12355	-0.528717	0.501421	-1.65573
1638478_at	CG1231	6.69058	6.87648	6.29852	6.86411	7.04358	7.12306	0.0734059	-0.14437	-0.450556	-1.32306	1.29745	-2.56984	1.2605
1629733_at	Lim1	8.07988	8.33415	7.38084	8.02665	8.46842	8.59158	-0.918091	0.491388	1.444	-1.40726	-0.375082	-0.728045	1.54355
1638730_at	Hsp67Ba	5.74792	5.88165	5.30501	5.74405	6.02136	6.07677	-0.0578591	1.01165	1.26226	0.75392	0.453053	0.863245	1.66466
1635661_at	CG14777	10.1972	10.3719	9.16296	9.93604	10.7825	10.7466	-0.654226	-0.624517	0.698487	0.196454	-1.36911	-0.117467	-0.994474
1637894_at	CG14509	9.99364	10.0043	9.52429	9.89516	10.3063	10.1559	-0.348622	0.831557	1.05104	0.220953	0.27032	-0.610454	1.61713
1639221_at	dan	5.87055	5.90531	5.5055	5.82145	6.15479	6.03386	0.972328	0.31374	1.17608	-0.144067	0.554037	-1.52095	1.78817
1641077_at	CG30158	8.85868	8.91909	8.37933	8.73971	9.21057	9.10832	-0.917431	0.956237	1.26055	0.337676	0.772769	-0.853458	1.74236
1626751_at	CG4603	9.07999	9.11236	8.93218	9.07547	9.18101	9.14649	2.27842	-0.508553	-1.0426	1.02753	0.69268	0.64216	-1.07796
1632360_s_at	CG31038	5.40763	5.4915	5.0722	5.41301	5.64633	5.5629	-0.115569	-0.0375604	1.49898	0.0800997	-0.945981	0.388226	-1.00872
1641362_at	CG13759	5.69598	5.78944	5.38587	5.72292	5.93344	5.8645	-0.100104	0.131422	1.33384	-0.658054	1.68132	-0.447265	0.77667
1623150_at	RpLP2	13.5069	13.5596	13.353	13.4937	13.6366	13.5901	-1.53878	-1.37305	-0.739333	2.9787	-3.45101	0.756013	-0.0807383
1623712_at	CG10132	7.4634	7.39119	6.94784	7.39041	7.61946	7.59672	0.901302	-0.741241	-0.48708	0.108756	0.710462	0.130741	0.970693
1626053_at	robo3	4.89797	4.51605	4.48251	4.56344	4.77062	4.68651	-0.289655	0.42713	1.12309	0.566087	1.379	-1.24642	1.62461
1636491_at	CG3955	8.91113	8.86916	8.46596	8.7415	9.0667	9.18761	0.206901	-1.31883	1.13476	0.0898321	-0.253149	-2.2491	2.25625
1628651_a_at	Nf1	7.19175	7.43233	6.68941	7.20692	7.81312	7.59741	-0.1131	0.855558	-1.35543	-1.55427	1.21978	0.224409	0.365007
1630025_at	CG2865	7.76631	7.88266	7.46149	7.77352	8.13808	7.99696	0.0664748	-0.934244	1.52968	-0.915963	-1.10992	0.677834	-1.22421
1634462_at	CG3822	7.50764	7.54647	7.34493	7.48939	7.69615	7.6203	0.829685	-0.220491	0.796703	-0.757394	2.25301	-0.29514	1.54352
1624850_at	CG3556	9.01676	9.1973	8.51504	8.98775	9.6209	9.29089	-0.450433	0.781489	0.985251	-1.40657	0.528253	0.87431	0.103883
1625922_a_at	CG10508	7.4865	7.55228	7.14172	7.43534	7.84709	7.65669	-0.203185	-0.558933	-0.221242	0.354618	1.95997	-0.762667	0.256797
1639842_at	CG14314	6.06592	6.18178	5.55823	6.06051	6.49317	6.37253	0.744892	0.464285	-0.587728	0.047947	1.64512	-1.08425	0.299962
1637110_at	CG3618	8.96803	8.99873	8.64475	8.96693	9.21157	9.10698	-0.347754	1.19388	-0.267002	0.510019	1.0761	-0.77149	0.457891
1626619_at	CG9919	9.37447	9.38719	8.91556	9.27617	9.76926	9.56505	-0.328084	-0.758988	0.458917	-1.19723	0.246196	0.284633	-1.45909
1629277_at	CG31475	7.03931	7.01622	6.68883	6.96001	7.37356	7.17386	0.118803	1.06059	1.47927	-0.349036	-0.379492	0.264682	0.631583
1632622_at	nAChRalpha7	7.59676	7.53423	6.85964	7.30637	8.31954	7.95017	-0.504418	-0.361709	1.58839	-1.71924	-0.492975	0.275521	-0.486956
1634993_at	CG40498	8.63565	8.6325	7.98118	8.40001	9.20297	8.94715	-0.190452	0.507775	1.08516	-2.66974	0.0475457	0.205479	0.902248
1625883_at	cmpy	4.71308	4.7653	4.33691	4.58175	5.11378	4.86982	-0.62561	-0.376247	0.954012	0.726017	-0.057531	-0.28496	1.55182
1638725_at	kek3	4.15677	4.28508	3.62102	4.0308	4.79194	4.43365	0.45366	0.870943	0.847926	0.215748	0.699753	-1.27173	1.43411
1640741_at	CG13001	5.53845	5.55733	5.1727	5.43525	5.89924	5.67872	0.657337	-0.613235	0.093129	-0.0129705	-0.297235	1.27338	-1.63112
1632943_a_at	bru-3	9.51246	9.62521	9.01873	9.33703	10.0727	9.81273	-0.466414	1.64158	1.09698	-0.402037	0.701308	-0.109285	1.40861
1633852_at	fne	10.12	10.2485	9.53232	9.90641	10.7192	10.4581	-0.438506	0.856269	1.74826	-2.50335	-0.464286	0.674609	-0.381312
1634578_at	CG30419	4.75149	4.83955	4.48542	4.81706	5.20144	4.97137	-0.202784	0.919471	1.29612	0.238449	0.852201	-1.37508	1.75611
1625922_a_at	CG10508	7.4865	7.55228	7.14172	7.43534	7.84709	7.65669	-0.203185	-0.558933	-0.221242	0.354618	1.95997	-0.762667	0.256797
1635638_s_at	Tomosyn	10.7869	10.788	10.5682	10.8163	10.9759	10.8831	-0.370115	-0.365999	0.351185	-1.90321	-0.623042	0.671026	-1.04059
1624523_at	CG32683	7.61707	7.97609	7.07072	7.62416	8.28631	8.20889	-0.5106	0.97728	1.61479	-1.86115	0.00509506	-0.211112	0.286394
1629804_s_at	CG6329	9.83136	10.2808	9.30483	9.77981	10.5742	10.5068	-0.453239	-0.225076	1.34924	0.000782037	-0.68195	-0.837767	0.806319
1625827_s_at	gw	10.8302	10.9948	10.6329	10.8839	11.2295	11.1802	0.132062	0.225648	-0.679337	-0.643524	-0.0840117	1.11907	-0.209005
1635851_at	rdgA	5.66967	5.97238	5.6962	5.85866	6.11908	5.81123	-0.458246	0.672156	1.48925	-1.60253	-0.669936	0.755454	-0.550097
1625569_at	CG7565	6.30735	6.44414	6.12304	6.3328	6.60991	6.54134	0.365226	0.0523553	-1.2117	-0.450645	1.25344	-2.04563	0.387121
1630434_a_at	CG31064	8.44501	8.56571	8.01795	8.33566	8.98394	8.80848	0.538737	-0.198796	0.0879591	-0.704623	0.77647	-0.0577128	1.24191
1636074_at	beat-Vb	7.35808	7.46917	6.97711	7.27459	7.83197	7.66257	0.173036	0.613561	1.36196	-1.13727	0.772764	0.286528	0.696456
1631498_a_at	fru	9.15465	9.24253	8.33458	8.86704	10.0076	9.76208	-0.041663	0.455079	1.27638	0.110328	0.752906	-0.567808	1.38311
1622947_s_at	porin	11.8839	11.9637	11.6729	11.8341	12.1751	12.1205	-0.194239	-0.123095	-0.18107	0.94238	0.353359	0.976537	0.0984443
1641403_at	CG14967	8.60319	8.69883	8.34144	8.51589	8.98873	8.89282	-0.626433	-0.0262919	-1.48743	-0.691793	0.429305	-0.965211	0.241187
1640163_at	Fas2	7.00926	7.01261	6.73092	6.71077	6.78196	6.61855	-0.233422	0.807157	1.41285	-1.04623	-0.410345	0.363501	-1.16568
1638202_at	CG34356	3.78225	4.01812	3.68188	3.80347	4.19146	3.80422	-0.19095	0.796424	1.21068	-0.554864	-0.0535835	-0.146901	1.18797
1631662_a_at	Ank2	9.7358	8.50401	8.80729	8.45162	9.07316	7.93715	-0.108081	-0.150192	1.21137	-1.2272	0.232605	-0.730526	0.901039
1630961_at	CG17193	7.39488	7.54235	6.85283	7.28494	7.89952	7.8967	-0.567969	1.06506	1.1842	-0.86513	1.3251	-0.838532	1.53704
1623746_a_at	PICK1	7.88097	7.98953	7.27219	7.76635	8.31075	8.30908	0.793057	0.979514	0.464568	-0.134297	0.263421	-1.44295	0.424187
1629010_at	rho-5	7.63504	7.73796	7.2218	7.60018	7.92455	7.98918	0.246923	-0.406161	-0.108858	-0.0568607	0.54817	-0.232933	0.584959
1624435_at	Tsp42Ej	11.4401	11.5823	11.0572	11.4479	11.8375	11.8027	-0.139285	-0.0439132	0.939603	0.388195	-0.280528	-1.47092	0.716326
1625533_at	bsk	10.5008	10.5918	10.1721	10.4916	10.7864	10.7747	-0.122413	-0.164054	-0.592901	-0.229207	0.348636	0.375127	-0.0534244
1623037_a_at	kcc	11.365	11.5012	10.9672	11.3652	11.8034	11.7706	0.3487	0.988515	-0.0929272	-2.01273	-0.235477	-0.00693001	-0.649904
1639825_at	comt	10.9691	11.0853	10.5698	10.9384	11.4165	11.3514	-0.0187162	0.635511	-0.401547	-1.29691	-0.291833	-0.111051	-1.53389
1637945_at	mbl	4.87739	6.301	3.25857	3.71657	4.34207	5.79495	-0.484521	0.7424	1.23792	0.0118012	0.803889	-0.63853	0.832551
1636954_at	NetB	8.47741	8.46874	7.72854	8.22495	9.02209	8.92988	-0.195212	0.581232	1.5054	-0.764168	-0.689144	0.133048	0.0964886
1638464_a_at	qtc	9.85833	9.85847	9.46494	9.7373	10.1314	10.096	-0.386961	-0.49649	0.548535	-0.361542	1.05482	-0.118204	0.659969
1637681_at	CG3253	6.26359	6.25957	5.66162	6.15682	6.64644	6.62345	1.86193	0.543843	0.622218	-0.774098	0.664918	-1.37176	-0.308003
1641041_at	CG18467	7.89521	7.946	7.30743	7.82985	8.34303	8.29644	-0.0132551	-0.132494	1.48786	-0.174079	0.573962	0.547483	-0.599046
1636312_at	CG12038	8.43865	8.39024	7.92752	8.28876	8.72057	8.77693	-0.746854	-0.25103	0.113115	0.181976	1.95241	-0.0568176	1.17504
1631372_a_at	TfAP-2	6.96367	6.76556	6.34774	6.82984	7.38447	7.31629	-0.379328	0.504656	1.13152	0.353162	1.01745	-0.705158	1.982
1637601_at	CG7739	9.83213	9.78581	9.69675	9.80225	9.93222	9.90608	0.985176	0.673006	-1.74483	0.788676	1.36669	-0.6786	-0.25057
1624151_a_at	Ccn	9.05901	9.00429	8.70837	9.04967	9.34267	9.28475	0.611867	1.49263	1.28756	-0.0511418	0.218286	-0.478621	1.38634
1638673_at	AP-1-2beta	10.3676	10.2922	10.026	10.265	10.5643	10.4742	0.128029	0.785317	-1.43661	1.1305	-0.568069	1.28124	-1.35061
1627849_at	CG11456	7.07597	7.09681	6.88223	6.98864	7.23644	7.15438	-0.336957	-1.46693	-0.5677	-0.419906	0.519825	-0.538454	-0.00705849
1639640_at	CG32485	8.06188	8.15759	7.53475	7.82489	8.53562	8.31066	1.22536	-0.187097	-0.84801	0.269672	-0.580853	1.57146	-0.493127
1628083_at	Dhit	9.39484	9.42511	8.93129	9.19242	9.78779	9.61156	-0.0181233	0.678199	0.802798	-0.786837	0.310415	-1.02154	0.232144
1628684_at	Teh1	6.02279	6.17509	5.4413	5.77169	6.6168	6.40536	-0.00424258	-0.20396	1.52249	-1.13934	0.587005	0.0216386	0.918656
1634863_at	CG33107	6.73351	6.77157	6.45723	6.583	6.97411	6.88908	0.814583	-1.33825	-0.19969	-0.481869	-0.262579	-0.00857835	-0.29572
1623040_at	CG4449	7.42977	7.45059	7.20091	7.29841	7.64328	7.51827	-0.444743	-0.711286	-0.669192	-0.196259	0.6562	0.100722	-0.892977
1630563_at	CG6006	5.51465	5.60646	4.65321	4.9533	6.40618	5.84896	0.428409	0.0919993	0.999628	0.0778866	-0.530626	-0.207126	1.47145
1641186_at	Octbeta2R	4.7444	4.74351	4.18193	4.42655	5.23422	4.90197	0.100008	0.354889	1.13576	0.245589	0.2386	-0.416095	0.960539
1628358_at	Tob	9.62892	9.84863	9.04272	9.14357	10.3251	10.0107	-0.326805	-0.499399	0.793912	-1.42689	-0.0387658	1.11685	-1.05558
1640019_at	S6kII	7.844	7.95286	7.40558	7.53522	8.34295	8.09817	0.467999	-0.347385	-0.165892	-0.808901	-0.996829	0.651645	-1.34087
1633370_s_at	Evi5	9.45254	9.70539	8.91734	9.19733	9.96859	9.85888	-0.282387	-0.499432	1.06884	-1.08353	-0.551825	0.421904	-1.39931
1637687_at	ct	7.196	7.42279	6.8516	7.02911	7.63507	7.49232	0.0309707	0.0308923	1.44104	-0.83299	-1.06987	0.259344	1.2905
1639862_at	Eaat2	11.1568	11.3194	10.6805	10.9774	11.5212	11.41	0.173713	0.517758	1.13245	-0.408041	0.39994	-0.866814	1.17479
1629823_at	CG4230	5.59556	5.76919	5.04203	5.32676	6.11578	5.91028	0.472568	-0.212685	-1.1472	-0.483103	0.0838776	-0.926414	0.43738
1634563_at	CG3764	8.3881	8.47699	8.00128	8.20299	8.72502	8.56841	0.151463	0.187473	0.886224	0.0833929	0.734297	-0.320117	0.210604
1628651_a_at	Nf1	7.19175	7.43233	6.68941	7.20692	7.81312	7.59741	-0.1131	0.855558	-1.35543	-1.55427	1.21978	0.224409	0.365007
1635963_a_at	CG7990	8.944	9.07889	8.52083	8.69504	9.30433	9.15058	-0.172481	-1.34891	1.00932	-2.02328	0.398079	0.445691	-0.23259
1632187_at	CG9646	8.50617	8.65589	8.16141	8.36521	8.87483	8.68276	0.175004	1.85398	-0.750863	-0.316725	-0.0946724	-1.46068	0.177839
1632248_s_at	CycG	12.3057	12.4326	12.0171	12.1934	12.5798	12.4532	-0.271422	0.210368	0.446585	0.823004	-0.663898	0.19781	-0.295442
1638700_at	Alk	9.31283	9.60458	8.7537	9.16765	9.92132	9.66079	-0.330452	0.875714	0.802517	-0.177557	0.45816	-0.363867	1.53705
1625633_a_at	Argk	12.2809	12.3844	12.0268	12.185	12.5846	12.4232	0.46545	-0.12607	0.802434	0.459267	-0.86954	-0.100934	-0.200811
1623977_at	nvy	7.40018	7.48089	7.11255	7.24865	7.77165	7.64431	-0.718995	0.118833	0.982192	1.14552	0.742671	-0.735507	1.70955
1638984_s_at	CG17816	8.81953	9.09169	8.23384	8.57454	9.6154	9.40354	-0.29777	0.32358	0.864075	-0.189629	0.495183	-0.568971	0.955955
1634771_a_at	CG8184	8.05218	8.44294	7.41261	7.67954	8.98513	8.70607	0.480904	-0.00214256	-1.17752	-0.980534	0.258053	0.0812006	-1.33952
1623755_at	Ten-a	9.34166	9.5284	8.77133	9.06937	9.88232	9.81461	-0.228835	0.823146	1.56917	-1.51577	-0.257462	0.895251	0.0980633
1631698_s_at	CG16833	8.49122	8.64889	8.08366	8.30195	8.94537	8.90049	-0.0774852	0.292378	-0.239283	-1.0969	-0.0130345	-1.32264	-0.244296
1628265_a_at	CG42540	7.63729	7.99862	6.91679	6.78801	8.71673	7.92427	-0.243362	-0.306207	1.16776	-0.268211	1.04929	-0.377273	1.26999
1640162_at	CG43729	9.99357	10.13	9.59845	9.63966	10.4749	10.1365	-0.436954	1.23361	1.19893	0.407773	0.900957	-0.466294	1.60348
1634021_a_at	Psi	7.03367	7.21546	6.65889	6.66633	7.61846	7.28133	-0.180589	0.250206	-0.530655	-0.514883	0.942393	-0.802063	0.000563816
1628462_s_at	RhoGAP1A	8.28906	8.43088	8.08676	8.15634	8.62982	8.4233	0.255906	-0.207172	0.436544	-1.56983	-0.385641	0.648893	-1.4132
1633583_at	GluRIA	6.78533	6.98457	6.53419	6.74279	7.19205	7.00478	0.0803117	0.198938	1.30111	-0.0693848	1.13006	-0.742751	1.87104
1629767_s_at	Src42A	9.83411	9.90196	9.70345	9.79951	10.0538	9.899	-0.40985	0.540573	0.98187	0.261066	0.79313	0.594704	-0.234586
1636199_at	dpr15	6.48105	6.67426	6.14442	6.3451	6.81209	6.58498	0.164189	1.16261	1.1323	0.111367	0.780584	-0.481264	1.44571
1638314_at	Glut4EF	9.05887	7.86632	7.85875	7.82041	7.7941	6.81762	-0.17171	-0.168442	0.932069	0.229935	-0.739543	0.601886	0.231955
1640163_at	Fas2	7.00926	7.01261	6.73092	6.71077	6.78196	6.61855	-0.233422	0.807157	1.41285	-1.04623	-0.410345	0.363501	-1.16568
1625515_a_at	sd	9.53465	9.78187	9.24994	9.55674	10.0224	9.74454	-0.567316	0.376181	0.921532	-0.742512	-0.459358	0.603457	-1.57889
1632964_at	pirk	6.47136	6.36281	5.98928	6.17614	7.00874	6.62618	1.58462	-2.35624	1.46437	1.12871	-0.690196	-0.548267	0.0738842
1623755_at	Ten-a	9.34166	9.5284	8.77133	9.06937	9.88232	9.81461	-0.228835	0.823146	1.56917	-1.51577	-0.257462	0.895251	0.0980633
1641095_at	FoxP	7.51855	7.46594	6.88132	7.11643	7.73809	7.29703	-0.419164	-0.202499	1.2974	-0.473382	0.033548	-0.207494	1.20473
1640533_at	PVRAP	6.88208	6.84514	6.32912	6.62528	7.38663	6.99765	0.252277	1.07541	1.30318	-0.606207	0.648963	-1.02172	1.10085
1634495_s_at	lola	7.54878	7.52991	7.07715	7.22104	7.70259	7.14773	-0.0716189	0.973243	0.0180375	-0.607047	0.761793	-0.529194	-0.0979271
1637687_at	ct	7.196	7.42279	6.8516	7.02911	7.63507	7.49232	0.0309707	0.0308923	1.44104	-0.83299	-1.06987	0.259344	1.2905
1631430_at	Cdc27	7.88334	7.76228	7.60654	7.67845	8.12113	7.88253	0.391104	0.3099	-1.7045	0.54761	1.00594	0.0641257	0.232363
1633612_at	ps	5.59588	5.54989	5.02537	5.16858	5.4472	4.88661	-0.461413	0.436996	0.617609	0.326324	-1.2965	0.207177	-0.0126273
1629409_s_at	SF2	9.01118	8.88785	8.72533	8.87464	9.23293	9.02535	-0.413488	0.0334772	-0.764019	-0.570395	0.195291	0.130187	-0.318724
1633274_at	Fgop2	7.88005	7.77418	7.7055	7.78957	8.00855	7.90461	-1.39074	-0.384061	-1.94899	1.99412	-1.58532	0.662854	-0.465236
1627816_a_at	CG32264	10.4639	10.3024	10.0231	10.2007	10.8948	10.6691	-0.219976	0.778937	1.21906	-0.00669821	-0.793025	-0.0424957	0.145168
1638336_at	Dh44-R1	6.84467	6.66078	6.43074	6.56211	7.19671	6.94786	1.24392	0.684122	1.12348	0.27765	0.319829	-0.107683	1.60449
1635495_a_at	Dop1R2	7.52653	7.29367	7.10376	7.20979	7.91921	7.70718	-0.0676144	-0.0538895	1.50679	-0.274765	1.35029	-0.702254	1.59014
1636216_at	brp	7.401	7.16018	6.97586	7.05204	7.74894	7.51851	-0.355808	0.796289	1.02247	-0.0222293	1.35054	-1.26097	1.83939
1639016_at	CG8206	9.9725	9.71198	9.4538	9.65221	10.2844	10.0947	0.0709642	-1.13088	1.02563	1.07607	-0.4772	1.21474	-0.834364
1637892_at	CG12594	5.46443	5.65947	5.10615	5.39816	6.25797	5.9203	-0.292649	1.67969	1.04716	-0.259174	0.597086	-0.482301	1.3652
1624547_s_at	B52	6.50477	6.79365	6.01643	6.374	7.76137	7.31795	-0.339607	1.09305	-1.02645	-0.458968	-0.287311	0.214799	-0.17981
1629086_s_at	SdhA	11.45	11.5868	11.2992	11.459	11.8166	11.6751	0.0429707	-0.603885	0.15026	0.872151	0.0349826	-1.07357	0.151502
1635475_at	corn	7.09268	7.62516	6.97271	7.42206	6.93287	7.22708	0.264285	0.286418	0.806587	0.737232	0.692508	-0.244155	0.628701
1633370_s_at	Evi5	9.45254	9.70539	8.91734	9.19733	9.96859	9.85888	-0.282387	-0.499432	1.06884	-1.08353	-0.551825	0.421904	-1.39931
1628450_at	Nplp1	8.6537	8.59469	8.24353	8.33812	9.28949	8.88867	-0.260401	0.963322	1.05122	0.00920847	0.577007	-0.776946	1.1341
1633370_s_at	Evi5	9.45254	9.70539	8.91734	9.19733	9.96859	9.85888	-0.282387	-0.499432	1.06884	-1.08353	-0.551825	0.421904	-1.39931
1641339_at	CG10137	7.85492	7.84558	7.67994	7.74204	8.1572	8.01525	0.487738	-0.37887	-0.143419	-0.373748	-0.214779	0.34525	0.187764
1629186_a_at	AstA-R1	7.26914	7.42159	6.77195	7.01145	8.11131	7.75389	0.337637	-0.101942	1.66878	-2.36207	-0.291958	0.878168	-0.446011
1626996_s_at	br	6.46391	5.90718	6.06606	5.91064	6.47366	5.98522	-0.0413985	0.452926	1.67981	-1.03119	-0.484415	0.772622	-0.401832
1627736_at	Actbeta	8.52807	8.64321	7.8478	8.13908	9.53381	9.23181	-0.504926	0.189307	0.878911	-1.51734	0.678662	-1.21371	1.59016
1634980_s_at	CG42671	6.17014	6.17719	5.74999	5.8398	6.80018	6.51015	-0.158526	0.327849	0.156256	-0.298699	0.199757	-0.641238	-0.576335
1639052_a_at	CG12024	9.15314	9.16723	8.87283	8.96518	9.57587	9.3841	-0.515898	-0.680699	-1.56888	0.791635	1.71213	-1.30857	0.441387
1629700_at	mamo	7.90273	7.81973	7.20628	7.25646	7.62515	7.02301	-0.107112	0.537766	1.47388	-1.64995	-0.982409	0.955714	-0.776376
1641620_s_at	pod1	8.49345	8.49707	8.36681	8.41519	8.64897	8.56571	-0.31156	0.273698	-0.481824	-1.53163	0.106386	0.43535	-1.41552
1630981_at	CG2698	10.1369	10.1722	10.0131	10.0425	10.3528	10.2374	0.100992	-0.703142	-1.06334	0.169391	-0.448676	0.679937	0.0613544
1633115_a_at	C3G	8.69459	8.74535	8.43396	8.5156	9.08125	8.85235	-0.0373712	0.422128	0.657919	-0.7176	-0.781469	0.508872	-1.32983
1629290_at	Smox	9.59399	9.65722	9.34335	9.43074	9.95159	9.90364	-0.553649	-1.56814	0.207332	-1.32012	-0.715813	0.671031	-2.17424
1628373_at	CG32085	8.25297	8.22158	7.74156	7.90886	8.78399	8.80192	0.313168	1.11926	1.4182	-0.0310538	0.467406	-1.09428	0.902155
1629438_at	scaf6	7.9543	7.97552	7.60456	7.64274	7.9213	7.72666	-0.151662	0.623977	-1.42317	-0.126289	1.18748	0.566932	0.150276
1637280_at	LpR1	9.83703	9.94101	9.42388	9.54908	10.2598	10.3491	-0.0411857	0.282383	1.06557	0.157408	0.29262	-0.42632	1.45969
1625445_s_at	shn	9.64132	9.39474	9.50865	9.25937	9.57125	9.12651	0.51899	0.42157	0.741888	-0.283289	-0.541711	0.0145578	-0.0280147
1635644_at	CG33203	8.52143	8.49662	8.19866	8.27833	8.80446	8.78967	0.0390838	0.190406	0.984575	0.340754	0.827188	-1.27365	1.36632
1637386_at	rdgC	10.5461	10.5057	10.1898	10.4159	10.8298	10.8078	-0.544363	0.830981	1.1757	-0.142412	0.470385	0.614146	1.19942
1640415_at	CG3860	9.83618	9.82778	9.39301	9.66949	10.2452	10.194	-0.163945	1.47467	-0.925048	0.483273	-0.169321	-0.131419	0.193868
1626332_s_at	CG11486	10.5694	10.5341	10.181	10.3865	10.9084	10.824	-0.314543	-0.343954	0.587287	-0.226348	0.102637	0.044637	-0.316399
1637049_at	bi	7.92319	7.85673	7.10077	7.3861	8.51559	8.43005	-0.401244	0.176311	1.60996	-1.39946	-0.241283	0.544666	1.5139
1631579_a_at	fry	9.78108	9.61378	9.26665	9.48713	10.1579	10.0735	0.404683	0.0835752	-0.00271631	-0.496684	0.749868	-0.721847	0.49932
1637820_at	X11Lbeta	9.27948	9.18307	8.86501	9.02826	9.66507	9.56618	-0.177062	0.287256	1.44373	-1.62655	-0.120729	0.135359	0.108082
1627735_at	Glut1	8.2478	7.93618	7.04959	7.51262	9.13968	8.82309	-0.235386	0.168161	0.994942	0.194765	0.729466	-0.0875377	1.28454
1634331_at	l(2)k14710	8.98784	8.88705	8.58751	8.69836	9.23882	9.24731	-0.784423	0.103682	-1.23143	-0.658588	0.554195	0.0849851	-0.376714
1631676_at	CG4467	9.22778	9.16929	8.46436	8.81551	9.88018	9.56238	-0.271437	0.868523	1.00047	-0.336623	1.37363	-0.806814	1.81116
1631498_a_at	fru	9.15465	9.24253	8.33458	8.86704	10.0076	9.76208	-0.041663	0.455079	1.27638	0.110328	0.752906	-0.567808	1.38311
1639013_at	CG5027	10.0989	9.97473	9.63782	9.81497	10.4638	10.2492	-0.164852	-1.2396	-1.24762	0.0579425	0.0954255	1.91925	0.688101
1628496_at	dpr16	5.84246	5.87841	5.37164	5.52286	6.32095	6.1324	-1.61643	0.0320219	1.05448	0.768452	0.644815	-0.364648	1.49051
1633793_at	unc-13-4A	8.57325	8.58246	8.13863	8.26877	9.05433	8.89237	-0.0467377	0.792744	1.08121	0.0336802	1.09789	-0.487642	1.25406
1628015_at	Cngl	7.12499	7.42412	6.58779	6.78949	6.98515	6.36487	-0.264347	0.848806	1.55303	-1.90364	0.243328	0.30022	0.459341
1629983_at	CG1578	9.45802	9.34299	8.94727	9.00205	9.8524	9.6674	-0.186164	0.786058	-0.0168251	-1.07178	-0.60425	0.752558	-1.50907
1624798_s_at	Galphaq	8.3072	8.35713	7.44422	7.59521	7.12899	7.06351	-0.191512	0.52268	-0.165314	-0.269221	0.0740489	-0.517188	-0.128299
1640409_at	wit	9.03892	8.96522	8.62232	8.71312	9.43322	9.2393	-0.0166534	0.307343	-0.503872	0.452266	0.389846	-0.672977	0.27442
1628729_at	vvl	7.5151	7.55477	7.47933	7.16745	7.21385	7.13241	0.199465	-0.853003	1.12012	2.05791	-2.56823	1.86384	1.27048
1633012_at	CG3662	11.729	11.6614	11.4427	11.5014	11.8848	11.8245	-0.132308	-1.83032	-1.14869	0.860684	-0.395506	-0.640944	0.309055
1631568_a_at	sdt	10.0527	10.0054	9.52468	9.70107	10.4012	10.2237	-0.281603	0.629056	1.12415	-1.33859	-1.04634	0.477704	-1.14446
1636037_at	CG31195	4.06369	4.04768	3.59082	3.76782	4.41308	4.26734	0.125388	0.920675	-1.35507	-0.103249	1.02908	-0.086001	-0.303314
1629325_at	CG14446	11.2057	11.2375	10.9199	10.967	11.4659	11.4175	-0.019505	0.280098	-0.525836	-1.45356	-0.376495	0.14454	-1.37498
1636378_a_at	Syn	10.6596	10.6747	10.1768	10.2631	11.0779	11.0056	-0.360344	0.286807	1.09724	-0.139609	-0.113729	-0.540424	1.62839
1638819_at	CG31712	10.5879	10.5989	10.0892	10.2242	10.9707	10.9196	0.170403	-0.201786	-0.492946	0.512046	0.574302	0.128386	-0.105903
1625568_a_at	CG15111	9.52522	9.65766	9.3864	9.45882	9.73739	9.69517	-0.853822	-0.704986	-0.541333	-0.840469	0.192073	1.23371	-0.483129
1629880_at	grp	4.49823	4.99706	4.07142	4.26524	5.12312	5.05088	0.387243	-0.373347	0.901091	0.200349	0.78068	-0.518349	0.255435
1634931_at	CG6340	5.07595	5.27471	4.5272	4.79482	4.76267	4.31465	-0.230139	-0.994723	0.170102	-0.102054	-0.338793	-0.207608	-1.55699
1640596_a_at	tty	5.24748	5.2984	4.9377	5.15605	5.35254	5.40613	0.0755875	-1.29447	0.833167	-1.7799	-0.0728752	0.132417	-0.280551
1624304_s_at	Dsp1	8.85207	9.18315	8.63374	8.73545	9.24092	9.1219	0.204587	-0.252315	0.248465	0.00871963	-1.67004	0.865656	-2.1706
1629479_a_at	fok	11.1459	11.3934	10.9757	11.0712	11.4066	11.3376	-0.277424	-1.14417	1.29368	0.505887	-2.41056	0.684914	-0.791337
1634495_s_at	lola	7.54878	7.52991	7.07715	7.22104	7.70259	7.14773	-0.0716189	0.973243	0.0180375	-0.607047	0.761793	-0.529194	-0.0979271
1626054_at	shakB	5.17925	5.29376	5.03656	5.06954	5.33962	5.29095	-0.240699	0.722701	1.66261	-1.91364	-0.407744	0.411109	0.416595
1635035_at	CG9384	8.61251	8.85493	8.37428	8.42495	8.86507	8.8065	-0.306566	0.419668	-0.494641	0.0541229	0.0492306	0.723583	-0.415592
1626798_a_at	Bsg25D	9.36313	9.50574	9.18939	9.19601	9.51867	9.46471	-0.240589	1.01978	-0.958669	-0.14901	-0.715089	-0.833333	0.156688
1627434_at	CG43783	7.954	8.30051	7.72368	7.7374	8.30057	8.19269	0.902891	-0.852202	0.396627	0.00866297	0.402672	0.0337224	0.807192
1624145_a_at	isopeptidase-T-3	7.98141	8.12992	7.80527	7.83189	8.26591	8.2417	0.149442	0.113344	-1.02751	0.108355	1.04374	0.0584521	-0.493269
1624354_at	not	8.17838	8.31826	8.0334	8.06476	8.4579	8.37889	-0.551241	-0.337246	0.266622	-0.479103	1.27207	0.403466	-0.0519292
1632770_at	lap	6.7018	7.1377	6.26909	6.18357	7.36649	7.41647	-0.222198	0.170924	0.373785	-0.612323	0.364932	0.0737491	-0.0627053
1623091_at	CG43902	5.07148	5.60245	4.70699	4.60081	5.9368	5.60725	0.124784	-0.3473	1.56555	-1.62993	-0.14589	0.0422943	0.661931
1627735_at	Glut1	8.2478	7.93618	7.04959	7.51262	9.13968	8.82309	-0.235386	0.168161	0.994942	0.194765	0.729466	-0.0875377	1.28454
1641026_a_at	par-1	10.6496	10.5321	10.504	10.3105	10.5405	10.4495	0.268801	-0.446013	-0.446119	-0.00159724	0.157256	0.0675975	-0.258019
1623857_at	Ranbp16	8.89502	9.06053	8.64253	8.75951	9.19046	9.22808	0.217005	0.181437	-0.557298	-1.23493	-0.68324	0.454283	-1.23838
1631565_a_at	crc	12.269	12.3423	12.1334	12.2061	12.4005	12.4111	-0.0933583	-0.871045	0.094984	0.441514	-1.06207	0.0877049	-0.701156
1636721_at	Pc	7.7733	7.98217	7.65447	7.70431	7.95312	8.01179	-0.124562	-0.243791	1.16707	-3.17409	-1.70024	1.36593	-2.41918
1639116_at	Gpb5	6.45114	6.8082	6.3113	6.38372	6.70681	6.74872	0.228193	-0.856503	-0.727194	1.23469	-0.437572	2.17306	1.23089
1631554_at	CG42492	10.9927	11.1854	10.3514	10.7572	11.5255	11.4382	-0.407295	0.344507	1.17533	-1.70447	-0.351994	0.267019	0.574515
1636576_s_at	norpA	11.6628	12.3961	11.3392	11.9345	12.685	12.7305	-0.212143	0.44709	1.37517	-1.7559	-0.111767	0.853576	-0.419618
1633985_at	CG6364	8.53728	8.68843	8.33925	8.56786	8.81821	8.85406	0.207584	-1.87516	-0.521325	-1.00576	0.664973	-0.724194	-0.754809
1637771_s_at	CG7220	11.2246	11.5297	10.8092	11.3123	11.7819	11.8126	-0.104836	0.185496	0.149525	0.736809	-1.02617	0.278811	-0.232262
1631328_s_at	DnaJ-H	8.79718	8.92168	8.65839	8.79647	9.00969	9.00667	-1.51256	-1.27101	-1.08766	1.17331	0.344879	1.97231	-0.706573
1637945_at	mbl	4.87739	6.301	3.25857	3.71657	4.34207	5.79495	-0.484521	0.7424	1.23792	0.0118012	0.803889	-0.63853	0.832551
1630223_at	skl	5.80508	6.24118	5.55137	5.8775	6.40509	6.44155	-0.346047	-2.74378	1.35619	-0.967551	2.21782	-1.25214	1.54788
1626946_at	oc	6.71289	7.41683	6.16449	6.6362	7.57609	7.77046	-0.606584	-0.0529316	1.50683	-1.42681	-0.873426	-0.216914	1.34207
1631417_s_at	CG6282	9.29592	9.59192	8.90682	9.2698	9.69776	9.83721	0.0791415	0.995547	1.24759	-0.523024	0.651389	-0.819802	1.23088
1635710_at	CG42594	4.70582	4.89266	4.49362	4.67329	4.96161	5.08808	0.259858	0.712483	1.45033	-1.52124	0.234314	0.342762	0.346828
1633757_s_at	CG10188	9.5845	9.80774	9.43075	9.69823	9.85826	9.99187	-0.602244	0.0879818	-0.899711	-0.30325	1.20002	0.799824	-0.247482
1628352_a_at	Lon	8.08186	8.41632	7.77363	8.32047	8.52149	8.74208	1.06939	0.350606	-1.51039	-0.186507	0.37817	-0.118521	-0.0905751
1636718_s_at	CG4502	10.1075	10.3103	10.0041	10.2319	10.4443	10.3759	-0.0917009	0.107771	0.492192	0.0977704	-0.541368	1.04366	-0.0476792
1624157_at	CG8520	8.90606	9.28927	8.80365	8.98085	9.30054	9.28321	-0.0245162	0.484184	-0.798864	-0.0800326	0.358812	0.586329	0.485902
1640090_a_at	slgA	10.7359	11.0576	10.5144	10.7624	11.1907	11.1456	-0.310409	0.478325	0.339546	-0.678728	-1.00765	0.889949	-1.03014
1641118_at	Men-b	10.0425	10.2367	9.92166	10.0511	10.2952	10.2362	-0.385517	0.485725	-0.0757866	0.0659805	-0.512603	0.564188	0.239194
1634818_s_at	PMCA	8.1893	8.7357	7.77966	8.15206	8.33519	7.81679	-0.0836065	0.343861	-0.101364	-2.17891	-0.250283	0.589813	-0.213231
1636576_s_at	norpA	11.6628	12.3961	11.3392	11.9345	12.685	12.7305	-0.212143	0.44709	1.37517	-1.7559	-0.111767	0.853576	-0.419618
1628565_at	CG11454	7.94881	8.07806	7.72891	7.90427	8.12194	8.18399	-1.45736	-0.471359	-0.384098	2.32737	-0.118892	-0.695226	-0.0265828
1624180_at	Psf3	7.68233	8.05898	7.42488	7.71752	8.07266	8.16189	-0.608829	0.0835317	0.463597	-1.95644	-1.24614	2.13024	-1.54783
1628594_at	rut	5.73974	6.07327	5.43536	5.78635	6.04597	6.19605	-0.00872405	0.286211	1.04076	-1.36379	-0.724094	0.636548	-1.06523
1635714_s_at	fdl	8.25206	8.51737	7.92308	8.19971	8.54475	8.56006	0.297108	0.120747	0.560572	0.191923	0.254417	-0.232835	-0.125769
1626174_a_at	jdp	10.7815	11.0572	10.4683	10.7559	11.0267	11.0528	-0.405852	0.0468258	1.12288	0.823087	-0.126184	-0.874179	0.753736
1630911_s_at	eIF5	10.5175	10.784	10.3417	10.5593	10.776	10.7849	0.232695	-1.15033	0.446679	-0.15493	-0.844049	1.88048	-1.47675
1625862_x_at	CG40178	5.03834	5.09674	3.99786	4.25963	4.95638	3.78812	-0.464407	0.519518	1.33352	-3.31792	-0.0130697	-0.430279	0.712609
1641458_s_at	Eph	8.17706	8.39478	7.8026	7.90735	8.30852	7.98695	-0.13469	-0.0865197	-0.274871	-1.69747	-0.461508	0.708405	-0.134173
1632836_at	Tango13	8.83129	8.98203	8.61671	8.74765	8.72779	8.76604	-0.445699	-0.197059	1.26585	-0.626318	0.160545	0.514628	-0.965234
1634709_at	CG12402	6.17564	6.50234	5.47378	5.79557	6.27849	6.10838	0.0129898	0.100014	0.372339	-0.066022	1.22667	-1.86222	1.13218
1637687_at	ct	7.196	7.42279	6.8516	7.02911	7.63507	7.49232	0.0309707	0.0308923	1.44104	-0.83299	-1.06987	0.259344	1.2905
1625719_at	Atpalpha	12.7973	12.9591	12.3427	12.5996	12.9147	12.7381	-0.270075	0.135601	0.143565	-0.3303	-0.235286	-0.199448	-0.0940333
1637828_a_at	sif	11.5401	11.677	10.7009	10.9881	11.6631	11.7863	-0.157076	0.908719	0.849021	-0.0417784	0.890068	-0.531616	1.32698
1637552_s_at	shep	8.82555	8.8402	8.13178	8.04241	9.06523	8.88189	-0.304866	-0.435033	1.47529	-0.0317192	-0.0538941	-0.566857	0.743057
1641475_at	Syt4	11.279	11.3013	10.8291	10.8843	11.4306	11.2423	-0.326433	0.535531	0.661736	-0.57687	0.377127	-0.594121	1.33987
1630835_a_at	CG8079	6.59745	6.54272	5.96941	6.33577	6.71178	6.5618	0.458303	1.61761	-1.18808	-0.471859	0.858693	0.142978	0.503789
1628696_at	CG12643	8.20522	8.20446	6.36264	7.1428	8.36968	8.29878	1.36089	-0.946774	1.21742	0.120511	-2.28214	0.289929	-1.22926
1633225_at	CG32278	9.85708	9.96266	9.50685	9.73791	9.96747	9.95583	0.0333191	-0.0376468	-0.307338	1.27306	-0.301466	-0.00569457	0.553866
1631851_at	CG34354	5.45244	5.58317	4.52171	5.0765	5.72137	5.58942	-0.196908	1.04676	1.09914	-0.506869	1.19925	-0.631479	1.25478
1630004_at	beat-Ib	8.61713	8.62664	8.00279	8.34027	8.75145	8.64761	0.751285	0.156097	1.40407	0.0117725	0.304786	-0.108957	1.02549
1634093_at	CG32017	10.9624	11.1478	10.4004	10.6623	11.0628	10.9638	-0.314558	0.199319	0.823033	-1.76597	0.0651419	-0.123313	0.598034
1638558_a_at	Snap25	11.9254	12.1457	11.43	11.6179	12.0269	11.9465	-0.10985	0.613281	1.09836	-2.72504	-0.24586	0.337163	1.16214
1626057_a_at	CG9368	8.67148	8.79033	8.08202	8.31137	8.78306	8.64732	-0.596988	0.344828	0.400257	0.471438	-0.258988	-1.98735	0.204843
1632770_at	lap	6.7018	7.1377	6.26909	6.18357	7.36649	7.41647	-0.222198	0.170924	0.373785	-0.612323	0.364932	0.0737491	-0.0627053
1624033_at	Appl	11.6917	11.9446	11.085	11.4427	11.9552	11.8208	-0.231772	-0.424004	1.51076	-1.58721	0.0160306	-0.0498017	0.830744
1640729_s_at	nrv3	13.1819	13.3265	12.6904	12.987	13.3671	13.2468	-0.263578	0.567338	1.22363	-0.749876	0.0825428	-0.46543	0.61984
1624109_s_at	CG31522	9.89403	10.0437	9.32139	9.60573	10.0649	9.92332	-0.872095	0.941313	0.793581	0.695395	0.465303	-0.140179	-0.0221708
1628977_at	RYBP	7.16459	7.30886	6.73593	6.94548	7.33368	7.21996	0.0136907	-0.42342	-0.88011	-0.0236799	-0.0634066	-0.200431	-0.243372
1625838_at	Rab3	10.5412	10.7203	10.0591	10.2836	10.7491	10.669	-0.151691	0.0614879	0.730169	-0.124461	1.70362	-0.616874	1.1596
1624452_a_at	ple	5.98906	6.26572	5.39253	5.70397	6.23585	6.15538	-0.164935	-0.424501	0.718431	1.48987	-0.930427	0.227381	1.47724
1632226_at	Fie	11.1702	11.3214	10.6433	10.8926	11.4305	11.2504	0.453606	-0.686663	1.07591	-0.45834	0.220296	-1.12083	2.13371
1624889_a_at	Reph	9.59366	9.81876	8.62763	9.09805	9.78965	9.67233	-0.135384	-0.0755674	-0.0938232	0.42458	-0.598497	-0.770605	-0.0542513
1633415_at	dpr18	9.05875	9.16803	8.58907	8.79913	9.17466	9.11288	0.442703	-0.460726	1.11111	-2.46809	-0.718872	-0.17509	-0.306144
1625949_at	Gpdh	10.0761	10.2104	8.81266	8.97786	10.7328	10.4101	0.261462	-2.17785	-0.320884	0.801612	-0.900411	0.893648	0.835073
1641697_at	Nmdar1	7.41392	7.47428	7.06126	7.13238	7.63142	7.49273	0.0325491	0.708552	1.13449	0.0315925	0.936511	-0.363367	1.03863
1632889_at	dpr9	7.43221	7.79075	6.41287	6.53248	8.10427	7.70076	-0.106242	0.850623	1.29741	0.194515	0.162608	-0.46505	1.19688
1635684_a_at	unc-13	11.1256	11.2306	10.8261	10.8541	11.3134	11.1899	-0.271185	-0.487172	0.205362	-1.3678	-0.80727	0.279836	0.227575
1641378_at	phtf	8.71816	8.79809	8.22213	8.3966	8.90709	8.793	0.34734	0.397712	-1.32045	-0.374452	0.661024	-0.95715	0.651857
1632391_at	CG14234	8.65268	8.70125	8.1082	8.30762	8.81946	8.65506	0.375848	-0.645172	0.8859	-1.3458	-0.324211	0.498519	-0.583391
1630474_at	Rgk3	5.82283	5.8416	5.18968	5.3916	6.05539	5.9211	-0.0125141	1.13452	1.22831	0.474703	1.18275	-0.773714	1.82486
1639243_at	Spred	8.76202	8.73426	8.16298	8.3528	8.97711	8.86661	-0.147904	0.257901	0.304642	0.23991	0.403822	-0.987595	-0.40477
1624344_at	CngB	7.25356	7.28793	7.01895	7.10806	7.37203	7.27855	0.0943197	0.611552	0.129521	0.675224	1.49899	-0.485322	-0.0352878
1625981_at	Rab3-GEF	9.94011	10.026	9.38945	9.53905	10.2134	9.99885	0.0450616	0.877942	1.17651	-2.28108	0.0563031	0.078768	0.486109
1624834_at	CG14015	7.68651	7.73317	6.99545	7.26637	8.03807	7.7879	-0.562188	1.25035	-0.190922	-0.311238	2.10537	-0.672377	0.00931031
1628263_s_at	CG15236	9.27409	9.35053	8.79371	8.94743	9.47969	9.46699	0.187491	-0.73385	1.00191	0.656395	0.746111	-0.613823	1.6617
1634134_at	sff	9.04943	9.14873	8.52217	8.66131	9.24487	9.26071	0.0162061	1.05969	1.15079	-0.111131	0.654393	-1.38918	1.47747
1628005_at	chinmo	8.48304	8.66779	7.79604	7.99758	8.82533	8.7365	-0.180696	-0.273178	1.17008	-0.00443887	0.0450693	-0.753739	1.89805
1634436_at	AstC	10.8755	10.9845	10.2665	10.4581	11.1284	11.0482	0.659399	-0.00660684	1.03151	-0.914313	2.24903	0.00619156	1.25253
1624559_a_at	Mlf	10.6668	10.7266	10.3236	10.4672	10.7827	10.7773	-0.373061	-0.883484	-1.1589	-0.115241	0.332408	-1.41898	0.163685
1638445_a_at	SPoCk	11.4228	11.6028	10.9468	11.1352	11.7402	11.6135	-0.374223	0.250103	0.980021	0.432376	-0.443809	-0.01061	0.281135
1624838_a_at	sNPF	9.36164	9.60133	8.80384	8.9917	9.67057	9.6313	-0.0912209	0.832621	1.20074	0.189386	0.917579	-0.635689	1.60478
1629269_at	CG32204	7.85491	8.06742	7.3842	7.62404	8.21271	8.05348	-0.595382	1.01014	1.3005	0.413144	0.407354	-0.364858	1.6189
1633957_s_at	CG5316	8.07475	8.2056	7.78299	7.91847	8.27686	8.16924	-0.44249	-0.198233	-0.780111	0.498893	-0.473876	0.629498	-0.496949
1637987_at	eIF4G2	9.13877	9.32049	8.77371	8.92436	9.45494	9.3397	-0.209266	0.60478	-0.53001	-0.255815	0.516941	-0.640883	0.142498
1625349_at	beat-IIIc	6.47406	6.53487	5.96272	6.21428	6.70392	6.61349	-0.0408932	0.175628	1.06945	0.269664	1.12089	-0.403007	1.70007
1639186_at	mAChR-B	7.59611	7.72892	7.00117	7.33387	7.93618	7.75696	-0.909306	0.283946	1.04303	0.379651	0.473317	-0.607631	1.30527
1628651_a_at	Nf1	7.19175	7.43233	6.68941	7.20692	7.81312	7.59741	-0.1131	0.855558	-1.35543	-1.55427	1.21978	0.224409	0.365007
1630285_at	RhoGAP100F	9.36753	9.7607	8.60503	8.84185	9.76198	9.59543	-0.320383	0.716483	0.910698	0.358023	1.43689	-1.04565	1.42397
1632275_a_at	CG8671	5.6134	5.73409	5.34278	5.44093	5.73251	5.64819	-0.0856162	0.0804484	0.56173	-0.319147	0.564415	-0.467526	0.208097
1635501_at	p120ctn	10.8069	11.002	10.4103	10.5675	10.9745	10.8751	-0.166693	0.102777	0.410694	-0.783735	-0.657888	0.381987	-0.366207
1623670_at	CG14562	6.30809	6.41392	6.08702	6.12842	6.44103	6.34622	0.4471	0.238449	-0.692435	0.0682251	0.713873	-0.463045	0.31051
1628985_a_at	CASK	11.2423	11.3932	10.5466	10.7383	11.4421	11.2532	-0.360048	0.04682	0.364746	-0.0737009	0.947707	-0.327028	0.915419
1631378_at	beat-Ia	6.51873	6.66279	6.0536	6.17601	6.695	6.60798	-0.373804	0.886935	1.25605	-0.301244	1.15416	-0.786501	1.52333
1624726_s_at	P5CDh1	10.7289	10.8468	10.3679	10.4108	10.8642	10.7258	-0.226901	-0.179886	-0.356074	-0.321125	0.648968	0.635048	-0.665439
1639435_at	Ulp1	7.46489	7.56891	7.1811	7.15677	7.63317	7.48707	-0.403079	0.220484	-0.694531	-0.596685	-0.312991	1.04279	-1.399
1641518_a_at	spen	10.4448	10.7303	9.91035	9.90577	10.7432	10.7075	-0.218834	0.554365	0.386479	-0.4243	0.396318	-0.469406	-0.376556
1628888_at	Ptp36E	8.93289	9.14175	8.60967	8.68437	9.17023	9.00762	0.261008	0.859344	1.00393	0.352243	0.569781	-0.877827	1.29005
1633501_s_at	tws	9.3627	9.74035	8.92317	8.98179	9.75061	9.5167	-0.276982	-0.657878	0.566427	0.0487804	-0.312774	0.297757	-0.0543943
1641036_at	Snoo	4.45362	4.30692	4.20601	4.14856	4.09143	4.1641	0.100695	0.728874	1.46478	0.0971297	0.348893	-0.0430579	0.547929
1635967_at	qm	7.81396	7.96287	7.61342	7.61579	8.03791	7.87098	0.148416	0.0608705	0.563463	-0.0785458	-0.462188	0.384165	-0.163474
1627441_at	Oct-TyrR	6.13183	6.38695	5.64274	5.81121	6.4165	6.18277	0.338384	1.17417	1.21296	0.848165	0.978185	-0.552084	1.70076
1641226_a_at	mask	8.96012	8.48751	8.40518	8.17268	8.25857	8.09513	-0.138768	0.764782	-1.10034	-0.455532	0.78799	0.241809	-0.186731
1628688_at	CG12054	8.29493	8.09655	7.84561	7.752	8.45995	8.29321	-0.0463687	0.897546	-0.584936	0.448011	-0.558224	0.143355	-0.362224
1627713_at	CG8289	8.50185	8.70142	8.27418	8.36003	8.60224	8.61432	-0.951969	0.294594	-0.95329	-0.483634	-1.49701	0.456555	-1.49922
1629694_at	Pabp2	6.29468	6.62139	5.97413	6.12381	6.48425	6.48686	-0.109885	0.55921	-0.516496	0.546951	-0.206178	0.250912	-0.652762
1641671_at	Gasz	8.01908	8.25263	7.81488	7.94054	8.25764	8.2582	1.51137	-0.952701	-0.680611	-0.328026	-0.36163	-0.515516	-0.25067
1630075_s_at	2018-09-04	8.64085	8.94393	8.41186	8.548	8.86448	8.89416	-0.751476	-0.584708	1.37825	-1.01287	-0.596827	0.956563	-1.16688
1640235_at	hid	6.70346	7.1681	6.28196	6.49127	7.04476	7.11497	-0.291881	0.196121	1.26239	0.588577	-0.278799	0.371726	0.605952
1636108_at	elgi	7.88849	8.07623	7.65219	7.79895	8.02388	8.06997	-0.397825	-0.391971	-1.06112	0.0374102	-0.117535	-0.398975	-0.109615
1637456_at	CG8878	8.77865	8.97896	8.55323	8.71455	8.93292	8.92231	0.630546	0.0612464	-1.21955	-0.105127	0.56757	0.289126	-0.0537936
1627765_a_at	EndoB	8.00665	8.29187	7.50993	7.7713	8.21273	8.25373	0.310713	-1.10508	-0.788193	-0.532019	-0.0295714	-0.821827	0.110005
1627955_a_at	Asator	10.5133	10.7789	10.0328	10.335	10.695	10.7101	-0.128435	0.512572	-0.123805	-1.95247	0.26272	0.479063	0.17236
1641390_at	dpr19	9.22789	9.45184	8.80881	9.09454	9.44782	9.43435	0.143997	-0.186543	0.35908	-1.16396	0.81075	-0.185086	0.713768
1626200_s_at	tipE	7.76983	8.03739	7.39878	7.5582	8.02843	7.99572	0.0886317	0.139556	1.01429	-0.744706	0.845745	-0.21596	1.44404
1640614_at	cac	9.93209	10.35	9.33178	9.64939	10.3984	10.3067	-0.132796	0.320444	1.30769	-2.38408	-0.250776	0.00965444	0.554903
1627473_at	GPHR	7.66581	7.87935	7.38919	7.55798	7.86211	7.86362	0.601457	-0.7242	-1.38204	0.0118194	0.578061	0.205351	-0.0286242
1627024_s_at	CG9164	7.95506	8.1994	7.59775	7.80155	8.1816	8.11382	0.39354	1.16512	1.5331	-0.591982	-0.117559	0.31671	0.724729
1633126_at	CG4596	7.38213	7.76857	6.85122	7.18109	7.78196	7.65523	-0.00730383	0.420639	-0.0424123	0.632249	-0.92137	0.139078	0.0350261
1624807_at	Ppcs	9.47618	9.65527	8.98905	9.29992	9.61882	9.70341	-0.270228	0.288478	0.915897	0.342578	-0.541851	0.227273	0.148782
1626239_at	bon	9.30074	9.42402	8.96979	9.15062	9.43093	9.482	0.146634	0.3112	0.424655	-0.0129503	0.130449	-0.348398	0.0275283
1638414_a_at	Bmcp	8.54821	8.63756	7.01036	7.91756	8.9165	9.08347	1.29964	-0.188271	0.61915	-2.87876	-1.24265	1.30279	-2.20987
1626227_at	CG5337	8.60751	8.75225	8.1453	8.36659	8.847	8.87401	0.203222	0.157539	-0.208101	0.264537	0.985408	-0.325112	1.10869
1634452_s_at	EndoA	11.069	11.2161	10.582	10.8341	11.2853	11.3458	-0.383092	0.100144	-0.922971	0.958591	0.344936	-0.342113	-0.158462
1629678_a_at	Aplip1	9.17522	9.34583	8.74798	8.99773	9.41757	9.41813	-0.553158	-0.721763	0.672608	0.18246	0.820694	-0.557468	1.50495
1630376_at	onecut	9.12576	9.42662	8.44508	8.86888	9.32686	9.52424	-0.193506	1.04532	0.93871	-1.80068	0.907354	-0.45814	1.43507
1627014_a_at	fabp	13.4538	13.6306	13.0604	13.3574	13.5809	13.6796	2.55934	0.952254	0.465081	0.47736	0.0510477	0.472329	0.232155
1639596_at	CG7781	10.3846	10.6216	9.91955	10.1606	10.5384	10.6609	-0.210992	-0.64074	0.318207	-0.129833	0.00332729	-0.795713	0.690154
1631408_at	SoxN	9.49235	9.66234	8.95951	9.23092	9.66508	9.69273	-0.152081	-0.228286	0.782356	1.5194	0.601159	0.107468	1.88408
1633775_at	wry	9.73721	9.95305	9.20868	9.44777	9.90037	9.91684	0.304624	0.671448	1.11811	0.384781	1.93014	-0.922702	1.64754
1627275_at	CG9902	4.69509	4.89241	4.03319	4.08528	5.27616	5.11339	0.0379403	-0.397385	-0.0236358	-1.30579	-0.790086	0.240573	-0.822379
1630717_s_at	cg	7.54146	7.65449	7.19773	7.21496	7.8942	7.78864	-0.239687	0.455034	-0.498378	-0.138165	0.160097	0.858187	-0.349216
1626972_at	alpha-Man-Ib	8.74498	8.79536	8.52933	8.53985	8.96123	8.8612	0.730203	1.16826	-0.809481	-1.04591	0.746594	1.02223	0.0162808
1625819_at	sno	8.95055	9.00951	8.75231	8.72033	9.13481	9.07581	-0.0110356	0.0292598	0.458045	-1.38514	-0.373468	0.652296	-1.20781
1634558_s_at	egh	8.81452	9.05046	8.49908	8.33345	9.19543	9.10278	-0.389159	-0.00820391	0.632057	1.15882	-0.558898	-0.634627	-0.538023
1630105_at	Nf-YA	7.4269	7.51494	7.26146	7.19686	7.62301	7.51609	-0.732266	-0.440777	-1.23029	-0.508243	0.443897	0.935639	-0.870508
1629473_at	cdi	9.08895	9.09922	8.61884	8.677	9.32686	9.29778	-0.00399694	0.690181	0.879998	0.651809	-0.254201	0.0324524	0.410796
1634003_at	ZAP3	7.94026	7.92543	7.59363	7.60079	8.1035	8.08782	0.316125	0.752907	-0.110222	-0.989758	-0.271949	0.637089	-1.6556
1632852_s_at	Gs1	11.5169	11.5357	11.1611	11.2285	11.6958	11.733	0.34607	-1.36166	-0.595985	0.640803	-0.310785	-0.25233	-0.166808
1627317_a_at	Tbh	4.61883	4.71742	4.0609	4.18552	4.93095	4.90914	-1.20445	1.22334	1.44329	-2.02753	-0.327021	0.407929	0.499433
1637378_s_at	IA-2	12.8041	12.8888	12.3278	12.3882	13.0377	13.0251	-0.33623	0.839669	1.16865	0.0297194	1.16235	-0.700554	1.58483
1637000_at	Vha68-1	11.6577	11.7157	11.3493	11.4439	11.8574	11.7886	0.229602	0.317852	-1.07601	0.10044	1.86471	0.152512	-0.092858
1632238_at	CG13248	8.56917	8.68517	8.03827	8.05292	8.79864	8.8884	0.316203	0.746245	0.728214	-0.876873	0.093233	0.139499	1.42715
1625595_a_at	Pis	8.90026	8.82659	8.50731	8.60935	9.03736	8.68071	-0.320383	-1.63059	-0.788834	-0.280715	-1.3878	0.335546	-1.1267
1625072_s_at	Ac3	9.24612	9.41682	8.70833	9.21398	9.35553	9.32448	-0.0490249	0.941158	0.938061	-0.814459	0.683998	0.0294125	0.952571
1632448_s_at	kel	8.46393	8.70857	7.82537	8.44097	8.63326	8.58225	-0.714734	0.212615	-0.572481	0.144895	1.08388	-0.264984	0.179167
1632629_a_at	CG10804	8.66404	9.11257	7.86326	8.41712	8.83513	8.78215	-0.30905	0.56541	1.10811	-1.10046	-0.209761	-0.145276	-0.659317
1634403_at	AP-2alpha	9.7896	10.0902	9.35027	9.63045	9.91957	9.95046	-0.116978	-0.973013	-1.09332	-0.294354	-0.219742	-0.71105	-0.443418
1626457_s_at	SKIP	7.13538	7.60267	6.36489	7.05165	7.3047	7.31041	0.0738517	0.351648	1.16535	0.922264	0.404901	-0.370567	1.1955
1632041_s_at	CG10731	8.84177	9.03875	8.47373	8.76302	8.94823	8.90657	0.182075	-2.32243	-0.0731428	0.810345	-0.853399	0.221711	0.027676
1624235_at	CG42404	9.2995	9.51069	8.87792	9.17418	9.40084	9.46388	0.0592971	0.125087	0.405195	-0.980292	0.818094	-0.829413	1.229
1631473_at	CG33170	5.78511	6.23546	5.654	6.04063	5.85919	5.85379	0.580993	0.702115	0.234347	-2.00231	-1.37444	1.21041	-1.33175
1632605_at	gammaSnap1	9.65671	9.88551	9.19084	9.56023	9.83933	9.84753	0.250838	-1.3877	-0.326251	-0.25735	0.01095	-0.214334	0.0971507
1640291_at	Bili	7.87379	8.15846	7.22706	7.76126	8.08475	8.10894	-0.214134	0.507093	0.40064	-0.28066	0.516195	-1.27989	2.16074
1631722_at	cwo	8.59328	9.26561	6.81234	8.33538	9.08502	9.09538	0.198024	-0.529789	0.168011	0.0332568	-1.31434	0.458313	-0.158898
1638381_s_at	CG32506	4.26092	4.49319	3.5267	4.02591	4.37716	4.33105	0.237892	0.303856	1.55657	-1.70399	0.288181	-0.306489	0.633391
1627398_a_at	Gbeta13F	11.3826	11.446	11.1232	11.3301	11.6389	11.3935	-0.253613	-0.896689	0.0324986	-1.01221	-0.258187	1.44711	-0.647668
1635633_s_at	bin3	8.67057	8.72409	8.4801	8.6339	8.85803	8.68054	0.347985	0.218417	0.902827	0.187127	0.152109	0.209042	-0.0074441
1627761_at	kug	8.56778	8.62635	8.33058	8.54286	8.77196	8.58714	-0.119342	0.105181	-0.207355	-0.508799	0.353094	0.172372	0.544783
1635851_at	rdgA	5.66967	5.97238	5.6962	5.85866	6.11908	5.81123	-0.458246	0.672156	1.48925	-1.60253	-0.669936	0.755454	-0.550097
1639083_at	faf	6.1858	6.62638	6.14363	6.55694	6.18837	6.26685	0.184083	0.512376	-1.70105	-0.612502	0.911403	-0.688089	0.428663
1628722_at	Task7	6.49651	6.49426	5.86009	6.45665	6.92825	6.40875	-0.119425	-0.473483	0.573652	-0.535974	0.9939	-1.34427	1.75475
1623234_s_at	Calx	9.71006	9.71792	9.31623	9.54484	10.0191	9.76274	0.095681	0.794913	1.16105	0.229024	0.94516	-0.847932	1.63018
1629808_at	CG12004	6.55593	6.464	5.98485	6.22262	6.95091	6.53175	-0.339894	-0.146556	-0.235129	-0.516618	-0.243524	-0.0850115	-0.257837
1641718_at	CG1427	8.17213	8.16096	7.96946	8.05439	8.34578	8.15963	-0.420985	0.255771	-1.49217	0.470936	0.076628	1.06361	-1.63182
1638060_at	CG10077	10.9133	10.8865	10.5946	10.7505	11.0985	10.9009	-0.250619	-0.0676136	-1.06859	-0.060456	0.736706	0.485086	-0.432525
1639490_at	Rim	9.47953	9.32957	8.62734	9.0121	9.73573	9.38351	-0.195973	0.364807	1.06315	-0.840847	0.911212	-0.982499	1.91994
1630467_a_at	Dh31	8.9368	8.8132	8.20531	8.63693	9.23998	8.88905	-0.197672	1.02753	1.22719	-0.475491	1.45236	-0.539175	1.64077
1635144_at	klg	8.43028	8.38932	7.85374	8.26098	8.74461	8.47633	0.185866	0.348854	1.37805	0.138826	1.08033	-0.607612	1.26707
1637363_at	CG5890	7.66923	7.65139	6.68465	7.32644	8.09479	7.58071	0.10873	0.547588	1.18937	0.191358	0.268273	-0.409924	1.26118
1624520_a_at	ftz-f1	7.77639	7.92556	7.36076	7.08336	7.27524	6.94036	-0.0513244	-0.370563	1.52041	-1.0059	-0.234335	0.422239	-0.762473
1625949_at	Gpdh	10.0761	10.2104	8.81266	8.97786	10.7328	10.4101	0.261462	-2.17785	-0.320884	0.801612	-0.900411	0.893648	0.835073
1634495_s_at	lola	7.54878	7.52991	7.07715	7.22104	7.70259	7.14773	-0.0716189	0.973243	0.0180375	-0.607047	0.761793	-0.529194	-0.0979271
1629897_a_at	CG6044	9.52955	9.56336	9.02116	9.35586	9.76999	9.5725	0.117514	0.622844	1.13212	0.462008	0.212637	-1.94702	1.11968
1633000_a_at	CadN	7.36301	7.35618	6.82189	7.10794	7.51769	7.27644	-0.131802	0.953153	1.1762	-0.333564	0.576387	-0.468906	1.35877
1638383_at	CG8949	4.64226	4.72805	3.94384	4.31565	4.86581	4.58301	-0.744234	-0.231639	-0.41563	-0.634801	-1.40957	0.351356	-1.65639
1625982_at	SP2353	7.48024	7.47102	6.4816	7.1078	7.69107	7.24864	-0.150669	0.632259	0.921784	-0.597625	0.89391	-0.884824	1.54544
1633936_a_at	sca	5.80944	5.00838	4.92002	5.08833	4.99863	4.91233	-0.48661	0.375328	1.52067	-0.103028	-0.000433571	0.29065	-0.218983
1625249_at	fend	8.08167	8.24482	7.15861	8.11878	8.58471	8.20859	-0.444743	0.971722	1.37702	-1.22155	0.373974	0.243161	0.276806
1632132_at	CG5151	4.43092	4.55914	3.96924	4.4722	4.77805	4.56784	-0.236279	-0.79783	0.974522	0.313364	-0.467139	0.71134	-0.223114
1638381_s_at	CG32506	4.26092	4.49319	3.5267	4.02591	4.37716	4.33105	0.237892	0.303856	1.55657	-1.70399	0.288181	-0.306489	0.633391
1638703_a_at	CG42673	7.50818	7.57292	7.18802	7.52157	7.66107	7.58046	0.310889	0.608695	1.25222	0.00372098	0.581518	-0.506437	0.720843
1641348_at	l(2)41Ab	4.73865	4.99939	4.01622	4.78547	5.25116	4.85834	0.408263	-0.379428	1.21383	-2.98861	-0.127267	-0.152664	1.0925
1625779_at	fd59A	6.46398	6.49116	6.02001	6.5236	6.80971	6.55205	0.525709	-0.0268027	1.03885	-0.875283	0.793604	0.698388	2.46737
1625928_at	HtrA2	4.59241	4.75045	4.36085	4.71284	4.88901	4.76734	1.77866	-0.487771	-0.392246	0.138227	-0.0145433	0.223568	0.288309
1626458_at	Sirt2	8.2615	8.33539	8.07077	8.31971	8.39898	8.37873	0.748757	-0.996342	-1.53747	0.397191	0.41786	-0.756058	-0.507519
1623490_at	Ten-m	9.82419	9.99784	9.5296	9.73139	9.97228	9.89377	-0.210744	1.07484	0.974896	1.10329	0.867563	-0.390379	1.22715
1630276_at	CG5149	8.65505	8.91124	8.30978	8.55576	8.83901	8.73531	-0.122942	0.338716	-0.0954919	0.398069	1.20067	-0.931753	0.487837
1622943_s_at	CG2371	7.16529	7.32965	6.90943	7.04275	7.28445	7.19841	2.0855	-0.619184	-0.486036	0.226679	0.00634624	1.93953	-1.81174
1631564_at	Usp7	7.54419	7.81592	7.28999	7.51013	7.78257	7.68234	-0.465824	1.13027	-0.609591	-1.6907	-0.769696	0.859395	-1.6191
1625906_a_at	CG44422	5.51644	5.38115	5.27523	5.12127	5.69879	5.5605	-0.312627	0.565152	1.44067	-1.92041	-0.281614	0.342929	0.245069
1634570_at	CG5375	8.78759	9.10662	8.2967	8.78442	9.07375	8.90092	-0.423423	2.56673	0.626015	-1.55165	0.0289187	-0.828538	0.295576
1636717_at	CG6005	6.68128	6.95169	6.40038	6.71076	6.8929	6.82146	-0.504478	-2.44951	-1.65326	1.41985	0.730769	0.45165	-0.441742
1637435_at	kek4	8.54187	8.80684	8.16689	8.60472	8.81751	8.78148	-0.348729	1.31299	0.886246	-0.652273	0.194461	-0.822137	0.628708
1641169_s_at	CG11050	10.5732	11.0257	9.98892	10.6508	10.9262	10.9017	0.566786	0.406549	0.255358	1.24904	-0.308647	-0.12715	-0.461599
1634140_a_at	CG11155	7.9537	8.28154	7.49585	8.0417	8.35239	8.21078	-0.377375	0.857671	0.147753	-2.38226	-0.253105	0.561274	1.25758
1633612_at	ps	5.59588	5.54989	5.02537	5.16858	5.4472	4.88661	-0.461413	0.436996	0.617609	0.326324	-1.2965	0.207177	-0.0126273
1631714_a_at	tyn	6.14253	6.26051	5.63418	5.85334	6.40153	6.08475	-0.755787	0.18537	1.57851	-1.97499	-0.569485	0.325706	-1.40432
1627456_s_at	mub	9.23541	9.35594	8.68354	8.86636	9.20378	8.94048	-0.376337	0.697287	1.12538	0.048241	0.349969	-0.319796	0.674109
1638260_s_at	CG2269	10.7542	10.8722	10.2379	10.5033	10.9438	10.6533	0.146622	1.14906	0.954813	-0.370553	1.17525	-0.545295	1.71074
1628458_at	milt	9.89209	10.0043	9.54151	9.74087	10.0303	9.83909	0.288645	-0.758962	0.25122	0.071195	0.366728	-0.310472	0.0645179
1638314_at	Glut4EF	9.05887	7.86632	7.85875	7.82041	7.7941	6.81762	-0.17171	-0.168442	0.932069	0.229935	-0.739543	0.601886	0.231955
1628475_at	Atg18b	7.85908	7.9548	7.32009	7.52879	8.03053	7.70353	-0.30692	0.413627	0.17502	0.386995	-0.779156	1.12348	-0.237784
1630531_at	RhoGAP93B	8.92259	9.05608	8.44852	8.72585	9.06783	8.89193	-0.209266	0.0355109	0.206024	0.661171	0.81126	-0.1855	0.30372
1638131_s_at	5-HT1A	8.72153	8.79256	8.29159	8.53841	8.85005	8.66678	-0.241174	1.32333	1.17255	-0.0180402	0.824013	-0.706934	1.254
1636508_at	Nca	10.2469	10.346	9.83905	10.0108	10.3555	10.2046	-0.693168	0.712585	0.649155	0.0435483	-0.207789	-0.0271194	-0.42855
1639431_at	Syngr	11.3288	11.483	10.8466	11.068	11.4807	11.2929	0.0803025	1.37787	0.97469	-0.455154	1.15094	-1.96958	1.13794
1626172_at	Fife	8.75053	9.03405	8.21096	8.53012	8.99524	8.79189	-0.116408	0.313921	1.16317	0.187007	1.35404	-0.898408	1.58992
1626054_at	shakB	5.17925	5.29376	5.03656	5.06954	5.33962	5.29095	-0.240699	0.722701	1.66261	-1.91364	-0.407744	0.411109	0.416595
1640015_at	Atg101	8.39468	8.55968	7.99955	8.20192	8.60501	8.39083	-0.251825	1.05512	-1.06866	-1.81422	-0.387733	1.47296	-1.29303
1634140_a_at	CG11155	7.9537	8.28154	7.49585	8.0417	8.35239	8.21078	-0.377375	0.857671	0.147753	-2.38226	-0.253105	0.561274	1.25758
1634163_at	futsch	4.40614	4.56368	3.8922	4.32951	4.57001	4.74385	0.00593905	1.06748	1.09131	-0.885616	-0.313247	-0.539933	0.258687
1634818_s_at	PMCA	8.1893	8.7357	7.77966	8.15206	8.33519	7.81679	-0.0836065	0.343861	-0.101364	-2.17891	-0.250283	0.589813	-0.213231
1634948_at	luna	5.11533	5.42236	4.67142	5.07961	5.2896	5.09287	-0.184338	0.921558	1.25667	0.132541	0.427243	-0.467441	0.327986
1624429_at	CG3967	7.16899	7.66873	7.19974	7.31727	6.64962	6.97297	0.333643	-0.204664	0.698882	0.317603	-1.57753	-0.194918	-0.517384
1634678_at	CG13108	6.88296	7.17917	6.48905	6.99315	7.14581	6.89915	0.259764	1.67872	-1.1435	-1.57418	0.0323482	-1.63036	-0.694158
1636535_at	CG15912	6.06059	6.25342	5.66566	6.18719	6.24637	6.09256	0.48428	0.502731	0.253866	0.806938	-2.52426	0.525958	-1.7474
1641185_at	CG1402	4.66571	4.97424	4.71457	4.5122	5.11429	4.61974	-0.237213	-0.0694169	1.59142	-1.48818	-0.576434	0.416422	0.603728
1630186_at	CG13743	9.02229	9.16272	8.60658	9.00519	9.16113	9.062	-0.201927	0.167011	1.46891	0.238517	0.64864	-0.45729	1.73592
1625533_at	bsk	10.5008	10.5918	10.1721	10.4916	10.7864	10.7747	-0.122413	-0.164054	-0.592901	-0.229207	0.348636	0.375127	-0.0534244
1635041_at	CG32225	7.0141	7.12284	6.53132	6.90055	7.1528	6.9066	0.0189488	-1.38558	-0.4686	1.23967	-0.394519	0.275553	0.347677
1634758_at	CG34393	4.03798	4.1249	3.5464	3.92887	4.21966	3.81502	-0.427215	0.423367	1.37133	-0.387892	1.2438	-0.485862	1.31638
1635924_at	Teh3	5.18374	5.24233	4.58158	5.25747	5.41789	4.98383	0.360412	0.200288	0.799015	-0.227545	0.93063	0.219383	1.62577
1635419_at	Gycbeta100B	4.39735	4.54489	3.75731	4.33303	4.50179	4.23801	0.178389	0.188197	0.888517	-0.0422579	1.19237	-0.920285	1.61531
1624313_at	Spn	9.25533	9.20605	8.52445	8.6981	9.27322	8.98619	-0.355906	0.839601	0.874374	0.806658	0.533921	0.0235259	0.829424
1634147_a_at	homer	6.54925	6.48867	5.60789	5.5823	7.20929	6.80436	0.0692114	0.0206723	-0.602254	-1.30308	0.276893	0.0429544	-0.384994
1628147_at	Nlg2	8.75915	8.72641	8.30565	8.3816	8.98791	8.8864	-0.433432	0.525225	1.05422	-1.12637	0.443251	-0.454509	0.963264
1628489_at	dally	9.11333	9.10843	8.44212	8.5032	9.52937	9.33214	-0.0278442	0.784324	0.965704	1.16285	0.448734	-0.0153299	1.20353
1636020_s_at	Adf1	9.45621	9.40947	9.07702	9.17423	9.57799	9.55197	-0.401125	0.00509305	0.622164	-0.378405	-1.50795	-0.112977	-1.3307
1637816_s_at	Tpi	12.4488	12.3936	11.9057	12.0499	12.6245	12.5946	-1.00541	-1.76947	-1.64532	2.18545	-1.48469	1.84681	-0.0309864
1628005_at	chinmo	8.48304	8.66779	7.79604	7.99758	8.82533	8.7365	-0.180696	-0.273178	1.17008	-0.00443887	0.0450693	-0.753739	1.89805
1626708_at	Cbl	8.081	8.61674	8.45323	7.88436	7.92857	7.97225	-0.0779054	0.0183888	-0.542872	-0.266024	0.289453	-0.353242	0.20281
1623320_at	CG3711	8.54783	8.53055	8.09535	8.18946	8.91298	8.59025	0.455675	-0.922659	-1.00677	-0.668651	-0.82506	0.796523	-1.36522
1641662_at	nAChRalpha5	6.81311	6.81556	6.30969	6.48173	7.17364	6.86243	-0.314762	0.618509	1.25856	-0.217099	0.942062	-0.831881	1.32669
1628882_at	CG7378	9.48583	9.26277	8.31999	8.79973	9.67893	9.41822	-0.921119	0.622019	0.744436	-0.70781	-1.40336	1.1258	-1.31876
1633935_at	metro	8.97047	8.90874	8.58012	8.7095	9.07257	8.96137	-0.072995	-0.480573	0.452975	0.260614	0.805871	-1.20195	1.12167
1632908_s_at	Lerp	9.13512	9.12439	8.85507	8.8787	9.24883	9.20093	0.190565	0.21565	0.305815	-0.0515631	0.866297	-0.331354	1.06206
1623699_a_at	sm	11.1924	10.982	10.3472	10.4726	11.3009	11.1784	-0.339805	0.846919	1.5351	0.53504	0.275586	-0.170451	0.659772
1630577_at	CG17378	6.07619	5.86426	5.11114	5.23393	6.27091	6.09031	0.446148	0.976001	0.692426	0.041149	0.0519484	-0.118798	1.19428
1629469_s_at	CG10960	10.5976	10.2122	9.41148	9.35987	10.7142	10.5783	0.699579	0.00691139	0.85298	0.256226	0.196418	-0.423324	0.288376
1625280_at	amon	10.0447	10.0833	9.53863	9.64485	10.2249	9.94516	-0.18288	0.771298	1.04146	0.488501	0.521269	-0.873717	1.44505
1641427_at	foi	8.29022	8.33493	7.87461	7.91844	8.43906	8.18147	-0.585757	0.340121	0.0312253	-0.10687	0.0711431	0.0479426	0.155691
1640774_a_at	Mob2	11.7941	11.8995	11.3074	11.3212	12.0386	11.7261	-0.21308	0.262114	1.12844	0.221219	-0.486943	0.606845	-0.336625
1638136_at	CG15765	5.90232	5.89289	4.94751	5.17315	6.38212	5.68559	-0.23998	0.0404804	1.45106	-1.40762	-0.0499266	0.445463	1.15803
1628469_a_at	Hers	9.45098	9.50313	9.14365	9.12124	9.63718	9.47938	-0.339894	0.402835	0.887981	-0.916875	0.0603852	0.570683	-0.248729
1638244_s_at	CG8177	8.7599	8.36283	8.05483	8.2868	8.46974	8.32389	0.0201145	0.750838	1.04613	0.325341	0.35971	-0.0190537	0.759058
1629723_at	CG42327	6.73263	6.79623	6.48066	6.42479	6.94414	6.76201	0.708155	-0.947552	0.689182	0.446889	-0.60124	0.086364	0.319903
1634035_s_at	Ephrin	5.98511	6.05534	5.49007	5.40315	6.2513	5.90288	-0.330584	-0.00476892	-0.636102	-1.79135	-0.497759	0.106874	-0.0529995
1638378_at	CG13116	8.04483	7.89368	7.17972	7.24478	8.16626	7.82457	-0.210134	-3.88673	1.36748	-1.24458	-1.70898	-0.124705	1.59412
1626465_a_at	hep	7.78491	7.22351	7.46007	7.50258	7.45372	7.20533	-0.245904	0.390019	0.0599854	-0.524351	-0.561707	0.708316	-1.23824
1633341_s_at	dac	7.7363	7.58864	7.00752	7.23274	7.88858	7.59588	0.227417	-0.0971855	1.34462	0.17335	0.568545	0.655332	2.22534
1630169_a_at	Sap47	11.4995	11.7517	11.1424	11.4444	11.7868	11.7098	-0.360087	-0.696128	0.553574	-0.341466	0.362891	-0.537385	0.931091
1638194_at	CG4409	8.63741	8.49829	8.23766	8.21638	8.75092	8.51267	-0.0304372	2.2473	1.43602	0.582885	0.708478	-1.93506	1.02442
1629806_a_at	CG32103	10.2895	10.0132	9.51648	9.74686	10.6208	10.4939	-0.548452	-0.779863	-0.212126	0.37305	-1.14238	-0.138991	0.211282
1636585_a_at	hig	11.0428	10.8904	10.5892	10.762	11.284	11.1903	0.118385	0.361078	0.55191	-0.0608092	-0.362821	0.0553165	0.957488
1623441_at	ph-p	8.57707	8.38642	8.21416	8.3224	8.69699	8.65801	0.42653	0.240911	0.616528	-1.61913	-1.38767	0.829576	-1.55508
1637637_at	shi	8.58217	8.4014	8.20115	8.29883	8.74635	8.66765	-0.0855518	-0.561132	-0.154748	-1.64981	-0.733724	0.669113	-1.66712
1629515_at	Pdk	11.2102	10.7059	10.1844	10.4354	11.3453	11.4057	-0.554289	-0.185817	0.260671	0.0663738	-1.2454	0.578083	-1.20066
1627533_at	stj	9.89909	9.80659	9.63246	9.73558	10.0414	9.91186	-0.224551	0.0903094	0.303677	0.261661	0.891972	-1.26805	1.27423
1632701_at	Pal2	9.77285	9.59748	9.2776	9.49844	10.0105	9.81077	-0.179851	-0.768381	-0.0861829	0.746551	1.11064	-1.19377	0.430563
1636911_at	jim	7.71266	7.31315	7.11053	6.92079	7.51357	7.34357	-0.15419	-0.155968	0.771982	-1.22374	-0.729804	0.0660961	-0.854766
1641187_at	CG16854	5.5434	5.40797	5.06818	5.31026	5.77622	5.6151	0.463613	0.734829	0.635223	-0.9101	1.53544	-0.990567	2.06098
1633534_s_at	mura	8.93524	8.70228	8.20989	8.4663	9.2179	9.06243	-0.153661	-0.341828	0.213908	-0.236479	-0.0791559	-0.410951	-0.100696
1630829_at	PIP5K59B	9.62599	9.48404	9.09651	9.35053	9.84464	9.79896	0.131968	0.729998	0.172353	-0.116425	1.44625	-0.72388	1.4926
1625949_at	Gpdh	10.0761	10.2104	8.81266	8.97786	10.7328	10.4101	0.261462	-2.17785	-0.320884	0.801612	-0.900411	0.893648	0.835073
1625651_at	Rim2	8.31536	8.1574	7.28849	7.92422	8.5115	8.37564	0.275143	-0.253928	0.515541	0.766788	-0.547009	0.566008	-0.436195
1624262_at	phyl	8.82906	8.69089	8.28532	8.64304	8.99458	8.82446	-0.199118	0.0901452	0.822002	0.304941	0.473218	-0.970172	0.907323
1629110_x_at	CG4168	5.98042	5.95735	5.67942	5.58844	6.32074	6.13675	-0.0422178	0.260959	1.05856	0.255173	0.856789	-0.98663	1.24664
1636838_a_at	nSyb	9.28374	8.92725	8.29379	8.90436	9.76687	9.30154	-0.49013	1.66613	0.790175	-0.491314	1.1908	-0.291259	1.44472
1635797_at	CG14982	5.417	5.05895	4.69685	5.09205	5.76661	5.47401	-0.343368	-0.961889	0.702404	-1.26602	1.6199	-0.324945	1.70691
1625852_at	gogo	7.33575	7.16074	6.79648	7.09799	7.50067	7.25021	0.574649	0.98483	0.828589	-0.494478	1.04962	0.0283751	1.05155
1635347_a_at	CG43658	7.80159	8.13721	7.4376	7.83737	7.90743	8.25747	-0.529556	-0.113323	1.36657	-0.463137	-0.544338	0.525241	-0.262013
1634978_at	CG13117	9.2113	9.82472	8.71972	9.35107	9.48646	9.95134	0.673565	-0.312676	1.2633	1.36211	0.063962	-1.55934	1.41011
1639786_at	CG8297	6.93138	7.17655	6.24079	6.88343	7.10043	7.52807	-0.961498	-0.970809	-0.345564	1.83661	0.631629	1.90572	0.170021
1640067_at	ymp	3.81423	4.04371	3.45907	3.84649	3.94651	4.09653	-0.0116687	0.444838	0.690181	-0.817697	0.679791	0.419711	0.237042
1640947_at	CG43689	4.60186	4.81658	4.35792	4.6152	4.70381	4.79112	0.0535539	1.00916	1.45503	-2.56024	0.617257	0.754955	1.30221
1629453_at	FucTA	6.80172	7.26537	6.19772	6.71574	6.93061	7.13842	0.215737	0.485627	0.931102	-0.577132	0.554418	-0.492692	0.627227
1635663_at	CG8320	6.95517	7.37908	6.42719	6.93305	7.10127	7.28709	-1.45016	-1.41446	-0.524973	0.715158	-1.39174	1.50823	-0.579648
1626763_a_at	veli	9.76378	10.0003	9.52405	9.72568	9.92548	10.0039	0.686768	-0.549061	-0.441383	0.681223	0.274122	0.420994	-1.48864
1627511_at	chrb	9.53467	10.1295	8.95445	9.5969	9.91921	10.0841	-0.380597	-0.26257	0.384584	-0.281166	-0.0561748	0.459187	-0.189829
1635928_a_at	Pka-C3	9.57604	10.193	9.20097	9.76814	9.90182	10.1003	0.0338077	0.443159	1.17085	-0.953916	-0.153572	0.470308	-0.773729
1638311_at	CG12817	7.12221	7.57473	6.8191	7.23162	7.43986	7.56864	0.0844295	-1.02796	0.438111	-1.15732	-0.0833677	-2.61054	1.17373
1625065_s_at	SK	10.2088	10.2835	9.69283	9.93087	10.3168	9.85293	-0.372605	0.541352	1.34661	-2.17504	-0.303286	-0.0759448	-0.00547007
1625931_at	dbo	8.95523	9.31242	8.72304	9.02325	9.09982	9.17436	-0.296507	0.195953	-0.753262	0.135968	0.2227	-0.272664	0.357359
1631719_at	CG31109	6.93693	7.21588	6.81425	7.00274	7.08716	7.14093	1.68457	0.668014	-0.17848	0.52117	-0.337755	-1.38414	-0.90139
1638315_s_at	Den1	8.19184	8.54146	7.87642	8.34582	8.36408	8.54511	1.11232	0.108897	-0.525999	-0.270736	0.448779	-2.64966	-0.316429
1632291_at	alphaSnap	10.9956	11.2233	10.7719	10.8631	11.1554	11.375	-0.218922	-1.00076	-1.24958	0.456383	-0.628503	-0.330716	-0.41967
1641021_a_at	JIL-1	7.77236	8.05514	7.40925	7.70605	7.95081	8.37904	0.57275	-0.218456	0.39216	-0.403047	-0.807492	0.62547	-0.563189
1630721_s_at	aux	9.8574	10.0367	9.73	9.9214	9.98491	10.0976	0.323453	0.0756896	0.311166	0.343284	-0.0443431	-0.725558	0.265655
1624677_at	tnc	3.84838	4.21285	3.95926	3.92074	3.93659	4.02458	0.0325491	0.888676	0.920723	0.631021	0.913817	-1.01445	1.2908
1625276_a_at	Eip71CD	8.50731	9.39162	8.01927	9.17655	9.16395	9.89811	-0.0895796	-2.76888	-0.249854	-0.670676	-0.262647	1.08569	-0.439922
1629809_at	CG30491	7.78985	7.95809	7.66615	7.9131	7.89474	8.01891	0.245475	-0.986006	-0.81874	1.35268	-1.69186	-2.04823	0.223039
1631662_a_at	Ank2	9.7358	8.50401	8.80729	8.45162	9.07316	7.93715	-0.108081	-0.150192	1.21137	-1.2272	0.232605	-0.730526	0.901039
1624037_s_at	Taf4	9.77291	9.7325	9.37206	9.30055	9.56102	9.48007	-0.311444	-0.572744	-0.918287	-0.183213	0.199339	-0.478078	-0.511299
1634495_s_at	lola	7.54878	7.52991	7.07715	7.22104	7.70259	7.14773	-0.0716189	0.973243	0.0180375	-0.607047	0.761793	-0.529194	-0.0979271
1641452_a_at	LIMK1	8.25367	8.35771	8.1205	8.05016	8.36104	8.25409	-0.678487	-0.287259	-0.0174208	-1.63558	-0.85355	0.370918	-1.56683
1628743_at	glec	7.84648	7.87506	7.69367	7.62077	8.03766	7.83522	-0.157119	-0.22328	1.67548	0.761289	-1.09586	0.848857	-0.987445
1636816_s_at	CG33090	8.70113	8.69668	8.56159	8.52517	8.81022	8.66495	0.589609	0.491135	0.781959	0.591393	1.15975	-0.589218	0.909566
1635909_at	cic	6.35685	6.55776	5.99923	5.55655	6.8636	6.34845	0.168941	0.567891	0.6229	0.296939	0.0434606	-0.398927	-0.2537
1635978_at	CG33199	11.377	11.4409	11.2597	11.1888	11.5779	11.496	0.154838	-0.396791	-0.901866	0.941403	-1.72317	0.357833	-0.399794
1637692_at	GluClalpha	7.44376	7.33035	6.46042	6.74913	7.46596	7.18895	-0.445387	0.237256	1.24482	0.0135617	0.019633	-0.518805	1.13706
1637552_s_at	shep	8.82555	8.8402	8.13178	8.04241	9.06523	8.88189	-0.304866	-0.435033	1.47529	-0.0317192	-0.0538941	-0.566857	0.743057
1636643_at	CG6983	9.68895	9.67896	9.19633	9.02857	9.82715	9.54665	-0.354335	-0.304629	0.765755	-0.189152	-1.11135	-0.867962	-0.3401
1637773_s_at	Baldspot	9.9865	10.0407	9.64344	9.41756	10.0996	9.87103	0.7502	0.757478	1.16368	0.749956	-1.18687	0.229314	-0.0692904
1623164_a_at	Eip75B	8.06735	7.60892	7.70793	7.54529	8.46566	7.74654	-0.111528	0.383158	1.27799	-0.148593	0.0595787	-0.599836	-0.480801
1631222_at	pdm3	8.99582	9.13429	8.52963	8.44761	9.12976	8.8948	-0.582334	-0.19942	0.702845	0.529698	0.433708	-0.263534	1.35181
1627179_s_at	CG32758	4.53073	4.98937	4.40103	4.43249	4.65361	4.59127	0.501215	0.248943	1.27605	-1.43176	-1.45142	1.15302	-1.93955
1628638_at	CG7200	7.2159	7.48557	6.97046	7.12839	7.41545	7.23254	0.229185	-1.15142	-0.343893	0.360152	0.307734	-1.63039	0.0436918
1635566_s_at	Kap-alpha3	6.6677	6.87287	6.42216	6.59408	6.86857	6.69358	0.177995	-0.307509	-1.89934	0.983097	-0.950317	-0.33609	-0.125718
1628601_at	Klp64D	7.51129	7.67781	7.3417	7.47875	7.69731	7.52755	-0.569771	0.442735	-0.721321	-0.849469	1.33116	0.840267	0.458831
1627216_s_at	Zyx	10.4357	10.602	10.2321	10.4263	10.6055	10.4712	-0.208898	0.237647	0.546955	-1.01425	-0.570275	0.47472	-0.157834
1634930_at	CG15747	4.46674	4.76899	4.33907	4.54796	4.48273	4.5461	0.517583	-0.396227	-0.858107	-1.30814	-1.43419	0.0994701	-1.59216
1639535_at	pgant2	8.32418	8.59659	7.97782	8.31644	8.56258	8.23248	-0.196007	-0.0679826	1.2067	1.38409	0.448233	0.0325698	0.496727
1625646_at	CG11148	10.7947	10.9277	10.5803	10.8211	10.973	10.7929	-0.161652	0.316661	-0.731216	-2.23147	-0.161887	1.43549	0.187453
1639980_s_at	Mlp84B	10.2711	10.3889	10.0305	10.2663	10.4966	10.2405	-0.379877	0.164265	1.08388	-0.265837	0.464851	-0.944895	0.678952
1627202_at	AP-2sigma	9.97661	10.1699	9.81567	10.0063	10.0787	9.99189	0.612777	-2.10733	-1.46343	1.89288	-0.976143	0.248921	-0.913917
1641701_at	Rbp6	9.78365	9.44326	9.23006	9.59028	9.60831	9.18232	-0.275505	0.730428	1.25189	-0.351303	0.624428	-0.797083	1.32541
1639761_s_at	Ggamma1	12.1637	12.2919	11.8657	11.9459	11.9202	11.9305	-0.233457	0.0111299	-0.0647293	0.259763	-1.44572	-0.726449	-0.251536
1625339_at	CG31677	3.83595	4.11764	3.65476	3.69564	4.09692	3.71492	0.503127	-4.37055	1.04622	1.93315	-0.400871	-0.0211884	2.37728
1639114_at	tmod	4.72306	4.99474	4.56465	4.63531	4.58841	4.62927	-0.348738	0.303492	0.914464	0.811431	0.583683	-0.179848	1.2427
1639807_s_at	Cen	7.69789	7.94175	7.46981	7.57529	8.01801	7.68859	0.746795	-0.527573	-1.47602	-0.205633	0.397135	1.05664	-0.401885
1629907_at	CG14989	8.804	9.46758	8.2492	8.51945	9.54391	9.00298	-0.633515	-0.926266	1.51174	-1.01239	0.326264	-0.508782	1.07442
1636941_at	upSET	9.06472	9.55498	8.79098	8.93823	9.58237	9.31313	0.0248289	-0.135747	-0.483516	0.162098	0.0379305	0.412035	0.173179
1629880_at	grp	4.49823	4.99706	4.07142	4.26524	5.12312	5.05088	0.387243	-0.373347	0.901091	0.200349	0.78068	-0.518349	0.255435
1624541_at	RhoGAP19D	8.49782	8.9712	8.37769	8.56289	8.79541	8.80217	-0.112785	0.362675	0.982517	-0.922884	-1.12151	0.380368	-1.12708
1639534_at	Plzf	5.91638	6.31908	5.78459	5.96394	6.13828	6.1628	1.77087	0.287226	0.166105	1.30783	-0.363055	-0.0611714	0.0904565
1625800_at	CG4074	6.34061	6.74848	6.17869	6.51409	6.67941	6.54587	0.826955	0.473657	-1.01254	0.256899	-0.38691	0.833197	-0.613327
1628708_at	s-cup	5.49496	5.69566	5.33582	5.58554	5.71885	5.57371	-0.501386	-0.00488446	0.863747	0.747653	0.727306	-0.0532912	0.640169
1623917_a_at	Sh	10.0113	9.3695	9.21692	9.23066	10.2727	9.13016	-0.369212	0.558138	1.41642	-1.93678	0.217652	0.278381	0.947012
1638748_at	emc	10.5318	10.9519	10.3245	10.4563	10.7227	10.9233	-0.351792	-1.47615	1.30837	1.85773	-2.92826	1.14896	0.0913192
1640146_at	CG33116	8.84443	9.22006	8.6914	8.8636	8.95664	9.19183	-0.523561	0.209259	0.0491008	-0.782606	-0.575309	0.297193	-0.420758
1627627_at	CG10466	6.32943	6.65804	6.20731	6.37033	6.45467	6.39012	0.693839	-0.297043	-0.271876	-0.617979	-0.993092	2.35573	-1.68509
1632644_s_at	cpo	10.4297	10.8282	10.1113	10.3532	10.6229	10.5338	-0.191777	0.290021	1.22833	-0.129766	-0.157178	-0.749723	0.831464
1625279_a_at	tup	5.63448	6.13421	5.25032	5.46528	5.82586	5.8063	-0.676351	0.861208	1.07945	0.157986	0.638197	-0.327749	2.0334
1635819_at	sty	9.32043	9.96749	8.85192	9.11651	9.48938	9.56401	-0.357155	-0.00919784	1.2204	0.0394772	-0.134731	-0.121985	0.381485
1638751_a_at	CG4004	6.77428	7.16324	6.58104	6.78325	6.93296	6.9719	-0.957878	0.522994	1.42135	-2.54143	-1.49724	0.621053	-1.58893
1632915_s_at	Sxl	8.9361	9.14588	8.27731	8.34856	8.8752	8.61218	-0.405466	-0.263239	0.849165	-1.80042	-1.25379	0.815268	-1.34893
1638861_at	CG32457	5.07079	5.45754	4.578	4.75657	5.27133	5.01637	-0.285095	0.469611	2.13114	1.04341	3.27802	-3.28288	2.14649
1624719_at	CG10777	8.4116	8.80764	7.93759	8.06351	8.58006	8.39733	-0.0997628	-0.0117068	0.014006	-1.38787	-0.980641	-0.728233	-1.81344
1639450_s_at	4E-T	8.77277	9.02439	8.63726	8.62038	8.93178	8.88367	-0.95341	0.291551	-0.523172	-1.59528	0.440267	1.18906	0.0532732
1636141_s_at	gro	8.4264	8.67126	8.26328	8.28587	8.60815	8.44487	-0.391123	-0.337731	-0.593583	-0.391294	-0.383582	-0.362578	-0.442436
1623049_at	pyd	4.71936	4.69005	4.21725	5.0693	4.88187	4.93903	0.27436	0.739159	0.853755	0.0674336	-0.179315	0.531106	0.0599234
1639075_a_at	Syx6	9.57531	9.6935	9.2325	9.5736	9.68979	9.76675	0.185562	0.0191949	-0.562027	0.282992	-1.03728	-0.750991	0.620214
1640767_s_at	CG14591	10.4517	10.6073	9.97569	10.5373	10.6285	10.6252	0.0967939	-0.657955	0.811529	-0.747712	0.160296	-0.163775	1.62422
1633882_at	Rgk1	5.85337	5.9224	5.34132	5.78904	5.96633	5.88844	0.500301	1.50112	0.878429	0.317177	1.45763	-0.611192	1.92746
1641083_at	CG3257	10.1601	10.2229	9.82798	10.0713	10.267	10.1993	0.47244	0.63699	0.677206	0.574652	0.974478	-1.16291	1.95112
1633793_at	unc-13-4A	8.57325	8.58246	8.13863	8.26877	9.05433	8.89237	-0.0467377	0.792744	1.08121	0.0336802	1.09789	-0.487642	1.25406
1627993_at	CG11396	7.34904	7.4946	7.17614	7.4706	7.48213	7.45024	0.826955	-0.232448	-1.33242	1.42924	0.209345	-0.46728	0.643676
1628982_at	NPFR	6.09238	6.35945	5.81465	6.3376	6.38933	6.34884	1.1257	0.956328	1.3251	0.2633	0.992353	-0.509383	1.46349
1640392_at	CG13288	3.99022	4.14385	3.61378	4.15088	4.14218	4.13615	-0.349125	0.803337	1.29978	-0.14783	1.66429	-0.768392	1.9264
1636380_at	dnt	6.39324	6.55536	6.06718	6.47306	6.51452	6.83237	-1.23339	0.335524	1.52653	-0.919386	-0.655875	0.847314	-0.734155
1629110_x_at	CG4168	5.98042	5.95735	5.67942	5.58844	6.32074	6.13675	-0.0422178	0.260959	1.05856	0.255173	0.856789	-0.98663	1.24664
1639524_at	Sik3	8.78541	8.72064	8.48446	8.51271	8.24845	8.46213	0.401926	0.133369	0.398701	0.0206435	0.560347	-0.00660777	0.105809
1636067_at	CG5934	8.21161	8.50852	8.03643	8.38799	8.37139	8.34114	-0.219088	-0.876288	-0.932787	0.920674	-1.98814	0.505681	-0.539665
1628664_at	CG12484	7.14291	7.41287	6.99893	7.24532	7.26537	7.21259	0.36285	0.806305	1.12749	0.215539	0.837305	-0.613375	1.44876
1641049_at	Cyt-c-p	12.7289	12.9657	12.5562	12.8137	12.8576	12.7703	-0.210071	0.00615599	1.02963	0.726698	-1.66889	-0.132418	-1.62629
1636600_a_at	Mf	11.1889	11.5654	11.2006	11.3015	11.2783	11.1214	1.01117	0.0894172	1.70635	-0.559882	0.823606	-0.807822	1.00689
1634311_at	CG14408	8.26743	8.27052	7.91165	7.90176	8.18864	8.28902	-0.264365	-1.08545	-0.161305	-1.07667	0.301739	1.22626	-1.59463
1625636_s_at	pan	6.34792	6.03273	5.36449	5.69578	6.29422	6.16002	-0.354467	0.272217	0.649295	-2.12327	-0.148354	-0.175875	-0.313935
1636407_at	gol	9.07386	10.5708	8.818	10.6088	9.26932	11.2087	0.258816	-0.418053	0.719065	-0.355079	0.366118	-0.167104	1.1782
1637386_at	rdgC	10.5461	10.5057	10.1898	10.4159	10.8298	10.8078	-0.544363	0.830981	1.1757	-0.142412	0.470385	0.614146	1.19942
1639483_s_at	Nep1	7.47998	7.88734	7.2114	7.97509	7.61879	7.92785	0.0359915	1.16345	1.13675	-1.54469	-0.429553	-1.03197	0.2399
1636629_at	Slob	4.73422	5.191	4.1597	4.65286	4.6083	4.9348	-0.449881	0.841302	1.07632	-0.0397937	0.609874	-0.419697	1.40729
1623816_s_at	CG1943	10.9483	11.4393	10.8427	11.4615	11.1735	11.6266	-0.146684	0.0812006	0.441886	-0.309491	-1.35884	-0.3972	-0.310434
1634236_at	CG32815	4.61483	4.83114	4.47663	4.82553	4.72718	4.85318	-0.0929718	-0.284292	-0.0482432	-0.498461	-1.3479	0.513348	-0.679053
1637039_at	Blm	3.71321	4.02964	3.53038	4.09572	4.16013	4.25739	1.17943	1.45691	-1.06781	-0.478653	0.498523	-0.944042	0.60265
1628892_s_at	CG10984	7.74432	7.91213	7.62537	7.90025	7.90042	7.9565	-0.0227139	-0.902658	-0.54711	-0.560793	1.0783	1.94439	-0.932741
1632803_at	CG3719	8.02726	8.29937	7.78071	8.26048	8.30334	8.38097	-0.496258	0.195715	0.895871	0.726259	-1.15597	-1.41898	-2.07367
1633888_s_at	kirre	7.6531	8.03959	7.47996	8.00492	8.03002	8.0847	-0.355814	0.40117	1.81709	-0.894556	-0.355738	0.523348	-0.154094
1626799_a_at	CG16758	4.69267	5.15918	4.49823	5.12647	5.06265	5.31467	0.507884	0.784395	0.933768	0.42269	1.20838	-0.99018	1.57596
1635851_at	rdgA	5.66967	5.97238	5.6962	5.85866	6.11908	5.81123	-0.458246	0.672156	1.48925	-1.60253	-0.669936	0.755454	-0.550097
1629962_at	CG8916	7.57525	7.81074	7.31304	7.72338	7.85087	7.83193	1.3241	1.23025	1.31643	-1.91143	0.291368	1.02833	0.761306
1639676_at	Ttc19	7.57469	8.03833	7.37671	7.86662	8.00829	8.09512	-0.491981	-0.762384	-0.172841	0.18729	-0.0440431	-1.7366	-0.195859
1625496_at	Ide	9.82648	10.1279	9.69113	9.96386	10.0918	10.0976	-1.09977	0.830638	-1.30219	-0.237914	0.345603	-0.837998	-0.221181
1638167_at	RabX6	7.5735	7.84744	7.41989	7.68842	7.80202	7.7827	-0.457168	-0.77726	-0.646561	-0.659929	1.2589	-0.170339	-0.588867
1631474_s_at	Gpo-1	9.77926	10.1564	9.48766	9.94837	10.0883	10.0886	0.869202	-0.19515	-0.513163	-0.527151	0.631919	0.21813	0.12273
1624458_at	CG6083	6.4753	6.82437	6.20701	6.59843	6.81038	6.80649	0.237892	-0.715077	1.00518	0.0183385	-0.348382	-1.30474	0.349249
1627297_at	CG15270	9.52854	9.7924	9.32424	9.60365	9.78648	9.79398	-0.0808834	0.751517	1.16845	-0.648935	0.747293	-0.847921	1.69326
1626736_at	ph-d	3.87975	4.20943	3.67454	4.0222	4.19701	4.38841	0.571344	-0.795186	-0.0964383	-0.829693	-0.142098	0.141734	-1.59844
1623917_a_at	Sh	10.0113	9.3695	9.21692	9.23066	10.2727	9.13016	-0.369212	0.558138	1.41642	-1.93678	0.217652	0.278381	0.947012
1623235_at	Sec10	7.73665	7.98772	7.51507	7.87839	7.94969	8.06485	0.0105838	-1.00462	-1.06656	-0.299259	0.804906	-0.544136	-0.942683
1625393_s_at	CG5274	7.04272	7.19215	6.86164	7.12231	7.20199	7.25673	1.05912	0.908712	-1.56903	-0.125981	1.87995	0.903519	-0.335667
1628558_at	CG30022	7.33621	7.56896	7.26389	7.26271	7.59358	7.66971	-0.982672	-0.283367	1.06343	-0.0272185	-0.465468	1.06758	-0.327246
1625854_at	CG3925	7.91295	7.66693	7.80816	7.88358	8.15219	8.10394	-0.504478	0.420999	-1.68231	0.627254	1.01899	0.721591	0.0373045
1632281_at	CG4266	7.63409	7.20101	7.43982	7.53174	7.99135	7.90873	-0.764392	-0.358509	-0.92059	-0.332328	0.678226	-1.03385	-0.12692
1632815_at	CG16952	8.98293	8.70286	8.84079	8.94461	9.20912	9.13549	0.580477	-1.0532	-0.365941	-1.07693	0.633453	0.697827	-1.10256
1625065_s_at	SK	10.2088	10.2835	9.69283	9.93087	10.3168	9.85293	-0.372605	0.541352	1.34661	-2.17504	-0.303286	-0.0759448	-0.00547007
1632207_a_at	p130CAS	8.04979	7.78648	7.90461	7.95512	8.27955	8.1685	0.354002	0.0759358	1.08623	-0.0941678	0.471127	-0.907332	0.888372
1638043_a_at	CG3530	10.395	10.0969	10.2251	10.2791	10.6198	10.5296	-0.0739143	-0.22019	-0.00349429	0.212109	0.72223	-1.12125	0.176528
1637006_at	inaE	4.50178	4.55261	4.12574	4.15002	4.58458	4.45149	-0.229645	-0.00800066	1.19653	-1.21117	-1.27495	0.619423	-1.08931
1635088_at	CG1444	10.4456	9.75865	10.1244	10.191	10.8536	10.7488	0.801957	-0.325461	0.757081	-1.15754	0.258774	-0.105142	-0.0497692
1633855_s_at	lid	9.07244	8.64276	8.89156	8.91927	9.31257	9.20439	0.0280855	0.077164	-0.358581	0.293792	0.0436818	0.75821	-0.150781
1638022_at	CG7971	10.7127	10.3943	10.5672	10.5919	10.8647	10.7687	-0.157912	-0.245766	-0.69143	-1.10183	0.521077	-0.748437	0.248016
1635363_a_at	Jupiter	9.75027	9.64551	10.108	10.0664	10.6104	10.6621	-0.0585397	1.13941	1.30026	0.468404	0.520656	-0.435246	0.488107
1640191_a_at	CTPsyn	7.94065	7.80577	7.57452	7.6261	7.72425	7.53679	-0.0850342	0.44715	0.698882	0.459494	-0.0322546	0.59723	0.0169293
1641513_at	CG12239	10.328	10.0344	10.0399	10.3464	11.0078	10.6293	0.471236	0.458682	1.28478	-2.85361	0.977214	0.478491	1.88925
1638727_at	CG9821	11.7941	11.8474	11.4079	11.5194	11.8883	11.6421	-0.279841	-0.235023	0.918038	1.04537	-0.208466	-0.687612	-0.824185
1632644_s_at	cpo	10.4297	10.8282	10.1113	10.3532	10.6229	10.5338	-0.191777	0.290021	1.22833	-0.129766	-0.157178	-0.749723	0.831464
1634071_at	kek1	6.16916	5.85704	6.00374	6.35466	6.87922	6.38463	-0.121389	-0.455905	1.51752	1.64207	0.328894	-1.61639	0.441481
1624215_s_at	DIP1	10.5366	10.1488	10.4186	10.6366	11.3807	11.2935	-0.455196	-0.661845	0.129211	-1.5163	-1.42251	1.07073	-1.82479
1623573_s_at	Caper	10.1531	9.79451	10.0148	10.0428	10.5956	10.3904	-0.420222	-0.464181	-0.759736	-0.255359	-0.200929	0.660493	-0.249344
1640661_at	Ack	7.65283	7.29173	7.50584	7.54519	8.15677	7.91985	-0.856195	2.01029	-0.264519	0.17842	-0.351566	-0.509633	-0.099094
1635211_at	sbb	10.1093	10.0642	9.80036	9.77954	9.85166	9.6295	-0.28488	0.999361	1.15501	0.24527	0.253162	-0.0742534	0.248199
1634504_a_at	sol	8.72387	8.29664	8.61526	8.70628	9.50255	9.21819	-0.251825	0.154177	-0.622074	-0.909176	0.180953	0.65174	-1.32255
1628194_at	CG2918	8.7941	8.38632	8.68444	8.78421	9.44153	9.1179	-0.106862	-0.268936	-0.776549	-1.06282	-1.49269	-0.857462	-1.4158
1631885_at	Sik2	5.6038	5.13892	5.47038	5.5703	6.06854	6.14595	2.34365	0.247708	0.30325	-0.976749	-0.528112	0.219114	-0.794401
1625895_a_at	CG31211	8.80519	8.32024	8.63076	8.68542	9.26048	9.19051	-0.350079	0.421259	-1.71826	-0.440743	0.686783	-0.685714	0.440785
1633369_s_at	CG6184	6.18077	5.81826	6.06813	6.3287	6.72924	6.7038	-1.05685	2.28625	0.513333	0.282832	0.773124	0.0650842	1.95399
1623889_at	CG1317	10.3161	10.1371	10.1528	10.0862	10.5517	10.5817	0.182439	-0.0793118	-0.985172	-0.0720266	0.800308	-0.719496	0.276797
1624295_at	dpr4	4.62588	4.5763	4.6965	4.54559	4.70601	4.59872	-0.673962	-0.108299	0.827253	0.322842	0.757864	-0.748109	1.61249
1635703_s_at	mtd	10.072	9.96321	9.44638	9.4669	9.70788	9.49152	0.0268955	0.484456	0.849739	0.325747	-0.103248	-0.0940435	0.600864
1630036_at	CG13594	7.33303	7.06167	7.14873	7.20981	7.70627	7.82859	0.111486	0.280383	1.17976	0.363587	1.12385	-0.471667	1.7043
1636831_s_at	brm	9.35516	9.20186	9.25174	9.27493	9.60497	9.63623	0.0341452	-0.208382	-0.394532	0.573564	0.0488312	-0.120401	-0.35401
1627406_at	CG3009	8.12108	7.87938	8.00321	7.97662	8.42076	8.49657	-0.602721	-0.1164	1.24202	-1.11068	-0.0885597	0.968035	-0.747918
1641341_at	CG4552	8.58659	8.34249	8.46574	8.40882	8.87289	8.75469	1.40962	0.592756	-1.78634	0.0754164	0.746851	-0.60566	0.068582
1627812_s_at	Rbp1	8.40083	8.48259	8.39367	8.19207	8.2973	8.41285	0.0331608	-0.409531	-0.947583	0.356822	-0.810246	0.0516266	-0.262046
1632376_at	CG5644	7.06113	6.68717	6.95151	6.77811	7.88323	7.5419	-1.69417	-1.25407	0.2033	-0.324503	1.18514	-1.39965	0.488016
1631222_at	pdm3	8.99582	9.13429	8.52963	8.44761	9.12976	8.8948	-0.582334	-0.19942	0.702845	0.529698	0.433708	-0.263534	1.35181
1632134_s_at	Axn	8.32876	7.9507	8.21469	8.05183	8.64484	8.68828	-0.645463	0.251251	-0.0723887	-0.490547	0.739007	-0.423885	0.380467
1624547_s_at	B52	6.50477	6.79365	6.01643	6.374	7.76137	7.31795	-0.339607	1.09305	-1.02645	-0.458968	-0.287311	0.214799	-0.17981
1637774_s_at	CG8389	7.81769	7.50931	7.64707	8.09136	8.29285	8.30762	-0.942043	-0.485493	-1.18485	-0.130141	-0.11006	-0.937452	0.0531151
1629418_s_at	sei	8.52694	8.39498	8.37277	8.63113	8.90837	8.74149	-0.569839	0.646385	-0.163401	-0.630006	0.889721	0.151177	0.249636
1629288_s_at	CG12608	7.54586	7.51671	7.42088	7.65295	7.81931	7.68089	-0.0895796	-0.505031	-0.570958	-0.681914	-1.22256	2.50468	-1.80507
1629111_at	MED1	6.74788	6.60217	6.60094	6.75556	6.98221	7.19528	-0.573969	0.754855	-1.38466	-0.108128	1.20915	-0.730485	0.160997
1636858_at	cm	7.0005	6.892	6.89571	7.0432	7.11961	7.25571	-1.08134	-1.47911	-0.0360635	0.535409	-2.23313	1.57673	-1.24427
1632529_at	tinc	7.06311	6.78707	6.94297	7.31447	7.65822	7.9426	-0.153639	1.70895	1.18693	-0.0671261	0.769709	-0.160011	1.44929
1624302_at	CG7903	7.04709	6.97759	6.92195	7.16229	7.31267	7.35073	0.390438	-0.429559	-0.988669	0.997371	-0.905741	-0.469698	0.120967
1629429_at	CG31388	7.54971	7.41359	7.31903	7.71227	7.87979	7.98413	-0.473213	0.411397	-1.46265	-0.441998	1.66952	-0.00723256	-0.174889
1624105_at	CG8248	7.98727	7.85075	7.73929	8.00914	8.24853	8.3504	-0.0767321	-0.59116	-0.649628	0.653617	1.00457	-1.38552	0.0430631
1633161_at	CG14074	5.83434	5.74427	5.66578	5.86405	6.00783	6.07787	-0.33488	-0.567415	-0.965285	0.463118	-0.661329	0.671155	-1.07336
1638521_a_at	kat-60L1	8.57671	8.40217	8.24107	8.64361	8.89258	8.97046	-0.316476	1.12743	0.740953	-0.111537	1.18326	-1.18232	0.807315
1636861_at	CG8617	8.28427	8.23463	8.17352	8.32605	8.42678	8.54111	-1.44322	-0.680719	-1.30751	1.34515	0.487704	-0.41954	0.0915995
1635767_at	CG4313	5.1574	5.07361	4.98631	5.13465	5.27287	5.60167	0.457203	-0.495545	0.52679	-0.648382	-1.32467	0.727786	-1.12114
1640892_a_at	Doa	10.1309	10.4316	10.1673	10.4354	10.2984	10.3522	-0.345015	0.465991	0.690331	0.516656	0.233428	-0.35746	0.0567751
1627498_at	Synd	9.74413	9.8244	9.51404	9.85505	9.89153	10.2671	-0.854203	0.314579	0.540107	-0.104448	-0.776491	-0.0972579	-0.337997
1633527_a_at	SMC3	6.75374	6.82615	6.58407	6.81898	6.90166	7.00706	0.55658	0.147693	-0.945696	-1.13933	0.460229	0.590464	-1.15649
1635667_at	CG31108	8.01978	8.15004	7.76431	8.00775	8.25654	8.42715	-0.0331179	-0.125225	-0.387352	-1.17382	0.140628	-0.805859	0.497199
1625373_at	CG6966	9.87844	10.0476	9.7129	9.95335	10.0955	10.435	0.277027	0.0981733	0.504074	0.596593	-0.883052	0.865234	-0.587169
1627409_at	Aven	6.68138	6.87602	6.55775	6.70004	6.88956	7.10864	-1.27451	0.691927	-0.336084	-0.337233	0.823355	2.05288	-1.56772
1628887_a_at	CG32112	7.98228	8.11923	7.78901	8.11051	8.33532	8.40693	0.412	-0.278825	-0.697677	0.0441813	0.833519	-0.95388	-0.763337
1630463_at	sick	4.78736	4.64088	4.89596	4.73757	4.79814	4.43785	-0.334476	0.642338	1.20303	0.423543	0.754475	-0.376881	1.1915
1636628_at	dmpd	8.68428	8.93973	8.48109	8.85609	9.1656	9.36304	-1.16772	-0.509383	-0.65767	0.167191	0.121862	0.835115	-0.0530714
1632403_at	CG12263	6.53205	6.75074	6.42296	6.72625	6.95548	7.03492	0.787345	1.9804	-0.756815	-0.321642	1.88845	-1.27349	0.47583
1635741_a_at	Patsas	7.49204	7.55682	7.1495	7.51833	7.87819	8.00236	1.1606	-0.187505	-0.141458	-0.293883	0.678214	-1.89598	1.21402
1636914_at	Cdk5alpha	10.0833	10.1379	9.91158	10.1732	10.4236	10.4679	-0.0504225	1.03639	-0.157129	0.25794	0.100511	-1.03847	1.10959
1627884_at	CG5281	7.87986	7.88262	7.47887	8.00539	8.26345	8.43414	1.16704	0.11209	-0.5331	0.867181	-0.339937	1.18782	-0.674294
1631836_at	CG17568	6.05766	6.0488	5.83641	6.08327	6.20875	6.2636	0.101637	-0.775862	-1.40571	0.629186	0.47901	-0.0235879	0.0275575
1629729_at	CG31019	4.32262	4.28227	4.14934	4.39307	4.48132	4.60658	-4.17149	1.90455	0.654772	-0.613975	-0.330993	1.35347	-0.386468
1623209_at	CG8833	6.02972	5.96347	5.76542	6.00903	6.16356	6.32648	1.00378	-0.0915262	-1.19837	-0.769117	1.67552	0.589312	0.18077
1626815_a_at	tadr	8.42563	8.46279	8.03589	8.31298	8.60522	8.92265	-1.19245	0.494303	0.858892	0.24127	0.784451	-1.19815	1.29208
1626815_a_at	tadr	8.42563	8.46279	8.03589	8.31298	8.60522	8.92265	-1.19245	0.494303	0.858892	0.24127	0.784451	-1.19815	1.29208
1634295_at	hoe2	8.18374	8.23761	7.94566	8.49619	8.56179	8.57765	-0.495424	3.02875	0.953652	0.149512	1.09764	-0.43424	0.657646
1627948_at	aPKC	9.48488	9.68723	9.28864	9.32038	9.49489	9.6709	0.208234	-0.440282	0.303023	-0.546118	0.486337	-1.10532	0.24412
1638588_at	CG15522	6.91791	7.03684	6.63786	7.10768	7.26459	7.22421	0.574649	0.819616	0.0949515	0.166184	1.70587	-2.07674	0.7782
1636312_at	CG12038	8.43865	8.39024	7.92752	8.28876	8.72057	8.77693	-0.746854	-0.25103	0.113115	0.181976	1.95241	-0.0568176	1.17504
1622912_at	Ucp4A	6.33422	6.42082	6.10596	6.37974	6.63299	6.57723	-0.639578	0.421485	-0.878181	-0.585677	0.0882132	0.700947	-1.76287
1626152_at	Ror	6.11934	6.19473	5.86708	6.21385	6.47209	6.42745	-0.00980315	0.297523	-0.363602	-0.893857	1.12996	-0.628254	1.06688
1633696_at	TM4SF	10.7184	10.7261	10.4914	10.8946	11.1237	11.0459	0.28849	0.499471	0.284195	1.71453	-0.507646	-0.962592	0.240217
1636918_a_at	CG43343	6.22789	6.20398	6.10018	6.2854	6.40483	6.39831	0.128029	0.0599678	-0.56813	-1.12123	0.81247	-0.884515	0.505093
1624288_at	CG10654	6.09107	6.27815	5.97071	6.20919	6.64512	6.44097	-0.609808	0.383855	-0.175818	-1.04439	-0.187804	-0.956314	0.282206
1630032_at	eys	4.41629	4.35837	4.318	4.26939	4.33485	4.28724	-0.155052	0.586626	1.00849	0.727856	0.813735	-0.050495	1.33935
1625702_s_at	Taf12	8.10574	8.05617	7.9757	8.10133	8.23032	8.23917	-0.348755	-1.63599	0.156509	0.828278	0.777293	1.84237	-0.731085
1629766_at	ca	7.5845	7.53735	7.4229	7.6037	7.79548	7.78309	-0.518816	1.2322	-1.49913	0.162556	0.434761	-0.376891	-0.215899
1637853_a_at	Hk	9.0949	8.76901	8.01652	9.16145	10.3749	10.3738	-0.264721	0.229529	1.39131	-1.68603	-0.928016	0.356748	-0.664863
1628444_at	Pde9	7.60911	7.61329	7.2009	7.46514	7.61266	7.48965	-0.216136	0.238389	1.62632	-1.5513	-0.343003	0.0843375	-0.162388
1624143_a_at	CG12071	9.46641	9.24167	9.01007	9.45496	9.89928	9.86786	-0.0869266	0.591339	-0.262053	1.0669	-0.154534	-0.291021	0.821894
1637420_a_at	GABA-B-R2	8.56244	8.40106	8.15444	8.51636	8.94138	8.90406	-0.402008	0.23775	-0.466805	-0.110532	1.75152	-0.201491	0.112588
1631532_at	CG5282	8.61327	8.55057	8.11992	8.57278	9.01621	9.04355	0.160149	1.3658	-1.26965	1.23645	1.3227	-1.68643	1.05572
1633185_at	dpr14	7.87697	7.41314	7.08088	7.53158	8.57307	8.47943	-0.577975	0.307037	1.05978	-2.26528	-1.77607	-0.0653805	0.489219
1637648_at	CG11191	7.69726	7.4881	7.30246	7.51822	8.01877	7.92156	-2.51153	0.948295	0.707755	0.832575	0.522361	1.27997	1.80107
1640524_at	GC	7.8523	7.46559	7.33456	7.52122	8.17258	8.1277	0.853713	-0.340626	0.859959	-0.652342	1.42411	-2.36655	1.40988
1634855_s_at	CG9813	11.376	11.1812	10.9402	11.204	11.6392	11.632	0.181541	-0.278136	0.985074	-0.431952	0.364453	-0.794224	0.652519
1624485_at	CG6867	6.85057	6.52705	6.36689	6.72485	7.3268	7.28098	-0.21269	1.01725	1.31456	-1.62031	0.555231	-0.331456	0.894916
1638037_a_at	dpr17	7.05795	6.741	6.61797	6.89091	7.41015	7.42522	-0.431691	-0.401269	1.119	0.00163153	0.892954	-0.570832	1.48479
1630522_a_at	ST6Gal	7.42179	7.12186	6.91297	7.2966	7.88143	7.97308	1.76763	0.154099	0.783483	-0.598018	-0.0413754	0.000131432	1.59
1625201_s_at	CG17230	7.48236	7.30839	7.28222	7.38124	7.62124	7.63114	-1.15781	-0.440404	0.976223	0.362693	0.28563	-0.22561	1.00857
1641027_at	CG12084	8.1782	7.93743	7.85916	8.03666	8.38571	8.37586	0.0974943	-0.176593	-0.556347	0.216168	0.251859	-0.471278	0.00687362
1627499_at	CG2016	10.0909	9.87548	9.77995	9.9051	10.2677	10.3303	0.839583	1.09389	0.783004	-0.282521	-1.13619	0.239624	0.0915093
1630039_at	fred	7.42378	7.1225	6.9799	7.44168	7.9462	7.74748	-0.141121	0.162199	1.63316	-0.15314	0.780321	-0.283883	1.43421
1641608_at	Cand1	7.83127	7.7567	7.70736	7.82498	7.93959	7.90585	0.779992	0.437434	-1.43154	-0.68933	1.75324	-1.64841	-0.0463683
1629401_s_at	CG1814	8.45169	8.29473	8.23715	8.4039	8.59708	8.54909	0.279515	-0.714499	-0.294143	1.23105	-1.12596	0.550692	-0.0594432
1623100_at	Aac11	10.3709	9.96928	9.68578	10.1337	10.8125	10.7228	-0.25749	0.360672	-1.46247	0.131817	0.170842	0.259555	-0.361572
1628912_at	CG12672	6.84499	6.58465	6.46079	6.7658	7.30815	7.46527	0.150577	1.30548	1.8684	-1.17548	-0.46403	0.224919	0.932512
1636500_at	CG32425	4.1061	4.07442	3.87882	4.00132	4.04866	4.09363	-0.148624	-0.0170991	1.09562	-0.340852	0.264167	-0.528148	0.165406
1632876_a_at	CG4896	8.49634	8.27282	8.23616	8.3929	8.80285	8.84967	-0.208727	0.370149	-1.40784	0.22999	0.156719	-0.981058	-0.387315
1624021_a_at	dlg1	9.46355	9.53603	8.9441	8.98343	9.24828	8.72925	-0.127515	0.118693	0.995247	-1.71552	0.228678	0.739062	-0.773351
1632529_at	tinc	7.06311	6.78707	6.94297	7.31447	7.65822	7.9426	-0.153639	1.70895	1.18693	-0.0671261	0.769709	-0.160011	1.44929
1629239_s_at	CG2246	10.0197	9.94728	9.89098	9.98186	10.2169	10.2866	-0.167397	1.20277	0.0584436	0.0619456	-0.183797	0.187397	0.187085
1630882_s_at	XNP	8.57625	8.33943	8.29119	8.35533	8.83448	8.83819	-0.251825	-0.288542	-1.40017	0.130404	0.280487	-0.757022	-0.28029
1625000_a_at	CG32441	9.85965	9.59789	9.61094	9.60985	10.0854	10.0374	-1.1214	-0.627546	-0.470477	0.827747	-0.723307	1.41524	0.117706
1638436_at	Hug	8.0083	7.44358	7.49454	7.62471	8.53748	8.45897	2.16163	2.17357	1.3676	0.385113	1.30877	-0.876927	1.25233
1626077_s_at	CG43143	6.46901	6.19017	6.27311	6.5098	6.97516	6.98021	-0.229036	0.399592	0.999915	0.00119682	0.525045	-0.753174	0.886506
1635280_at	Ssadh	9.90797	9.73052	9.76128	9.93145	10.2057	10.1996	0.690195	0.282233	-1.19253	-0.195337	-0.436883	-1.03261	0.566699
1639579_s_at	GABPI	8.14508	7.97099	8.04111	8.20361	8.53125	8.57193	0.31224	-0.019645	-1.12972	0.137054	0.666524	-1.12036	-0.609699
1633656_at	CG13894	5.79609	5.46291	5.58448	5.73978	6.13606	6.18886	0.203222	1.54092	0.65676	0.632133	0.168965	-0.954324	0.846248
1637329_a_at	tho2	7.32384	7.09789	7.1725	7.23379	7.5529	7.57547	0.171528	-0.0623045	-1.27253	-0.821643	0.724276	-0.05496	0.119412
1623287_at	CG13921	7.66383	7.4111	7.42866	7.59799	8.01221	8.00592	0.977456	0.464965	0.0700186	0.730517	1.71801	-0.160577	0.95965
1625623_at	Nrx-1	8.65466	7.8496	7.84995	8.50548	9.84532	9.721	-0.297593	1.08892	0.791395	-0.462254	1.14662	-0.731147	1.18188
1639952_at	TMS1	11.4406	11.2697	11.2659	11.3548	11.6299	11.6064	-0.119563	0.906381	-1.27293	-0.151877	0.963588	-1.66664	0.164438
1638397_at	CG11388	9.76607	9.32838	9.47775	9.53528	10.0871	10.0764	0.259395	0.113082	-0.904816	0.985976	-0.644578	-1.85007	0.716913
1626238_at	CG31690	6.05193	5.57752	5.73665	5.84501	6.30877	6.46787	0.848244	0.6014	1.06099	-0.120829	1.16066	-0.635569	1.11654
1632677_a_at	GM130	8.85393	8.67228	8.68295	8.78347	8.97495	9.02227	0.0386287	0.493117	-2.02141	0.443037	0.317728	-1.29206	-0.26022
1633427_at	CG7582	9.44407	9.4231	9.31225	9.51308	9.77586	9.73478	0.28804	-0.132895	1.00941	0.441377	-0.346456	-0.593461	0.587279
1637393_at	Vmat	9.53666	9.46979	9.20084	9.68823	10.4213	10.254	-0.202818	-0.559036	0.881249	-0.47375	0.725123	-0.54219	1.17257
1639095_at	CG10426	6.88876	6.85456	6.76081	6.99363	7.31598	7.24675	1.30796	-1.25394	-1.23314	-0.0278291	1.4616	-0.595142	0.08279
1624686_a_at	dnc	9.77263	9.84789	9.57057	9.9202	10.6265	10.3794	-0.242842	0.105184	1.57919	-1.3646	-0.953945	0.75227	-0.568101
1641529_s_at	barc	8.30422	8.32545	8.20034	8.42274	8.75221	8.63605	0.452881	0.418896	0.219844	-0.489164	0.846269	-0.385079	1.42864
1635240_at	Deaf1	4.17037	4.11059	3.85536	4.2705	5.14716	4.8585	0.0217708	0.352041	0.913879	-1.97303	-1.31562	0.702022	-1.89881
1629258_at	nAChRalpha3	6.87683	6.78476	6.6729	6.94172	7.54235	7.41132	-0.126077	1.21121	1.28248	-1.27123	0.464479	0.0474309	1.04919
1641116_at	Rsf1	10.2064	10.2024	10.0342	10.2633	10.6899	10.6415	-0.580045	-0.447674	0.148631	1.0442	-1.13152	0.910825	-0.562615
1624441_at	Eip93F	9.82278	9.95024	9.50707	9.36239	9.45793	9.3676	-0.387699	0.304478	1.04821	0.0035458	-1.22848	0.179557	0.312689
1627396_a_at	su(f)	6.67702	6.72106	6.57473	6.80209	7.23203	7.164	0.0786843	-0.698851	-0.354291	0.260161	-1.74018	0.469569	-1.75373
1633451_at	Rbp1-like	9.79941	9.30342	9.45509	9.39732	9.73562	9.33856	-0.456744	-1.15299	0.997341	-0.506229	-0.3463	0.262895	-1.98207
1639758_at	CG13409	7.47445	7.3897	7.20479	7.4792	8.18245	8.06927	-0.662352	0.0138107	-0.992398	0.0312133	2.56476	0.0841065	0.570851
1632752_at	AstA	8.67313	8.57806	8.46655	8.63845	9.29101	9.19652	2.06839	0.942913	1.17668	-0.718957	1.70188	-0.730551	0.779117
1638556_s_at	Oamb	7.24619	7.24553	6.88999	7.15181	7.33908	7.33873	0.0638834	0.727662	1.2524	0.367965	0.77959	-0.790162	1.33752
1635066_at	Rich	8.24045	8.18303	8.10637	8.22551	8.50274	8.49107	0.179618	1.61042	-1.61751	0.530376	0.649661	-0.62959	0.494259
1625017_at	CG3732	7.59598	7.52988	7.40515	7.59177	7.96213	7.96239	1.97333	-2.16267	-0.962403	0.671343	-0.660387	0.805092	0.0145418
1636135_at	CG13931	4.92308	4.76114	4.33545	4.92713	6.06416	6.13993	0.182075	-1.87066	1.55305	0.920887	1.50225	-1.52105	1.91792
1626217_at	Ipp	10.5122	10.3495	10.2154	10.4001	10.9562	10.9962	0.347213	1.17757	-0.900342	0.510504	-1.619	0.41867	0.958564
1640180_at	hbn	6.11649	6.13247	5.81305	6.25021	6.76348	6.87143	0.168402	0.0827457	1.25394	-0.512119	0.935232	-0.166725	2.17388
1627132_at	CG15073	6.65722	6.73482	6.4864	6.88061	7.24465	7.26806	-0.349125	-1.03227	-1.34993	0.522633	1.04923	0.594331	-0.169202
1623176_at	CG16812	7.57114	7.50737	7.45183	7.59656	7.79814	7.74832	-0.927431	-0.222614	-1.455	-0.167214	0.758229	0.947066	0.135701
1638820_at	CG34362	8.27212	8.09218	7.86941	8.33316	9.06242	8.85669	-0.0560163	0.583999	1.17122	-0.316626	0.373769	-0.219104	1.45236
1640497_at	mib2	9.598	9.48575	9.42285	9.60366	9.91577	9.84403	-0.80205	-0.798435	-0.669965	0.188805	0.206447	-0.487343	-0.0536904
1641400_at	CG9170	7.99883	7.51669	7.36977	7.96465	9.06451	8.88081	0.0291136	-0.201995	0.347578	-1.69674	-0.732154	0.0997735	0.0918431
1623267_at	unc79	9.19353	8.9893	8.83981	9.16381	9.78701	9.67806	0.0178275	0.49361	-0.268989	-0.421969	1.37865	-0.635216	1.20046
1631246_at	FMRFa	6.97171	6.82941	6.74998	6.95955	7.39965	7.31162	0.163868	1.87372	0.751336	0.154014	1.0137	-0.949234	1.87402
1641618_at	Gycalpha99B	8.62237	8.42876	8.33942	8.66974	9.12992	9.11514	-0.111447	1.45896	0.0666211	0.0669969	1.10513	-0.587669	1.12964
1623070_a_at	Shaw	6.85063	6.61502	6.43973	6.74672	7.65116	7.37373	-0.325166	1.4383	0.72092	-0.230296	0.738862	-0.490218	1.43387
1639490_at	Rim	9.47953	9.32957	8.62734	9.0121	9.73573	9.38351	-0.195973	0.364807	1.06315	-0.840847	0.911212	-0.982499	1.91994
1626730_s_at	tna	9.70872	9.57626	9.41941	9.68684	10.3768	10.1551	-0.00323732	-0.0647877	0.556654	0.293115	-0.378869	0.0182768	-0.28438
1635025_a_at	l(1)G0255	10.5873	10.452	10.3438	10.5668	11.0891	10.9021	-0.196007	1.12632	-0.430588	-0.0738609	-1.87739	1.07486	-2.22718
1641526_a_at	Rbp	7.67558	7.44423	7.34406	7.66227	8.47016	8.20905	-0.454808	0.49086	0.856248	-0.56878	0.276117	-0.879734	1.25536
1637393_at	Vmat	9.53666	9.46979	9.20084	9.68823	10.4213	10.254	-0.202818	-0.559036	0.881249	-0.47375	0.725123	-0.54219	1.17257
1627219_at	nAChRbeta1	10.0386	9.74703	9.79651	9.95053	10.5287	10.4441	-0.432371	0.233154	1.06017	1.04777	0.291702	-1.09488	1.60492
1640773_at	tow	6.78182	6.41904	6.45236	6.66328	7.38708	7.20369	-0.176155	0.313818	0.789149	-0.277168	0.621357	-0.909202	1.49774
1630733_s_at	CG42322	7.91546	7.50612	7.54485	7.92293	8.69167	8.49476	-0.502283	0.455474	0.372723	0.383834	-0.446723	-0.136623	1.05305
1633582_at	Ih	10.8311	10.7657	10.6902	10.9445	11.3092	11.1411	-0.136549	0.531249	0.688476	-0.152414	0.399394	-0.589038	1.06276
1626478_at	wde	8.0858	8.01307	7.95477	8.27801	8.69948	8.57422	-0.282833	-0.549503	-0.278499	-0.467413	-0.589645	1.56832	0.248776
1640631_at	CG32809	8.42093	8.39675	7.94501	8.22578	8.4506	8.31022	0.148141	0.0523788	0.287523	-1.03734	-0.338752	0.46702	-0.898041
1638630_at	CG1983	7.60552	7.50348	7.47985	7.67288	7.8595	7.82252	-0.891526	0.124326	-1.98648	0.660657	1.15654	0.838652	0.302164
1633278_at	CG34404	4.22864	3.71377	3.93199	3.90625	4.00929	4.48554	-0.295237	1.00155	-0.912502	0.54414	0.407857	0.762627	-0.0242884
1637552_s_at	shep	8.82555	8.8402	8.13178	8.04241	9.06523	8.88189	-0.304866	-0.435033	1.47529	-0.0317192	-0.0538941	-0.566857	0.743057
1635357_at	CG43921	4.40609	4.62915	4.13645	3.91369	4.13046	3.80711	-0.084762	0.543847	1.59009	-1.40942	-0.219277	-0.0905632	0.31212
1640835_a_at	Gdh	11.7152	11.5748	11.2588	11.6274	12.1767	12.0496	0.181333	0.471057	0.449635	-0.425358	-0.921271	0.393862	-0.179203
1636742_at	nord	7.05619	6.98175	6.78945	6.89145	7.48867	7.29748	0.673337	0.764312	1.07076	-0.231521	1.24548	-0.0971984	1.64553
1628254_at	CG42784	9.68423	9.73726	9.24706	9.5184	9.71478	9.62702	-0.116545	0.545302	1.07902	-0.0554113	0.74576	-0.662672	1.15918
1634495_s_at	lola	7.54878	7.52991	7.07715	7.22104	7.70259	7.14773	-0.0716189	0.973243	0.0180375	-0.607047	0.761793	-0.529194	-0.0979271
1635961_at	qvr	10.4877	10.3248	10.1438	10.3648	11.1498	10.9008	-0.559779	0.952775	1.09495	-0.739379	0.359899	-0.69604	0.676051
1625462_s_at	CG31221	9.91105	9.77024	9.46653	9.72491	10.6526	10.2882	-0.315632	0.544623	1.41181	-0.539179	0.00478922	-0.623152	0.771057
1625262_at	CG17786	6.18698	6.12755	6.02786	6.14532	6.39828	6.34443	-0.696145	0.125428	0.734476	-1.30383	0.134825	-0.268808	0.684488
1636447_at	CG14024	7.29066	7.01681	6.7104	7.06113	7.93384	7.77863	-0.503042	-0.013945	0.267859	0.0147537	0.882863	-1.51389	0.799397
1623444_at	rn	3.95305	3.73159	3.66545	3.82506	4.31935	4.23547	0.377226	1.61056	1.13714	0.257893	0.901581	-0.406428	1.95608
1623968_at	CG10631	8.5628	8.41251	8.30916	8.42432	8.93522	8.77422	0.0780544	0.682046	-0.963312	0.0880605	0.994024	-0.988859	0.215321
1624554_at	CG3703	8.39791	8.15507	8.06498	8.18635	8.8295	8.69496	0.561504	0.437824	1.25232	-0.668994	-0.938925	0.715947	-0.802986
1624264_at	CG13408	4.06391	3.71279	3.49744	3.63655	4.71842	4.52347	-0.474551	-1.08253	1.48207	-1.2347	0.562299	-1.52487	1.99057
1632510_at	CG7332	8.8297	8.72435	8.60121	8.72082	9.30323	8.9871	-0.295364	-0.32937	-0.250297	-0.590522	-0.313025	0.722672	-1.79314
1633390_at	tay	8.33574	8.2491	8.17251	8.22482	8.83093	8.55742	0.135578	-0.51598	-1.23636	-0.703347	-0.18018	-0.0409098	-0.839181
1624675_at	UBL3	10.6105	10.5587	10.461	10.5693	10.929	10.7682	-0.727589	-0.861927	0.398621	-0.356067	-1.08305	1.59528	-2.07162
1638314_at	Glut4EF	9.05887	7.86632	7.85875	7.82041	7.7941	6.81762	-0.17171	-0.168442	0.932069	0.229935	-0.739543	0.601886	0.231955
1633625_s_at	Pitslre	9.64761	9.30291	9.56022	9.6307	9.94918	9.77711	-0.600155	-0.796837	-0.823169	0.247199	0.982049	0.16877	-0.426143
1640262_at	Trpm	5.32841	5.12861	5.11289	5.07983	5.26052	5.20247	-0.629914	0.464149	0.606941	0.253545	0.679108	-0.120005	1.00786
1628444_at	Pde9	7.60911	7.61329	7.2009	7.46514	7.61266	7.48965	-0.216136	0.238389	1.62632	-1.5513	-0.343003	0.0843375	-0.162388
1625937_at	rad	7.14226	6.23759	6.11566	6.36342	6.80118	6.48209	-0.417162	0.882318	1.34815	-1.73684	-0.321515	-0.0303932	0.802684
1627096_s_at	lov	7.29093	7.2138	6.89503	7.18624	7.78851	7.44064	-0.17237	0.921047	1.22998	0.192195	0.801925	-0.332022	2.02844
1636385_at	CG11317	8.19621	8.12973	7.77854	8.03353	8.80115	8.39995	-0.239195	0.496835	0.952469	0.505848	0.115961	-0.21719	1.76554
1625139_at	Gadd45	5.00247	4.93649	4.72144	4.95971	5.39444	5.15625	-1.34444	-2.94722	1.53406	2.05817	-1.42279	0.841171	-0.148013
1638198_at	CG12768	5.56232	5.46328	5.28441	5.59275	6.13234	5.81192	0.0529665	1.0117	1.18082	-0.461878	1.80211	-0.722883	1.53811
1626781_at	Pp2B-14D	8.73717	8.68126	8.54665	8.6873	9.05638	8.82727	-0.131176	-0.65694	0.215354	-1.90647	-0.774042	1.0826	-1.29421
1628303_at	CG45186	4.99353	4.99621	4.87879	5.14123	5.40725	5.16356	-0.505709	0.378726	0.664825	0.466244	0.0111367	0.13327	0.528214
1631687_at	RN-tre	7.98594	7.99618	7.85414	7.84439	7.95565	7.8442	0.0890117	-0.680228	-0.632679	-0.0477995	-0.0839059	-0.629535	0.0570146
1628993_at	beat-IIb	4.50149	4.58016	4.18114	4.65143	5.29732	4.76572	1.05004	0.778279	1.1657	0.439684	1.06819	-1.0638	1.58825
1632306_at	CG9467	9.83156	9.7783	9.72496	9.83483	10.0054	9.9256	0.218438	0.198916	-0.906739	0.663945	0.142958	-1.74254	-0.322127
1641717_s_at	Msp300	5.05759	4.98545	4.83183	5.1064	5.40657	5.23009	-0.0135031	0.802346	0.39509	-0.436125	0.379449	-0.462673	0.816514
1630624_s_at	CG10151	6.84626	6.81247	6.61193	6.95489	7.38375	7.1742	-0.134379	-0.760782	-0.472455	-1.08458	1.22569	-1.64696	0.356049
1640717_at	CG15082	4.73572	4.74091	4.48376	4.8542	5.18863	5.01131	0.275232	-0.153336	0.354168	-1.1355	1.18329	0.549631	1.08767
1629552_at	rdgBbeta	6.89347	6.85071	6.60474	6.89499	7.22343	7.02135	0.0678919	-0.979881	0.171659	-1.23336	0.470698	-0.539821	0.0944257
1628282_at	m-cup	6.68606	6.86827	6.51364	6.71346	7.51446	7.38793	-1.17911	0.0271309	-1.00217	0.348735	0.300411	0.0676252	-0.295083
1624348_a_at	scny	7.99036	8.08963	7.87	8.02051	8.67403	8.51565	-0.0202444	-0.373964	-0.607389	0.618452	-0.779088	-0.0119584	0.285532
1631231_at	fz	7.10707	7.33104	7.26229	7.3163	7.13002	7.01057	0.323589	0.648204	1.37019	0.648304	0.425056	-0.854115	0.767803
1632922_at	NFAT	3.96094	3.9756	3.60638	3.818	4.93243	4.70134	-0.10668	-1.08345	1.12862	-1.26005	-0.499928	0.784337	-1.17736
1625291_s_at	CG18766	7.95181	8.04758	7.84554	7.95343	8.39822	8.23919	-0.356435	-0.7393	-0.633928	0.801621	0.340193	-0.543398	0.619881
1632932_a_at	Mp	9.60232	9.65877	9.48032	9.58803	9.99411	9.83112	-0.266823	0.561477	1.20515	0.0710835	0.489239	-0.0201544	1.37507
1629968_s_at	SppL	6.64359	6.70639	6.47212	6.54311	7.21006	6.97467	0.208523	-0.1807	0.412163	-0.0875757	0.0435119	-1.13319	-0.0366037
1637282_at	CG6171	6.75902	6.88208	6.61694	6.66447	7.31058	7.26144	0.96321	-2.26967	0.257559	0.620917	-0.984724	0.735913	-0.461536
1638930_s_at	CG11248	6.65242	6.84536	6.5007	6.42582	7.58616	7.38995	0.123602	-0.479395	-1.54034	-0.0472355	0.688369	-0.823971	-0.583541
1628184_at	Tsp3A	4.36669	4.58995	4.19508	4.16523	5.75385	5.66597	0.877292	-1.17066	0.220373	-0.637771	0.147313	0.474081	-1.46759
1635589_at	CG7920	12.7013	12.3158	12.076	12.1364	12.7871	12.5949	-0.251825	-0.45363	0.559048	0.994621	-1.45233	0.598589	-0.677531
1640162_at	CG43729	9.99357	10.13	9.59845	9.63966	10.4749	10.1365	-0.436954	1.23361	1.19893	0.407773	0.900957	-0.466294	1.60348
1629185_at	CG6734	6.43925	6.4276	6.299	6.33391	6.84168	6.81764	-0.317728	0.882173	-0.801797	-0.0879349	2.02803	-0.46022	0.499812
1640092_a_at	Ca-alpha1D	9.39124	9.29042	8.90211	9.04446	10.6319	10.4708	-0.0914913	0.954733	0.726126	-1.31236	1.1714	-1.04067	1.54279
1639811_at	sowah	4.9912	5.07225	4.7939	4.84796	5.79629	5.89226	0.0918092	0.642465	0.766986	0.104468	0.759861	-0.878775	1.34671
1641326_at	CG30118	10.0255	9.92548	9.85396	9.93885	10.5088	10.5253	-0.0443938	0.256593	0.36454	0.280497	-0.864562	0.131365	-0.0100547
1632487_at	CG14721	7.99604	8.00448	7.88809	8.01284	8.53024	8.60334	0.668376	-0.157743	-0.734941	1.13504	-0.290133	0.869638	-1.16275
1628589_at	CG5010	11.7838	11.8189	11.6601	11.7811	12.0512	12.1232	0.325674	-1.41745	0.452116	0.884182	-1.23329	-0.105602	-2.12898
1625272_at	CG31030	10.8954	10.8778	10.5333	10.8549	11.6119	11.7024	0.336827	0.170276	-0.730801	1.39888	1.19643	-1.79449	0.00993731
1624230_s_at	Ubi-p63E	11.7322	11.7207	11.5723	11.5963	11.999	11.9413	0.748757	-2.06903	0.271223	-0.254314	-1.01425	1.08595	-1.11821
1629795_at	PTP-ER	8.57089	8.50732	8.34903	8.36861	8.86509	8.79375	0.00686698	0.214325	-1.25178	0.49991	0.519257	-0.09048	-0.536206
1634725_at	beat-IV	7.72024	7.70489	7.33642	7.23261	8.2954	8.24494	-0.171387	0.882484	1.33748	-0.0543355	0.519287	-0.808598	1.20097
1625260_at	CG11802	8.05516	8.02587	7.92405	7.85448	8.33783	8.21723	0.589609	-0.45155	-0.744074	1.44134	-0.116319	0.812759	-0.934023
1633727_s_at	wnd	8.87132	8.88296	8.72017	8.6978	9.17995	9.05079	-0.31156	-0.036911	0.346823	-0.176594	0.0602966	-0.345322	-0.107617
1635367_at	fs(1)h	5.62509	5.52513	4.81592	4.58177	5.67599	4.70527	-0.466252	-0.477372	-0.285273	-1.69542	-0.839438	1.3193	-1.33635
1641646_at	Spase22-23	6.76026	6.78283	6.522	6.46245	7.31447	7.18873	0.822781	-1.70759	-0.337069	0.614243	-0.876311	-0.547159	-1.45264
1633794_a_at	Pino	9.68667	9.63568	9.57397	9.44715	9.99957	9.949	0.738067	-0.711736	0.694266	0.655671	-1.15964	0.692929	-0.511006
1629496_at	l(3)L1231	9.45005	9.37692	9.2623	9.28376	10.0412	9.91205	-0.154253	-0.080963	-0.305165	-0.288	-0.218132	-0.127981	-0.447062
1633624_s_at	alphaTub84D	5.17037	5.08187	4.98812	5.00334	5.7963	5.60652	0.328338	-0.00408688	-0.245719	2.45568	0.196246	0.917344	0.223921
1632541_at	Blimp-1	7.81722	7.57321	7.51927	7.44251	8.7959	8.49701	0.0216474	0.424824	0.357694	-0.112622	0.024994	-0.62268	-0.0645293
1625578_at	CG42724	4.73134	4.62122	4.27717	4.38983	5.87169	5.40211	-0.298983	0.959522	-1.23174	-0.791201	0.723421	-0.166369	-0.277962
1625432_at	ths	4.75478	4.50537	4.21246	4.22075	5.95629	5.49834	-0.0393403	1.4217	1.32765	0.545491	1.0168	-0.812544	1.79815
1623944_at	CG12605	9.00399	8.68312	8.48079	8.40381	9.82522	9.61284	-0.208193	0.308788	1.05736	0.223164	0.596073	-1.33286	1.22835
1638432_a_at	CG10082	8.26587	7.94523	7.75719	7.67928	9.24393	9.12032	-0.313846	-0.0254902	0.00159864	0.134562	-0.0897143	-0.252497	0.37794
1640449_s_at	pico	7.66351	7.60832	7.41682	7.39522	8.25099	8.0909	0.742836	0.684438	0.767567	-0.23511	-0.165943	1.0931	-1.34001
1629104_at	CG2258	9.10154	9.14159	8.74855	9.06475	9.6654	9.55903	0.0319399	-0.409691	-0.501811	-1.6747	-0.834767	-0.323306	-0.726571
1633815_at	CG31191	7.03138	7.06752	6.4068	6.8716	8.01155	7.81757	-0.577443	0.400294	0.931655	0.311323	0.415882	-1.02042	1.16882
1625817_at	CG14868	7.6018	7.64395	7.24448	7.53273	8.28041	8.1053	-0.424555	-1.53767	0.505103	0.0582074	1.39122	-0.354537	0.709988
1633728_at	CG12728	4.18937	4.21511	3.94961	4.19362	4.64806	4.495	-0.225017	0.00354786	0.23157	-2.53693	-1.37232	0.752863	-2.20213
1641248_at	beat-VI	7.59805	7.81566	7.17053	7.57471	8.57493	8.40748	-0.277076	1.02559	1.24515	0.812578	1.34185	-1.23212	1.55831
1631059_at	Pkc98E	10.5786	10.6625	10.2933	10.5154	11.1996	11.1285	-0.380233	-0.316334	-0.948562	-0.991976	0.198884	-0.274528	-0.249509
1627151_at	CG4612	8.87629	8.90654	8.48825	8.75476	9.59788	9.28966	-0.289006	-0.402757	-1.11823	-0.832525	0.512635	-0.569529	0.739567
1630202_a_at	ZnT49B	9.27467	9.27793	9.06286	9.18909	9.61813	9.49199	-0.271971	-0.0726778	-2.06301	-0.667308	0.0145893	-1.64414	-0.492997
1623261_at	RabX4	8.17756	8.18417	7.78594	8.02596	8.82693	8.67103	-0.383851	-0.876015	-0.228387	0.771398	-0.52499	-1.3965	0.384263
1634895_s_at	Rab5	11.4628	11.484	11.2366	11.3833	11.799	11.7225	-0.725956	-0.191012	0.436166	1.00761	-0.771301	0.685821	-0.488303
1635114_a_at	GABA-B-R3	7.41839	7.41956	7.03852	7.29237	7.91701	7.88412	0.00257983	-0.248861	0.813703	0.799977	1.11094	-1.25229	1.6793
1624129_s_at	CG7708	9.85393	9.79774	9.30525	9.57731	10.4623	10.3524	0.329534	0.818039	0.807066	-0.439954	1.35728	-0.512495	1.57128
1637284_at	Rlip	8.85066	8.7958	8.47574	8.67794	9.23757	9.19824	0.672287	0.953513	-1.57222	-0.0550824	-0.542744	-0.961179	-0.251948
1623378_at	Oli	7.07385	7.07518	6.67147	6.97759	7.53536	7.48438	0.438393	0.133136	0.586206	0.490429	-0.433409	-1.60539	1.31269
1625454_at	Gbeta5	8.80521	8.81957	8.4069	8.7584	9.2524	9.19024	-0.275305	1.40626	0.666889	-0.102972	-0.00318681	-0.289492	-1.49282
1628688_at	CG12054	8.29493	8.09655	7.84561	7.752	8.45995	8.29321	-0.0463687	0.897546	-0.584936	0.448011	-0.558224	0.143355	-0.362224
1635479_a_at	scramb1	8.47863	8.53222	8.32738	8.42704	8.75638	8.68831	0.149854	-0.0826687	-0.313587	-0.0805612	-0.758495	-0.688106	-0.069427
1635819_at	sty	9.32043	9.96749	8.85192	9.11651	9.48938	9.56401	-0.357155	-0.00919784	1.2204	0.0394772	-0.134731	-0.121985	0.381485
1630886_at	SelR	7.04102	7.10884	6.71054	6.87092	7.59671	7.51199	0.023184	0.219157	0.777259	0.408021	-0.512845	-1.14136	0.00928332
1633692_at	CG42541	4.84392	4.6615	4.53094	4.56412	4.76888	4.72659	-0.167951	0.275313	1.53099	-0.8613	-0.215184	-0.690191	0.414874
1637789_at	CG43707	4.63937	5.04292	4.19657	4.32636	4.55838	4.79519	0.150109	1.15005	0.563429	0.025479	0.400831	0.296245	1.56899
1632003_a_at	Ptp99A	5.0594	4.81224	5.00247	4.82875	5.5041	4.90681	-0.238115	0.860673	0.742217	-0.10167	0.410334	-0.135912	1.55227
1635587_s_at	CG4050	7.897	7.93427	7.75714	7.78195	8.2399	8.18824	-0.582334	-0.279867	-0.925104	-0.283495	0.36509	0.54805	-0.265745
1625840_at	spartin	7.27621	7.38421	6.89842	7.06016	8.16676	8.09002	-0.499868	0.251644	-0.820603	-0.453964	0.319634	1.01309	-0.0816524
1632275_a_at	CG8671	5.6134	5.73409	5.34278	5.44093	5.73251	5.64819	-0.0856162	0.0804484	0.56173	-0.319147	0.564415	-0.467526	0.208097
1641009_at	CG42613	5.54683	5.69985	5.32949	5.5301	5.36792	5.19967	-0.124178	0.590356	1.05436	-0.487355	0.870773	-0.417527	1.47523
1641233_a_at	stmA	9.01418	8.98108	8.75729	8.93941	9.44786	9.3522	0.189938	-0.46877	-0.551042	0.454733	1.06082	-1.90524	0.0563185
1636249_at	7B2	11.6481	11.6424	11.4218	11.5743	12.1313	12.09	0.151206	-1.21871	-0.0888682	1.28781	-0.311943	-0.735333	0.273549
1633512_at	toy	9.20278	9.24382	8.88271	9.247	9.82142	9.7641	-0.420029	0.72105	0.855619	-0.864532	-0.751293	-0.618153	1.39222
1639525_at	ktub	6.12416	6.18008	5.90586	6.15092	6.55423	6.53312	1.0273	0.418551	1.33133	-0.552205	0.648162	-0.793963	1.58076
1639177_at	SIFa	7.66075	7.64568	7.22615	7.61901	8.35299	8.33622	-5.0359	-3.07751	-2.15469	-1.11944	3.564	-1.62249	0.128699
1627219_at	nAChRbeta1	10.0386	9.74703	9.79651	9.95053	10.5287	10.4441	-0.432371	0.233154	1.06017	1.04777	0.291702	-1.09488	1.60492
1627623_s_at	bic	7.21421	7.17712	7.04801	7.13897	7.41251	7.39249	0.381625	-0.123137	-0.792472	1.38724	-0.526075	2.00686	0.382206
1628152_at	Clc	10.5945	10.5776	10.4914	10.5974	10.7454	10.7343	0.330253	-0.705582	-0.102793	1.46688	-1.36671	1.4284	-1.38954
1623063_at	dpr20	8.19438	8.23348	7.80023	8.21251	8.73759	8.68694	-0.0130185	0.232218	0.35759	-0.659349	0.831762	-0.819079	0.584455
1639144_a_at	Tace	8.44824	8.51395	8.16739	8.49335	8.88068	8.84163	-0.00132039	1.27732	-0.355921	-0.626778	1.5824	-0.343084	0.914228
1626001_at	Nrg	7.89907	7.93054	7.53927	7.93265	8.33486	8.28466	0.298478	0.175902	1.29701	-1.02313	-0.814965	0.775614	-1.59928
1631880_at	CG1492	6.85969	6.88519	6.48489	6.95708	7.40538	7.3993	0.341093	1.11123	-1.15294	-2.60847	-0.472631	2.38289	-1.75041
1629899_at	cact	8.64229	8.69391	8.18498	8.66857	9.1124	9.08879	-0.251825	-0.91273	0.674106	-0.0196475	-1.8318	-0.216677	-0.504935
1635349_a_at	nAChRbeta2	8.29084	8.30187	7.91363	8.32354	8.63451	8.61761	-0.424237	1.29689	1.0915	-0.707733	0.782196	-0.529635	1.61707
1623061_at	CG10561	8.69865	8.82021	8.47271	8.75875	9.19545	9.1178	1.48422	0.789774	-1.52911	0.109101	-0.150879	-0.504803	0.638946
1626289_at	Dgkepsilon	8.92284	9.00848	8.68227	9.00187	9.31703	9.29973	-1.49699	-0.56742	-1.8977	1.09047	0.385039	0.290933	-0.195277
1637637_at	shi	8.58217	8.4014	8.20115	8.29883	8.74635	8.66765	-0.0855518	-0.561132	-0.154748	-1.64981	-0.733724	0.669113	-1.66712
1633061_at	Mgat2	9.47313	9.51156	9.22867	9.49739	9.87435	9.74704	-0.0872005	0.974823	-0.723441	-0.0256495	1.05107	-0.0174145	0.238788
1637853_a_at	Hk	9.0949	8.76901	8.01652	9.16145	10.3749	10.3738	-0.264721	0.229529	1.39131	-1.68603	-0.928016	0.356748	-0.664863
1635005_a_at	Rdl	10.0831	10.0948	9.5875	10.0464	10.8513	10.5182	-0.249986	0.273008	1.3653	-0.284118	0.674104	-0.566823	1.29466
1625574_at	Nos	7.4804	7.4272	7.09025	7.47442	7.95438	7.79678	-0.00739198	0.201889	1.23282	-0.338218	0.514237	-0.209705	1.69521
1627258_at	2mit	8.86539	8.90517	8.47183	8.80605	9.35541	9.13652	-0.0264876	0.816671	1.33398	-0.111719	0.510381	-0.670585	0.957557
1625349_at	beat-IIIc	6.47406	6.53487	5.96272	6.21428	6.70392	6.61349	-0.0408932	0.175628	1.06945	0.269664	1.12089	-0.403007	1.70007
1632663_at	CG7407	8.8373	8.95853	8.61096	8.89238	9.49545	9.47464	-1.2199	-0.368795	-1.25871	-0.365858	-0.361821	0.449995	-1.0252
1638498_s_at	Drat	10.7861	11.152	10.4326	11.0154	12.2929	12.2931	-0.600611	-0.285473	0.361465	0.55301	0.168661	0.0687929	-0.594848
1626489_s_at	CG7433	6.35204	6.60135	5.78569	6.17534	7.67122	7.85354	0.55125	-0.630001	-0.0446426	-1.09203	1.36903	-0.233292	-0.279056
1637945_at	mbl	4.87739	6.301	3.25857	3.71657	4.34207	5.79495	-0.484521	0.7424	1.23792	0.0118012	0.803889	-0.63853	0.832551
1637637_at	shi	8.58217	8.4014	8.20115	8.29883	8.74635	8.66765	-0.0855518	-0.561132	-0.154748	-1.64981	-0.733724	0.669113	-1.66712
1624226_at	trus	7.34551	7.5127	7.16585	7.51414	7.92367	7.94229	-0.396788	0.405515	-1.70509	1.53096	1.36008	-0.345564	-0.942289
1638011_a_at	Past1	8.41293	8.52045	8.16523	8.51449	8.99454	9.02989	-0.251825	-0.286528	0.342744	1.01502	-1.00398	0.0901101	0.0672528
1632963_at	mfrn	9.52236	9.69751	9.3936	9.57605	9.84563	9.93421	-0.343863	0.676061	-0.035164	0.127873	-1.45698	0.390102	-0.585542
1632753_a_at	Cep97	7.61034	7.83506	7.42773	7.70469	8.11078	8.15957	0.448319	0.741863	-0.777092	-0.639318	0.624942	1.0419	-0.190818
1628708_at	s-cup	5.49496	5.69566	5.33582	5.58554	5.71885	5.57371	-0.501386	-0.00488446	0.863747	0.747653	0.727306	-0.0532912	0.640169
1639083_at	faf	6.1858	6.62638	6.14363	6.55694	6.18837	6.26685	0.184083	0.512376	-1.70105	-0.612502	0.911403	-0.688089	0.428663
1631456_at	CG6812	8.9239	9.10371	8.682	8.95555	9.39637	9.33377	1.15242	0.613075	-0.0988096	0.439494	1.00263	0.237472	-0.172109
1628678_at	CG13920	9.67013	9.75784	9.50154	9.64459	9.92052	9.92685	-0.606488	-0.401929	-0.400094	-1.23109	0.206999	0.0892799	0.169531
1624667_at	CG31760	8.70848	8.82254	8.26923	8.63086	9.38981	9.25002	-0.207221	0.29192	1.21963	-0.223071	0.955294	-0.207662	1.66618
1634631_at	Pask	8.40329	8.55995	8.08543	8.36978	8.99494	8.95702	1.74834	1.8115	-0.231609	-0.75674	0.934973	0.78236	1.15845
1635710_at	CG42594	4.70582	4.89266	4.49362	4.67329	4.96161	5.08808	0.259858	0.712483	1.45033	-1.52124	0.234314	0.342762	0.346828
1627749_at	CG6412	8.70772	8.74822	8.38219	8.59478	8.92299	9.06585	-1.30175	-2.58303	-0.951786	1.60504	-0.267895	1.18306	0.247038
1628377_s_at	AP-2mu	9.05924	9.2405	8.74053	8.87665	9.54733	9.61352	-0.00992597	-0.353323	-1.69548	0.286061	-0.475137	-1.50363	-0.322897
1639576_at	Klp68D	8.9844	9.07317	8.86087	8.93266	9.20952	9.21417	-0.599398	0.181306	-1.51945	0.605431	1.20388	-0.335966	-0.0809788
1623571_a_at	CG9328	8.88164	8.9241	8.51302	8.76954	9.3426	9.4014	0.495852	0.241877	1.41701	1.01852	-0.0221664	-0.481461	0.0868321
1630106_at	CG10362	8.19699	8.21884	7.86916	8.08441	8.52586	8.53664	0.370744	-0.218202	0.920514	-0.9712	-0.670761	0.875518	0.348626
1630217_at	CG13650	8.85258	8.91649	8.47307	8.81334	9.24645	9.29655	-0.227189	-0.156366	-0.103757	-0.818123	1.16	-1.40595	0.909563
1635518_at	nonA	7.27439	7.57961	6.8529	6.91213	6.85502	6.79193	-0.401057	-1.3497	0.441306	-1.80979	-0.3108	0.177656	-1.73793
1623932_at	Ent3	8.2001	8.41089	7.55106	8.04234	8.92349	9.20353	0.237892	-0.207585	-1.14215	-0.999523	1.05064	-1.96064	1.00493
1628422_s_at	CG31650	9.11859	9.17755	8.90012	9.11026	9.39436	9.46705	0.418849	-0.223652	-0.0569404	0.0386486	-0.629395	-0.3564	-0.72374
1637202_a_at	Med	5.74579	5.74195	5.56216	5.6964	5.87553	5.95346	0.0822998	-0.314981	-1.42625	0.0565709	0.182973	-0.645584	0.284474
1637079_at	CG5098	7.95802	7.84902	7.72406	7.59922	8.1911	8.17052	0.269459	0.347631	-1.6095	-0.151777	1.03372	-0.196269	0.212554
1640582_at	CG3529	9.24149	9.14062	9.01479	9.09691	9.42086	9.38018	-0.17036	-0.569635	-0.711046	-0.0577831	-0.413331	-0.698337	-0.392221
1630860_at	scrt	9.18923	8.97772	8.73081	8.84635	9.53094	9.49493	-0.342266	-0.341142	1.55076	0.280572	0.151701	-0.429512	1.6667
1631568_a_at	sdt	10.0527	10.0054	9.52468	9.70107	10.4012	10.2237	-0.281603	0.629056	1.12415	-1.33859	-1.04634	0.477704	-1.14446
1631028_s_at	l(2)k09913	11.4227	11.3369	11.2463	11.2623	11.5655	11.593	-0.185494	1.00098	-0.193154	-0.227393	0.249879	-0.537337	-0.376395
1639858_s_at	Sara	8.58546	8.4285	8.29713	8.34463	8.74071	8.83331	0.220784	0.887503	-1.65404	0.198707	0.468312	-0.768118	0.129841
1630129_at	CG43078	9.76465	9.66832	9.56633	9.61998	9.93442	10.007	-0.0372675	0.920848	0.663967	-0.316061	0.777871	-0.0953712	0.836436
1632849_at	nol	4.73612	4.66988	4.56055	4.5777	4.9914	5.08209	-0.95731	-0.686832	0.631261	0.229018	-0.969184	-1.73052	1.17048
1630123_at	CG42797	5.07952	4.84611	5.02222	4.87809	5.141	4.83054	-0.109291	0.0333119	0.0386483	-1.20676	0.0115974	0.331501	-1.06345
1627886_at	Atg1	9.44902	9.39228	9.09569	9.24071	9.844	9.90577	0.0656836	0.0225594	0.25776	-0.111756	-0.84063	-0.140444	-0.332256
1631655_a_at	CG9132	9.84043	9.8293	9.57566	9.68582	10.164	10.1907	-0.927227	-0.655552	0.222845	-1.39987	-1.66651	1.13283	-1.36292
1629859_s_at	vap	8.45028	8.47678	8.32692	8.35646	8.65063	8.68752	-1.35437	-0.242392	-0.0909043	-1.26553	-0.255656	1.40592	-1.30459
1638216_at	CG13623	8.89371	8.89239	8.75906	8.83838	9.03933	9.11601	-0.607759	-1.77584	-0.289596	0.359797	-1.50102	-0.682924	-0.708495
1633016_a_at	stau	9.29062	9.29111	9.14677	9.21662	9.50069	9.55471	-0.189711	-0.176005	-0.496695	0.62257	0.624084	-0.113103	0.264797
1640039_at	Ect4	4.14497	4.01308	3.94889	3.65691	4.09189	4.19802	-0.117364	0.363642	0.242886	-0.518744	-0.282955	-0.263156	-0.266886
1629145_at	HERC2	8.04289	7.98315	7.72216	7.76718	8.23532	8.37431	-0.308573	0.267475	-1.1088	-1.24133	0.242547	-0.134113	-0.886426
1635703_s_at	mtd	10.072	9.96321	9.44638	9.4669	9.70788	9.49152	0.0268955	0.484456	0.849739	0.325747	-0.103248	-0.0940435	0.600864
1623607_at	Mgat1	8.3254	8.1955	8.20779	8.22589	8.53635	8.50144	-0.662352	-1.23891	-0.828509	0.862719	-0.671175	-0.768985	-0.353776
1634579_at	CG4747	8.62588	8.33596	8.30896	8.41388	9.24069	9.07423	-0.79847	-0.0877245	-1.09945	-0.164662	0.0377068	-0.886934	-0.454037
1624470_at	erm	6.564	6.31822	6.37347	6.4294	6.87503	6.80768	0.152176	0.585853	1.33146	-0.266639	1.58551	-0.865632	2.2018
1627700_at	CG6420	5.81315	5.56522	5.64415	5.65203	6.12382	6.01793	-0.274372	1.52261	-1.04785	-0.23805	0.238639	0.310806	0.136271
1632919_at	mats	7.01179	6.68899	6.88075	6.94342	7.68539	7.4616	-0.645924	-1.07411	-0.736213	-0.577365	-0.732394	-0.675974	0.244569
1625810_s_at	CG13937	8.54663	8.26418	8.30888	8.41585	9.14057	8.9278	0.182637	0.537534	1.09323	0.496555	-0.0827617	-0.35859	0.508062
1637870_a_at	dpr5	6.9092	6.65727	6.67777	6.78677	7.4499	7.22274	0.414247	-0.434231	1.14757	-0.458078	0.73257	-0.0980631	1.74609
1624021_a_at	dlg1	9.46355	9.53603	8.9441	8.98343	9.24828	8.72925	-0.127515	0.118693	0.995247	-1.71552	0.228678	0.739062	-0.773351
1624313_at	Spn	9.25533	9.20605	8.52445	8.6981	9.27322	8.98619	-0.355906	0.839601	0.874374	0.806658	0.533921	0.0235259	0.829424
1631360_at	CG4133	7.19979	7.01351	7.01526	7.15927	7.80601	7.84468	-0.159787	0.621934	0.159411	0.17949	2.61003	-1.08483	1.38359
1624417_a_at	CG10186	9.941	9.47177	9.67651	9.89756	11.4956	11.343	-0.0746273	-0.0700559	-0.184146	-0.551281	1.70572	-0.799156	1.75482
1630596_at	TwdlG	6.98907	6.59164	6.65396	6.92192	8.33388	8.18713	-0.233422	0.522535	0.802374	0.441803	0.584827	-0.536183	0.955338
1639023_at	Nsf2	6.87098	6.69419	6.68622	6.81941	7.71597	7.51728	0.861346	-0.231875	-0.719922	0.0777247	0.264823	0.208083	-0.0492083
1625680_a_at	Pih1D1	8.99455	8.81172	8.88754	8.88036	9.42707	9.29134	-0.81332	-0.348035	0.457535	-0.297217	-0.422692	-0.190275	-0.378594
1638899_s_at	CG15312	8.79338	8.51541	8.58949	8.61613	9.44521	9.31076	-0.648851	-0.320882	1.64003	-1.44118	-0.392679	0.377284	0.10197
1641449_at	Dcr-2	8.73703	8.79235	8.51836	8.64602	12.9641	12.8678	-0.251825	-0.0862499	-0.877951	-0.875605	0.867527	-0.999975	0.199312
1631471_at	CG42342	7.63919	7.61574	7.12045	7.29187	7.37701	7.2289	-0.0426451	0.665679	1.44816	0.793084	0.559393	0.543183	1.57931
1624297_at	drl	8.27996	8.16778	8.16277	8.13733	8.93933	8.7529	0.43241	1.01385	1.11422	1.45278	0.494041	-0.251987	1.16092
1623951_at	dpr2	4.7617	4.58424	4.60202	4.82038	5.79031	5.21416	0.243634	0.942073	1.28289	-0.377423	0.270862	-0.440097	0.928945
1624699_s_at	Bx	7.74488	8.07912	7.93847	7.9656	8.1405	8.78194	0.0948405	-0.246721	1.52885	-0.898417	-0.403795	1.35911	0.0197038
1628110_s_at	E(Pc)	3.83893	4.29689	3.47659	3.76153	4.59582	4.07418	0.145855	0.386178	-1.1082	-0.304113	0.221783	0.451392	0.310076
1625864_at	CG32105	5.3824	5.4901	5.20122	5.32079	5.97438	5.65423	0.875728	1.59644	1.06508	-1.19579	1.65132	-0.483412	2.12582
1625992_s_at	NKAIN	6.6773	6.72557	6.49242	6.64682	7.13804	6.8671	-0.168069	0.317498	-0.859101	-0.142584	0.922459	-1.13527	0.188056
1626790_s_at	Fak	6.51193	6.62324	6.39172	6.4213	6.98109	6.742	0.387269	0.589496	-1.17453	-0.432151	0.68631	-0.447585	0.0747687
1639281_at	Fer2	4.6232	4.55003	4.52269	4.64154	5.07103	4.70276	0.60636	1.55223	0.755307	-0.457357	-0.653961	-0.0481002	2.02864
1641028_at	Mid1	7.08901	6.96189	6.77952	7.11689	7.62537	7.0482	-0.3394	1.419	1.34972	-0.373996	1.04804	-0.855869	1.50049
1637743_at	FBXO11	7.51993	7.37977	7.36854	7.50254	7.79661	7.46226	-0.342033	-0.76522	-0.574179	0.24307	0.662586	0.647061	0.273484
1635961_at	qvr	10.4877	10.3248	10.1438	10.3648	11.1498	10.9008	-0.559779	0.952775	1.09495	-0.739379	0.359899	-0.69604	0.676051
1636122_at	Socs16D	7.76	7.70258	7.61941	7.67961	8.3255	7.73242	0.0886684	0.894713	-0.613122	-1.07476	-0.700379	0.244406	-1.83863
1624056_a_at	CG42817	5.12735	5.29243	4.98112	5.10463	5.83291	5.22397	-0.251825	-0.122237	0.63123	-0.998267	1.14791	-0.773675	1.16821
1641717_s_at	Msp300	5.05759	4.98545	4.83183	5.1064	5.40657	5.23009	-0.0135031	0.802346	0.39509	-0.436125	0.379449	-0.462673	0.816514
1630996_s_at	ZnT63C	7.68512	7.57442	7.4745	7.5991	8.44084	7.7615	-0.363125	0.499309	0.137926	0.467739	-1.06162	-1.03644	-0.0860162
1634558_s_at	egh	8.81452	9.05046	8.49908	8.33345	9.19543	9.10278	-0.389159	-0.00820391	0.632057	1.15882	-0.558898	-0.634627	-0.538023
1638186_a_at	Fem-1	8.42071	8.32137	8.41658	8.24074	8.42682	8.48765	-0.754587	0.00767719	-0.750809	-0.00324025	-0.52149	-0.104775	-0.657841
1640947_at	CG43689	4.60186	4.81658	4.35792	4.6152	4.70381	4.79112	0.0535539	1.00916	1.45503	-2.56024	0.617257	0.754955	1.30221
1631364_at	CNMaR	4.57409	4.44812	4.38193	4.42476	4.92225	4.53667	0.0804099	0.776758	1.38916	-0.0858418	0.972951	-0.584424	0.874169
1623171_s_at	lilli	7.18962	6.89283	6.19758	6.36406	7.12867	6.41645	-0.367588	-0.289964	0.980803	0.0325558	-0.303468	-0.37311	-0.0596614
1626648_at	CG42732	4.18964	4.00636	3.96749	4.01411	4.01016	4.03351	-0.189485	0.144631	1.13792	0.126187	0.980198	-0.415497	1.51957
1624928_at	Crtc	8.72113	8.43493	8.50697	8.41465	9.01863	8.80453	-0.267442	0.152171	0.848921	0.0683182	-0.223398	0.56714	-0.538166
1627426_at	Mob4	9.65418	9.52429	9.54563	9.50935	9.79192	9.66554	-0.620596	-0.910895	-0.897374	0.825802	0.12103	1.15947	-1.0887
1623838_s_at	CG4629	9.4842	8.97319	9.17603	9.03945	9.97332	9.63719	1.23474	0.134724	0.840773	0.339996	0.865787	-0.710401	0.936171
1630881_at	CG1309	9.53261	9.31715	9.36843	9.31451	9.82343	9.62757	-0.895402	-0.210276	-2.00613	0.0200374	-0.637547	1.19522	-0.144528
1630365_at	jvl	6.66722	6.31515	6.46017	6.08776	7.34871	6.92792	0.046714	-0.165575	0.779612	0.332694	-0.284543	-0.652418	0.0240166
1626411_at	l(1)G0193	10.1568	10.0436	10.018	9.98627	10.4287	10.2353	0.92811	0.341335	0.342599	-0.119362	-0.128677	0.455004	-2.04584
1640440_at	Ms	11.5507	11.349	11.3362	11.2781	11.8906	11.6771	-0.879302	0.195065	0.938564	-0.489233	1.765	-2.08525	0.887266
1633037_at	CG10669	5.39853	5.24284	5.18869	5.14312	5.65937	5.52971	1.0016	0.588672	-1.20239	-0.0258113	0.210469	-0.259696	0.643335
1636419_at	CG1647	5.02537	4.94401	4.8777	4.87215	5.2268	5.12615	-0.664312	-0.111359	-1.18239	-0.927218	0.92818	-0.987538	0.101126
1634541_a_at	PGAP3	7.33457	7.18829	7.1905	7.26202	7.63782	7.41356	3.16634	-0.420104	-0.646159	0.917165	-1.03346	-0.235168	0.0600722
1623360_at	CoRest	4.86877	4.58934	4.45919	4.66267	4.55918	5.03818	0.199465	-0.675715	-0.65855	-1.27914	0.257849	-0.189551	-1.27763
1631726_at	Dscam3	3.92023	3.76809	3.76199	3.72938	4.39014	4.10895	0.125213	0.507485	1.17671	-0.139125	0.961111	-0.289775	1.42323
1628015_at	Cngl	7.12499	7.42412	6.58779	6.78949	6.98515	6.36487	-0.264347	0.848806	1.55303	-1.90364	0.243328	0.30022	0.459341
1629705_at	CG6084	9.16715	8.90569	9.08212	8.81837	9.94672	9.76606	0.248691	0.0602566	-0.159632	0.0791573	-0.459353	-0.523452	-0.748025
1638906_at	CG32052	8.48912	8.25767	8.19259	8.24275	8.82983	8.54825	-0.0570657	0.950858	1.05644	-0.362091	0.874663	-0.285015	1.58423
1633153_at	cdc14	6.8083	6.42043	6.35735	6.37742	7.22708	6.9467	-0.829267	0.032173	-0.240475	0.124021	0.318528	-0.231255	-0.562911
1629920_at	Kap-alpha1	9.48547	9.39878	9.33055	9.34161	9.69561	9.54756	0.229444	-0.710022	-1.54646	-0.426345	0.953139	-1.54264	-1.10311
1638314_at	Glut4EF	9.05887	7.86632	7.85875	7.82041	7.7941	6.81762	-0.17171	-0.168442	0.932069	0.229935	-0.739543	0.601886	0.231955
1629759_at	CG18815	10.6373	10.4604	10.3914	10.4753	10.843	10.6877	-0.239026	1.14831	-0.359498	-0.215808	-0.131023	-0.276942	-1.15217
1634667_at	CG11099	9.41766	9.04876	8.95708	9.03962	9.63499	9.47364	0.696374	0.1446	0.79214	-0.174004	0.891051	-0.843792	1.89448
1638753_at	Hs3st-B	7.01205	6.65561	6.55319	6.70114	7.24978	7.13708	0.0793562	-0.54495	1.04174	-1.4284	-0.114266	0.575708	-0.94639
1624565_a_at	CG16711	8.04786	7.73769	7.69935	7.89014	8.52985	8.2831	-0.176155	-0.382508	-1.06372	0.160801	0.310074	-1.05309	-0.0759823
1630415_at	Alh	8.11723	7.79121	7.80474	7.8853	8.44444	8.28526	-0.245265	0.358955	0.497302	-0.169663	0.0226503	-0.585252	0.522004
1633252_at	CG44153	7.10935	6.90532	6.87907	6.96049	7.42282	7.2164	0.287459	1.10472	1.06276	-0.402559	0.697226	-0.647433	1.46857
1623536_s_at	DOR	10.2523	9.96498	9.83289	9.98248	10.8684	10.5044	-0.254551	-0.838672	0.750933	0.323676	-1.27163	0.855714	-0.28884
1639785_s_at	wech	7.65309	7.00819	6.92146	7.02824	8.22997	7.63125	-0.554681	0.569159	0.344611	-0.732985	0.746752	0.163689	0.224098
1640696_at	CG17803	5.24351	4.95319	4.87216	4.89012	5.66509	5.24352	-0.29008	1.68088	-1.22025	-0.707099	-0.561073	-1.74002	0.660373
1623017_at	CG7149	9.67163	9.43816	9.41665	9.49514	9.95446	9.64952	0.904302	1.62016	0.704659	-1.05537	0.82976	0.64517	0.19354
1623084_at	sgg	10.1858	9.83417	9.82304	9.96857	10.5367	10.2888	-0.362646	-0.331651	1.07217	-1.32732	-0.997561	0.826401	-1.57656
1629703_at	NPF	8.489	8.06778	8.06476	8.21066	8.93749	8.66147	4.11445	-1.45232	1.81213	0.129609	-0.0943989	-1.26233	1.71912
1633777_at	CG11221	7.58818	7.08807	7.05642	7.28745	8.15504	7.64343	1.03131	0.340358	1.16528	0.236423	1.29364	-0.170734	1.29936
1634555_at	Kdm2	8.8674	8.52648	8.52785	8.55907	9.00773	8.95027	-0.230139	-0.360127	-0.198659	-0.0467286	-0.173837	0.0308803	-0.774828
1625478_at	Mnn1	4.15659	3.68032	3.76954	3.74057	4.44562	4.29134	-0.690287	0.75159	-0.756521	-0.824565	0.104473	-0.461424	0.204601
1639679_at	5PtaseI	4.16172	3.59725	3.93621	3.97465	4.06049	3.70069	-0.0276715	-0.502969	-1.16125	-0.502635	0.590479	-0.480225	-0.548963
1631875_at	CG1172	5.43982	5.06404	5.21386	5.11328	5.62172	5.40875	0.0585387	-0.38356	-0.247598	0.191638	0.29703	-1.11295	0.482852
1634116_at	Als2	8.88767	8.63312	8.74284	8.63981	9.0771	8.90152	0.0449746	0.522653	-0.958854	0.219438	1.27332	-0.409129	0.427976
1639235_at	trn	7.30248	6.77712	7.03359	6.88996	7.63874	7.39959	-0.189539	-0.2015	0.496966	1.31107	0.0689014	0.848778	1.39838
1624378_at	east	8.11756	7.74149	7.95093	7.90506	8.50165	8.06197	0.225655	-0.292018	-0.663291	-0.120135	-0.615842	0.50566	-1.3521
1632554_at	CG9839	7.03193	6.76486	6.83864	6.85452	7.26183	7.04749	-0.0245162	0.220602	-0.663364	-0.496487	-0.242492	-0.791397	0.527447
1631303_s_at	NK7.1	7.95751	7.35236	7.56539	7.63869	8.36176	7.81268	-0.0699968	0.662123	1.40736	0.37021	-0.397219	-0.358479	0.680073
1635800_at	St3	7.57346	7.67867	7.21596	7.20648	7.40314	7.38854	-1.1627	0.608702	0.256982	1.30202	-0.0712255	0.0489243	0.248194
1633207_at	Ndae1	7.94172	7.18618	7.49608	7.2437	8.37147	7.6726	-0.307643	1.36962	1.27789	-0.151376	0.538703	-0.537056	1.11046
1633711_a_at	cindr	7.24171	6.96623	7.06012	6.99075	7.44756	7.17736	0.0641291	-0.0205383	0.388811	0.701001	0.0767741	0.460356	0.0606445
1631843_at	CG6749	5.84787	5.1656	5.34175	5.2433	6.16907	5.63193	2.28131	1.59866	-0.96348	0.134174	0.336502	-0.253889	0.562425
1635444_at	rudhira	7.26839	7.11118	6.89691	6.77829	7.21018	6.83642	-0.0314807	-0.516054	0.456972	-1.60438	-0.332875	0.581847	-1.45568
1633632_at	CG32944	5.93834	5.56698	5.51187	5.74125	6.22386	5.75955	-0.352981	0.557486	0.822921	-1.6927	0.244038	0.0834998	0.168133
1625898_s_at	Lnk	8.7913	8.63368	8.537	8.51429	8.93241	8.68027	0.72761	0.275912	-0.0882032	0.0531794	-0.0979094	-0.449848	0.397363
1630577_at	CG17378	6.07619	5.86426	5.11114	5.23393	6.27091	6.09031	0.446148	0.976001	0.692426	0.041149	0.0519484	-0.118798	1.19428
1635757_at	laza	9.10836	8.30646	8.36231	8.21336	9.6111	8.92559	-0.794439	0.51102	1.68726	0.594556	-0.182678	0.40564	1.09181
1631110_at	CG10257	8.10661	7.36482	7.56643	7.26354	8.57695	8.00896	1.69537	0.533173	0.993381	-1.13781	0.780882	0.360856	0.908319
1635430_a_at	CG6791	4.6491	4.3594	4.2836	4.03727	4.64735	4.04235	0.382575	-0.165639	-1.31114	-0.284874	0.589807	0.0382851	0.608068
1638060_at	CG10077	10.9133	10.8865	10.5946	10.7505	11.0985	10.9009	-0.250619	-0.0676136	-1.06859	-0.060456	0.736706	0.485086	-0.432525
1640222_s_at	CG13124	10.7001	10.5599	10.493	10.4991	10.8408	10.7623	-0.0513244	-1.10234	-0.268826	-0.152894	0.189962	0.518635	0.0442047
1634495_s_at	lola	7.54878	7.52991	7.07715	7.22104	7.70259	7.14773	-0.0716189	0.973243	0.0180375	-0.607047	0.761793	-0.529194	-0.0979271
1629788_at	Kdm4B	6.10294	5.41913	4.94518	5.04032	6.86207	6.62258	-0.342233	1.31949	0.399133	-0.0831584	1.1131	-0.540199	0.424746
1624755_a_at	flw	11.8217	11.5021	11.3647	11.3055	12.2047	11.9386	-0.1567	0.541014	1.24367	-0.715503	-0.583249	0.770007	-1.18188
1636930_at	CG9121	5.11678	5.03366	4.76359	4.71831	5.65336	5.28619	0.455502	0.71249	-0.949811	-0.450749	0.610065	-1.10563	-0.0858922
1630396_at	CG4360	7.28183	7.21701	7.02277	7.02847	7.59066	7.39799	-0.900594	0.289628	-0.96651	0.0718525	-1.05021	-0.543945	-0.25737
1635166_at	dysc	7.36255	6.09019	6.87509	6.2663	5.92771	4.96085	-0.320092	0.585321	1.32454	-0.119706	0.623357	-0.500112	1.15697
1635613_at	CG5079	4.89549	4.61791	4.3283	4.22978	5.47572	4.82793	0.307734	2.66926	0.973672	0.0791668	1.0047	-2.61603	2.12598
1624361_s_at	NAT1	11.4613	11.2786	11.2189	11.0498	11.7478	11.4141	-0.0734877	-0.0779368	-0.751622	-0.0784725	0.190225	1.12214	-0.065123
1624056_a_at	CG42817	5.12735	5.29243	4.98112	5.10463	5.83291	5.22397	-0.251825	-0.122237	0.63123	-0.998267	1.14791	-0.773675	1.16821
1634306_at	Klp98A	8.42708	8.21647	8.2126	7.93019	8.85875	8.31035	0.0195668	0.514208	-0.26926	0.649068	0.266762	0.0540329	0.309328
1625388_at	CG45057	9.32712	9.19359	9.20308	8.9654	9.63275	9.40482	0.187843	-0.653171	0.928532	-0.302848	0.236363	-0.107969	0.764451
1632465_s_at	CG6424	11.5316	11.3625	11.3555	11.1946	11.7892	11.567	0.0791251	0.27617	0.977489	0.449471	0.132866	-0.259092	0.261593
1638447_s_at	CG11141	6.49586	6.38624	6.34422	6.10225	6.71853	6.63898	0.946124	0.057207	-1.3498	0.240717	0.216589	-0.197994	1.01403
1629788_at	Kdm4B	6.10294	5.41913	4.94518	5.04032	6.86207	6.62258	-0.342233	1.31949	0.399133	-0.0831584	1.1131	-0.540199	0.424746
1640329_s_at	Aps	8.72983	8.57852	8.61084	8.36372	9.06999	8.97159	-0.593424	-0.697503	0.0433038	-0.0660947	-0.459715	0.468531	-0.397879
1628923_at	form3	3.8621	3.77474	3.66804	4.01986	4.07235	4.30155	-0.0842517	0.875121	0.701873	0.335715	0.176197	-0.0706627	0.285368
1635915_at	SmD3	7.34398	7.08768	7.22862	7.69166	7.53472	7.49047	0.589136	-0.749107	0.608936	1.6053	-1.6938	1.8795	-1.35638
1638625_at	CG13917	6.47531	6.14592	5.66953	5.93176	5.82566	5.89434	0.101883	0.378807	0.642246	0.827866	-0.427576	-0.250063	-0.399328
1636783_at	nerfin-2	4.40093	3.99665	4.22627	4.39438	4.63306	4.25557	-0.120252	1.64658	0.894317	-0.0825418	1.35654	-0.304896	1.75581
1638280_at	CG43102	5.48479	5.1632	5.31032	5.40551	5.6243	5.35533	0.131289	0.709161	0.776394	0.177515	1.15295	-0.579255	0.720848
1630247_at	CG4554	5.56705	5.2992	5.32345	5.48801	5.75717	5.37731	0.837702	0.930267	-0.551414	-0.525892	1.7632	-1.7584	0.311028
1626627_at	CG45263	4.57151	3.99681	4.28276	4.204	4.50737	4.10864	-0.203957	1.03991	1.20983	0.318305	0.591132	-0.848579	1.35256
1640598_s_at	l(3)neo38	9.643	9.83324	9.06227	9.49646	9.99915	9.78497	-0.157603	0.324461	0.738397	0.111857	0.439956	-0.0764697	0.288999
1640113_at	CG14183	3.91769	3.5247	3.37082	4.05142	4.16391	3.77671	-0.527328	0.0206979	-0.537464	-1.55134	1.36746	-1.3778	0.345405
1632712_s_at	Xrp1	11.5044	11.1211	11.3502	11.0241	11.7584	11.5243	-0.0837499	-0.3267	0.0163229	0.336954	-0.929827	0.809885	-0.389115
1635449_s_at	Dip-B	10.3113	9.5076	10.1425	9.62185	10.5931	10.1061	2.62789	0.502036	-0.237692	0.54853	-0.440774	0.6079	0.189075
1628303_at	CG45186	4.99353	4.99621	4.87879	5.14123	5.40725	5.16356	-0.505709	0.378726	0.664825	0.466244	0.0111367	0.13327	0.528214
1623673_at	CG10435	6.64466	6.3533	6.54155	6.4696	6.75174	6.5907	-2.55624	0.380477	-0.925403	0.0886374	0.908527	0.822464	-0.048231
1635603_at	CG17202	8.22348	7.88206	8.11971	8.03405	8.39069	8.2047	0.412403	-0.124919	-0.773831	1.85274	-0.822049	0.318159	-1.78539
1627233_at	PsGEF	6.58037	5.49509	6.23575	5.9405	6.84566	6.19164	-0.101526	0.280581	1.17281	-1.60128	0.344834	0.148669	0.800149
1640020_at	Pdcd4	10.1653	9.22998	9.80243	9.61471	10.3263	9.88877	-0.305942	-0.712303	1.53414	-0.851344	-0.769593	1.45693	-1.94834
1633570_at	CG1688	7.38295	6.82615	7.11084	7.22991	7.60851	7.53508	-0.747526	-0.00842073	0.867878	0.876465	0.56262	-1.01295	1.42432
1634474_s_at	Pop2	9.46248	9.13246	9.31181	9.36063	9.58025	9.49174	0.612247	-0.086402	-0.484471	0.0318114	-0.136942	-0.301683	-0.406489
1623049_at	pyd	4.71936	4.69005	4.21725	5.0693	4.88187	4.93903	0.27436	0.739159	0.853755	0.0674336	-0.179315	0.531106	0.0599234
1629438_at	scaf6	7.9543	7.97552	7.60456	7.64274	7.9213	7.72666	-0.151662	0.623977	-1.42317	-0.126289	1.18748	0.566932	0.150276
1635518_at	nonA	7.27439	7.57961	6.8529	6.91213	6.85502	6.79193	-0.401057	-1.3497	0.441306	-1.80979	-0.3108	0.177656	-1.73793
1640262_at	Trpm	5.32841	5.12861	5.11289	5.07983	5.26052	5.20247	-0.629914	0.464149	0.606941	0.253545	0.679108	-0.120005	1.00786
1633351_at	CG10384	6.44839	6.07778	6.01993	6.41025	6.6799	6.54465	-0.705552	1.68939	1.2258	-0.000319296	0.89216	-0.694421	1.36867
1640206_at	CG4660	7.46074	7.09555	7.20892	7.5674	7.67116	7.55286	1.60443	-0.614395	0.56134	-0.654946	-0.239062	0.917107	-0.929034
1632955_at	PhKgamma	7.90097	6.72688	7.29924	7.58397	7.65609	7.28834	0.309248	-0.0740657	-0.0721367	-1.70645	0.168569	0.230012	-0.788451
1633356_s_at	nAChRalpha2	7.70802	7.31786	7.36357	7.69227	7.85458	7.68029	0.35204	-0.147046	0.855868	-0.316348	1.18826	-0.555116	2.05171
1635467_a_at	CG7381	6.67547	5.86208	5.90855	6.49513	6.8136	6.65003	1.15542	0.00239248	1.01658	-0.128426	1.13073	-0.815028	1.36856
1641047_at	CG16974	9.83057	9.4459	9.6328	9.71807	10.0908	9.8659	-0.0990808	-0.675834	-0.28566	-0.245029	0.701237	-0.760684	0.0316414
1626468_a_at	KCNQ	7.6318	7.12236	7.4048	7.46972	7.80124	7.54182	0.961381	0.142776	1.33204	-0.476022	-0.111592	-0.309244	-0.231664
1626820_at	GckIII	7.72591	7.50784	7.61476	7.70154	7.85134	7.76014	-0.575036	-0.322503	-1.29775	0.531508	-0.793477	-0.403235	-0.305637
1625126_at	snama	6.92158	6.61196	6.73182	6.90067	7.11394	6.94228	-0.705703	0.617297	-1.34238	-0.251324	0.779406	-1.39998	-0.212983
1631794_at	CG6201	6.76543	6.36156	6.315	6.45436	6.8826	6.66385	1.27469	2.60368	-0.688509	-0.891357	0.821162	-0.765794	0.551609
1628885_at	CG32698	6.5165	6.39036	6.2732	6.56074	6.71415	6.63027	0.715357	0.770076	1.64954	-1.53537	-0.28799	0.262385	0.742327
1632907_a_at	CG13204	7.19833	7.09752	6.95101	7.25467	7.46147	7.30191	0.333373	0.319523	-0.100005	-0.930346	0.40162	0.537627	-0.850814
1624616_at	Trh	6.36366	6.19032	5.97595	6.32354	6.49919	6.46399	0.12993	2.09238	1.26693	0.107277	1.0166	-0.840395	2.22362
1625321_a_at	mtg	6.13081	6.00509	5.81226	6.09153	6.23468	6.22375	0.455502	-0.287445	1.0765	0.362422	0.275862	-0.463781	1.33041
1623006_at	SerT	6.745	6.37081	6.04766	6.50195	7.20048	6.69925	0.284804	0.329935	0.474484	0.400526	1.85854	-0.49915	1.70897
1623899_at	TkR99D	6.37053	6.1447	6.06246	6.25411	6.63352	6.3971	0.37249	0.433883	1.08319	0.430734	0.640019	-0.801238	1.78918
1626172_at	Fife	8.75053	9.03405	8.21096	8.53012	8.99524	8.79189	-0.116408	0.313921	1.16317	0.187007	1.35404	-0.898408	1.58992
1630454_at	CG14086	4.69322	4.53968	4.43578	4.74497	4.97662	4.75271	0.438393	1.09313	1.29175	0.107183	0.0855776	-0.82087	1.94383
1640169_s_at	Hrb98DE	10.8578	10.6596	10.7334	10.39	10.942	10.789	-0.403464	0.367714	-0.951936	-0.155306	-0.815288	-0.610579	0.0377835
1640366_at	CG5608	7.24587	7.09346	7.02971	7.21926	7.44617	7.26371	-0.631679	-0.804786	-1.11187	-0.627164	0.346377	-1.10957	0.154544
1628771_s_at	CG32700	8.20256	7.77035	7.58726	8.06748	8.60558	8.36235	-0.0668233	0.572179	1.53901	-2.36187	-0.345618	0.415007	0.339211
1635377_at	CG13344	7.09685	6.9167	6.81842	7.0774	7.38454	7.2048	-0.996088	-1.0682	-1.03688	0.491595	-0.0102943	0.246722	-0.33252
1629988_at	CG34380	3.94118	4.24934	3.98785	4.1465	4.22292	4.18289	0.269969	0.534089	1.10555	1.6897	0.452272	0.449995	1.48045
1627107_at	Atg10	4.18511	4.33699	4.24844	4.18489	4.18556	4.11602	-0.325316	1.13238	-0.848607	-2.16796	1.06217	-0.154494	-0.767462
1625325_s_at	simj	7.23347	6.73474	6.71928	7.1244	7.69073	7.47784	-0.127968	-1.04475	0.766897	-0.00915933	-0.91305	0.0727591	-0.487389
1637242_at	CG34353	4.57115	4.61741	4.11484	4.37552	4.21207	4.29949	-0.0699214	0.596166	1.12684	-0.0563274	0.96584	-0.869941	1.45116
1637936_at	CG32512	6.61262	6.60504	6.29682	6.56994	7.12146	6.70628	0.217005	-0.38195	1.39779	-1.70302	0.0906395	0.0275028	-0.840026
1630563_at	CG6006	5.51465	5.60646	4.65321	4.9533	6.40618	5.84896	0.428409	0.0919993	0.999628	0.0778866	-0.530626	-0.207126	1.47145
1627933_a_at	mtt	5.90791	5.81799	5.28375	5.67624	6.23034	5.68837	-0.0112687	1.7873	1.18592	0.182992	0.668744	-1.08447	1.63431
1630474_at	Rgk3	5.82283	5.8416	5.18968	5.3916	6.05539	5.9211	-0.0125141	1.13452	1.22831	0.474703	1.18275	-0.773714	1.82486
1625982_at	SP2353	7.48024	7.47102	6.4816	7.1078	7.69107	7.24864	-0.150669	0.632259	0.921784	-0.597625	0.89391	-0.884824	1.54544
1628413_at	CG12994	4.30383	4.28681	4.1671	4.08124	4.41248	4.15176	0.162223	0.343972	1.55241	-1.731	-0.0752524	0.0556596	0.270026
1634495_s_at	lola	7.54878	7.52991	7.07715	7.22104	7.70259	7.14773	-0.0716189	0.973243	0.0180375	-0.607047	0.761793	-0.529194	-0.0979271
1626627_at	CG45263	4.57151	3.99681	4.28276	4.204	4.50737	4.10864	-0.203957	1.03991	1.20983	0.318305	0.591132	-0.848579	1.35256
1624859_at	rpr	4.48416	4.15733	3.56235	4.37822	4.69588	4.15397	0.779992	0.0840479	1.03731	1.71411	1.5942	0.272076	2.46795
1629569_at	Fbxl4	8.83312	8.94533	8.58269	9.19592	9.00093	8.9968	0.350172	-0.676592	-1.0934	-0.146316	0.401923	0.0666585	-1.5744
1632470_at	SRm160	5.52445	5.46205	5.39121	5.74249	5.66036	5.57332	-0.379556	-0.37498	-1.27565	0.0782837	0.953162	-0.385786	0.521961
1639112_s_at	CG34188	3.76367	3.48837	3.28848	4.11307	4.07674	3.80724	0.167293	1.2292	0.778565	-0.976037	0.13788	-1.19195	1.67669
1623784_at	Gld2	4.56596	4.54635	4.33734	4.874	5.03863	4.55678	0.544519	0.36346	1.07084	0.480395	1.04416	-0.786576	1.56785
1631199_at	CG9941	7.81179	7.7913	7.67791	8.00821	8.06422	7.86732	0.875728	-0.31813	-1.22703	-0.361095	-0.0854773	0.209612	-1.42493
1630558_a_at	Rgk2	3.74696	3.92612	3.55748	4.27623	4.25264	4.10424	0.44247	0.694423	1.39027	0.633958	-0.0880666	-0.890817	1.86053
1639001_a_at	alpha-Est9	4.01935	4.25325	3.89357	4.19221	4.31201	3.77295	-0.734189	0.123557	1.16632	0.549207	0.392123	-0.497455	1.18352
1627763_at	spg	4.73046	4.65044	4.59598	4.88039	4.92378	4.5531	0.0798483	0.444236	0.128147	0.229608	-0.291198	-0.0610063	-0.0181996
1624251_a_at	CG18809	12.7755	12.8675	12.7481	12.8771	12.8378	12.8959	-0.671735	-0.494665	-0.453789	0.5455	-0.942861	1.61849	-1.02723
1641170_a_at	glo	8.67672	7.94299	8.54423	8.46161	9.07407	8.89569	0.148416	-0.481683	-0.657656	0.841128	-0.0386542	1.08273	-0.696774
1641043_at	CG8281	6.60561	5.79101	6.40849	6.37553	6.93317	6.85754	0.0226997	-1.3527	-0.764333	1.75606	-0.77827	1.78409	-0.808819
1634924_at	Spt6	9.18232	8.52161	9.05407	9.19788	9.57962	9.41685	-0.303413	-0.145681	-0.986236	-0.862563	-1.28299	0.346949	-0.97881
1628801_at	kto	6.90398	6.40097	6.79229	6.98081	7.19919	7.14385	-0.776642	-0.258378	-1.47413	-0.207717	0.974427	-0.684604	-0.174816
