# Supplementary material for: Enabling cell-type-specific behavioral epigenetics in Drosophila: a modified high-yield INTACT method reveals the impact of social environment on the epigenetic landscape in dopaminergic neurons
Source: BMC Biol. 2019 Apr 10;17:30. doi: 10.1186/s12915-019-0646-4 (PMC6456965; doi:10.1186/s12915-019-0646-4)
Supplement: Supplementary file 15 — Genes activated by cbt. Columns C-E and F-H are from Bartok et al. 2015. C-E are transcript levels in controls, F-H are transcript levels in cbt-RNAi. Columns I-O show mean normalized log2 FC between GH and SH in our experiments. Worksheet 2 gives statistics and a bar chart of the data for comparisons between repressed and activated by Cbt gene groups, for mRNA and for the 6 epigenetic marks. (XLS 145 kb) [file 12915_2019_646_MOESM15_ESM.xls]

## Sheet: Activated by Cbt
ID_REF	Gene Symbol	GSM1657354	GSM1657355	GSM1657356	GSM1657357	GSM1657358	GSM1657359	delmRNA	delH3K4me3	delH3K36me3	delH3K27ac	delH3K9_K14ac	delH3K9me3	delH3K27me3
1636847_s_at	Mkrn1	7.53857	7.67337	7.64845	7.16114	7.19898	7.08447	0.975119	-0.203068	-1.60026	-0.574723	-0.279133	0.322072	-0.287842
1631242_at	jumu	6.35054	6.72055	6.45523	6.42543	6.14191	6.27473	-1.02647	0.285669	1.00771	-0.548718	0.486297	0.0995954	0.635233
1626708_at	Cbl	8.081	8.61674	8.45323	7.88436	7.92857	7.97225	-0.0779054	0.0183888	-0.542872	-0.266024	0.289453	-0.353242	0.20281
1632931_at	cta	6.91975	7.35857	7.06189	6.78041	6.80647	6.89264	0.00772037	-0.76267	1.11392	-0.689327	-1.02938	0.0979844	-0.720541
1639469_a_at	Pu	10.3448	10.9456	10.604	10.7697	10.1767	10.4386	-0.302308	0.0687484	0.631704	0.00697127	-0.295709	0.508515	0.117266
1631425_at	CG9231	9.19245	9.51705	9.31019	9.36886	9.02491	9.18976	-0.727297	-0.494055	0.467315	0.875394	0.261415	1.53219	1.03324
1637014_at	sinu	8.505	8.94397	8.67505	8.79681	8.28658	8.47599	-0.226354	-0.506243	-1.05664	0.408645	-0.882769	0.897182	-0.603985
1630174_s_at	CG4908	6.434	6.67741	6.59677	7.02076	6.25224	6.48714	0.0653615	-0.233741	-0.796483	-0.0277918	1.07311	0.57985	0.184557
1628986_at	Gp210	6.93201	7.55111	7.18721	7.60128	6.75586	7.55439	0.846385	0.167351	0.0323679	-1.12038	0.367975	-0.875001	-0.190162
1627983_at	poly	9.42502	9.67196	9.54027	9.63938	9.27902	9.50846	-0.978496	0.13132	0.557434	-0.851776	-0.51565	0.111688	-0.849351
1638044_a_at	CG5902	8.99011	9.10365	9.11054	9.20262	8.85705	8.98531	-0.308573	1.07511	-0.946099	-0.189045	-0.799383	-1.1495	-0.121452
1622973_at	CG8031	8.19558	8.38798	8.37099	8.33509	8.08435	8.24162	0.247537	-2.17259	-0.475518	-0.219665	-0.784778	-0.328548	0.191544
1625847_at	CG9034	10.6008	10.8024	10.7599	10.7102	10.4741	10.6524	-0.312627	-1.12289	-0.309313	0.670107	-1.11115	0.314205	-3.14036
1640056_at	PDCD-5	8.93732	9.05209	9.14076	9.03849	8.74545	8.97816	-1.56205	-0.845942	-0.332415	1.22694	0.186166	1.06453	0.419795
1626534_at	tko	8.84393	9.09665	9.03486	9.02146	8.6476	8.94973	-0.840143	-0.404083	0.246595	-0.0770483	0.470948	1.3994	-1.5916
1636219_at	Ac13E	10.2046	10.4377	10.4381	10.4228	10.0366	10.3327	-0.270739	0.386561	0.984494	-1.18373	-0.331366	0.0468472	-0.730421
1630572_at	cpb	8.02159	8.03614	8.14912	8.10126	7.90315	8.09267	-0.00378161	-0.588185	-1.07389	-0.0627345	0.459067	-0.806086	0.672779
1632565_at	Bin1	8.17303	8.17181	8.43716	8.25189	7.81787	8.26005	0.0929295	0.223585	0.652217	1.48167	-1.34377	0.768249	0.239784
1627795_at	Irk1	7.18386	7.8664	8.03914	8.34824	6.89351	7.94571	-0.882827	0.830637	0.84214	-0.00096583	-0.156121	0.462094	0.740656
1632558_at	hdly	6.94934	7.00427	7.27939	7.53912	6.82999	7.00007	-0.108691	-0.0155878	0.808356	1.01449	0.0771624	-0.150274	0.854601
1637366_at	NimC4	5.00969	5.54834	6.5911	7.14862	4.54938	4.61061	1.92869	3.33614	1.25032	0.633426	1.23802	-1.57132	2.72995
1626311_at	List	4.9128	4.90293	4.73474	5.3782	4.76654	4.81809	0.381509	1.92893	1.12398	-0.636054	0.159145	-1.32762	2.03846
1623555_at	CG10131	7.51595	7.18075	7.99207	8.05316	7.27911	7.21801	5.22763	1.16575	0.282155	0.16943	1.18007	0.652713	1.98078
1624895_at	Est-Q	9.96829	9.37172	10.3002	9.61538	9.70481	9.86541	3.39784	0.295788	-0.126	-0.614201	0.117357	-0.431204	0.663386
1629808_at	CG12004	6.55593	6.464	5.98485	6.22262	6.95091	6.53175	-0.339894	-0.146556	-0.235129	-0.516618	-0.243524	-0.0850115	-0.257837
1625758_s_at	pit	7.4759	7.29459	7.82503	7.48189	7.37148	7.56623	-0.0659364	-0.649227	-0.542673	-0.374958	-0.689942	-0.323433	0.0758489
1634514_at	CG33258	4.21027	3.45588	6.28539	3.82845	3.52537	3.50404	-0.818932	2.55145	0.144047	-1.20588	-0.0933012	-0.696662	0.668809
1625671_at	lectin-37Da	3.94551	3.01587	7.5018	4.22238	3.36109	3.41483	-1.69417	3.41586	1.06545	1.11908	1.08611	0.0374855	0.579305
1638875_at	EDTP	8.81417	8.41126	9.17715	8.63735	8.641	8.57515	-0.211292	0.6608	0.80384	0.6237	-0.605631	0.117275	-0.0562859
1625253_at	POSH	6.9692	6.87899	7.36821	6.86102	6.78007	6.63259	-1.08134	0.257918	-1.26669	0.180808	1.11131	-0.961472	-0.42858
1624937_at	CG12288	4.84453	4.73929	5.99824	4.73398	4.52373	4.38013	-1.26636	1.71186	0.486889	-1.2716	0.980014	-0.845186	0.258822
1624183_a_at	Fas1	7.56262	7.57733	8.09926	7.56512	7.44631	7.37536	-0.288833	0.60446	0.00215313	0.226485	-0.157105	-0.932188	0.530087
1638005_s_at	smg	8.29608	8.33145	9.23409	8.15019	7.93016	7.99526	0.0236783	0.374369	-0.130355	0.174563	1.45998	-0.94763	0.134991
1638438_a_at	Ptp61F	7.20655	7.15973	7.75869	7.40625	7.07328	6.91891	-0.0781078	0.0493081	0.901806	0.673719	0.794836	-0.241544	1.58647
1629964_at	Nufip	5.41489	5.32998	5.76086	5.47625	5.29637	5.22529	0.467999	-0.8005	-1.20299	-0.555662	0.832619	-1.11603	-0.0786073
1625747_at	RhoGAP92B	7.45276	7.23362	7.73614	7.20351	7.15455	7.26197	-0.756154	-0.2163	-0.354979	0.584913	-0.171489	-0.391722	-0.269362
1624994_at	dup	5.31813	5.33463	6.89453	5.79919	5.04114	5.64243	-0.766394	-0.0357017	-0.294035	0.0276067	0.211891	1.59174	-0.150511
1641153_a_at	Df31	9.68783	9.66986	10.3029	9.82445	9.4898	9.54621	0.406827	-0.0683867	0.303026	0.642757	-1.12808	0.185443	0.333093
1633328_at	RpI12	5.44413	5.33249	5.82402	5.38528	5.10864	5.3324	1.30796	-2.41112	0.37179	1.86969	0.577252	-0.985257	-0.652614
1630408_s_at	CG7033	9.21194	9.16212	9.75202	9.17141	8.89955	9.00524	-1.12813	-0.236262	-0.501955	-0.633141	-1.09779	0.367868	-1.85778
1635044_at	Hsp26	7.40267	7.09941	8.71289	7.14448	6.44102	6.76793	-0.743965	4.76121	1.09776	-0.232842	0.362668	-0.342348	0.547686
1636346_at	CG7839	6.70586	6.68671	7.03114	6.63554	6.43028	6.47175	-0.302643	0.125328	-0.631662	-0.322548	1.0825	-0.786495	0.122017
1639752_at	mthl1	4.93558	5.01352	5.75181	5.16194	4.65359	4.62493	-0.562188	1.00745	1.33307	-0.976327	-1.45262	0.112091	-1.2829
1624150_at	FKBP59	8.82291	8.78652	9.03094	8.80221	8.70109	8.66127	0.685534	0.423007	-1.03746	1.38006	0.124466	-1.02334	0.528579
1639984_at	pins	7.32662	7.32706	7.19104	6.98665	7.41063	7.17025	-0.11106	-1.18547	-1.46149	0.0161923	0.704196	-0.873751	-0.441484
1635553_at	CG42855	4.45703	4.50671	4.64529	4.38885	4.32944	4.25662	0.215345	0.498492	1.89957	0.156876	-0.986922	1.20222	0.55857
1633985_at	CG6364	8.53728	8.68843	8.33925	8.56786	8.81821	8.85406	0.207584	-1.87516	-0.521325	-1.00576	0.664973	-0.724194	-0.754809
1636648_s_at	tyf	6.5589	6.67849	6.61435	6.47937	6.65658	6.20825	0.0369763	-0.202445	-0.585763	-1.20578	-0.79704	0.549949	-1.49795
1637060_a_at	Nopp140	8.53875	8.55424	8.8496	8.37053	8.36589	8.31373	1.58462	0.627643	-0.158815	-0.550627	0.482097	-1.43861	0.655472
1633664_at	bc10	8.16582	8.10742	8.28921	7.94583	7.93941	7.91043	-0.0928293	-1.90592	-1.19409	0.486551	-0.607126	-1.51229	-0.566917
1627362_a_at	Su(var)2-10	4.08561	3.90433	4.6178	3.79101	3.82501	3.80477	-0.0238387	0.884148	-1.00086	-0.556237	0.370973	-0.803064	-0.0569818
1623952_a_at	Su(z)12	7.84432	7.71779	8.12807	7.68336	7.6402	7.44419	0.419373	-0.338284	-0.879008	-0.387529	0.0659946	-0.0139744	0.0607641
1629281_at	Gem3	5.30401	5.25131	5.4743	5.1539	5.20093	5.08625	0.92811	0.489741	-0.777631	-0.181554	0.658155	0.071426	-0.0239046
1631087_a_at	srl	7.12153	7.02414	7.38188	6.79054	6.7729	6.57161	-0.73087	-0.312075	-0.399248	-0.528768	0.67821	-0.585107	0.349123
1624580_at	GstZ1	7.53792	7.2564	7.79496	7.36278	7.2072	6.8392	0.198758	1.22286	0.110646	0.833412	-0.913472	-0.523504	0.178653
1624660_at	Ptp10D	5.47559	5.24585	5.91574	5.17993	5.03908	4.5488	-0.200237	-0.113473	1.40377	-1.27277	-0.863631	0.829619	-1.6115
1636727_at	CG4768	5.5125	5.44704	5.80885	5.25933	5.18863	4.9272	0.708979	0.0687831	0.204738	-1.91455	-0.617196	-0.135176	-1.58913
1634912_at	mod	9.59641	9.5725	9.91214	9.48879	9.38051	9.12194	0.326728	-0.0688019	0.224796	-0.0514676	-0.219375	-1.66877	-0.390721
1635455_at	CG14529	4.01099	3.38284	5.12744	3.75908	2.99752	2.92906	1.18132	1.54581	0.567357	-0.018523	1.81549	-2.59406	1.73611
1637982_at	Nurf-38	11.3953	11.0497	11.6054	11.184	10.9932	10.788	-1.41676	2.23278	-0.306784	1.20977	0.122487	-0.897232	-0.573906
1639890_at	CG17508	10.5472	10.3847	10.7032	10.4773	10.3311	10.221	0.584072	-0.875902	-0.3771	0.45176	-1.16932	0.526355	-0.0503281
1627778_a_at	Art3	6.38126	6.02195	6.66763	6.13513	5.72393	5.63914	-2.14758	1.38827	-0.249466	0.240379	-1.51536	-0.381526	0.107061
1641644_s_at	crm	5.88123	5.59458	6.09157	5.70464	5.75628	5.42346	1.07441	-0.34131	-0.962337	-0.232165	-0.545792	1.65632	-1.52281
1623250_at	SmE	8.97342	9.01199	9.13329	8.95298	8.80602	8.94896	0.911002	-1.00575	1.43666	3.49951	-1.0553	-2.44077	-1.07235
1626278_at	CG6180	10.2855	10.3649	10.4894	10.3053	10.1445	10.3229	0.892645	-1.7195	0.797636	0.697041	-2.31448	1.88	-0.49922
1625433_at	Scp1	9.50052	11.1198	11.8765	9.91553	8.7346	10.3062	-0.118244	0.0293477	1.23213	-2.12222	0.37841	-0.0938821	1.28344
1626682_s_at	CG9135	5.80032	5.91506	6.09576	5.63675	5.37476	5.74653	-1.30561	-0.927252	-0.77758	0.710841	-0.903359	-0.178693	-0.720494
1630144_at	Cdk7	6.89489	6.79114	7.11479	6.83261	6.75083	6.89984	-0.349125	1.92477	-0.328543	-0.0166546	-0.247968	1.63299	-1.99229
1632374_at	CG6769	7.97736	7.89621	8.12133	7.92423	7.82485	7.97303	1.96805	-0.0497879	-0.322692	0.746463	-0.335154	-0.659336	-1.56689
1623969_at	CG31200	9.64652	9.3105	10.8449	10.4851	9.37358	9.29369	0.531594	-1.13156	-0.134177	2.05944	-2.49035	3.69467	0.422974
1636567_at	CG31199	9.19725	8.90621	10.4929	10.1225	9.02699	9.02619	-0.611091	-0.06236	-0.766302	1.76637	-2.44283	-1.82142	1.28033
1631228_a_at	sPLA2	9.98381	9.61421	10.8398	10.7012	9.63325	9.76004	-1.05949	3.00596	0.61013	0.802468	-0.623126	1.0268	1.04245
1640992_at	CG2811	9.07789	8.92909	9.38767	9.35204	8.95577	8.95826	-1.36985	0.804652	-0.390676	2.2825	-1.23059	2.70695	0.444005
1638923_at	CG3566	10.1481	10.0876	10.7094	10.5268	10.0374	10.1174	-1.53548	-0.96277	0.421665	-1.05968	-2.37564	1.0837	-1.81649
1638201_at	26-29-p	10.0082	10.0087	10.7969	10.5567	9.8923	10.015	1.02927	-0.461323	-0.605836	-0.0580163	-0.115157	-0.124083	-1.04564
1636947_at	bbg	8.28454	8.1297	9.21169	8.85618	7.98754	8.19673	0.617747	1.18836	1.56486	0.280841	0.212394	0.0136568	0.708667
1640224_s_at	CG13796	5.72355	5.77843	6.20843	6.09861	5.62069	5.7599	0.768902	-0.135208	1.01159	-2.85096	-0.966302	0.852393	-1.59638
1641496_a_at	grass	8.50391	8.21297	9.14258	8.85471	8.27621	8.05779	2.66862	-1.29879	-0.81306	1.85329	-1.04469	-0.682727	0.29317
1625055_at	Ost48	8.71922	8.61707	9.30817	9.0118	8.57773	8.66335	-0.722087	-1.28011	-1.10807	-0.811609	0.208564	0.847195	-1.15851
1623692_s_at	rho-4	7.34392	7.16192	8.11246	7.69099	7.12165	7.10682	-1.38469	0.319186	1.16216	-1.01963	-1.49438	1.02862	-1.81125
1627452_a_at	l(3)mbt	8.00762	7.89211	8.43268	8.19715	7.82069	7.91276	0.230539	-0.333907	-0.403068	0.781078	0.087076	0.285708	0.0176387
1633563_at	CG1637	6.82142	6.70171	6.65931	6.4911	6.43445	6.49128	-0.0399682	-0.721098	-0.151508	-0.751853	-0.169656	0.282788	-1.17436
1633001_at	CG2200	8.34284	8.13673	8.70394	8.50525	8.15715	8.23276	2.37978	-0.720676	-0.0312423	0.828611	-1.59559	1.17565	-1.99215
1634675_s_at	Efr	9.30567	9.44748	9.82068	9.67857	9.16272	9.26	0.206657	0.0293537	0.316709	-1.7695	-0.596226	1.9626	-1.50743
1634562_s_at	Vrp1	8.22374	8.32211	9.17892	8.79373	8.0304	8.12788	-0.170941	-0.311731	0.309344	0.8241	-0.445369	-0.682119	-0.113001
1641588_at	Cpr47Eg	4.11547	4.09369	5.51239	4.67105	3.75099	3.74974	-5.57073	2.28822	-0.199973	1.55963	-0.488583	-1.76798	0.543769
1629685_at	CG16986	9.09678	9.10629	9.84515	9.42735	8.82998	8.85769	-0.532838	1.36539	-0.119617	-0.0787258	-0.239118	0.849276	0.0329582
1626074_at	CG42846	9.23676	9.14909	10.6885	10.0078	8.87973	8.58811	0.692197	3.80033	0.117654	-0.243418	0.851138	-0.302833	1.04601
1631531_at	Srp72	8.07614	7.98102	8.33265	8.17542	7.96564	7.93453	2.98611	-0.581486	-1.20756	-0.0344288	0.583636	-0.697214	-0.418646
1636338_at	CG15021	8.47506	8.48373	9.40072	9.61486	8.15385	8.27189	0.651457	1.34745	-0.531639	2.11216	-0.114244	0.975168	1.25059
1631691_at	CG16772	9.61485	9.63172	11.817	11.8869	8.97559	9.28222	1.09679	0.355964	-0.0819886	0.742645	-1.48861	-1.06293	0.0400819
1634278_at	CG6409	11.311	11.289	12.7375	12.6144	11.0063	11.2704	-4.09692	-2.10328	-0.45802	1.69456	-2.41664	-0.338491	-0.141122
1641068_a_at	spz	8.51768	8.48923	9.54889	9.36078	8.39555	8.2608	0.188342	-0.836928	0.483156	0.8312	-0.598116	-0.666862	0.734021
1629583_at	CG43095	3.62342	3.72895	5.64361	5.06921	3.36935	3.23733	0.972328	-3.70522	0.558377	-1.12105	-1.11137	-0.443564	0.24658
1638508_at	Mal-B1	5.78874	5.14835	6.35338	6.27167	5.60752	5.75288	-0.396788	1.17589	1.06083	-0.343207	1.76853	-0.364435	1.55069
1632152_at	CtsB1	11.9296	11.3595	12.2656	12.0326	11.7711	11.8613	-0.576142	-0.124725	0.443033	0.973995	-1.12138	1.20712	-2.07501
1623809_s_at	CG1354	9.73653	9.4889	10.0105	9.95124	9.58393	9.71641	-0.459316	-0.0123649	-1.09741	-0.525719	-0.0341663	1.08689	-1.05792
1631718_at	mRpL12	8.23865	8.00111	8.50382	8.45328	8.02753	8.23447	0.906698	-1.00172	0.230528	3.65974	0.258567	1.04542	-1.18362
1624807_at	Ppcs	9.47618	9.65527	8.98905	9.29992	9.61882	9.70341	-0.270228	0.288478	0.915897	0.342578	-0.541851	0.227273	0.148782
1641259_at	CG5210	11.825	11.4995	12.0795	11.9983	11.5929	11.63	-0.702408	-0.182038	0.331405	0.575503	-1.06842	1.35476	-0.0620543
1632206_at	IntS12	5.53688	5.35171	5.75519	5.65639	5.34556	5.44843	0.634685	0.820513	-0.180513	1.41387	0.0900458	-1.03571	0.374761
1636176_at	eIF-2beta	10.0791	9.85939	10.3925	10.2223	9.85405	9.97409	-1.31631	-0.830871	-0.730454	0.968422	0.943685	0.691136	-1.29608
1639482_a_at	CG32549	10.9853	10.7389	11.2306	10.946	10.8681	10.9423	-0.0951824	0.566918	0.990186	-0.769524	-0.299682	0.688598	-0.893336
1634700_at	CG8258	8.42732	8.04362	8.96995	8.47388	8.28367	8.40799	1.14572	-0.980669	-1.08914	0.717194	0.378009	0.954806	0.546242
1627870_at	CG43394	6.05729	6.06018	6.09537	6.64699	5.82801	5.85847	1.01254	-0.369071	0.925772	0.246183	-0.615102	0.612388	0.12178
1640318_at	dj-1beta	9.28094	9.29863	9.45831	9.48132	9.09655	9.16415	-1.4915	-3.03752	-1.21158	0.62566	-0.0527072	-1.67703	-2.34105
1627448_at	Updo	8.80263	8.74934	9.06892	9.08398	8.49609	8.7039	-0.488164	-1.18241	-0.957666	0.712987	1.06903	0.750161	-1.92634
1626509_at	18w	9.80558	9.70175	9.99422	10.0733	9.51049	9.64364	-0.0831438	-1.60618	0.0882059	2.77795	-3.41801	0.567669	0.445699
1633886_at	CG7949	8.77094	8.70374	9.04427	8.96697	8.61024	8.7448	3.01133	-0.130793	0.148279	2.34322	-1.86697	-1.21065	1.70358
1633847_at	CG11284	9.0267	8.97068	9.27692	9.14357	8.84563	8.98111	-0.914806	0.0568838	0.98608	-0.816723	-0.282217	1.85074	-1.71357
1641554_at	Git	7.3961	7.32896	7.6074	7.52703	7.20547	7.37818	0.297628	0.148596	-1.04112	-0.0283924	-0.00710707	0.66297	0.272468
1630851_s_at	Prosbeta7	10.2536	10.223	10.4294	10.3579	10.1376	10.2408	0.449483	-1.56649	-1.21966	1.40023	0.195353	1.32643	-0.67043
1636947_at	bbg	8.28454	8.1297	9.21169	8.85618	7.98754	8.19673	0.617747	1.18836	1.56486	0.280841	0.212394	0.0136568	0.708667
1639421_at	eIF2B-alpha	8.24285	8.11455	8.42396	8.36672	8.04543	8.12314	-2.29632	0.582202	-1.33701	0.444998	-0.618562	-0.469472	-0.558016
1630771_s_at	l(2)37Cc	10.19	10.0702	10.3875	10.3652	9.90353	10.0803	0.491318	0.171173	0.0053426	0.584457	0.0319027	0.95108	-1.29075
1636103_a_at	cu	9.98087	9.41538	11.123	10.6041	8.76551	9.36773	-0.33329	0.622677	0.525024	0.539566	-0.563039	0.269131	-0.0649516
1638179_at	CG12107	9.4986	9.23247	9.67444	9.70862	9.10933	9.2261	1.05426	-1.66438	-1.68259	1.70609	-0.0314664	0.515309	-1.49457
1641143_s_at	tsl	9.73881	9.76897	9.94267	9.89329	9.61642	9.78104	1.97804	-0.460851	0.862972	1.45498	-1.04023	-0.726618	-0.0235785
1639520_at	kune	8.58712	8.70052	8.93716	8.80331	8.37068	8.52811	-1.15075	-0.874681	0.314951	2.06931	-0.130086	-0.360287	0.363277
1637342_s_at	Phb2	10.8297	10.8091	11.0874	10.9705	10.6206	10.7674	0.0659885	-0.362483	-0.889334	-0.310317	0.0050507	1.12066	-0.30849
1625988_a_at	Dys	5.43005	5.11641	5.51463	5.62536	5.38594	5.02923	-0.444925	1.17974	0.645864	0.31483	0.920683	0.0358376	1.22749
1626163_s_at	Act5C	11.1172	11.1517	11.3734	11.3353	10.9628	10.899	-0.133794	-0.286839	0.125037	0.944665	-0.694209	1.06478	-1.10786
1626028_at	CG4783	5.80682	6.12256	9.15361	8.71582	3.70743	3.58632	2.65922	-0.212861	-0.673979	1.35826	-0.196703	-1.7448	0.209822
1636426_at	CG6421	10.1058	10.2271	10.7627	10.577	9.81783	9.80689	4.6919	-1.18478	0.446196	2.50867	-2.42973	-0.267939	-1.09749
1628602_a_at	CG9248	8.0447	8.06964	8.46239	8.31059	7.85804	7.76303	-0.0926167	1.74353	-1.95218	-0.0751464	0.0253763	-1.08488	-3.33622e-05
1637027_s_at	CG10165	8.08256	8.00333	8.68424	8.41026	7.64676	7.52479	2.63286	-0.728956	-0.0307102	-0.0157511	-0.112906	0.314246	0.00705332
1628490_at	bigmax	8.68137	8.67024	8.86421	8.83244	8.52059	8.4433	2.36436	-0.935671	-0.718259	1.73598	0.842128	0.0679074	-0.27694
1627845_at	GstO2	10.1561	10.1548	10.4292	10.2329	10.2218	10.1986	-0.30587	0.953725	-0.874239	0.13311	-1.06649	-1.26674	-0.475212
1633563_at	CG1637	6.82142	6.70171	6.65931	6.4911	6.43445	6.49128	-0.0399682	-0.721098	-0.151508	-0.751853	-0.169656	0.282788	-1.17436
1639680_at	CG43092	9.40896	9.56468	10.8141	10.5014	9.03416	8.94496	-1.27255	-1.29158	1.08964	-0.621333	-1.7241	0.374787	-0.930181
1630370_at	GILT1	9.99598	10.1772	10.8889	10.7859	9.67795	9.83708	0.837057	0.628232	0.453332	0.545655	-1.38553	0.313233	0.0267107
1623866_at	Cyp4ac2	6.99987	7.28386	8.49395	8.35201	6.39614	6.43656	0.307383	0.181285	1.56423	-0.0654773	0.612559	-0.723652	1.19143
1633639_at	Cyp28d1	11.2272	11.1296	12.4193	12.19	10.5501	10.9354	-4.71976	1.15132	-0.148347	-0.233303	0.829764	-0.62366	1.53133
1632026_at	EndoGI	7.92981	7.88517	8.06559	8.1429	7.78537	7.81481	-0.66029	0.253847	-0.0613437	0.59968	-0.419107	0.351781	-1.07298
1638022_at	CG7971	10.7127	10.3943	10.5672	10.5919	10.8647	10.7687	-0.157912	-0.245766	-0.69143	-1.10183	0.521077	-0.748437	0.248016
1630686_at	CG2186	5.37055	5.19512	6.03764	5.46354	4.91167	5.06644	-0.617233	-0.0371502	-0.419068	-1.40167	-0.525419	0.68908	-1.10435
1631379_a_at	ERp60	11.0014	10.8995	11.1701	11.0101	10.7968	10.8861	0.201875	0.673101	-0.768915	0.859033	-0.490175	0.21621	-0.829663
1624482_at	smid	7.93863	7.81447	8.11704	7.96555	7.81181	7.86396	1.20614	-1.23534	-1.47815	0.208178	1.06178	-0.168405	0.485717
1634824_a_at	CG1677	8.81387	8.58778	8.9862	8.81597	8.58692	8.6555	0.382281	-0.0499474	1.08655	-1.85449	-0.598042	-0.203058	-0.010551
1624570_a_at	TfIIA-L	9.78749	9.62075	9.91575	9.72566	9.54809	9.58417	0.296454	-0.497717	-0.78261	0.842426	0.604719	0.0419409	-0.34423
1632228_at	CG6733	6.26395	5.4778	6.89512	5.85157	4.84831	5.28502	-1.61111	1.447	0.742116	-0.265357	1.50696	0.335242	1.57434
1623861_at	Eip55E	8.58699	8.25717	8.74745	8.65222	8.22174	8.20708	2.6372	0.710068	0.0890434	0.141895	0.0122642	-1.42272	0.191366
1636644_at	RpII18	8.31656	8.1433	8.42438	8.37094	8.16538	8.19158	2.18469	-2.62709	0.278686	3.5321	-0.515537	2.32194	-0.0694968
1638500_at	DMAP1	7.77017	7.66078	7.88836	7.85502	7.65643	7.66181	-0.479134	-1.55152	-0.856819	0.705555	-0.805426	0.225131	-1.20647
1624950_a_at	CG14823	8.94986	8.20173	9.83401	9.36265	8.24365	8.04565	-1.43176	-0.586051	0.826123	-0.295898	0.454182	-2.05147	1.91965
1635137_a_at	CG5946	10.8807	10.5157	11.1722	10.9997	10.5936	10.5315	-0.299208	0.0499689	0.328094	-0.0847592	-0.669615	0.102796	-0.0937163
1634300_at	CG4025	8.68501	8.50959	8.94124	8.84953	8.45559	8.46394	1.27673	-1.30133	-1.69501	-0.204173	-1.23283	0.803483	-1.31932
1625362_at	Gclc	9.40938	9.31445	9.58462	9.53368	9.27425	9.24374	-0.0223239	0.248968	1.0287	-1.35689	-0.431417	0.831247	-1.96339
1632776_at	CSN5	8.33102	8.2175	8.54284	8.48915	8.10816	8.12741	0.530431	0.903923	-1.38926	1.55147	-1.70952	0.784453	0.463577
1630915_at	CG43091	9.0635	8.97948	10.0861	9.59061	8.54349	8.41207	-1.62573	-0.545333	2.0413	1.98978	-1.75751	0.0026183	-0.149103
1623692_s_at	rho-4	7.34392	7.16192	8.11246	7.69099	7.12165	7.10682	-1.38469	0.319186	1.16216	-1.01963	-1.49438	1.02862	-1.81125
1628117_at	Hsp27	6.72102	6.19469	8.62856	6.97395	5.46282	5.55326	-0.857688	1.38572	1.67216	-1.33649	-0.0692102	0.790414	-0.639926
1623459_at	Spn42Da	9.15329	8.79242	9.77863	9.37993	8.6171	8.47668	2.28474	1.08263	-1.29872	0.481538	0.583883	0.449443	0.554767
1631577_a_at	CG3760	8.54192	8.3763	8.75738	8.57641	8.38524	8.38483	0.834383	-0.578429	-0.501829	0.227025	-0.62677	1.21851	-1.11922
1629195_at	Ppt2	9.20336	9.07826	9.37938	9.20916	9.05703	8.99372	1.96957	-0.39764	-0.639842	0.307306	0.995415	1.35866	-0.577347
1637328_at	rush	9.39775	9.26601	9.52942	9.38683	9.23984	9.22223	-1.7243	-0.173174	-0.73661	0.690772	-1.08828	1.43367	-1.63016
1627312_at	RpL12	8.13777	7.86706	8.69717	8.29721	7.62558	7.70193	-0.322764	-0.732083	-1.39699	2.4793	-1.27824	0.635754	-1.01464
1640239_at	rig	6.8132	6.65915	7.14053	6.94612	6.55373	6.58561	1.22374	0.496076	-0.446193	0.069775	1.13114	-1.05609	-0.152201
1626196_at	CaBP1	8.81715	8.56481	9.39206	8.97247	8.38761	8.47209	0.15276	-0.578927	-0.867508	1.01903	0.600794	0.922339	0.148362
1635627_at	CSN3	8.255	8.27058	8.42299	8.30742	7.98287	8.14215	0.938717	-0.80465	-1.31486	-0.195105	0.530612	-0.178832	-0.156329
1641465_at	CG6153	7.47551	7.4347	7.64401	7.51159	7.11018	7.29746	2.04614	0.370825	-0.416506	0.882095	-1.58748	-0.0336688	0.557253
1634954_at	Sap30	8.23314	8.24026	8.3761	8.26374	7.98197	8.17756	0.119277	-0.609822	0.124501	-0.609338	0.124375	1.40779	-2.0068
1634820_at	Prosalpha3	9.05084	9.0567	9.16989	9.13275	8.74852	8.97548	1.06888	-0.920455	-1.7949	0.627314	-3.51494	-0.040227	-0.409015
1639480_at	Cat	10.7255	10.5126	11.0503	10.7733	9.73257	10.1323	1.74332	-0.0843138	0.276105	0.435873	-0.1613	0.0459084	-0.0584499
1623957_s_at	GstS1	10.7622	10.6583	10.9405	10.7293	9.82249	10.3252	1.14388	0.0264672	0.688409	-1.71076	0.731686	-0.836909	0.465163
1627861_s_at	Aldh-III	9.89835	9.66986	10.0295	10.0129	9.38013	9.76188	0.0760238	-0.917231	0.137816	0.116967	-1.71033	0.274468	-0.187724
1625465_a_at	CG6028	9.827	9.72859	9.96352	9.92616	9.54902	9.49849	-2.48554	-0.949833	-0.850861	0.0878461	-2.37613	-1.01616	-0.149283
1640264_at	CG34376	4.71783	4.61396	4.62828	4.98882	5.13583	5.00572	0.245903	-0.211474	0.847545	-0.114622	-0.03393	0.109544	-0.0406018
1627590_at	CG9336	11.8285	11.7031	11.9389	11.9079	11.5784	11.5581	6.50675	-0.0224573	0.540682	0.951977	-0.739471	0.835454	-0.777881
1629077_s_at	Dmtn	10.5761	10.4302	10.7527	10.6972	10.1633	10.1835	-0.512061	-0.442356	0.51124	0.505863	0.143913	-0.208818	0.149626
1628363_at	Inx3	9.54231	9.43994	9.77888	9.77073	9.06466	9.05105	0.685847	-0.415943	0.39937	1.26228	-0.0661122	-0.16224	0.54075
1631307_at	CG11438	6.65397	6.43225	7.05282	6.92533	5.93921	6.05781	0.195597	0.219911	1.10956	0.565103	-0.670509	1.1595	0.136037
1630057_at	CG11753	8.7454	8.66068	8.93007	8.80064	8.49448	8.50939	0.709167	0.0500073	-0.344016	2.31012	-1.8293	0.3576	-0.446177
1623021_at	Prosbeta3	10.3595	10.2956	10.5312	10.4333	10.0972	10.1361	-3.28289	-1.15169	-0.892979	1.08714	-0.924971	1.1273	-0.065783
1622950_a_at	MFS16	8.67288	8.4888	8.9586	8.71251	8.19155	8.18487	-0.107884	0.69423	-0.839452	-0.739157	0.205597	-1.09371	0.21128
1635450_a_at	smp-30	10.5111	10.1605	11.0399	10.4762	9.28785	9.5896	0.740266	0.281779	1.23099	0.258459	-1.46502	0.060863	-0.684821
1627060_s_at	Gel	12.1602	11.8862	12.3314	12.163	11.595	11.6475	0.175984	0.778267	-0.402874	0.00412493	0.30957	-0.881189	0.634596
1632103_at	CG9769	10.4964	10.2585	10.7021	10.5479	9.93694	9.96925	0.593253	0.197508	-0.644725	0.361774	-0.655251	0.944761	-0.919557
1627856_at	Hus1-like	5.1316	5.1662	5.60566	5.48437	4.64747	4.89358	-0.78576	0.339005	1.15998	0.125862	0.192077	-0.156056	0.153097
1633594_at	Rpn7	8.77484	8.72983	8.9822	8.89783	8.52081	8.59032	0.0897742	-0.934686	-1.46535	0.74469	0.39307	1.56811	-0.225256
1636932_at	CG9886	9.07285	8.74794	9.67859	9.47282	8.08772	8.32945	0.0985943	0.127491	-0.295486	0.680955	-0.0154669	0.519227	-0.163269
1638567_at	CG1092	8.14956	8.05939	8.67204	8.54472	7.52792	7.63014	-0.638908	1.92155	0.715766	-0.846208	3.17646	-1.89806	1.48797
1628821_at	CG17027	6.64322	6.51227	6.93984	6.83833	6.03447	6.25106	3.46124	-0.896146	0.391189	-0.0100753	-2.03312	0.0446801	-0.334784
1623288_at	Prosbeta6	9.84319	9.74882	10.0538	9.98163	9.47174	9.63799	0.617747	-0.454965	-1.43242	0.870163	-0.336687	-0.0292712	-0.584
1623900_a_at	Mal-B2	11.247	10.7229	11.5298	11.2852	10.4003	10.6271	0.0615542	2.39994	0.128741	0.697067	1.43125	-0.345448	0.48855
1634713_at	CG5532	11.1128	10.9268	11.2716	11.1119	10.7524	10.8782	1.71426	-0.238511	-1.00274	1.48858	0.71469	2.70637	-0.193552
1629019_s_at	CG13551	11.6395	11.3846	11.819	11.6357	11.2937	11.4785	0.725674	-0.529043	-0.359574	0.748869	0.261936	-0.105047	0.411666
1635917_at	RpL35	7.38605	7.42327	7.27373	7.18659	7.26491	7.09067	0.613201	-1.11227	0.0129669	1.52729	-1.1243	1.88569	-1.50666
1637736_a_at	GalNAc-T2	6.14869	6.21554	6.4713	6.69466	6.09005	5.76533	0.645884	-0.0471913	-0.221107	-0.819081	-0.622691	-0.00615514	-1.08432
1639391_at	CG17109	5.12302	5.05807	5.54422	5.16414	4.63723	4.82908	-0.652397	1.61926	1.36176	-1.19321	1.78873	-0.811213	1.95979
1635450_a_at	smp-30	10.5111	10.1605	11.0399	10.4762	9.28785	9.5896	0.740266	0.281779	1.23099	0.258459	-1.46502	0.060863	-0.684821
1631769_at	put	8.85965	8.87027	9.09668	8.74915	8.56975	8.6154	-0.511559	-1.12252	-0.0965391	0.0531246	-0.230359	0.418942	-0.474131
1639744_at	CG44008	9.39556	9.51467	9.94613	9.6661	9.02984	9.08564	0.496103	0.505859	1.58536	1.29693	-0.877243	1.01751	-0.10395
1640230_at	CG34228	9.37219	9.50047	9.68232	9.55644	9.2081	9.1716	-0.902453	-1.1863	0.181017	0.807736	-0.326321	1.18491	-0.578508
1641408_at	CG42394	9.48035	9.55359	10.1909	9.92632	8.72915	8.73009	0.811203	-0.335513	0.908233	-0.80786	-0.899527	0.0449568	-0.417762
1629109_at	CG7979	8.86308	8.84382	8.96733	8.88275	8.73669	8.75976	0.496103	-0.0292736	-1.15784	-1.50502	0.0598241	0.316912	0.313572
1635530_at	SmD2	9.74387	9.75645	9.94409	9.83577	9.55954	9.58455	-0.708487	-1.18126	-0.712202	0.426935	-1.05237	-0.0449685	-1.07482
1635512_at	CG11893	8.28855	8.1275	10.4458	8.97026	6.39172	6.77105	1.81883	-0.901965	-0.977711	-1.81605	1.62137	-1.79433	0.576525
1640122_at	SelG	10.509	10.4842	10.7783	10.599	10.2929	10.2579	0.550818	-0.791629	-0.987739	0.868728	-1.23819	1.5423	-1.69058
1635969_at	CG11590	8.17952	8.22604	8.51523	8.32525	8.0519	8.03396	1.92439	1.11279	0.0765573	0.318263	-2.1727	1.48135	-1.88868
1634945_at	Ostgamma	8.34353	8.47491	8.75892	8.56126	8.19499	8.27437	0.852441	-0.224353	-0.932428	0.395565	0.377862	-0.305312	-0.474251
1629066_at	CrzR	7.43539	7.38203	7.65065	7.45974	7.17142	7.36986	-0.598409	0.129207	1.17902	-0.364948	0.768462	-0.458658	1.40764
1629790_at	CG11267	10.7728	10.6646	10.9528	10.878	10.4066	10.6852	-0.0936754	-0.0181317	-0.621317	0.911241	0.785378	0.624852	-0.574199
1626940_at	nito	7.52236	7.75037	7.84818	7.7144	7.79587	7.99119	0.438393	0.265101	-1.18133	0.715742	0.128591	0.561631	-0.0397933
1626001_at	Nrg	7.89907	7.93054	7.53927	7.93265	8.33486	8.28466	0.298478	0.175902	1.29701	-1.02313	-0.814965	0.775614	-1.59928
1637111_a_at	Ack-like	6.81303	6.47555	7.2769	6.97467	6.59852	6.23982	0.108927	-0.247448	-0.848193	-0.0233079	0.7382	-0.522727	0.412487
1637487_at	Dcp-1	5.17354	4.8953	5.51552	5.38324	4.7606	4.57956	-1.28364	-2.38088	0.376414	0.036307	0.0523714	0.581459	0.0379573
1632503_at	CG3792	8.33299	8.20145	8.44645	8.42071	8.19354	8.04945	0.503874	-0.964152	-0.523703	-0.738327	-0.265304	-1.23845	-0.310463
1638642_at	CG17259	8.0958	7.89598	8.27225	8.14231	7.90036	7.75021	0.532615	-0.871078	-0.90096	2.61691	-0.423961	0.705542	0.0795134
1624950_a_at	CG14823	8.94986	8.20173	9.83401	9.36265	8.24365	8.04565	-1.43176	-0.586051	0.826123	-0.295898	0.454182	-2.05147	1.91965
1627259_a_at	ovo	7.99593	7.47167	8.53441	7.89603	7.24978	6.84853	2.37045	-0.0322897	1.22947	-1.47879	-1.12073	0.722338	-0.938876
1640351_s_at	CG4390	9.23621	8.89622	9.4496	9.23714	8.76986	8.62252	3.42424	-0.555507	-1.17675	1.0959	-0.558919	-0.311543	-0.613848
1628536_s_at	CG11880	7.97959	7.75476	8.476	8.16493	7.58746	7.36334	-0.346798	0.532013	-0.214096	0.225679	0.913654	1.09694	0.114949
1641310_at	ko	7.36904	7.19988	7.62167	7.40914	7.11195	7.01809	0.0947589	1.08644	1.13673	0.55324	0.468864	-0.265983	0.470459
1636382_at	CG17574	9.56136	9.41019	9.96805	9.64195	9.23564	9.1723	-0.272585	0.370591	1.45681	-1.71279	-0.939679	0.737892	-1.36291
1631062_at	CG2023	5.46035	5.21161	5.74042	5.53627	5.14127	4.56182	-1.25241	-2.47625	0.14993	-1.79465	-0.204438	-0.0656391	-1.24509
1623733_at	Nmd3	8.81266	8.59216	8.93558	8.79813	8.59509	8.31868	1.90755	-1.31605	-0.0416307	0.0525868	0.442334	1.53706	-1.10282
1626001_at	Nrg	7.89907	7.93054	7.53927	7.93265	8.33486	8.28466	0.298478	0.175902	1.29701	-1.02313	-0.814965	0.775614	-1.59928
1624564_s_at	RpS14b	13.2235	13.2181	13.169	13.121	13.249	13.2707	-0.694901	-0.697956	-0.106127	0.523678	-1.09221	1.56572	-1.75175
1630415_at	Alh	8.11723	7.79121	7.80474	7.8853	8.44444	8.28526	-0.245265	0.358955	0.497302	-0.169663	0.0226503	-0.585252	0.522004
1626002_at	Roe1	7.66305	7.34649	7.87138	7.54543	7.42012	7.40426	-1.04833	-0.29272	-0.410771	0.287461	0.29533	0.922547	-1.07357
1627372_a_at	lig	8.52927	8.21423	8.66897	8.41559	8.31717	8.26473	-0.486716	-0.526548	-0.959551	-0.591834	-0.231053	0.148906	0.212463
1640963_at	be	9.56453	9.32549	9.7383	9.4868	9.41295	9.43906	-0.66607	0.671967	1.02692	-2.52562	-1.41432	0.856377	-2.13592
1641193_s_at	vig2	10.4	10.1828	10.5874	10.356	10.2481	10.2805	0.237892	-0.631405	-0.114704	0.850627	0.857917	2.03039	-1.00217
1635003_at	Ublcp1	8.12259	7.89459	8.28858	8.06976	7.9927	7.96403	-0.180886	0.530768	-0.116274	0.580861	-0.401564	1.73904	-0.258963
1640956_at	CG4725	7.65334	6.92595	7.96793	7.16702	6.80319	6.63679	-0.115569	-0.726353	0.796525	1.15457	0.284842	-0.264337	1.43115
1624510_at	sprt	7.51262	6.92469	7.7004	7.07006	7.03294	6.80379	0.352183	0.583758	0.518731	0.43232	0.0511284	0.263537	0.159634
1634542_at	Sc2	9.57356	9.25147	9.69431	9.37928	9.33535	9.24569	0.992355	-1.60614	-1.61911	0.206317	0.319221	1.62547	-0.483986
1630547_at	CG4723	7.40283	6.79161	7.6855	6.91413	6.6248	6.70259	0.264617	-0.0973468	1.72786	0.0727305	0.431295	0.842511	0.288354
1623415_at	dl	7.57478	7.91737	7.59912	7.66581	7.67055	7.41797	-0.48974	0.120563	0.176255	0.07795	0.43377	0.404475	0.00989603
1629776_a_at	Esyt2	9.69065	9.2733	9.84996	9.37048	9.56536	9.32093	-1.03152	0.42184	0.410292	0.268313	-0.000773151	-0.766931	-0.026408
1630935_at	Vps13	9.10288	8.89052	9.22731	8.89059	8.98413	8.83565	0.138112	0.406227	-1.19019	-0.936789	0.650731	-0.48346	-0.540979
1623324_at	lin	6.64606	6.14459	6.78136	6.27262	6.32693	6.15279	1.30796	-0.278571	-1.49682	0.712072	1.26647	-0.655521	0.264459
1633076_at	Jabba	9.7582	9.14278	9.66219	9.32546	9.02017	9.09606	0.0936386	0.625597	0.275664	-1.00537	1.03732	-1.15395	0.961448
1625992_s_at	NKAIN	6.6773	6.72557	6.49242	6.64682	7.13804	6.8671	-0.168069	0.317498	-0.859101	-0.142584	0.922459	-1.13527	0.188056
1639571_s_at	Hsp70Aa	7.10362	6.42989	7.36234	6.48173	5.951	6.27921	-0.33355	-0.202522	1.97017	-4.44632	-2.23756	1.64565	-3.17931
1632196_at	Abi	8.76852	8.54161	8.88652	8.78901	8.6558	8.63335	0.696675	-1.32314	-1.71386	0.929891	-0.577431	-1.00676	-0.523652
1630606_at	SH3PX1	7.64382	7.37624	7.77534	7.70143	7.50407	7.51015	0.530431	-0.281776	-0.597108	0.720108	-0.885818	-1.6704	-0.615607
1632277_a_at	HDAC6	9.04979	8.56395	9.36615	9.17938	8.84111	8.84253	-0.123773	0.330564	-0.660458	0.326971	-1.92856	2.2125	-0.938828
1636632_at	CG9784	5.2239	4.95593	5.36379	5.32722	5.10864	5.0322	0.194794	-0.102791	0.199871	0.0577627	-1.79961	0.215986	-1.69672
1635070_at	CG9953	10.963	10.4679	11.1146	10.9516	10.7409	10.8291	0.403293	0.46006	-0.744884	1.0652	-0.799961	-1.75352	0.940746
1638998_at	Cul5	7.81253	7.51544	7.92946	7.78133	7.67961	7.75033	0.574649	0.761415	-1.72087	-0.070819	0.0891935	0.976957	0.196468
1638695_at	Mfe2	10.0118	9.66687	10.1477	10.0415	9.77833	9.88604	-0.313733	0.842867	-0.223605	0.00766174	-0.690992	1.50842	-1.69279
1630537_a_at	Dap160	6.86371	6.55502	7.11206	6.90463	6.68681	6.54703	-0.208982	0.497287	-1.05546	-0.265559	1.05596	-0.760119	0.116388
1631594_s_at	Pi3K92E	8.31761	8.01791	8.59332	8.31936	8.19673	8.11608	0.497098	0.0221225	-1.05325	-0.315157	0.0228	-0.438637	0.241388
1637317_at	Bub3	7.46119	7.17252	7.66862	7.46387	7.34533	7.2437	-0.0245162	-0.828741	-1.03211	1.12283	1.02038	-1.07189	-1.08466
1629307_s_at	hdc	8.11113	7.47329	8.23782	7.86161	7.8697	7.58154	-0.430422	0.495967	1.1922	-0.527432	-0.541463	-0.685816	0.216583
1636923_a_at	ACC	11.2132	10.5342	11.3421	11.0027	11.0939	10.6737	0.608394	-0.339773	-0.522784	0.022675	0.22816	0.314971	0.19632
1635143_at	Atg3	9.18862	9.02217	9.30314	9.3838	8.79163	9.00376	-1.08763	-1.34736	-0.468889	0.504046	-1.77144	-0.315983	-0.112966
1639410_at	Manf	9.28614	9.52243	9.47838	9.41611	9.14593	8.95601	-0.518618	-0.541337	-0.984653	1.00594	0.268523	-1.30808	-0.0659799
1640288_s_at	eRF1	9.1243	9.31839	9.27673	9.18756	8.98156	8.89632	0.546098	0.913509	-0.0513988	-0.567886	-0.810496	0.659721	0.00271277
1639189_at	Lap1	7.23229	7.44608	7.44103	7.27141	7.12673	7.01541	0.0664748	-0.586247	-0.901062	-1.03659	0.680764	-0.534122	0.569393
1628429_at	Sec61gamma	10.1358	10.4775	10.3391	10.2984	9.88394	9.88716	-0.495923	-2.23085	0.242256	1.01973	-2.09329	-0.509929	-2.78228
1635649_at	CG8038	6.30003	6.60504	6.50104	6.4917	6.07228	6.02034	3.61849	-2.28523	-1.17713	0.775168	-0.461399	0.307542	-0.404192
1632099_s_at	Liprin-alpha	5.87604	6.03131	6.03759	5.79832	5.58026	5.59459	-0.0349561	0.499019	-1.08503	-0.722541	0.433125	-0.0956663	-0.250776
1628032_a_at	LpR2	8.4111	8.63069	8.51939	8.27519	8.02304	7.98569	-0.700189	0.102788	1.24269	-0.566477	-0.0114714	-0.358941	0.465346
1636254_s_at	rdx	8.46157	8.64441	8.5674	8.43732	8.21202	8.17492	-0.0238676	0.257875	1.35	-0.0533653	-0.276625	0.0444756	-0.210954
1633779_s_at	loj	8.39199	8.62725	8.74961	8.38438	7.8456	7.84695	-1.60385	-2.268	-1.13693	1.08804	-0.846286	-1.91181	-1.81154
1623683_at	mRpL33	10.0389	10.2796	10.3099	10.0444	9.51988	9.56319	0.521137	-1.85646	1.69764	1.93068	-0.861831	-0.895601	-2.55217
1624970_s_at	Cul3	6.79824	6.86419	6.9128	6.81731	6.48039	6.4241	0.155204	0.236993	-1.00498	0.196851	0.666327	1.25533	0.0946916
1627134_at	ApepP	6.83707	6.96392	7.04802	6.86926	6.33445	6.24448	-0.691992	0.349673	-0.363666	-0.0891225	1.35091	-0.157032	0.00587946
1627506_at	ed	8.10809	8.25553	8.2153	7.98564	7.78254	7.47417	-0.189711	0.380272	1.50819	0.191487	-0.221494	0.0987252	-0.00315505
1623053_a_at	CG5174	7.49406	7.74909	7.6843	7.58532	7.10053	6.78501	-0.18688	0.358144	-0.0866354	-0.0774228	1.48862	-0.411581	-0.320497
1627823_at	mRpL35	8.12144	8.12291	8.24794	8.1151	7.69821	7.78479	1.9922	-0.484511	-0.199065	0.791169	-1.72755	0.738282	-0.108782
1639118_a_at	Hrb87F	9.64213	9.6395	9.77899	9.67862	9.09699	9.14844	0.450887	-0.295921	-1.16828	-0.0271071	0.916915	1.61668	0.0308708
1632390_at	cer	10.0906	10.2187	10.2289	9.99178	9.19637	9.41027	2.12868	-0.955015	0.768988	2.46932	-3.48249	1.3541	-1.68432
1628637_at	ubl	9.27581	9.31747	9.39222	9.10341	8.48294	8.8034	0.237892	-1.72538	-1.23702	1.16817	-1.54484	0.706968	-1.48012
1638189_s_at	S	6.63406	6.96342	6.80723	6.56002	4.97002	4.60239	-0.359051	0.25444	1.08613	1.361	1.16442	-0.760688	0.548351
1637531_at	CG1440	7.95086	8.02817	8.09812	8.00588	7.45868	7.4686	-1.15104	0.372999	0.376188	-1.26801	-1.66589	1.79016	-1.82839
1632345_at	CG8353	7.26277	7.31517	7.38591	7.11046	6.37223	6.11872	0.481491	1.55808	-0.607533	-1.30386	1.50556	-0.540138	0.224506
1624931_at	cib	9.57269	9.95119	9.51295	9.60577	9.46561	9.61303	0.326728	1.66857	1.08014	-0.347687	-1.70849	2.27636	-0.741234
1633597_at	Mpc1	10.416	10.3958	10.5574	10.4079	9.98952	9.80602	0.0566271	0.237695	-0.419837	0.674043	-1.40916	-0.187732	-0.702337
1624911_at	Cyp28d2	6.03915	5.89508	6.23637	6.19067	5.43981	5.15471	1.05912	-0.060133	-1.00131	-1.62441	0.177938	-0.794611	0.661276
1623459_at	Spn42Da	9.15329	8.79242	9.77863	9.37993	8.6171	8.47668	2.28474	1.08263	-1.29872	0.481538	0.583883	0.449443	0.554767
1627634_at	CG15098	11.7775	11.5414	12.0263	11.6933	11.0361	10.9213	0.755192	-0.862644	0.0682397	1.68799	-0.717669	1.71449	-0.487894
1629819_s_at	Sema-2a	9.37016	9.30763	9.53565	9.23991	8.88598	8.71676	0.235845	0.946609	1.03155	0.0980812	0.298287	-0.386233	0.660634
1627111_at	NHP2	8.41437	8.4023	8.69441	8.36016	7.84788	7.75806	1.61833	-0.281288	-0.919333	0.242957	-0.539842	1.20282	-0.774769
1639087_at	His2Av	10.0174	9.98263	10.1392	9.97588	9.63914	9.6245	-0.00454105	-0.166343	0.229133	0.539207	-0.418434	-1.24177	-0.444937
1625145_a_at	AnxB11	9.46647	9.35066	9.62045	9.42426	8.8473	8.71035	-0.0936931	-0.381529	0.34197	-1.40174	-1.00078	0.911205	-1.38192
1628828_s_at	Oscillin	7.98938	7.91249	8.14397	7.96868	7.46557	7.37639	1.30796	0.0492707	-1.01126	-1.67781	0.902988	-0.445056	-0.412085
1630289_at	CG6435	8.28723	8.21014	8.43328	8.20864	7.71954	7.63722	-0.119112	0.289331	0.104216	0.943911	0.293242	0.168484	0.50798
1631273_at	CG5262	7.4603	7.35156	7.59943	7.43803	6.87865	6.86815	0.59686	-0.639362	-1.14808	0.272345	-0.564313	-0.39954	0.561131
1623641_at	CG32856	7.94595	7.93014	8.06609	7.86919	7.56694	7.5935	-0.436751	-1.71832	0.0644489	1.46427	-2.50819	0.887633	-1.51807
1630157_a_at	CG7453	9.40901	9.41855	9.64639	9.38983	9.093	8.9346	-0.388081	0.57702	0.238953	0.48577	-2.13055	0.243074	-1.10484
1628390_at	fwe	10.0846	10.2942	9.8859	9.9192	10.0814	10.1545	-0.191064	-0.111041	-0.144469	0.473018	0.657068	0.0119121	-0.178439
1630255_at	CG31676	9.1206	8.96312	9.46647	9.25393	8.42278	8.08305	2.56471	-0.0459709	1.40838	0.905296	0.397664	-0.560965	0.476079
1641568_a_at	CG11790	9.22783	9.18563	9.36152	9.22445	8.9778	8.86395	-0.624097	-0.834526	-0.803736	0.145651	-1.31755	1.0269	-0.856201
1626371_at	CG8507	9.30005	9.43513	9.54593	9.36381	9.08774	8.96167	0.846057	-1.06947	-1.09769	0.594208	-1.07298	-0.133485	-0.167596
1627525_a_at	Ero1L	7.84564	7.93808	8.14445	7.89214	7.61955	7.41485	-0.0245162	-0.0202204	-0.533218	0.164283	0.343877	0.309694	-0.71744
1624981_a_at	CG10576	8.56759	8.55694	8.90314	8.69238	8.16556	7.87566	0.464383	-0.810229	-1.62823	0.687328	0.465318	-0.336182	-0.0103995
1629752_at	CG5525	8.71345	8.56659	9.08584	8.71597	8.30171	8.29657	1.54588	-0.230757	-0.923073	0.316728	1.29365	-1.04589	0.549603
1629475_at	nudC	7.81545	7.62155	8.03307	7.76291	7.38214	7.30833	-0.539206	0.0686453	0.582175	0.0685259	0.331352	-0.0537091	-0.0938019
1636967_a_at	AdipoR	12.1692	12.1654	12.3987	12.1654	11.9259	11.9246	0.0110851	-0.314919	-0.788849	0.430904	-0.414431	-0.120097	-0.0590643
1629694_at	Pabp2	6.29468	6.62139	5.97413	6.12381	6.48425	6.48686	-0.109885	0.55921	-0.516496	0.546951	-0.206178	0.250912	-0.652762
1625524_at	CG3165	6.79976	6.81736	7.07189	6.81008	6.59075	6.45098	-0.641379	-1.54959	0.0235143	0.584199	-1.81236	0.80268	0.561871
1628319_s_at	sdk	6.26084	6.34935	6.5961	6.3108	5.98371	5.9256	-0.672052	0.250508	1.48202	-0.759771	0.285271	-0.101965	-0.744335
1638849_a_at	CG2875	6.69197	6.79907	7.20143	6.75162	6.35593	6.20746	-1.0969	-2.06734	-0.77949	-2.12297	-1.39554	0.672868	-1.73229
1633559_at	CG8331	11.0206	11.1155	11.176	11.1592	10.7767	10.6631	-1.63226	-0.478574	-0.218453	1.26246	-1.22355	0.42137	-0.578214
1626407_at	CG6523	9.62954	9.70037	9.74443	9.707	9.40973	9.3454	1.59452	-0.203562	-1.29797	0.786907	0.544202	1.55809	-1.55319
1641455_at	CG6762	7.2075	7.23529	7.33628	7.31792	6.98264	6.83205	-0.251825	-1.92443	0.100322	1.22648	-2.3831	-0.200545	-1.10202
1627502_at	CG9304	7.33251	7.47889	7.47146	7.45934	7.18432	7.10723	-1.53496	0.586095	-0.906351	-0.79164	0.630795	0.450704	0.571497
1638663_at	Sec61alpha	9.37211	9.59083	9.578	9.59665	9.13069	8.99685	-0.437039	-0.313999	-0.320762	-0.101768	-0.825324	0.15484	-0.548054
1634972_at	Mtap	9.44207	9.39176	9.56187	9.75869	8.72176	8.75257	-1.41231	-0.0171448	0.00351285	0.236622	0.584004	1.69872	-0.852008
1637645_at	miple2	6.40984	6.38992	6.7899	6.65867	5.49748	5.43468	1.65258	-1.58798	0.797965	0.282151	0.506208	-0.510902	0.014942
1635827_s_at	Stat92E	10.5049	10.6198	10.8136	10.6649	10.0686	10.1962	-0.0360572	-0.0860918	0.302646	0.151451	-0.678198	-0.00535182	-0.0946657
1638068_a_at	RpS11	13.4488	13.4631	13.4325	13.4446	13.4297	13.4291	-0.547358	0.134457	-0.623225	0.17309	0.569239	-0.532722	-0.209429
1633712_at	CG31997	11.0704	11.3746	11.6121	11.5176	10.1618	10.4412	-0.954073	-2.0084	1.1443	0.0907032	-3.32107	1.22024	-1.34774
1625588_s_at	Plod	8.20857	8.32158	8.52038	8.38996	7.87572	7.80192	-0.106862	0.0655653	0.188254	-1.15608	0.42688	0.359152	-0.0296715
1627382_at	Sec61beta	11.076	11.2266	11.33	11.2316	10.8233	10.7885	1.18869	0.340142	-0.647391	2.21337	-0.108249	0.99927	-0.00442255
1624607_at	CG34200	9.99932	10.0778	10.1593	10.1011	9.64609	9.71152	-0.10309	0.35999	0.906695	1.2175	-1.66329	-0.847217	0.0837812
1623540_at	CG31704	9.29567	9.5689	10.4045	10.4937	6.63358	7.70096	1.58462	1.8848	1.4863	1.76956	-2.32354	0.312184	-0.930219
1624363_at	CG15201	12.1041	12.0994	12.2633	12.2737	11.6012	11.7477	1.61833	-0.155529	-1.11857	0.195391	-1.1213	0.277492	-2.26777
1628149_a_at	Pak3	8.96704	8.97871	9.11382	9.07822	9.21141	8.99038	-0.636753	0.296945	0.90714	0.470579	0.136205	-0.794642	-0.447207
1622941_at	CG17765	10.1913	10.2064	10.297	10.2136	10.0507	10.0722	0.433394	0.712239	-0.567752	-0.0476965	0.995571	-0.0372279	-0.947703
1641616_at	Prosbeta1	9.77195	9.78017	9.95619	9.86954	9.46451	9.60578	1.48006	-2.44594	-1.69446	0.595469	-0.0997579	1.39954	0.019281
1641451_at	Dhpr	9.63148	9.67771	9.958	9.90803	9.24886	9.15844	0.135817	-1.86536	-0.989513	1.8441	-2.5258	0.621906	-0.620769
1633380_at	CG12128	5.86613	5.98288	6.22214	5.83834	5.62939	5.3403	-0.889661	0.893111	-0.726545	-0.256626	1.03434	-0.0932649	-0.240541
1627270_at	CG42240	9.10719	8.96465	9.25921	8.88965	8.68022	8.42949	0.0523598	-0.446993	1.37587	1.62767	-1.37665	1.438	-1.16232
1634904_s_at	RhoGEF2	9.13545	9.05974	9.30174	9.16163	8.97553	8.79568	0.477528	-0.311961	-0.56832	-1.0244	0.383092	-0.171592	0.141031
1632834_a_at	zetaCOP	9.16331	9.18187	9.17215	9.06114	8.76166	8.70615	-0.464888	-0.336246	-1.95824	1.09192	0.127961	0.353597	-0.381641
1626138_s_at	Eip63E	9.09515	9.01949	9.25865	8.83005	8.69214	8.57004	-0.262111	0.607386	1.32366	0.721951	0.0666761	0.0786361	0.25266
1634393_s_at	Klp10A	6.35031	6.27751	6.60599	6.04252	5.7804	5.55032	-1.43176	-0.681887	0.148999	-1.31698	-0.881728	1.0134	-1.31397
1634201_at	CG13841	8.16174	8.62097	9.21147	8.71678	7.82461	7.69274	-0.394849	-0.891069	0.741982	2.27671	-1.31906	-0.616584	1.93713
1633545_at	PGRP-SD	10.0128	10.3603	11.1227	10.8735	9.43858	8.87084	1.10376	1.6598	-0.170684	-0.140486	0.150223	-1.81537	0.885528
1626153_at	eIF-2gamma	5.30065	5.52798	5.62326	5.27207	5.37151	5.40715	0.806467	0.466972	-0.770652	0.145202	1.57511	0.623359	0.147035
1633803_at	Pgm	11.0379	11.1005	11.4406	11.2368	10.8073	10.6272	-0.749553	1.95203	-0.792778	-0.78725	-0.425853	-0.56644	-0.26662
1627394_s_at	aop	8.57875	8.59664	8.85758	8.67776	8.40897	8.31193	-0.326663	-0.377	0.509997	0.0429006	-0.49966	0.738401	0.144292
1634164_at	HSPC300	8.13461	8.25743	8.29931	8.30161	7.84918	8.08372	0.558604	-0.415275	0.91066	0.0241884	-1.33359	-0.129973	-0.484895
1635111_s_at	CG3358	6.75402	6.82899	6.87271	6.96267	6.45118	6.61024	2.13818	0.886152	-0.866752	1.10465	-0.163453	-0.276431	0.99195
1637056_s_at	CG11200	7.74653	8.07745	8.27227	8.36185	6.88529	7.36067	-0.0770781	-0.223409	0.190381	-0.248282	-0.865309	-0.678617	0.254524
1633353_s_at	CAP	10.638	10.746	10.8095	10.9206	10.2451	10.5578	-0.562188	0.338583	0.863269	0.138719	0.338637	0.00428196	1.21685
1638854_s_at	CG42709	9.03957	9.20755	9.1981	9.30487	8.74212	8.8662	-0.331015	-0.292809	0.656174	0.118147	0.164845	-0.67115	0.112282
1635919_at	CG13255	7.91738	8.20761	8.10889	8.21678	7.46775	7.70393	2.27029	-1.35752	0.153328	1.35465	-0.509683	0.248726	0.764917
1639763_at	CG3420	9.11	9.29831	9.25287	9.37509	8.65733	8.84817	-2.37002	-0.455161	0.0062565	2.20019	-0.0122895	-3.22123	-0.292235
1623813_at	CG33307	9.82628	10.0788	10.205	10.3324	8.67074	9.02195	-0.285535	1.2907	0.263007	1.36125	-1.16282	0.895395	0.505298
1641558_at	qless	7.99479	8.26044	8.21001	8.25998	7.46898	7.58068	-0.298466	0.222374	1.09291	1.40759	0.895002	-0.509656	0.583043
1633547_a_at	CG42336	10.3095	10.8048	10.7201	10.7334	9.54707	9.74525	0.92811	0.0801053	1.34989	0.550873	-0.800259	-0.285915	0.360563
1632440_at	CG7630	12.9595	13.1116	12.9274	12.9247	12.7658	12.8978	-0.901495	-1.73537	-1.67995	1.87466	-0.900754	0.892174	0.0854084
1633547_a_at	CG42336	10.3095	10.8048	10.7201	10.7334	9.54707	9.74525	0.92811	0.0801053	1.34989	0.550873	-0.800259	-0.285915	0.360563
1630953_at	CG13298	9.64193	9.74533	9.75117	9.75407	9.44502	9.43236	-0.916679	-0.628003	-1.07117	0.991486	-1.13375	1.82618	-0.378194
1639768_at	cold	8.56289	8.93017	8.77834	8.88406	8.06784	8.14327	-0.236136	0.0845428	-0.31391	0.821657	-0.810119	0.943787	-0.0698979
1634565_at	CG4957	7.05183	7.24135	7.25502	7.2768	6.84315	6.94853	-0.872552	-0.0200273	-0.275914	0.0432067	-1.87702	-1.01866	-0.7895
1635751_at	CG32069	8.21523	8.45062	8.48208	8.38673	7.44789	7.85741	0.95721	-1.56403	-0.945055	1.05309	-0.545737	0.54852	-0.346925
1633547_a_at	CG42336	10.3095	10.8048	10.7201	10.7334	9.54707	9.74525	0.92811	0.0801053	1.34989	0.550873	-0.800259	-0.285915	0.360563
1632971_at	CG12895	8.33873	8.60399	8.46744	8.64789	8.0903	8.108	0.447983	-1.13191	-0.217977	0.746543	-1.82856	0.0111452	-0.638369
1637967_at	Tim8	9.67159	9.95326	9.77907	9.88994	9.47574	9.52254	0.144968	-1.88068	-0.319896	-0.329835	-2.58982	1.41957	-1.51761
1637993_at	MED11	7.09926	7.30557	7.22639	7.25625	6.90548	7.11666	0.15276	-0.122001	-1.46625	1.06345	-0.191725	-0.623379	-0.865018
1623463_at	tsr	11.63	11.7298	11.8686	11.8691	11.2889	11.4075	-1.1214	-0.864252	0.499422	1.19208	0.420119	-0.827989	-1.47204
1636543_a_at	CG1969	6.4621	6.65383	6.56407	6.84967	6.60758	6.74818	1.03131	-0.827985	1.1181	-1.0676	-0.818344	0.426762	-1.67731
1634787_at	CG32638	8.92487	9.12432	9.3971	9.40158	8.58641	8.55671	-0.202036	-0.380685	1.24547	-0.484919	-1.99201	2.07397	-1.82476
1623625_at	Vps2	9.44354	9.46853	9.64662	9.70131	9.12167	9.21374	-0.377978	-0.664325	-1.26515	1.84103	-1.47444	2.65167	0.00336807
1633592_a_at	CREG	8.84629	8.81942	9.2609	9.3148	8.14232	8.33427	-0.204536	-0.0696892	-0.328664	0.0519987	-2.08054	0.625224	-0.319475
1640243_at	CG9267	8.72223	8.70603	8.83758	8.93862	8.46405	8.52717	-0.569448	-0.972068	-0.955386	1.22961	-0.436671	-2.08224	-0.158973
1630110_at	CG12935	6.89861	6.91305	7.00288	7.04752	6.65183	6.74793	0.295603	-2.00558	0.655398	0.779601	-0.398396	3.06861	-2.26547
1624504_s_at	Mtch	9.66193	9.70668	9.77563	9.76395	9.54459	9.63222	1.61833	0.534094	-1.25984	1.18234	0.0708676	-1.37389	-0.303383
1631907_at	crim	8.09164	8.25834	8.42657	8.42857	7.75296	7.97126	2.17754	-0.835549	-0.618505	1.74626	0.3896	0.425906	-0.387006
1637017_at	Cont	9.0543	9.18606	9.25544	9.35037	8.81091	8.96798	0.432281	-0.329804	-1.02564	-0.533753	0.528606	-0.226822	0.293776
1633940_at	CG9393	7.44651	7.55256	7.57853	7.6618	7.33315	7.40506	1.27673	-1.10764	-0.811533	0.410099	0.835762	-0.0710294	-0.67792
1630724_at	CG1890	8.79381	9.04997	9.21828	9.26925	8.49487	8.61499	1.03839	0.17669	-0.605851	2.77389	-2.05749	1.74117	-2.09427
1634107_at	Prx6005	7.55391	7.53366	7.743	7.443	7.05651	7.41956	-0.546783	-0.536024	0.397478	0.114786	0.954811	-1.55354	0.330906
1629694_at	Pabp2	6.29468	6.62139	5.97413	6.12381	6.48425	6.48686	-0.109885	0.55921	-0.516496	0.546951	-0.206178	0.250912	-0.652762
1641123_at	Rpb12	9.69185	9.83458	9.82781	9.51341	9.05644	9.35656	-0.550687	-3.12172	1.03085	0.59835	-1.29897	0.800945	-2.02982
1624535_at	CG33229	8.46251	8.75038	8.84821	8.31991	8.0119	8.24019	-0.0825219	-1.53704	1.04288	1.96397	-2.42204	-0.146137	-0.327037
1623653_at	VhaM9.7-b	10.8554	10.9988	11.057	10.9264	10.6047	10.758	0.332287	-0.985161	-0.561346	-0.559576	-0.0473813	-0.239511	0.0118409
1635307_at	CG4662	8.85941	8.79389	8.49501	8.30348	9.07247	8.96816	-0.00931256	-0.681521	0.694921	-0.0677523	0.0649435	-0.161017	0.378229
1625750_at	CG17272	9.2214	9.34255	9.40518	9.26314	8.88941	8.97133	0.13104	-0.0881652	-1.44247	1.06931	1.13343	0.946145	-0.852513
1640358_at	CG4968	8.39969	8.48195	8.50952	8.45918	8.23811	8.31074	0.881724	-2.59972	-1.24082	0.80331	0.0982138	0.450957	-1.45037
1634320_at	CG9548	8.29094	8.37117	8.42274	8.24995	7.75639	8.18556	0.414074	-0.413933	-0.247143	2.07449	-2.69688	2.23976	-0.540157
1633973_at	ox	11.9523	12.2187	12.1293	12.0414	11.7055	11.8533	-1.02042	-3.01183	-1.15525	0.785837	0.576398	1.36113	-1.48371
1640635_a_at	ergic53	9.75927	9.91317	9.7391	9.60795	9.67813	9.52193	0.305542	1.14341	-1.26909	-0.200287	0.612806	0.110935	0.737395
1639856_at	CG5727	8.26392	8.4905	8.50446	8.38822	8.07782	8.11676	-0.574614	-0.150054	1.20404	-0.0749566	-2.92876	-0.154321	-1.91692
1633284_at	eIF6	7.97573	7.73065	8.15607	7.91547	7.45362	7.53777	-0.505526	0.0794952	-0.604467	1.00642	0.688341	0.579652	-1.28405
1640537_a_at	Tret1-2	4.55673	4.18635	4.77718	4.41037	3.8584	3.89827	1.61833	2.20829	0.0226829	-0.971343	0.973593	-0.122102	0.20125
1630765_at	CG15547	5.49018	4.58455	5.73286	5.15574	5.28863	5.02517	-1.31521	2.93624	-1.86313	-0.556716	2.52566	-1.06879	0.479751
1638547_s_at	ABCB7	8.75175	8.33952	8.90296	8.8119	8.64472	8.73369	1.19052	1.4401	-1.04834	-0.469984	0.0224142	-0.271095	0.231497
1624021_a_at	dlg1	9.46355	9.53603	8.9441	8.98343	9.24828	8.72925	-0.127515	0.118693	0.995247	-1.71552	0.228678	0.739062	-0.773351

## Sheet: Statistics
	mr	ma	p	sdr	sda	pr	pa
delmRNA	-0.043	0.16	0.0042	0.019	0.064	0.024	0.017
delH3K4me3	0.14	-0.14	5.9e-10	0.024	0.057	3.9e-09	0.015
delH3K36me3	0.289	-0.11	2.4e-13	0.028	0.046	7.4e-24	0.019
delH3K27ac	-0.204	0.28	2.8e-16	0.026	0.055	2.9e-14	6.5e-07
delH3K9ac-K14ac	0.151	-0.31	1.9e-13	0.025	0.055	4.1e-09	2.7e-08
delH3K9me3	-0.148	0.14	3.3e-07	0.024	0.052	1.7e-09	0.0083
delH3K27me3	0.237	-0.29	2.6e-17	0.03	0.048	5.6e-15	7.8e-09
