# Supplementary material for: Enabling cell-type-specific behavioral epigenetics in Drosophila: a modified high-yield INTACT method reveals the impact of social environment on the epigenetic landscape in dopaminergic neurons
Source: BMC Biol. 2019 Apr 10;17:30. doi: 10.1186/s12915-019-0646-4 (PMC6456965; doi:10.1186/s12915-019-0646-4)
Supplement: Supplementary file 16 — Multiple regressions on TF putative binding sites. Gives details (slope, t, F, p) of multiple regressions of the change in transcription for genes in the named group, based on independent variables the number of putative TF binding sites for the named TFs. (TXT 3 kb) [file 12915_2019_646_MOESM16_ESM.txt]

## Multilinear regressions for gene group change in log mRNA regressed on number of TF binding sites


########### Sleep-related genes
              Estimate Std. Error t value Pr(>|t|)   
(Intercept)   -0.05438    0.07219  -0.753  0.45328   
cbt           -0.23317    0.07717  -3.022  0.00328 **
sr             0.25612    0.10598   2.417  0.01770 * 
Residual standard error: 0.6869 on 89 degrees of freedom
Multiple R-squared:  0.09404,	Adjusted R-squared:  0.07368 
F-statistic: 4.619 on 2 and 89 DF,  p-value: 0.01234


###########  Neuropeptide genes
              Estimate Std. Error t value Pr(>|t|)  
(Intercept)   -0.01004    0.11254  -0.089   0.9292  
sr            -0.21738    0.12705  -1.711   0.0924 .
Hr38_full     -0.24148    0.12304  -1.963   0.0545 .
Residual standard error: 0.8785 on 58 degrees of freedom
Multiple R-squared:  0.108,	Adjusted R-squared:  0.07726 
F-statistic: 3.512 on 2 and 58 DF,  p-value: 0.03633


########### G-protein signaling genes
            Estimate Std. Error t value Pr(>|t|)   
(Intercept)  0.0135  0.0475     0.2842
CrebA	    -0.1177  0.0498    -2.3656	0.0099 **
Hr38	    -0.0792  0.0581    -1.3628	0.0882 .
Residual standard error: 0.7385 on 120 degrees of freedom
Multiple R-squared:  0.1162,	Adjusted R-squared:  0.08676 
F-statistic: 3.945 on 4 and 120 DF,  p-value: 0.004811


########### Ligand-gated Ion channel genes
            Estimate Std. Error t value Pr(>|t|)  
(Intercept)   0.1956     0.1442   1.356   0.1859  
Hr38	     -0.2585     0.1135  -2.278   0.0305 *
Residual standard error: 0.7724 on 28 degrees of freedom
Multiple R-squared:  0.1564,	Adjusted R-squared:  0.1263 
F-statistic: 5.191 on 1 and 28 DF,  p-value: 0.03053


########### Catecholamine metabolism genes
              Estimate Std. Error t value Pr(>|t|)  
(Intercept)    -0.1740     0.2310  -0.753   0.4758  
sr			   -1.1326     0.4122  -2.748   0.0286 *
Residual standard error: 0.5829 on 7 degrees of freedom
Multiple R-squared:  0.5189,	Adjusted R-squared:  0.4502 
F-statistic:  7.55 on 1 and 7 DF,  p-value: 0.0286

########### MAPK signaling genes
               Estimate Std. Error t value Pr(>|t|)  
(Intercept)    0.005408   0.069469   0.078   0.9381  
pho			   0.167105   0.070424   2.373   0.0194 *
Hr38	      -0.185700   0.080843  -2.297   0.0235 *
Residual standard error: 0.735 on 110 degrees of freedom
Multiple R-squared:  0.09122,	Adjusted R-squared:  0.07469 
F-statistic: 5.521 on 2 and 110 DF,  p-value: 0.005192

########### Epigenetic Activation genes
(Intercept)    -0.1245     0.1666  -0.747  0.47208   
pho			    0.8256     0.2096   3.939  0.00278 **
Hr38	       -0.3158     0.1223  -2.581  0.02736 * 
Residual standard error: 0.5607 on 10 degrees of freedom
Multiple R-squared:  0.6229,	Adjusted R-squared:  0.5474 
F-statistic: 8.258 on 2 and 10 DF,  p-value: 0.00763

########### Epigenetic repression mark genes
             Estimate Std. Error t value Pr(>|t|)   
(Intercept)   -0.08357    0.13132  -0.636  0.54036   
cbt			   0.59006    0.13607   4.337  0.00189 **
pho			   0.48774    0.16872   2.891  0.01786 * 
Residual standard error: 0.467 on 9 degrees of freedom
Multiple R-squared:  0.7356,	Adjusted R-squared:  0.6475 
F-statistic: 8.348 on 3 and 9 DF,  p-value: 0.005749
