# Supplementary material for: Enabling cell-type-specific behavioral epigenetics in Drosophila: a modified high-yield INTACT method reveals the impact of social environment on the epigenetic landscape in dopaminergic neurons
Source: BMC Biol. 2019 Apr 10;17:30. doi: 10.1186/s12915-019-0646-4 (PMC6456965; doi:10.1186/s12915-019-0646-4)
Supplement: Supplementary file 17 — ANOVA results for RNAi knockdown effects on sleep. Results of performing Type III ANOVA to detect the interaction effect of TH-GAL4 and UAS-RNAi on Δ sleep. See detailed comments at beginning of file. (TXT 6 kb) [file 12915_2019_646_MOESM17_ESM.txt]

# This file gives the outputs from the R Type III Anova analysis of daytime sleep
# data. Each Anova records results for one pair of Control construct (AttP40 or AttP2)
# and RNAi construct (Cbt, etc). The gene:social row records the Anova analysis of
# the interaction effect of gene (control, RNAi) with social housing (GH,SH).
# A significant interaction effect means the RNAi changed the social housing effect.
# 
# Each Anova analysis has an underlying linear regression, whose coefficients
# are given in the row headed "(Intercept) gene  socialSH gene:socialSH"
# The coefficient gene:socialSH is exactly the deltaSleep value defined by
# Ganguly-Fitzgerald et al. So, for the case of cabut RNAI, the shift
# between controls and cbtRNAi flies is that RNAi flies had a 115.78327 minute shorter
# difference between GH sleep and SH sleep that AttP40 control flies.
#
# The "social" factor captures the fact that independent of control or RNAi,
# SH flies sleep less than GH flies. Since this is always true for the control flies,
# this factor is always significant.
#
# The "gene" factor measures the mean (over GH and SH) effect of RNAi on sleep.
# This may or may not be significant.
[1] "AttP40" "Cbt"   
                    gene   social gene:social Residuals
Sum of Squares    8578.4 294833.5    105543.8  998230.6
Deg. of Freedom        1        1           1       122

Residual standard error: 90.45561
sleep ~ gene * social
            Df Sum of Sq     RSS    AIC F value    Pr(>F)    
<none>                    998231 1139.2                      
gene         1     87151 1085382 1147.7  10.651 0.0014273 ** 
social       1    378071 1376302 1177.6  46.206  4.18e-10 ***
gene:social  1    105544 1103774 1149.8  12.899 0.0004748 ***
     (Intercept)          geneCbt         socialSH geneCbt:socialSH 
       386.71875        -74.39617       -153.71875        115.78327 

[1] "AttP40" "BRMS1" 
                    gene   social gene:social Residuals
Sum of Squares  429465.8 436249.2     42225.7  989889.4
Deg. of Freedom        1        1           1       122

Residual standard error: 90.0769
sleep ~ gene * social
            Df Sum of Sq     RSS    AIC F value    Pr(>F)    
<none>                    989889 1138.1                      
gene         1    370510 1360400 1176.2 45.6639 5.111e-10 ***
social       1    378071 1367961 1176.9 46.5958 3.620e-10 ***
gene:social  1     42226 1032115 1141.4  5.2042   0.02427 *  
       (Intercept)          geneBRMS1           socialSH geneBRMS1:socialSH 
         386.71875         -153.39617         -153.71875           73.23488 

[1] "AttP40" "CrebA3"
                     gene    social gene:social Residuals
Sum of Squares    95234.8  234414.9    103801.2 1345739.1
Deg. of Freedom         1         1           1       185

Residual standard error: 85.2893
sleep ~ gene * social
            Df Sum of Sq     RSS    AIC F value    Pr(>F)    
<none>                   1345739 1684.6                      
gene         1         0 1345739 1682.6   0.000 0.9961860    
social       1    324005 1669745 1723.3  44.541 2.808e-10 ***
gene:social  1    103801 1449540 1696.6  14.270 0.0002134 ***
        (Intercept)          geneCrebA3            socialSH geneCrebA3:socialSH 
       296.33333333         -0.08333333       -118.11111111         93.77777778 

[1] "AttP2"  "CrebA1"
                     gene    social gene:social Residuals
Sum of Squares      617.4  792266.9     33568.9 1618519.9
Deg. of Freedom         1         1           1       181

Residual standard error: 94.56267
            Df Sum of Sq     RSS    AIC F value    Pr(>F)    
<none>                   1618520 1687.2                      
gene         1     16094 1634614 1687.0  1.7998   0.18141    
social       1    564854 2183374 1740.6 63.1679 1.966e-13 ***
gene:social  1     33569 1652089 1689.0  3.7540   0.05424 .  
        (Intercept)          geneCrebA1            socialSH geneCrebA1:socialSH 
          318.75000           -25.89583          -158.79762            53.96473 

[1] "AttP2" "Sr"   
                     gene    social gene:social Residuals
Sum of Squares    20298.2  688949.6     55936.2 1375599.7
Deg. of Freedom         1         1           1       178

Residual standard error: 87.90955
Estimated effects may be unbalanced
10 observations deleted due to missingness
            Df Sum of Sq     RSS    AIC F value    Pr(>F)    
<none>                   1375600 1633.3                      
gene         1     67098 1442698 1640.0  8.6824  0.003643 ** 
social       1    564854 1940453 1694.0 73.0910 5.506e-15 ***
gene:social  1     55936 1431536 1638.6  7.2380  0.007817 ** 
    (Intercept)          geneSr        socialSH geneSr:socialSH 
       318.7500        -52.8750       -158.7976         70.2408 

[1] "AttP2"  "Hr38_b"
                     gene    social gene:social Residuals
Sum of Squares   359903.0  524677.0    119182.1 1733806.9
Deg. of Freedom         1         1           1       182

Residual standard error: 97.60334
            Df Sum of Sq     RSS    AIC F value    Pr(>F)    
<none>                   1733807 1708.1                      
gene         1     43563 1777370 1710.7  4.5728 0.0338162 *  
social       1    564854 2298661 1758.5 59.2934 8.394e-13 ***
gene:social  1    119182 1852989 1718.4 12.5107 0.0005134 ***
        (Intercept)          geneHr38_b            socialSH geneHr38_b:socialSH 
          318.75000            42.60417          -158.79762           101.42262 

[1] "AttP2"  "CrebA2"
                     gene    social gene:social Residuals
Sum of Squares     4786.3  753467.7     41882.2 1435946.6
Deg. of Freedom         1         1           1       181

Residual standard error: 89.06967
            Df Sum of Sq     RSS    AIC F value    Pr(>F)    
<none>                   1435947 1665.0                      
gene         1      5536 1441482 1663.8  0.6978   0.40463    
social       1    564854 2000800 1724.4 71.1994 1.008e-14 ***
gene:social  1     41882 1477829 1668.4  5.2792   0.02273 *  
        (Intercept)          geneCrebA2            socialSH geneCrebA2:socialSH 
          318.75000           -15.18750          -158.79762            60.27767 
