# Supplementary material for: Enabling cell-type-specific behavioral epigenetics in Drosophila: a modified high-yield INTACT method reveals the impact of social environment on the epigenetic landscape in dopaminergic neurons
Source: BMC Biol. 2019 Apr 10;17:30. doi: 10.1186/s12915-019-0646-4 (PMC6456965; doi:10.1186/s12915-019-0646-4)
Supplement: Supplementary file 20 — Changes for Diffreps and Ngs.plot for Drosophila genome 6.02. Minor changes were made in Diffreps and ngs.plot local copies to add D. melanogaster genome release 6.02 to the set of genomes. (ZIP 6257 kb) [file 12915_2019_646_MOESM20_ESM.zip]

Archive with 46 entries (35 files):
- Additional File 20/
- Additional File 20/PJ/
- Additional File 20/PJ/Database/
- Additional File 20/PJ/Database/rn4/
- Additional File 20/PJ/Database/rn4/rn4.pericentromeres.bed
- __MACOSX/
- __MACOSX/Additional File 20/
- __MACOSX/Additional File 20/PJ/
- __MACOSX/Additional File 20/PJ/Database/
- __MACOSX/Additional File 20/PJ/Database/rn4/
- __MACOSX/Additional File 20/PJ/Database/rn4/._rn4.pericentromeres.bed
- Additional File 20/PJ/Database/rn4/rn4.genedeserts.bed
- __MACOSX/Additional File 20/PJ/Database/rn4/._rn4.genedeserts.bed
- Additional File 20/PJ/Database/rn4/rn4.RefSeq.refFlat.cisgenome.txt
- __MACOSX/Additional File 20/PJ/Database/rn4/._rn4.RefSeq.refFlat.cisgenome.txt
- Additional File 20/PJ/Database/rn4/rn4.subtelomeres.bed
- __MACOSX/Additional File 20/PJ/Database/rn4/._rn4.subtelomeres.bed
- Additional File 20/PJ/Database/rn4/rn4.ensembl.refFlat.cisgenome.txt
- __MACOSX/Additional File 20/PJ/Database/rn4/._rn4.ensembl.refFlat.cisgenome.txt
- __MACOSX/Additional File 20/PJ/Database/._rn4
- Additional File 20/PJ/Database/dm6/
- Additional File 20/PJ/Database/dm6/dm6.pericentromeres.bed
- __MACOSX/Additional File 20/PJ/Database/dm6/
- __MACOSX/Additional File 20/PJ/Database/dm6/._dm6.pericentromeres.bed
- Additional File 20/PJ/Database/dm6/dm6.RefSeq.refFlat.cisgenome.txt
- __MACOSX/Additional File 20/PJ/Database/dm6/._dm6.RefSeq.refFlat.cisgenome.txt
- Additional File 20/PJ/Database/dm6/dm6.subtelomeres.bed
- __MACOSX/Additional File 20/PJ/Database/dm6/._dm6.subtelomeres.bed
- Additional File 20/PJ/Database/dm6/dm6.ensembl.refFlat.cisgenome.txt
- __MACOSX/Additional File 20/PJ/Database/dm6/._dm6.ensembl.refFlat.cisgenome.txt
- Additional File 20/PJ/Database/dm6/dm6.genedeserts.bed
- __MACOSX/Additional File 20/PJ/Database/dm6/._dm6.genedeserts.bed
- __MACOSX/Additional File 20/PJ/Database/._dm6
- Additional File 20/PJ/Database/Root.pm
- __MACOSX/Additional File 20/PJ/Database/._Root.pm
- __MACOSX/Additional File 20/PJ/._Database
- Additional File 20/PJ/Genome.pm.old
- __MACOSX/Additional File 20/PJ/._Genome.pm.old
- Additional File 20/PJ/R.pm
- __MACOSX/Additional File 20/PJ/._R.pm
- Additional File 20/PJ/Genome.pm
- __MACOSX/Additional File 20/PJ/._Genome.pm
- __MACOSX/Additional File 20/._PJ
- Additional File 20/README_diffreps_ngsplot.txt
- __MACOSX/Additional File 20/._README_diffreps_ngsplot.txt
- __MACOSX/._Additional File 20
