# Supplementary material for: Enabling cell-type-specific behavioral epigenetics in Drosophila: a modified high-yield INTACT method reveals the impact of social environment on the epigenetic landscape in dopaminergic neurons
Source: BMC Biol. 2019 Apr 10;17:30. doi: 10.1186/s12915-019-0646-4 (PMC6456965; doi:10.1186/s12915-019-0646-4)
Supplement: Supplementary file 20 — Changes for Diffreps and Ngs.plot for Drosophila genome 6.02. Minor changes were made in Diffreps and ngs.plot local copies to add D. melanogaster genome release 6.02 to the set of genomes. (ZIP 6257 kb) [file 12915_2019_646_MOESM20_ESM.zip › Additional File 20/PJ/Database/rn4/rn4.genedeserts.bed]

chr1	3168231	4259125
chr1	6001214	7089845
chr1	9637257	12711499
chr1	17762200	18957839
chr1	24987515	26620932
chr1	30634147	33994771
chr1	38717730	40384004
chr1	49795337	53074114
chr1	54641157	55887246
chr1	89246299	90420168
chr1	90883664	92428594
chr1	101832727	107161398
chr1	111602853	115309455
chr1	123541698	125270973
chr1	125296929	127122843
chr1	127318205	128537398
chr1	131576141	133915529
chr1	149967138	153466668
chr1	175190523	176311900
chr1	182347291	184400360
chr1	195313246	196619365
chr1	217780594	219258419
chr1	220942059	222172803
chr1	222323550	223468435
chr1	238957678	240126278
chr1	254355416	255757410
chr1	256289565	257991120
chr1	258011686	259079650
chr1	260283171	261360263
chr10	1795219	3567405
chr10	8571580	10367422
chr10	22105560	25703131
chr10	25792754	27027560
chr10	32499330	34057237
chr10	41495043	43096312
chr10	79588095	82505697
chr10	100586268	102853398
chr10	103555186	104535643
chr11	1043287	2090190
chr11	2990545	4263770
chr11	5446556	7453375
chr11	7474573	8710407
chr11	8985471	10774946
chr11	13184850	14326376
chr11	18177545	20413191
chr11	20921422	24300703
chr11	25558845	27097105
chr11	37983333	41463927
chr11	45821515	49414242
chr11	49866762	51645445
chr11	53663402	55833800
chr11	60880875	62018696
chr11	62094977	63491592
chr12	12578394	14265707
chr12	23783875	26284279
chr12	30141134	32068368
chr12	38176670	39431307
chr13	0	7704566
chr13	8659647	10960186
chr13	13751460	16874416
chr13	17030846	18138714
chr13	18240353	22846229
chr13	23923512	28699669
chr13	29740378	30907403
chr13	33611436	35526212
chr13	36220559	37851557
chr13	38451498	39823054
chr13	41322190	42321427
chr13	50058756	51122497
chr13	53813012	57431673
chr13	58639597	60574347
chr13	61034200	62617993
chr13	63052950	64125729
chr13	64779533	66218240
chr13	84125516	85276633
chr13	109362478	110545882
chr14	3903043	5094877
chr14	23839979	25514169
chr14	26703786	28375115
chr14	28864677	33000197
chr14	39961391	41038838
chr14	47239627	50599300
chr14	50799829	56599035
chr14	57333892	61620736
chr14	64380912	65457769
chr14	67901840	70656488
chr14	72655084	74391540
chr14	74491472	76428228
chr14	76449155	77479827
chr14	87977171	88989002
chr14	90236523	92226776
chr14	93319406	97313314
chr14	105098238	107201447
chr14	107460960	109187316
chr15	6945331	8544862
chr15	9379338	10694195
chr15	10775356	12061974
chr15	27979741	32275591
chr15	37165621	38255683
chr15	51381053	53114739
chr15	54277830	55453742
chr15	57566372	58861146
chr15	61553453	64151640
chr15	64172751	66381900
chr15	66492530	69595243
chr15	69749566	70750563
chr15	70776820	75817179
chr15	76747306	79047752
chr15	79782396	81165615
chr15	81186474	82819208
chr15	84056291	85600757
chr15	85938469	87046687
chr15	90226142	93195849
chr15	93219888	95096363
chr15	95122983	96397552
chr15	96422374	99843734
chr15	101363034	102896504
chr15	103931295	105079714
chr16	11623098	13232335
chr16	13565644	17223701
chr16	20275573	21897202
chr16	26758988	28423105
chr16	30792020	31933124
chr16	32895600	34547662
chr16	37860430	39660748
chr16	41405394	46638770
chr16	50601399	51806927
chr16	52297082	54269252
chr16	62545638	63927795
chr16	64969604	67092594
chr16	67698733	68740732
chr16	75952255	77475217
chr16	84898448	86133398
chr16	86238023	89929294
chr17	1406724	3611203
chr17	7851659	8921467
chr17	9789457	10798965
chr17	12607436	13651200
chr17	25339887	26695645
chr17	30044852	32207423
chr17	41174035	42974932
chr17	45158477	46849961
chr17	49002066	50103498
chr17	60801050	61820260
chr17	63539233	65958738
chr17	67066056	68579594
chr17	69593510	71060616
chr17	73248156	74750911
chr17	75595072	76858407
chr17	80021574	82698353
chr17	89159791	90562390
chr17	90992074	92236465
chr17	93506543	94807557
chr18	6969482	8038919
chr18	8277962	11821070
chr18	13292841	14302223
chr18	14728842	15739583
chr18	17624411	22485196
chr18	33595650	35169597
chr18	41372841	44618807
chr18	46544140	47668331
chr18	50418586	52161661
chr18	54881237	56144354
chr18	64762197	66125862
chr18	69150741	70345266
chr18	75509738	76932284
chr18	77868653	78848891
chr18	79496105	80603956
chr18	81609809	82878368
chr18	83323398	85820883
chr19	826108	2215208
chr19	2392805	5675861
chr19	6024208	9304854
chr19	12855782	13839918
chr19	17985738	19268882
chr19	23204067	24701377
chr19	32885369	34873452
chr19	37469440	39352515
chr19	44839849	45849509
chr2	0	1443877
chr2	3191562	4351775
chr2	5804104	9512802
chr2	9932361	12249487
chr2	12269605	14169893
chr2	15266065	19566063
chr2	33631585	34680995
chr2	36445786	38044639
chr2	38088326	39372975
chr2	54443907	55704876
chr2	62713034	66833485
chr2	66942152	69462300
chr2	69706553	76867615
chr2	80054560	83271936
chr2	85168599	86160481
chr2	86221365	87920682
chr2	89333703	92157009
chr2	92235042	93264838
chr2	95342686	96346082
chr2	96607367	98351890
chr2	98744901	100357289
chr2	100895774	102689465
chr2	105612591	107551414
chr2	107698872	110348723
chr2	111958145	113059473
chr2	120981430	122329552
chr2	124228334	125367100
chr2	125985620	127687503
chr2	128773473	131494986
chr2	131516119	134148597
chr2	134170588	137156344
chr2	137179651	138605495
chr2	150837034	152112766
chr2	159886465	163510974
chr2	164437994	165923066
chr2	166866923	170462419
chr2	183747388	184864938
chr2	186664321	189202357
chr2	194079012	195083947
chr2	205925148	208412406
chr2	208434617	209459273
chr2	209636600	211113147
chr2	216259176	217728410
chr2	221105550	222493565
chr2	225194430	226571169
chr2	237350054	238973102
chr2	241019063	242488073
chr2	245045266	247050408
chr2	247732189	249754599
chr2	253070065	254656632
chr2	256654029	257836391
chr20	14184136	17271050
chr20	22407087	25121168
chr20	32776761	34893939
chr20	35432259	36510684
chr20	38919177	40701762
chr20	41196492	43256781
chr20	49983091	53221472
chr20	53723129	54898177
chr3	0	1255891
chr3	19007796	20751303
chr3	22928609	24036241
chr3	25664964	29769826
chr3	37266990	38856209
chr3	60382248	61393850
chr3	63529689	66811084
chr3	78854710	80911605
chr3	82423671	86299354
chr3	92794921	94658518
chr3	98485755	99549659
chr3	100546300	101905965
chr3	102127215	103174311
chr3	103443010	104619181
chr3	109762321	111880234
chr3	121391235	122496915
chr3	125226481	126393029
chr3	126419372	127681667
chr3	128944866	130957514
chr3	134564660	135641058
chr3	139844916	141178441
chr3	149599678	151106830
chr3	160054640	161140457
chr3	161739978	162903935
chr3	165224553	166356177
chr3	167599555	169090806
chr4	3575666	4644602
chr4	11451302	12455088
chr4	18842339	20735423
chr4	23277999	24952597
chr4	34968842	37115781
chr4	40245913	41231855
chr4	41331515	42412171
chr4	44942473	47531786
chr4	52299574	53966780
chr4	58668598	59881614
chr4	71531331	75626913
chr4	87941450	89603730
chr4	90678356	92632426
chr4	97814851	103924937
chr4	106806949	110738243
chr4	112430813	114133930
chr4	114950956	116157382
chr4	130286182	131529008
chr4	132755669	133763379
chr4	135771507	137111005
chr4	137431081	140068006
chr4	144354431	146322577
chr4	181114724	182631516
chr5	10428211	12657082
chr5	18119909	19250483
chr5	20611406	21941254
chr5	30755941	32342310
chr5	32596469	34144671
chr5	37293708	39518967
chr5	41600456	44718036
chr5	44888332	48242627
chr5	53464991	56695582
chr5	66612134	69551141
chr5	71321539	73246541
chr5	73461286	74636522
chr5	80726158	81816648
chr5	82401290	83554099
chr5	83587735	86060268
chr5	86226178	87554009
chr5	87894885	89672836
chr5	89775744	91643229
chr5	93264986	99508305
chr5	100180202	101174255
chr5	104059783	105649658
chr5	109886803	111168875
chr5	111314980	114790965
chr5	116942065	118155240
chr5	124324715	125424132
chr5	126207099	127491475
chr5	133556575	135310847
chr5	163772227	164929213
chr6	4701716	6544312
chr6	15364069	19777145
chr6	28714178	31498059
chr6	37796488	39464244
chr6	42793307	43947012
chr6	44149346	45131370
chr6	45153387	46371446
chr6	57776401	59202598
chr6	59367001	60735500
chr6	60786258	62270336
chr6	62292271	63573032
chr6	64500471	69207671
chr6	69230482	71411048
chr6	73364520	74441037
chr6	79944591	82472113
chr6	82912910	86246154
chr6	86539071	88145409
chr6	89030699	91105708
chr6	102075689	103109554
chr6	116226897	119559365
chr6	119668949	122345658
chr6	130259361	132282672
chr6	138602755	142894061
chr7	16561103	18167622
chr7	26547032	27922907
chr7	35221564	36483660
chr7	38283267	40161453
chr7	41562028	43657982
chr7	51889250	53581769
chr7	62971405	65200149
chr7	65914797	67006944
chr7	81028587	86845377
chr7	97812842	98943141
chr7	98968059	101098795
chr7	104484345	105560120
chr7	106624744	110222742
chr7	111478045	112612005
chr7	124192070	125825415
chr7	131996187	133045184
chr8	2120511	3115520
chr8	7200594	10104757
chr8	13293589	14613821
chr8	14656790	15722904
chr8	21805978	22973184
chr8	25296246	26323217
chr8	29029888	30139375
chr8	32555237	34290349
chr8	36693657	37763471
chr8	49312423	50755644
chr8	71559107	73042281
chr8	85533184	86690087
chr8	89201017	90492440
chr8	95188776	96304691
chr8	97633151	99561923
chr8	99601067	100645662
chr8	116804799	118304910
chr8	120690453	121948352
chr9	4883831	5889103
chr9	14181847	15834250
chr9	18092192	19391984
chr9	24505409	29437661
chr9	29881557	30908046
chr9	33628323	34968440
chr9	40023106	41863622
chr9	47821472	52557309
chr9	74845860	76666778
chr9	79644396	81575250
chr9	93264597	94565772
chr9	94931189	96032700
chr9	97575919	101217614
chr9	110776258	112506830
chrX	189442	1426723
chrX	1448950	2522294
chrX	3728486	6344964
chrX	9580549	12038994
chrX	13863694	14925055
chrX	14945725	16054182
chrX	17755908	20900960
chrX	22830233	24195679
chrX	31254127	33150887
chrX	36479112	37599277
chrX	38594975	39790523
chrX	42516239	44345647
chrX	53791364	55110708
chrX	56835444	58188351
chrX	59178843	61069669
chrX	62103741	63300559
chrX	64326641	65473954
chrX	65522589	67512288
chrX	67559061	71491361
chrX	74483066	79026634
chrX	79457000	80621374
chrX	84771534	85939506
chrX	87185982	88385928
chrX	97625328	99204445
chrX	101937941	103208937
chrX	103327748	105525533
chrX	105969352	109392245
chrX	109414582	112234521
chrX	112257319	113542330
chrX	113938824	119428785
chrX	119449703	121098771
chrX	128800898	132699315
chrX	132720669	134261932
chrX	135131414	136225096
chrX	145939087	147889670
chrX	147914545	149952816
chrX	150901710	152658555
