# Supplementary material for: Enabling cell-type-specific behavioral epigenetics in Drosophila: a modified high-yield INTACT method reveals the impact of social environment on the epigenetic landscape in dopaminergic neurons
Source: BMC Biol. 2019 Apr 10;17:30. doi: 10.1186/s12915-019-0646-4 (PMC6456965; doi:10.1186/s12915-019-0646-4)
Supplement: Supplementary file 20 — Changes for Diffreps and Ngs.plot for Drosophila genome 6.02. Minor changes were made in Diffreps and ngs.plot local copies to add D. melanogaster genome release 6.02 to the set of genomes. (ZIP 6257 kb) [file 12915_2019_646_MOESM20_ESM.zip › Additional File 20/PJ/Database/rn4/rn4.RefSeq.refFlat.cisgenome.txt]

Vom2r1	NM_001099461	1	-	245887	267011	245887	267011	7	245887,256156,257489,258566,259804,260546,266805,	246774,256280,257714,259370,260077,260562,267011,
Vom2r2	NM_001099457	1	+	760657	765914	760753	765914	4	760657,762313,763741,765030,	761461,762538,763865,765914,
Vom2r3	NM_001099460	1	+	1009411	1021923	1009411	1021923	6	1009411,1015935,1016643,1018297,1019750,1021039,	1009617,1016218,1017447,1018522,1019874,1021923,
Vom2r4	NM_001099458	1	-	1134797	1149865	1134797	1149865	6	1134797,1136833,1144442,1145623,1146814,1149659,	1135681,1136957,1144667,1146427,1147097,1149865,
Vom2r5	NM_001099462	1	+	1234907	1243561	1234907	1243561	6	1234907,1237683,1238354,1240008,1241408,1242674,	1235113,1237966,1239158,1240233,1241532,1243561,
Vom2r6	NM_001099459	1	+	1287085	1295756	1287085	1295756	6	1287085,1289852,1290535,1292186,1293585,1294872,	1287291,1290135,1291339,1292411,1293709,1295756,
LOC679825	NM_001161691	1	-	1414176	1419334	1414176	1419334	6	1414176,1414894,1415621,1416333,1416859,1419018,	1414243,1415036,1415774,1416597,1417120,1419334,
Raet1l	NM_001013063	1	-	2150618	2155593	2150896	2155114	7	2150618,2151622,2152351,2153061,2153587,2155023,2155449,	2150963,2151764,2152495,2153325,2153848,2155157,2155593,
Lrp11	NM_001106217	1	+	2255891	2284328	2262499	2282715	8	2255891,2256217,2262344,2265565,2270552,2273562,2276442,2282560,	2256140,2256615,2262505,2265707,2270678,2273739,2276535,2284328,
Pcmt1	NM_013073	1	-	2287980	2304638	2293873	2304638	7	2287980,2293836,2295667,2296340,2300387,2303332,2304533,	2289554,2294053,2295753,2296461,2300492,2303364,2304638,
Katna1	NM_001004217	1	+	2394946	2436574	2410235	2436411	11	2394946,2410228,2412554,2415185,2420857,2423588,2424823,2433080,2434115,2434623,2436212,	2395129,2410403,2412712,2415366,2420979,2423694,2424982,2433207,2434250,2434750,2436574,
Ppil4	NM_001108457	1	+	2466683	2499257	2466712	2490551	13	2466683,2470764,2470916,2472460,2473081,2474224,2475120,2478182,2481727,2483890,2486568,2490539,2497033,	2466782,2470832,2470981,2472578,2473224,2474321,2475237,2478307,2481794,2484002,2486648,2490687,2499257,
Zc3h12d	NM_001107469	1	+	2507364	2541861	2511452	2539935	6	2507364,2511382,2524864,2534658,2538086,2539129,	2507457,2511766,2525004,2534893,2538193,2541861,
Tab2	NM_001012062	1	-	2568535	2617742	2574239	2586450	7	2568535,2573194,2574562,2581605,2586348,2617623,2617708,	2570027,2574359,2574723,2583106,2586536,2617663,2617742,
Ust	NM_001108458	1	-	2868195	3158231	2868316	3157858	8	2868195,2909494,2911347,2958834,2967302,2982999,3041612,3157608,	2868603,2909652,2911445,2958988,2967382,2983155,3041656,3158231,
Samd5	NM_001108901	1	-	4269125	4333486	4270805	4333198	2	4269125,4332739,	4270868,4333486,
Stxbp5	NM_030843	1	-	4428181	4579373	4428319	4579023	27	4428181,4430152,4434880,4436531,4437024,4438219,4445380,4457096,4466636,4468700,4468767,4474843,4475459,4481106,4481378,4481665,4485520,4486756,4498641,4508112,4510062,4514018,4515391,4530621,4531946,4577552,4578870,	4428361,4430373,4434992,4436697,4437394,4438459,4445431,4457162,4466788,4468717,4468800,4475022,4475680,4481147,4481446,4481813,4485593,4486911,4498720,4508236,4510146,4514082,4515526,4530722,4532028,4577650,4579373,
Stxbp5	NM_178346	1	-	4428319	4579023	4428319	4579023	26	4428319,4430152,4434880,4436531,4437024,4438219,4457096,4466636,4468700,4468767,4474843,4475459,4481106,4481378,4481665,4485520,4486756,4498641,4508112,4510062,4514018,4515391,4530621,4531946,4577552,4578870,	4428361,4430373,4434992,4436697,4437394,4438459,4457162,4466788,4468717,4468800,4475022,4475680,4481147,4481446,4481813,4485593,4486911,4498720,4508236,4510146,4514082,4515526,4530722,4532028,4577650,4579023,
Stxbp5	NM_178345	1	-	4428319	4579023	4428319	4579023	29	4428319,4430152,4434880,4436531,4437024,4438219,4445380,4452472,4452623,4457096,4466636,4468700,4468767,4474843,4475459,4481106,4481378,4481665,4485520,4486756,4498641,4508112,4510062,4514018,4515391,4530621,4531946,4577552,4578870,	4428361,4430373,4434992,4436697,4437394,4438459,4445431,4452520,4452683,4457162,4466788,4468717,4468800,4475022,4475680,4481147,4481446,4481813,4485593,4486911,4498720,4508236,4510146,4514082,4515526,4530722,4532028,4577650,4579023,
Rab32	NM_001108902	1	-	5203907	5218416	5205161	5218273	3	5203907,5209653,5218029,	5205311,5209931,5218416,
Grm1	NM_001114330	1	-	5318616	5744590	5330228	5742872	10	5318616,5330204,5351305,5367198,5375506,5380906,5417295,5615098,5742172,5744535,	5322394,5330289,5352236,5367325,5375675,5381153,5417531,5615348,5743190,5744590,
Grm1	NM_017011	1	-	5318616	5744590	5321454	5742872	9	5318616,5351305,5367198,5375506,5380906,5417295,5615098,5742172,5744535,	5322394,5352236,5367325,5375675,5381153,5417531,5615348,5743190,5744590,
Shprh	NM_001107470	1	+	5846061	5922176	5848348	5920472	31	5846061,5848310,5852006,5854120,5856537,5857562,5859015,5860205,5861756,5863892,5865085,5867245,5867511,5869113,5871402,5876068,5878881,5881118,5882339,5883178,5883636,5884669,5885636,5886895,5888379,5899153,5913571,5914298,5915004,5919246,5920375,	5846218,5848963,5852136,5854336,5856616,5857713,5859124,5860459,5862434,5864144,5865164,5867409,5867768,5869242,5871455,5876157,5878974,5881226,5882482,5883352,5883699,5884895,5885780,5886997,5888451,5899342,5913664,5914385,5915183,5919327,5922176,
Fbxo30	NM_001007690	1	+	5975206	5991214	5982688	5990406	3	5975206,5982672,5990202,	5975361,5984713,5991214,
Utrn	NM_013070	1	-	7099845	7614980	7100096	7606878	75	7099845,7103564,7109127,7110706,7113491,7114078,7120508,7121604,7121873,7127575,7141275,7144331,7146935,7151315,7161380,7169130,7170968,7181023,7184575,7187934,7193165,7213791,7246974,7259223,7348826,7370247,7372435,7376513,7378898,7381634,7385568,7387341,7390799,7392022,7394598,7396197,7400576,7401383,7403600,7404015,7405640,7411439,7414034,7415650,7416885,7418117,7419816,7422357,7423164,7425443…	7100105,7103587,7109220,7110815,7113732,7114237,7120574,7121670,7121912,7127712,7141387,7144498,7147093,7151401,7161582,7169205,7171030,7181084,7184654,7188081,7193434,7213921,7247131,7259396,7349016,7370402,7372641,7376631,7379104,7381710,7385718,7387477,7390975,7392173,7394771,7396383,7400714,7401518,7403771,7404144,7405820,7411610,7414190,7415824,7417014,7418279,7419966,7422492,7423344,7425614…
Stx11	NM_001025638	1	-	7683756	7685378	7684771	7685205	1	7683756,	7685378,
Sf3b5	NM_001126092	1	+	7746648	7747361	7746793	7747054	1	7746648,	7747361,
Plagl1	NM_012760	1	+	7882673	7922504	7915515	7919312	8	7882673,7883568,7896480,7902957,7906927,7915313,7917712,7921724,	7882828,7883605,7896517,7902985,7907015,7915667,7921082,7922504,
Ltv1	NM_001014157	1	-	7956275	7968999	7956560	7968981	11	7956275,7956864,7957394,7957731,7958656,7959638,7960216,7962636,7966754,7968105,7968978,	7956671,7957065,7957447,7957871,7958784,7959885,7960355,7962724,7966925,7968237,7968999,
Phactr2	NM_214458	1	-	7988526	8102667	7988585	8102660	12	7988526,7997315,8004413,8006059,8011981,8018094,8019696,8026031,8034260,8038949,8068138,8102614,	7988601,7997392,8004551,8006121,8012037,8018251,8019899,8026578,8034419,8039030,8068306,8102667,
Fuca2	NM_001004218	1	+	8289579	8304369	8289668	8304236	7	8289579,8291593,8295339,8296499,8297054,8302714,8304095,	8289868,8291781,8295679,8296710,8297245,8302823,8304369,
Pex3	NM_031350	1	-	8316118	8357955	8316849	8357872	12	8316118,8319665,8329384,8330519,8338239,8339316,8339470,8339769,8341284,8346639,8351341,8357799,	8316933,8319762,8329507,8330590,8338405,8339371,8339537,8339894,8341328,8346721,8351473,8357955,
Deadc1	NM_001115028	1	+	8358163	8372650	8358245	8372650	4	8358163,8361897,8370890,8372543,	8358341,8362002,8371041,8372650,
Aig1	NM_001134425	1	-	8456586	8688694	8457204	8688668	6	8456586,8463533,8508919,8623935,8649794,8688527,	8457242,8463697,8509035,8624037,8649950,8688694,
Hivep2	NM_024137	1	+	8783015	9032351	9010233	9030700	8	8783015,9009037,9009845,9016291,9020505,9023110,9023941,9029875,	8783249,9009084,9015393,9016446,9020681,9023212,9024837,9032351,
Vta1	NM_001025640	1	-	9512290	9560020	9512640	9559950	7	9512290,9516664,9521560,9528683,9538117,9538872,9559917,	9512786,9516751,9521737,9528792,9538193,9539000,9560020,
Gje1	NM_001197092	1	-	9565844	9567558	9565844	9567558	3	9565844,9566648,9567519,	9566240,9566831,9567558,
Nmbr	NM_012799	1	+	9614247	9627257	9614378	9626978	2	9614247,9626573,	9614803,9627257,
Cited2	NM_053698	1	+	12721499	12723943	12722208	12723018	2	12721499,12722200,	12721725,12723943,
Txlnb	NM_001135859	1	+	12814808	12857077	12821948	12855260	9	12814808,12821948,12828233,12837171,12839395,12844255,12850114,12853169,12854477,	12814951,12822044,12828404,12837366,12839530,12844330,12850207,12853265,12857077,
Heca	NM_001107514	1	-	12933860	12947642	12937339	12947529	3	12933860,12940133,12946601,	12937504,12940288,12947642,
LOC685045	NM_001099647	1	-	13063557	13073748	13063929	13069447	3	13063557,13069386,13073693,	13064114,13069453,13073748,
Reps1	NM_001106264	1	+	13106940	13185314	13106962	13181351	20	13106940,13147237,13150438,13150737,13151353,13151978,13152401,13153508,13162370,13166087,13173052,13174126,13175776,13178958,13180094,13181333,13182479,13182921,13183779,13185048,	13107115,13147361,13150635,13150891,13151478,13152141,13152465,13153663,13162492,13166168,13173140,13174228,13175849,13179077,13180204,13181478,13182575,13183070,13183885,13185314,
Ccdc28a	NM_001037789	1	-	13269164	13284200	13269662	13282290	6	13269164,13271907,13275413,13279801,13282132,13284099,	13269717,13271930,13275568,13279965,13282333,13284200,
Hebp2	NM_001107515	1	-	13628657	13635958	13630795	13635653	5	13628657,13630455,13634105,13634986,13635557,	13629676,13630994,13634286,13635122,13635958,
Perp	NM_001106265	1	+	13976355	13988802	13976459	13987617	3	13976355,13985319,13987390,	13976673,13985460,13988802,
Olig3	NM_001106269	1	+	14568461	14570533	14568530	14569352	2	14568461,14569835,	14569824,14570533,
Ifngr1	NM_053783	1	+	14846368	14864804	14846440	14864417	7	14846368,14850942,14854949,14858279,14860863,14862900,14863865,	14846525,14851057,14855113,14858446,14861050,14863025,14864804,
Il22ra2	NM_001003404	1	+	14877587	14890943	14877618	14889159	5	14877587,14879916,14882431,14887950,14889009,	14877673,14880052,14882610,14888120,14890943,
Il20ra	NM_001107521	1	+	14965654	15009954	14965704	15009571	7	14965654,14989326,14996700,14998086,14999399,15004944,15008809,	14965801,14989462,14996879,14998262,14999541,15005084,15009954,
Slc35d3	NM_001107522	1	-	15086253	15089726	15087153	15089281	2	15086253,15088842,	15087977,15089726,
Pex7	NM_001034147	1	-	15099264	15163734	15099664	15163685	10	15099264,15118114,15133293,15136961,15138229,15145469,15146170,15160089,15161722,15163570,	15099733,15118214,15133349,15137075,15138336,15145578,15146248,15160240,15161780,15163734,
Map7	NM_001198638	1	+	15419522	15553251	15419522	15551647	16	15419522,15505776,15508912,15520228,15521382,15536542,15541490,15541872,15544033,15544829,15545137,15545585,15545918,15547861,15549851,15551636,	15419558,15505875,15508990,15520392,15521500,15536667,15541600,15542135,15544238,15545004,15545239,15545636,15545976,15547961,15550072,15553251,
Map7	NM_001106270	1	+	15440768	15553258	15440939	15551647	18	15440768,15505776,15508912,15520228,15521382,15525595,15529466,15536542,15541490,15541872,15544033,15544829,15545137,15545585,15545918,15547861,15549851,15551636,	15441072,15505875,15508990,15520392,15521500,15525706,15529580,15536667,15541600,15542153,15544238,15545004,15545239,15545636,15545976,15547961,15550072,15553258,
Bclaf1	NM_001047852	1	+	15605219	15632005	15614688	15631797	13	15605219,15611089,15614678,15615615,15617710,15618515,15620647,15621951,15624713,15626025,15627125,15631444,15631791,	15605338,15611193,15614792,15616527,15618376,15618685,15620753,15622036,15624889,15626206,15627272,15631657,15632005,
Pde7b	NM_080894	1	-	15701132	15929617	15701443	15929617	11	15701132,15708830,15713437,15714641,15721790,15753410,15756047,15758783,15760839,15762726,15929553,	15701658,15708911,15713534,15714786,15721882,15753542,15756148,15758879,15760903,15762878,15929617,
Ahi1	NM_001002277	1	+	16332800	16454052	16332800	16454052	22	16332800,16335623,16336227,16338067,16338477,16342076,16343570,16344774,16347917,16349639,16351349,16355370,16357316,16358796,16369515,16375812,16387334,16414366,16431135,16434371,16449176,16453949,	16333114,16335793,16336447,16338260,16338573,16342262,16343723,16344907,16348041,16349869,16351456,16355489,16357447,16358937,16369715,16375839,16387455,16414422,16431298,16434469,16449232,16454052,
Hbs1l	NM_001011934	1	+	16668211	16736914	16668211	16736343	16	16668211,16671113,16698475,16703210,16703883,16706439,16708525,16710100,16712153,16712748,16715069,16718565,16718809,16733336,16735642,16736331,	16668327,16671308,16698575,16703476,16704049,16706557,16708672,16710175,16712271,16712817,16715174,16718656,16718918,16733437,16735787,16736914,
Aldh8a1	NM_001191088	1	+	16750782	16769899	16750817	16769899	7	16750782,16753986,16755436,16756795,16762369,16766183,16769451,	16750955,16754134,16755592,16756945,16762626,16766350,16769899,
Ptprk	NM_001029902	1	-	17328576	17752200	17328576	17752125	12	17328576,17332277,17341918,17344735,17346673,17352368,17452402,17481963,17500428,17502418,17566348,17752025,	17328613,17332551,17342024,17344937,17346783,17352671,17452696,17482138,17500544,17502500,17566622,17752200,
Arhgap18	NM_001170575	1	-	18967839	19116233	18968055	19116160	15	18967839,18968698,18979161,18999932,19001763,19008316,19009969,19011783,19016519,19018855,19027570,19034209,19038856,19042663,19116047,	18968147,18968760,18979286,19000073,19001970,19008399,19010129,19011861,19016611,19019021,19027749,19034273,19039092,19042863,19116233,
Samd3	NM_001172116	1	-	19574941	19606546	19574941	19606546	6	19574941,19580538,19581524,19601715,19605655,19606467,	19575109,19580623,19581710,19601817,19605845,19606546,
Tmem200a	NM_001109135	1	+	19783812	19869008	19865859	19867317	2	19783812,19865843,	19784739,19869008,
LOC686032	NM_001195606	1	+	20302436	20339165	20302506	20338879	2	20302436,20338799,	20302633,20339165,
Akap7	NM_001001801	1	+	20573214	20704564	20573214	20704564	8	20573214,20582113,20589281,20600573,20603938,20628060,20650413,20704367,	20573233,20582245,20589436,20600710,20604099,20628173,20650561,20704564,
Arg1	NM_017134	1	+	20998893	21011273	20998968	21010885	8	20998893,21003809,21005813,21008031,21009512,21010044,21010336,21010715,	20999025,21003882,21005988,21008191,21009607,21010149,21010473,21011273,
Enpp3	NM_019370	1	+	21087401	21159924	21087457	21159836	25	21087401,21091684,21097797,21098968,21102913,21110825,21118660,21119621,21120214,21122507,21124035,21129949,21131050,21131530,21133739,21136909,21138056,21141643,21143069,21145066,21154405,21155272,21156169,21157939,21159665,	21087535,21091763,21097920,21099094,21102974,21110923,21118740,21119741,21120324,21122573,21124108,21130058,21131179,21131562,21133867,21136976,21138144,21141822,21143121,21145221,21154541,21155350,21156302,21158096,21159924,
Enpp1	NM_053535	1	+	21223677	21287411	21223677	21287411	25	21223677,21253679,21255009,21256286,21257654,21260192,21262278,21262501,21263244,21265047,21265438,21268098,21269567,21271680,21272387,21273604,21274568,21275467,21276657,21278165,21279783,21281094,21281960,21283843,21287240,	21223863,21253752,21255126,21256412,21257715,21260290,21262358,21262621,21263354,21265113,21265511,21268207,21269699,21271712,21272515,21273674,21274656,21275634,21276709,21278320,21279913,21281175,21282093,21284006,21287411,
Ctgf	NM_022266	1	-	21327099	21330215	21328166	21329991	5	21327099,21328842,21329184,21329621,21329931,	21328463,21329054,21329436,21329844,21330215,
Stx7	NM_021869	1	-	21721896	21762024	21723092	21756234	10	21721896,21725831,21728104,21729626,21730344,21732508,21733517,21735432,21756149,21761993,	21723185,21725914,21728177,21729723,21730397,21732646,21733611,21735502,21756299,21762024,
Taar9	NM_175602	1	+	21799725	21800742	21799725	21800742	1	21799725,	21800742,
Taar8c	NM_175600	1	+	21814633	21815668	21814633	21815668	1	21814633,	21815668,
Taar8b	NM_175601	1	+	21829912	21830947	21829912	21830947	1	21829912,	21830947,
Taar8a	NM_175599	1	-	21857800	21858925	21857800	21858925	1	21857800,	21858925,
Taar7h	NM_175587	1	-	21898530	21899607	21898530	21899607	1	21898530,	21899607,
Taar7g	NM_175588	1	-	21912397	21913474	21912397	21913474	1	21912397,	21913474,
Taar7e	NM_175590	1	-	21926751	21927828	21926751	21927828	1	21926751,	21927828,
Taar7d	NM_175591	1	-	21934360	21935437	21934360	21935437	1	21934360,	21935437,
Taar7c	NM_001009975	1	-	21955552	21956629	21955552	21956629	1	21955552,	21956629,
Taar7b	NM_175586	1	-	21967018	21968095	21967018	21968095	1	21967018,	21968095,
Taar7a	NM_175585	1	+	21977117	21978194	21977117	21978194	1	21977117,	21978194,
Taar6	NM_175584	1	+	21984657	21985695	21984657	21985695	1	21984657,	21985695,
Taar5	NM_001009650	1	-	21996991	21998005	21996991	21998005	1	21996991,	21998005,
Taar4	NM_175583	1	-	22008117	22009161	22008117	22009161	1	22008117,	22009161,
Taar3	NM_001009532	1	-	22018605	22019634	22018605	22019634	1	22018605,	22019634,
Taar2	NM_001008512	1	-	22027911	22031881	22027911	22031881	2	22027911,22031857,	22028907,22031881,
Taar1	NM_134328	1	-	22045363	22046362	22045363	22046362	1	22045363,	22046362,
Vnn1	NM_001025623	1	-	22087290	22097592	22087972	22097462	7	22087290,22089272,22091679,22092937,22093968,22095046,22097246,	22088149,22089443,22092038,22093229,22094161,22095177,22097592,
Vnn3	NM_001109136	1	-	22121743	22134006	22121876	22133889	7	22121743,22123864,22125066,22126603,22129205,22133446,22133676,	22122005,22124038,22125437,22126895,22129398,22133577,22134006,
Rps12	NM_031709	1	+	22265325	22267482	22265557	22267458	6	22265325,22265520,22265693,22266557,22266887,22267395,	22265406,22265571,22265810,22266660,22266989,22267482,
Tcf21	NM_001032397	1	+	23211053	23213905	23211278	23213446	2	23211053,23213356,	23211728,23213905,
Tbpl1	NM_001127201	1	+	23295514	23320298	23313713	23319853	7	23295514,23313669,23316023,23316244,23317671,23317868,23319773,	23295723,23313848,23316106,23316308,23317775,23317963,23320298,
Slc2a12	NM_001107451	1	-	23321410	23376407	23323487	23376232	5	23321410,23332266,23336349,23355708,23376117,	23323641,23332399,23336472,23357049,23376407,
Sgk1	NM_019232	1	-	23501257	23506697	23502339	23506637	12	23501257,23502916,23503109,23503814,23504389,23504791,23505174,23505417,23505600,23505875,23506336,23506561,	23502507,23503006,23503265,23503910,23504513,23504904,23505306,23505501,23505705,23505951,23506412,23506697,
Sgk1	NM_001193569	1	-	23501257	23509096	23502339	23508968	12	23501257,23502916,23503109,23503814,23504389,23504791,23505174,23505417,23505600,23505875,23506336,23508934,	23502507,23503006,23503265,23503910,23504513,23504904,23505306,23505501,23505705,23505951,23506412,23509096,
Sgk1	NM_001193568	1	-	23501257	23507436	23502339	23507330	12	23501257,23502916,23503109,23503814,23504389,23504791,23505174,23505417,23505600,23505875,23506336,23507212,	23502507,23503006,23503265,23503910,23504513,23504904,23505306,23505501,23505705,23505951,23506412,23507436,
Clvs2	NM_001108459	1	+	24279840	24309821	24281328	24308566	3	24279840,24281207,24308244,	24280327,24281717,24309821,
Trdn	NM_021666	1	-	24514751	24977515	24516929	24977515	39	24514751,24515136,24519982,24521808,24523855,24542380,24544182,24545254,24545936,24550299,24555256,24557654,24558060,24560275,24563010,24563466,24563911,24564348,24611000,24631403,24644558,24656138,24656289,24660009,24660852,24669255,24671767,24745663,24746688,24770076,24848871,24854913,24858441,24861509,24872849,24905501,24906620,24925736,24977493,	24515120,24517069,24520021,24521844,24523894,24542404,24544227,24545293,24545963,24550344,24555304,24557702,24558087,24560305,24563040,24563496,24563941,24564375,24611045,24631451,24644585,24656165,24656322,24660027,24660882,24669285,24671821,24745723,24746751,24770148,24848931,24855096,24858501,24861572,24872909,24905534,24906782,24925946,24977515,
Rnf217	NM_001106204	1	+	26630932	26723874	26631246	26723113	6	26630932,26694449,26707988,26719070,26721889,26723039,	26631354,26694683,26708153,26719272,26721961,26723874,
Tpd52l1	NM_001044295	1	+	26788963	26951930	26789066	26949497	8	26788963,26919012,26926115,26938762,26945026,26947657,26949491,26951310,	26789085,26919128,26926264,26938864,26945065,26947718,26949508,26951930,
Hddc2	NM_001108460	1	-	26955258	26975139	26955564	26975101	6	26955258,26958879,26968026,26971976,26973873,26975032,	26955662,26959018,26968095,26972079,26973995,26975139,
Hey2	NM_130417	1	+	27505116	27515204	27505181	27513868	5	27505116,27507164,27507365,27510266,27513176,	27505264,27507243,27507449,27510348,27515204,
Trmt11	NM_198051	1	+	27737887	27793205	27737930	27793074	12	27737887,27746518,27748968,27749138,27749482,27750758,27763136,27766477,27768195,27768381,27777351,27792933,	27738003,27746594,27749050,27749219,27749617,27750915,27763217,27766642,27768268,27768513,27777472,27793205,
Cenpw	NM_001246319	1	+	28268280	28273219	28268394	28271993	3	28268280,28270603,28271966,	28268514,28270717,28273219,
Rspo3	NM_001100990	1	+	29072170	29156096	29072266	29156017	5	29072170,29101532,29103375,29108419,29155820,	29072363,29101724,29103522,29108617,29156096,
Rnf146	NM_001012060	1	+	29255137	29265731	29258624	29265067	3	29255137,29258522,29264007,	29255180,29258632,29265731,
Echdc1	NM_001007734	1	-	29266332	29296530	29267157	29294578	6	29266332,29277694,29280112,29282792,29294364,29296392,	29267566,29277775,29280165,29282935,29294580,29296530,
LOC292199	NM_001144859	1	-	29411089	29425792	29413059	29420007	6	29411089,29415091,29417867,29418048,29419833,29425595,	29413197,29416271,29417947,29418390,29420078,29425792,
Lrrc14b	NM_001109333	1	+	29724870	29729042	29724870	29728000	2	29724870,29727354,	29725757,29729042,
Ccdc127	NM_198766	1	-	29732941	29739285	29733340	29737288	3	29732941,29737167,29739199,	29733979,29737298,29739285,
Sdha	NM_130428	1	+	29739358	29764329	29739399	29764064	15	29739358,29743818,29745135,29748901,29749374,29751030,29754240,29755547,29756411,29757604,29760623,29761322,29761622,29763214,29763977,	29739462,29743881,29745297,29749045,29749539,29751179,29754365,29755716,29756607,29757776,29760742,29761434,29761753,29763328,29764329,
Pdcd6	NM_001107452	1	+	29769910	29785577	29770032	29784744	6	29769910,29770760,29775022,29776912,29781222,29784645,	29770133,29770822,29775067,29777071,29781332,29785577,
Ahrr	NM_001024285	1	+	29797024	29894912	29805876	29892403	11	29797024,29805868,29811763,29838534,29873910,29877592,29879697,29885682,29890325,29890619,29891394,	29797095,29805941,29811945,29838632,29874000,29877722,29879831,29885879,29890387,29890758,29894912,
Exoc3	NM_001024964	1	+	29897535	29928281	29899082	29928199	13	29897535,29899065,29905072,29910985,29914225,29915104,29918257,29919900,29920300,29922274,29926293,29927068,29928027,	29897563,29899256,29905292,29911667,29914343,29915230,29918358,29920011,29920451,29922397,29926455,29927196,29928281,
Slc9a3	NM_012654	1	-	29930907	29973686	29933481	29973598	17	29930907,29934683,29935319,29936159,29936405,29936794,29937439,29938678,29939897,29940079,29940662,29941229,29942279,29943019,29945439,29946777,29973396,	29933485,29934933,29935427,29936232,29936582,29936924,29937555,29938808,29939968,29940169,29940865,29941450,29942457,29943098,29945600,29947080,29973686,
Tppp	NM_001108461	1	-	30067685	30087564	30067968	30078075	4	30067685,30068465,30077767,30087489,	30068163,30068619,30078079,30087564,
Zdhhc11	NM_001039342	1	-	30102540	30133646	30103423	30133622	10	30102540,30103421,30109780,30112335,30118284,30120353,30122452,30123276,30132008,30133613,	30102889,30103514,30109827,30112448,30118440,30120478,30122554,30123455,30132245,30133646,
Brd9	NM_001107453	1	-	30136721	30165207	30137231	30165124	16	30136721,30140426,30144392,30145346,30147914,30149500,30152111,30153813,30156573,30158704,30159455,30162152,30162654,30163995,30164326,30165072,	30137332,30140594,30144495,30145385,30148026,30149633,30152207,30153889,30156706,30158820,30159566,30162297,30162715,30164104,30164541,30165207,
Trip13	NM_001011930	1	+	30165329	30210271	30165440	30183537	14	30165329,30166505,30168802,30171675,30172264,30173981,30176237,30177081,30177419,30178917,30181263,30182210,30183441,30209919,	30165532,30166671,30168932,30171731,30172355,30174054,30176301,30177168,30177526,30179071,30181376,30182280,30183573,30210271,
Nkd2	NM_001107454	1	+	30252092	30278932	30252278	30276472	10	30252092,30252408,30252688,30270518,30271686,30272328,30273091,30274109,30274645,30275888,	30252303,30252435,30252792,30270579,30271808,30272424,30273236,30274194,30274773,30278932,
Slc12a7	NM_001013144	1	-	30280803	30334185	30282506	30334137	24	30280803,30283773,30287458,30289880,30292367,30292605,30293197,30297824,30298757,30299501,30300128,30300631,30301488,30302327,30302877,30303256,30303977,30305380,30306859,30307645,30308932,30312396,30312939,30334013,	30282598,30283907,30287637,30289988,30292499,30292775,30293393,30297993,30298862,30299621,30300227,30300750,30301663,30302385,30302976,30303424,30304189,30305622,30306990,30307700,30309079,30312519,30313034,30334185,
Slc6a19	NM_001039722	1	+	30393330	30412098	30393373	30411623	12	30393330,30399949,30401249,30403233,30403519,30403962,30406876,30407146,30408641,30408963,30411090,30411419,	30393575,30400090,30401387,30403415,30403630,30404075,30407005,30407303,30408846,30409123,30411253,30412098,
Slc6a18	NM_017163	1	+	30415233	30429059	30415263	30428600	12	30415233,30417215,30417565,30418456,30420299,30421502,30423141,30425070,30426087,30426692,30427061,30428408,	30415420,30417356,30417703,30418638,30420410,30421615,30423270,30425227,30426292,30426852,30427224,30429059,
Tert	NM_053423	1	-	30445179	30465942	30445179	30465942	16	30445179,30445737,30446061,30447278,30447741,30449572,30451196,30451531,30453682,30454494,30456161,30457006,30457801,30458979,30464298,30465723,	30445283,30445875,30446186,30447340,30447868,30449761,30451268,30451645,30453768,30454596,30456320,30457186,30457982,30459175,30465622,30465942,
Clptm1l	NM_001108240	1	-	30474671	30490655	30475168	30490460	17	30474671,30476604,30477338,30477467,30478281,30478793,30479609,30480122,30481037,30482219,30482973,30483422,30485724,30486869,30488312,30489668,30490298,	30475253,30476720,30477383,30477523,30478316,30478876,30479660,30480188,30481141,30482304,30483068,30483540,30485803,30487018,30488502,30489769,30490655,
Slc6a3	NM_012694	1	-	30516567	30557540	30516604	30555871	15	30516567,30520825,30521859,30523304,30525177,30525827,30527146,30531509,30532970,30535614,30536697,30548239,30553384,30555585,30557495,	30516628,30520897,30522027,30523405,30525277,30525956,30527259,30531634,30533074,30535749,30536836,30548471,30553516,30555914,30557540,
Lpcat1	NM_001100735	1	-	30573253	30624147	30575119	30624010	14	30573253,30575686,30578283,30578663,30579418,30583693,30585979,30587291,30589227,30592016,30593240,30599488,30606365,30623875,	30575304,30575828,30578382,30578817,30579544,30583776,30586034,30587326,30589286,30592077,30593353,30599703,30606508,30624147,
Ppp1r14c	NM_133425	1	+	34004771	34118093	34005375	34116420	4	34004771,34073243,34075411,34116345,	34005678,34073327,34075444,34118093,
Iyd	NM_001025000	1	+	34244639	34259649	34244648	34259136	5	34244639,34250554,34251917,34256892,34258953,	34244814,34250746,34252077,34257049,34259649,
Plekhg1	NM_001190999	1	+	34591854	34677812	34591854	34677565	15	34591854,34616936,34630870,34643276,34647493,34651205,34653288,34653561,34653761,34659232,34659755,34661649,34663903,34668261,34676513,	34592262,34617037,34630940,34643323,34647644,34651337,34653471,34653657,34653848,34659266,34659839,34661688,34663926,34669897,34677812,
Mthfd1l	NM_001108462	1	+	34687755	34881134	34687860	34873923	28	34687755,34694730,34696205,34696342,34700557,34702353,34704431,34720582,34729197,34730364,34741319,34755213,34757361,34759627,34760641,34762583,34768794,34773817,34774331,34784767,34813499,34818023,34819361,34820090,34833031,34836643,34873833,34880677,	34688084,34694815,34696256,34696396,34700682,34702454,34704568,34720694,34729289,34730462,34741493,34755350,34757408,34759735,34760716,34762686,34768871,34773958,34774400,34784879,34813639,34818065,34819462,34820268,34833139,34836796,34873953,34881134,
Akap12	NM_057103	1	+	34979038	35068763	34979194	35066131	4	34979038,35024328,35061332,35067762,	34979344,35024443,35066139,35068763,
Akap12	NM_001033653	1	+	35042559	35068763	35042726	35066131	3	35042559,35061332,35067762,	35042751,35066139,35068763,
Zbtb2	NM_001107460	1	-	35076356	35083932	35077863	35083916	2	35076356,35083743,	35079235,35083932,
Rmnd1	NM_001040128	1	-	35114370	35132050	35114370	35132050	9	35114370,35117490,35118975,35120021,35121281,35125047,35126421,35128840,35131543,	35114494,35117567,35119040,35120128,35121382,35125087,35126497,35128949,35132050,
RGD1305235	NM_001017447	1	+	35143717	35169029	35143782	35168119	5	35143717,35146438,35150311,35164255,35167354,	35143823,35146544,35150556,35164418,35169029,
Esr1	NM_012689	1	+	35523679	35759881	35526006	35759881	7	35523679,35525935,35559583,35595069,35659874,35728883,35759746,	35523817,35526473,35559774,35595186,35660210,35729022,35759881,
Myct1	NM_001106207	1	+	36314334	36325608	36314456	36324737	2	36314334,36324222,	36314508,36325608,
Vip	NM_053991	1	+	36361512	36369593	36362896	36367272	7	36361512,36362886,36364825,36365828,36366277,36367226,36368785,	36361645,36363003,36364948,36365933,36366409,36367308,36369593,
Fbxo5	NM_001106206	1	-	36492133	36498503	36492658	36498378	5	36492133,36493231,36494326,36494947,36498299,	36492910,36493399,36494417,36495614,36498503,
Mtrf1l	NM_001025723	1	-	36506647	36516899	36506695	36516839	7	36506647,36507498,36509055,36510619,36511991,36513615,36516601,	36506896,36507635,36509173,36510783,36512175,36513695,36516899,
Rgs17	NM_001107459	1	-	36523684	36623005	36525288	36564921	6	36523684,36542561,36544794,36564802,36618102,36622845,	36525477,36542796,36544884,36564946,36618175,36623005,
Oprm1	NM_001038599	1	+	37535415	37577451	37535622	37577046	4	37535415,37567433,37568550,37577022,	37535906,37567786,37569071,37577451,
Oprm1	NM_001038597	1	+	37535415	37569173	37535622	37569086	3	37535415,37567433,37568550,	37535906,37567786,37569173,
Oprm1	NM_001038601	1	+	37535415	37777720	37535622	37777685	6	37535415,37567433,37568550,37710243,37770735,37777619,	37535906,37567786,37569071,37710332,37770829,37777720,
Oprm1	NM_001038600	1	+	37535415	37779392	37535622	37779353	6	37535415,37567433,37568550,37710243,37770735,37779338,	37535906,37567786,37569071,37710332,37770829,37779392,
Oprm1	NR_027877	1	+	37535415	37777720	37777720	37777720	5	37535415,37567433,37568550,37770735,37777619,	37535906,37567786,37569071,37770829,37777720,
Oprm1	NM_013071	1	+	37535415	37588740	37535622	37587838	4	37535415,37567433,37568550,37587799,	37535906,37567786,37569071,37588740,
Ipcef1	NM_001170799	1	-	37635766	37711080	37635920	37710300	9	37635766,37644815,37664520,37677521,37679542,37685726,37687166,37710141,37710950,	37636121,37645009,37664893,37677610,37679601,37685798,37687240,37710311,37711080,
Cnksr3	NM_001012061	1	-	37865903	37958862	37867053	37958343	13	37865903,37872631,37873184,37875424,37880295,37880830,37886038,37888189,37890601,37898861,37900061,37907017,37958291,	37867352,37872721,37873393,37875549,37880442,37880899,37886098,37888309,37890643,37898949,37900264,37907181,37958862,
Rsrc1	NM_001014172	1	-	38007870	38009111	38008109	38009109	1	38007870,	38009111,
Rbm16	NM_139094	1	+	38098440	38173634	38098762	38172987	20	38098440,38124656,38125381,38134097,38138071,38139251,38143349,38144874,38146547,38154259,38154792,38155797,38161165,38161701,38162981,38165102,38166698,38167713,38170546,38171536,	38098792,38124740,38125426,38134259,38138225,38139382,38143524,38144956,38146665,38154391,38154905,38155991,38161266,38161815,38163138,38165236,38166843,38167782,38170762,38173634,
Tfb1m	NM_181474	1	-	38513708	38556210	38514235	38556190	7	38513708,38516088,38535489,38541989,38543871,38553397,38556057,	38514479,38516216,38535609,38542141,38543980,38553549,38556210,
Cldn20	NM_001109394	1	+	38528299	38528959	38528299	38528959	1	38528299,	38528959,
Nox3	NM_001004216	1	-	38641565	38707730	38641565	38707730	13	38641565,38657299,38660776,38675881,38682432,38684299,38689974,38693968,38696604,38704740,38706792,38707017,38707682,	38641692,38657424,38660923,38676044,38682686,38684392,38690104,38694150,38696750,38704825,38706903,38707113,38707730,
C1H6orf35	NM_001144860	1	-	40394004	40420780	40394538	40420741	5	40394004,40394260,40413949,40420015,40420656,	40394213,40394637,40414087,40420116,40420780,
Ldhal6b	NM_183334	1	-	40399143	40400567	40399311	40400460	1	40399143,	40400567,
Zdhhc14	NM_001039343	1	+	40474617	40701772	40475497	40701772	3	40474617,40666486,40701613,	40475742,40666647,40701772,
Synj2	NM_032071	1	+	40763793	40818481	40763793	40816435	26	40763793,40768237,40774546,40780671,40783574,40786127,40787940,40788603,40788842,40790255,40790828,40796529,40797849,40799662,40802573,40804201,40805295,40806487,40806809,40807428,40808697,40812262,40813402,40815320,40816312,40817268,	40764022,40768463,40774630,40780733,40783671,40786300,40788022,40788753,40789008,40790306,40791020,40796611,40797990,40799855,40802732,40804358,40805413,40806706,40806888,40807597,40808865,40812375,40813511,40815469,40816461,40818481,
Synj2	NM_001113372	1	+	40763793	40818481	40763793	40818000	25	40763793,40768237,40774546,40780671,40783574,40786127,40787940,40788603,40788842,40790255,40790828,40796529,40797849,40799662,40802573,40804201,40805295,40806487,40806809,40807428,40808697,40812262,40813402,40815320,40817268,	40764022,40768463,40774630,40780733,40783671,40786300,40788022,40788753,40789008,40790306,40791020,40796611,40797990,40799855,40802732,40804358,40805413,40806706,40806888,40807597,40808865,40812375,40813511,40815469,40818481,
Synj2	NM_001113371	1	+	40763793	40818481	40763793	40818000	26	40763793,40768237,40774546,40780671,40783574,40786127,40787940,40788603,40788842,40790255,40790828,40796529,40797849,40799662,40802573,40804201,40805295,40806487,40806809,40807428,40808697,40809936,40812262,40813402,40815320,40817268,	40764022,40768463,40774630,40780733,40783671,40786300,40788022,40788753,40789008,40790306,40791020,40796611,40797990,40799855,40802732,40804358,40805413,40806706,40806888,40807597,40808865,40810071,40812375,40813511,40815469,40818481,
Gtf2h5	NM_001126088	1	+	40858996	40865571	40860080	40864318	3	40858996,40860042,40864137,	40859144,40860115,40865571,
Tulp4	NM_001109137	1	+	40912286	41010505	40912286	41010505	14	40912286,40952633,40960004,40975698,40978514,40985379,40991738,40992907,40996070,40998471,41000158,41004388,41006017,41010388,	40912538,40952762,40960166,40975879,40978649,40985546,40991963,40993142,40996215,40998616,41000252,41004532,41008527,41010505,
Tmem181	NM_001130939	1	+	41044201	41092831	41044299	41092501	17	41044201,41054714,41063285,41065882,41067498,41072505,41073720,41075061,41075707,41076003,41077169,41078748,41079334,41090054,41091255,41091616,41092422,	41044307,41054818,41063341,41065973,41067620,41072616,41073801,41075161,41075838,41076095,41077227,41078851,41079386,41090137,41091345,41091683,41092831,
Dynlt1	NM_031318	1	-	41097173	41103997	41097515	41103983	5	41097173,41097992,41098437,41101740,41103956,	41097586,41098070,41098561,41101782,41103997,
Sytl3	NM_001127560	1	+	41121372	41177695	41121564	41177505	15	41121372,41124166,41134542,41146768,41148093,41149788,41153367,41156401,41162385,41167850,41172721,41174254,41175005,41176073,41177395,	41121674,41124385,41134607,41146820,41148163,41149867,41153492,41156536,41162564,41167953,41172892,41174360,41175102,41176279,41177695,
Ezr	NM_019357	1	-	41178194	41221735	41178898	41221253	13	41178194,41179226,41180573,41181015,41181973,41182283,41186315,41190666,41191826,41192472,41193650,41197531,41221241,	41179063,41179478,41180666,41181176,41182104,41182447,41186412,41190813,41191910,41192747,41193746,41197615,41221735,
Fndc1	NM_001038615	1	+	41522018	41583357	41522018	41583357	20	41522018,41535255,41538756,41540712,41543508,41544539,41547493,41549379,41553313,41557073,41558096,41564760,41566789,41569825,41572270,41576355,41579550,41580693,41581789,41583241,	41522166,41535462,41538855,41540830,41543696,41544647,41547682,41551791,41553414,41557185,41558543,41564829,41566933,41570056,41572379,41576435,41579580,41580855,41581912,41583357,
Sod2	NM_017051	1	-	41862996	41870327	41864309	41870244	5	41862996,41865006,41868121,41869905,41870221,	41864455,41865186,41868238,41870108,41870327,
Wtap	NM_001113543	1	+	41891436	41909317	41897189	41908296	6	41891436,41897181,41899585,41901070,41902479,41908113,	41891621,41897219,41899641,41901129,41902607,41909317,
Wtap	NM_001113542	1	+	41891436	41917254	41897189	41916614	8	41891436,41897181,41899585,41901070,41902479,41908113,41914248,41916033,	41891621,41897219,41899641,41901129,41902607,41908292,41914403,41917254,
Wtap	NM_001113544	1	+	41891736	41909317	41897189	41908296	6	41891736,41897181,41899585,41901070,41902479,41908113,	41891855,41897219,41899641,41901129,41902607,41909317,
Acat3	NM_001006995	1	+	41922019	41940074	41922045	41939283	9	41922019,41922578,41926861,41930065,41933429,41934381,41935238,41938614,41939112,	41922100,41922713,41927043,41930183,41933573,41934504,41935393,41938725,41940074,
Tcp1	NM_012670	1	-	42103542	42111222	42103625	42111145	12	42103542,42104435,42104714,42105207,42105656,42107195,42107628,42108111,42108551,42109794,42110044,42111081,	42103842,42104599,42104907,42105331,42105832,42107322,42107810,42108222,42108649,42109923,42110130,42111222,
Mrpl18	NM_001106205	1	+	42111646	42116464	42111736	42116153	4	42111646,42112055,42113981,42116081,	42111788,42112242,42114213,42116464,
Pnldc1	NM_001025724	1	+	42117701	42136153	42117736	42129903	19	42117701,42118140,42118518,42120739,42121424,42121703,42123889,42125824,42126074,42127359,42128843,42129816,42132406,42132876,42133047,42134367,42134717,42134988,42135912,	42117812,42118198,42118592,42120779,42121548,42121792,42123990,42125901,42126218,42127429,42128929,42130069,42132471,42132930,42133090,42134464,42134893,42135087,42136153,
Mrgprh	NM_001002281	1	-	42146948	42147914	42146948	42147914	1	42146948,	42147914,
Mas1	NM_012757	1	+	42154785	42185750	42184266	42185241	4	42154785,42172263,42180678,42184230,	42154825,42172390,42180989,42185750,
Igf2r	NM_012756	1	+	42253272	42341646	42253356	42340387	48	42253272,42275101,42284075,42285216,42288440,42290611,42293116,42297548,42297851,42298821,42302094,42304511,42305656,42307082,42307781,42308465,42309014,42309485,42310373,42312406,42313787,42314912,42318500,42319269,42319501,42319925,42320776,42322570,42322871,42323465,42324380,42325720,42326365,42326653,42327314,42329358,42330177,42331385,42331878,42332695,42333515,42334571,42335722,42336408,423…	42253490,42275241,42284194,42285315,42288573,42290741,42293222,42297714,42298014,42298925,42302259,42304652,42305800,42307220,42307929,42308640,42309130,42309654,42310553,42312508,42313889,42315108,42318665,42319413,42319677,42320013,42320992,42322701,42322969,42323602,42324571,42325847,42326485,42326910,42327533,42329508,42330339,42331593,42332025,42332930,42333652,42334686,42335869,42336596,423…
Slc22a1	NM_012697	1	+	42351238	42378295	42351275	42378145	11	42351238,42359171,42359712,42361946,42364111,42364356,42367009,42369838,42373691,42375974,42378078,	42351689,42359275,42359867,42362115,42364226,42364463,42367224,42369947,42373804,42376077,42378295,
Slc22a2	NM_031584	1	-	42395675	42442837	42395954	42442759	11	42395675,42410454,42415847,42416381,42417793,42420397,42422045,42425102,42428075,42440111,42442345,	42396135,42410554,42415960,42416490,42418008,42420504,42422160,42425271,42428230,42440215,42442837,
Slc22a3	NM_019230	1	+	42690157	42781892	42690548	42780451	11	42690157,42737524,42742567,42743840,42744818,42767139,42767358,42773506,42775747,42777573,42780390,	42690962,42737628,42742722,42744009,42744936,42767237,42767573,42773615,42775860,42777673,42781892,
Plg	NM_053491	1	-	42782463	42825149	42782704	42825112	19	42782463,42783041,42788644,42791389,42792128,42793689,42797441,42798581,42799477,42804000,42805579,42806503,42809081,42811329,42812897,42814596,42818817,42821064,42825063,	42782866,42783187,42788751,42791530,42792206,42793813,42797535,42798730,42799662,42804160,42805722,42806666,42809200,42811450,42813037,42814711,42818924,42821200,42825149,
Map3k4	NM_001107456	1	+	42891171	42978862	42935037	42978374	24	42891171,42935032,42943657,42946973,42949587,42950861,42951044,42952432,42953806,42955552,42956165,42957286,42958043,42961732,42965418,42966046,42967370,42968528,42969626,42970438,42972457,42972967,42976941,42978353,	42891422,42936390,42943900,42947131,42949704,42950961,42951128,42952699,42953956,42955714,42956299,42957365,42958110,42961829,42965519,42966127,42967562,42968599,42969743,42970598,42972580,42973074,42977121,42978862,
Agpat4	NM_133406	1	-	42986808	43096390	42987317	43062926	9	42986808,42989728,42991298,42993313,42996940,42997351,43008364,43062748,43096263,	42987412,42989927,42991374,42993416,42997094,42997513,43008534,43063006,43096390,
Park2	NM_020093	1	-	43151264	44374470	43151360	44374400	11	43151264,43162259,43346002,43361697,43569339,43718899,43784518,43912262,43983373,44146240,44374393,	43151473,43162380,43346152,43361759,43569476,43719015,43784602,43912384,43983614,44146404,44374470,
Pacrg	NM_001077677	1	+	44374744	44836465	44374964	44836269	5	44374744,44439266,44605577,44624457,44836108,	44375122,44439404,44605749,44624607,44836465,
Qk	NM_001115021	1	+	44922157	45025571	44922573	45025140	9	44922157,44922461,44922561,44958526,44972049,45001980,45022957,45024108,45025096,	44922249,44922511,44922715,44958669,44972166,45002124,45023045,45024408,45025571,
Pabpc3	NM_001106208	1	+	45590367	45593517	45590484	45592416	1	45590367,	45593517,
MGC94891	NM_001044277	1	-	46361375	46386858	46361612	46386843	10	46361375,46365400,46365962,46373306,46374052,46378002,46379814,46381271,46382147,46386812,	46361694,46365462,46366016,46373488,46374111,46378127,46379874,46381394,46382854,46386858,
Pde10a	NM_022236	1	-	46392899	46589075	46393647	46588809	22	46392899,46395953,46397838,46399996,46404981,46407118,46409990,46412323,46413237,46421447,46423689,46425812,46428440,46430296,46430867,46432155,46433898,46459065,46460454,46469409,46489441,46588742,	46393765,46396042,46397919,46400108,46405154,46407274,46410141,46412407,46413380,46421634,46423782,46425955,46428492,46430355,46430918,46432311,46434039,46459115,46460575,46469438,46489570,46589075,
T	NM_001106209	1	-	46937222	46944988	46937777	46944880	8	46937222,46939633,46940799,46942245,46942413,46943197,46943989,46944674,	46938054,46939763,46940973,46942307,46942475,46943332,46944254,46944988,
T2	NM_001161835	1	-	46957581	47013503	46957923	47013503	11	46957581,46958378,46963069,46964020,46967885,46969165,46984731,46990017,46992392,46993450,47013395,	46957974,46958493,46963266,46964081,46967992,46969249,46984845,46990106,46992531,46993519,47013503,
Prr18	NM_001108464	1	-	47040961	47043972	47042401	47043328	3	47040961,47042006,47043625,	47041989,47043335,47043972,
Sft2d1	NM_001008302	1	-	47049662	47065559	47050089	47065494	8	47049662,47052383,47053456,47055074,47056184,47057372,47057936,47065431,	47050129,47052413,47053515,47055110,47056266,47057455,47058023,47065559,
Brp44l	NM_133561	1	-	47077722	47089344	47078218	47089281	4	47077722,47078415,47078735,47089210,	47078243,47078548,47078840,47089344,
Ccr6	NM_001013145	1	-	47115472	47139825	47115583	47116684	2	47115472,47139566,	47116690,47139825,
LOC683722	NM_001101008	1	-	47176364	47205468	47176536	47205384	12	47176364,47178835,47179822,47185029,47186911,47188788,47195190,47198157,47201079,47201589,47202136,47205281,	47176611,47178932,47179862,47185098,47187024,47189015,47195250,47198238,47201217,47201677,47202193,47205468,
Rnaset2	NM_001106210	1	+	47227490	47244660	47227586	47244564	9	47227490,47229623,47231926,47232893,47235570,47238719,47241605,47242963,47244366,	47227681,47229684,47231979,47232951,47235641,47238833,47241651,47243038,47244660,
Rps6ka2	NM_057128	1	+	47424105	47560373	47424332	47557406	21	47424105,47479550,47487966,47498395,47500612,47502800,47505607,47507392,47513082,47514350,47525671,47532350,47538768,47539708,47546425,47548349,47550750,47553247,47554057,47556353,47557280,	47424431,47479667,47488048,47498476,47500692,47502907,47505645,47507535,47513153,47514439,47525736,47532453,47538899,47539834,47546515,47548508,47550912,47553324,47554175,47556491,47560373,
Gpr31	NM_001169132	1	-	47581860	47582820	47581860	47582820	1	47581860,	47582820,
Tcp10b	NM_001107461	1	+	47593998	47616165	47593998	47616165	9	47593998,47597992,47602599,47603942,47605707,47608626,47610712,47614534,47615975,	47594106,47598374,47602757,47604042,47605811,47608767,47610797,47614652,47616165,
Ttll2	NM_001169136	1	-	47623757	47625536	47623757	47625536	2	47623757,47625461,	47625305,47625536,
Smok2a	NM_001191619	1	-	48248765	48251428	48248765	48251428	2	48248765,48250383,	48249235,48251428,
Mllt4	NM_013217	1	+	48787946	48913175	48827686	48911351	25	48787946,48827686,48831114,48832814,48857631,48857792,48859677,48860422,48860863,48862295,48863868,48866157,48869556,48871406,48888880,48889279,48889809,48891185,48891977,48892535,48895007,48903730,48906585,48909895,48911197,	48788018,48827884,48831227,48832978,48857696,48857998,48859698,48860568,48860958,48862561,48864012,48866356,48869660,48871493,48888946,48889353,48889928,48891380,48892069,48892721,48896003,48903865,48906874,48909980,48913175,
Vom2r7	NM_001099463	1	+	49184901	49214197	49184901	49214197	6	49184901,49197559,49198166,49199555,49201306,49213268,	49185122,49197854,49198958,49199771,49201430,49214197,
Vom1r1	NM_001009514	1	-	49437214	49438111	49437214	49438111	1	49437214,	49438111,
Vom2r8	NM_001099464	1	+	49591809	49631453	49591809	49631453	6	49591809,49605493,49606133,49611494,49613175,49630524,	49592030,49605788,49606960,49611678,49613299,49631453,
Vom2r9	NM_001099465	1	+	49771553	49785337	49771553	49785337	6	49771553,49777695,49778357,49780205,49782311,49784414,	49771777,49778002,49779164,49780421,49782435,49785337,
Dact2	NM_001107464	1	-	53084114	53093031	53084511	53093004	4	53084114,53086695,53088010,53092788,	53086193,53086971,53088143,53093031,
Smoc2	NM_001106215	1	+	53165791	53295124	53165955	53293939	13	53165791,53209969,53220635,53221751,53232109,53235182,53236546,53259801,53267135,53287946,53289774,53291930,53293921,	53166039,53210141,53220742,53221851,53232157,53235233,53236621,53259988,53267218,53288049,53290049,53291971,53295124,
Thbs2	NM_001169138	1	-	53584405	53613652	53586388	53611041	22	53584405,53587572,53589121,53589757,53590397,53592554,53593454,53595661,53596447,53598087,53599228,53599457,53599781,53600719,53601113,53602708,53603493,53605193,53607244,53609351,53610989,53613523,	53586396,53587712,53589219,53590029,53590625,53592789,53593573,53595821,53596555,53598306,53599381,53599585,53599955,53600896,53601284,53602805,53603634,53605390,53607329,53609908,53611138,53613652,
LOC100125364	NM_001103356	1	+	53872493	53874678	53872887	53873445	2	53872493,53872776,	53872594,53874678,
Phf10	NM_001024747	1	-	53874297	53890555	53874390	53886161	12	53874297,53875483,53875934,53879814,53881871,53883288,53884062,53884307,53885296,53886100,53888631,53890508,	53874476,53875672,53876043,53879970,53882025,53883398,53884212,53884441,53885380,53886231,53888738,53890555,
Tcte3	NM_001191559	1	-	53893850	53905680	53893850	53905680	3	53893850,53899022,53905575,	53893961,53899229,53905680,
Dll1	NM_032063	1	-	54240069	54248180	54240757	54247899	11	54240069,54240859,54241090,54242977,54243309,54243601,54244316,54246122,54246583,54247325,54247845,	54240763,54240977,54241865,54243194,54243479,54243732,54244377,54246380,54246644,54247619,54248180,
Fam120b	NM_001107466	1	+	54267124	54313059	54271450	54310970	10	54267124,54271433,54280023,54281549,54292276,54295440,54303217,54304627,54306409,54310929,	54267502,54272815,54280204,54281651,54292449,54295533,54303424,54304736,54306496,54313059,
Psmb1	NM_053590	1	-	54369774	54388816	54369832	54388798	6	54369774,54371155,54381755,54384440,54385286,54388688,	54370018,54371262,54381885,54384522,54385394,54388816,
Tbp	NM_001004198	1	+	54390755	54407563	54393657	54406917	8	54390755,54393550,54394825,54397800,54403926,54404585,54405885,54406837,	54390913,54393711,54395205,54397888,54404018,54404753,54405980,54407563,
Pdcd2	NM_031638	1	-	54412080	54417571	54412132	54417521	6	54412080,54412392,54413306,54415989,54416621,54417238,	54412291,54412506,54413410,54416121,54416861,54417571,
Prdm9	NM_001108903	1	-	54432712	54452679	54432874	54451673	11	54432712,54444715,54446025,54446455,54446933,54448073,54449912,54450738,54451172,54451592,54452574,	54434109,54444909,54446093,54446727,54447035,54448230,54449962,54450846,54451296,54451703,54452679,
Chd1	NM_001107465	1	+	54594859	54631157	54595014	54631157	18	54594859,54611912,54612929,54614816,54617928,54618210,54619312,54619989,54620424,54621786,54622953,54624207,54625062,54626175,54628606,54629531,54630702,54631005,	54595067,54612114,54613043,54614881,54618078,54618479,54619538,54620090,54620603,54621914,54623170,54624297,54625253,54626364,54628769,54629684,54630773,54631157,
Riok2	NM_001009687	1	+	55897246	55913533	55897257	55913410	10	55897246,55900275,55901056,55902178,55904344,55905482,55906167,55907499,55910161,55913245,	55897323,55900414,55901173,55902354,55904433,55905674,55906260,55908021,55910258,55913533,
Lix1	NM_001106214	1	+	55923096	55980380	55923529	55980140	6	55923096,55945603,55964227,55966878,55977189,55979852,	55923611,55945767,55964368,55966974,55977267,55980380,
Lnpep	NM_001113403	1	-	56063360	56151257	56063402	56151186	18	56063360,56064139,56064805,56072162,56073809,56080088,56081394,56089354,56089647,56091840,56096179,56097840,56100296,56101004,56105327,56106631,56113862,56151167,	56063534,56064221,56064946,56072324,56073994,56080245,56081578,56089443,56089808,56091972,56096311,56097954,56100451,56101125,56105459,56106770,56114703,56151257,
Lnpep	NM_133574	1	-	56071819	56151257	56072134	56151186	15	56071819,56073809,56080088,56081394,56089354,56089647,56091840,56096179,56097840,56100296,56101004,56105327,56106631,56113862,56151167,	56072324,56073994,56080245,56081578,56089443,56089808,56091972,56096311,56097954,56100451,56101125,56105459,56106770,56114703,56151257,
Mir99b	NR_031857	1	+	56486968	56487038	56487038	56487038	1	56486968,	56487038,
Mir3596c	NR_037379	1	-	56487124	56487241	56487241	56487241	1	56487124,	56487241,
Mirlet7e	NR_031805	1	+	56487133	56487226	56487226	56487226	1	56487133,	56487226,
Mir125a	NR_031868	1	+	56487579	56487664	56487664	56487664	1	56487579,	56487664,
LOC688452	NM_001135720	1	+	56487750	56498516	56487830	56498459	9	56487750,56488814,56495586,56496231,56496976,56497128,56497547,56497776,56498425,	56488038,56488898,56495655,56496255,56497054,56497238,56497704,56497987,56498516,
Has1	NM_172323	1	-	56503364	56516133	56503666	56516091	5	56503364,56507509,56508109,56510964,56516082,	56504342,56507642,56508335,56511672,56516133,
Fpr1	NM_001106216	1	-	56587182	56588390	56587322	56588390	1	56587182,	56588390,
Vom2r10	NM_001099469	1	+	56869208	56918725	56869208	56918725	6	56869208,56879862,56880492,56891110,56893392,56917796,	56869429,56880157,56881284,56891326,56893516,56918725,
Vom1r2	NM_001008903	1	+	57123857	57124766	57123857	57124766	1	57123857,	57124766,
Vom1r3	NM_001009517	1	+	57224971	57225868	57224971	57225868	1	57224971,	57225868,
Vom1r4	NM_001009516	1	+	57288666	57289563	57288666	57289563	1	57288666,	57289563,
Vom2r11	NM_001099470	1	-	57360717	57380507	57360717	57380507	6	57360717,57365111,57367729,57368686,57374331,57380283,	57361661,57365235,57367930,57369493,57374626,57380507,
Vom1r5	NM_001009526	1	-	57428481	57429387	57428481	57429387	1	57428481,	57429387,
Fpr-rs3	NM_001169140	1	-	57539961	57540993	57539961	57540993	1	57539961,	57540993,
Vom1r6	NM_001009512	1	+	57689354	57690251	57689354	57690251	1	57689354,	57690251,
Vom1r7	NM_001008907	1	-	57733879	57734791	57733879	57734791	1	57733879,	57734791,
Vom1r8	NM_001008905	1	+	57764188	57765100	57764188	57765100	1	57764188,	57765100,
Vom1r9	NM_001167547	1	+	57899386	57900337	57899386	57900337	1	57899386,	57900337,
Vom1r10	NM_001008958	1	-	57931140	57932076	57931140	57932076	1	57931140,	57932076,
Vom1r11	NM_001008955	1	-	57986843	57987764	57986843	57987764	1	57986843,	57987764,
Vom1r12	NM_001008962	1	-	58063493	58064414	58063493	58064414	1	58063493,	58064414,
Vom1r13	NM_001167548	1	+	58140848	58141799	58140848	58141799	1	58140848,	58141799,
Vom1r14	NM_001008961	1	-	58171229	58172165	58171229	58172165	1	58171229,	58172165,
Vom1r15	NM_001008960	1	-	58357036	58357957	58357036	58357957	1	58357036,	58357957,
Ppp2r1a	NM_057140	1	+	58442219	58461462	58442220	58461025	15	58442219,58447827,58449511,58450598,58451532,58451786,58453551,58453771,58454260,58455803,58456280,58456911,58457913,58460778,58461008,	58442298,58447918,58449612,58450831,58451680,58451942,58453666,58453842,58454395,58455977,58456341,58457066,58458056,58460870,58461462,
Vom1r16	NM_001167549	1	-	58571140	58572088	58571140	58572088	1	58571140,	58572088,
V1rf4	NM_001009522	1	+	58681804	58682710	58681804	58682710	1	58681804,	58682710,
Vom1r17	NM_001167572	1	+	58681804	58682710	58681804	58682710	1	58681804,	58682710,
Vom1r19	NM_001008954	1	+	58783569	58784511	58783569	58784511	1	58783569,	58784511,
Vom1r20	NM_001009506	1	+	58822072	58822981	58822072	58822981	1	58822072,	58822981,
Vom1r21	NM_001009510	1	+	58877733	58878603	58877733	58878603	1	58877733,	58878603,
Zfp51	NM_001107467	1	+	59370983	59383094	59374891	59382948	4	59370983,59374829,59378502,59381344,	59371086,59374921,59378629,59383094,
Zfp53	NM_001107468	1	+	59470511	59498681	59470571	59497113	5	59470511,59488457,59492462,59495470,59498473,	59470605,59488549,59492589,59497240,59498681,
Zfp52	NM_001014158	1	+	59540773	59568607	59548567	59568455	6	59540773,59544027,59548510,59561225,59563258,59566440,	59541050,59544155,59548601,59561317,59563385,59568607,
Vom1r22	NM_001008900	1	-	59777205	59778219	59777205	59778219	1	59777205,	59778219,
Vom1r23	NM_001008941	1	-	59830098	59831046	59830098	59831046	1	59830098,	59831046,
Vom2r12	NM_001099488	1	+	60140946	60184439	60140946	60184439	6	60140946,60143007,60145134,60169042,60180847,60183519,	60141143,60143299,60145935,60169270,60180971,60184439,
Vom2r13	NM_001099489	1	+	60272154	60301547	60272154	60301547	6	60272154,60274210,60274815,60284158,60298399,60300627,	60272351,60274502,60275616,60284386,60298523,60301547,
Vom2r80	NM_001111321	1	+	60998634	61011940	60998634	61011940	6	60998634,61000514,61001099,61003285,61008786,61011020,	60998831,61000800,61001900,61003513,61008910,61011940,
Zfp40	NM_001168642	1	-	61142451	61164961	61143140	61162989	6	61142451,61146302,61149279,61162954,61163297,61164805,	61145290,61146429,61149364,61163045,61163423,61164961,
Vom2r15	NM_001099490	1	-	61256026	61271847	61256026	61271847	6	61256026,61258752,61266611,61268232,61269437,61271650,	61256946,61258876,61266839,61269045,61269729,61271847,
Vom2r16	NM_001099655	1	+	61402827	61420830	61402827	61420830	6	61402827,61405428,61407202,61413665,61417752,61419934,	61403024,61405720,61408015,61413893,61417876,61420830,
Vom2r18	NM_173318	1	+	61647261	61827560	61647386	61744704	9	61647261,61649504,61649662,61650136,61734751,61741868,61743784,61745200,61826772,	61647610,61649639,61649796,61650949,61734979,61741992,61745182,61745646,61827560,
Vom2r17	NM_001099491	1	+	61647413	61662842	61647413	61662842	6	61647413,61649504,61650136,61652742,61659993,61661922,	61647610,61649796,61650949,61652970,61660117,61662842,
Vom2r19	NM_001099492	1	+	61772869	61786354	61772869	61786354	6	61772869,61773967,61774593,61776696,61783640,61785434,	61773066,61774259,61775406,61776924,61783764,61786354,
Vom2r22	NM_001099656	1	+	61934336	62009775	61934336	62009775	6	61934336,61936433,61937050,61939631,61947990,62008852,	61934533,61936725,61937863,61939859,61948114,62009775,
Actl9b	NM_001013893	1	-	62138020	62139358	62138067	62139303	1	62138020,	62139358,
Vom2r23	NM_001099649	1	-	62176031	62208951	62176031	62208951	6	62176031,62181836,62189902,62190779,62192720,62208736,	62176954,62181960,62190130,62191586,62193012,62208951,
Vom2r24	NM_001099493	1	+	62225079	62255875	62225079	62255875	6	62225079,62238126,62245276,62252251,62253449,62254955,	62225294,62238418,62246083,62252479,62253573,62255875,
Vom2r25	NM_001099482	1	+	62336095	62379087	62336095	62379087	6	62336095,62353565,62354204,62355602,62356799,62378167,	62336310,62353857,62355011,62355827,62356923,62379087,
Vom1r24	NM_001008936	1	-	62590084	62591035	62590084	62591035	1	62590084,	62591035,
Vom1r25	NM_001008921	1	-	62690311	62691226	62690311	62691226	1	62690311,	62691226,
Vom1r26	NM_001009525	1	-	62874935	62875841	62874935	62875841	1	62874935,	62875841,
Vom1r27	NM_001008952	1	+	63137740	63138658	63137740	63138658	1	63137740,	63138658,
V1re18	NM_001008953	1	+	63137740	63138658	63137740	63138658	1	63137740,	63138658,
Vom1r28	NM_001008966	1	+	63154277	63155210	63154277	63155210	1	63154277,	63155210,
Vom1r29	NM_001008946	1	+	63198768	63199686	63198768	63199686	1	63198768,	63199686,
Vom1r-ps39	NM_001009509	1	+	63216687	63217548	63216687	63217548	1	63216687,	63217548,
Vom1r30	NM_001009511	1	+	63286232	63287126	63286232	63287126	1	63286232,	63287126,
Vom2r26	NM_001099471	1	-	63450056	63486061	63450056	63486061	6	63450056,63454011,63472010,63473602,63482910,63485864,	63450958,63454135,63472238,63474415,63483202,63486061,
Lilrc2	NM_001100123	1	-	63597948	63602369	63598133	63602369	5	63597948,63601185,63601612,63602084,63602281,	63598270,63601488,63601897,63602120,63602369,
Lilrb3	NM_031713	1	+	63651982	63659834	63651998	63658965	12	63651982,63652282,63652482,63654315,63654801,63655935,63656947,63657351,63657501,63657767,63658553,63658785,	63652137,63652318,63652770,63654624,63655098,63655986,63657073,63657427,63657539,63657820,63658709,63659834,
Lilrb3l	NM_001037357	1	+	63728881	63735563	63728897	63735523	10	63728881,63729093,63729307,63729678,63730968,63731379,63731907,63732446,63732978,63735386,	63728931,63729129,63729592,63729984,63731253,63731685,63732204,63732749,63733029,63735563,
Rps9	NM_031108	1	-	63824656	63828046	63824726	63827650	5	63824656,63825645,63827212,63827553,63827979,	63824904,63825832,63827335,63827675,63828046,
Tsen34	NM_001006968	1	-	63830254	63837306	63830568	63836504	5	63830254,63835471,63835861,63836261,63837219,	63830756,63835729,63836111,63836508,63837306,
Leng4	NM_001134978	1	+	63838187	63852466	63839046	63851821	8	63838187,63839043,63839226,63839821,63842957,63845400,63847511,63851430,	63838406,63839122,63839356,63839948,63843117,63845761,63847688,63852466,
Tmc4	NM_001034104	1	+	63852715	63864605	63852749	63864444	15	63852715,63853400,63854504,63854940,63855315,63859200,63859878,63860219,63860588,63860925,63862675,63863153,63863376,63864192,63864375,	63852819,63853602,63854650,63855173,63855437,63859348,63860046,63860383,63860715,63861023,63862859,63863284,63863532,63864271,63864605,
Leng1	NM_001106218	1	+	63864910	63869843	63864950	63868820	4	63864910,63866321,63867172,63868600,	63865082,63866501,63867423,63869843,
Cnot3	NM_001107471	1	-	63868851	63885095	63869134	63879463	18	63868851,63870462,63871230,63871579,63871870,63872956,63873888,63874092,63876078,63876693,63876918,63878198,63878391,63878743,63878975,63879264,63879438,63884815,	63869233,63870588,63871363,63871778,63871970,63873155,63874012,63874474,63876135,63876827,63877138,63878294,63878520,63878833,63879050,63879332,63879513,63885095,
Mir3572	NR_037362	1	-	63873992	63874100	63874100	63874100	1	63873992,	63874100,
Prpf31	NM_001106219	1	-	63888814	63900490	63889635	63899919	14	63888814,63890627,63890811,63891455,63891614,63893860,63894284,63895804,63896235,63897017,63897692,63899573,63899742,63900415,	63889761,63890726,63890940,63891528,63891742,63893950,63894442,63895974,63896342,63897115,63897776,63899634,63899927,63900490,
Tfpt	NM_138870	1	+	63901367	63910301	63901367	63910301	5	63901367,63904914,63909499,63909649,63910181,	63901622,63904985,63909569,63909886,63910301,
Oscar	NM_001184973	1	+	63920450	63926687	63920505	63925535	5	63920450,63921221,63924420,63924951,63925383,	63920560,63921254,63924720,63925233,63926687,
Cacng6	NM_080694	1	-	64046623	64059262	64046623	64059262	4	64046623,64051880,64053629,64058931,	64046862,64052018,64053704,64059262,
Cacng8	NM_080696	1	-	64068323	64088556	64068323	64088556	4	64068323,64071757,64072684,64088276,	64069084,64071898,64072768,64088556,
Mir935	NR_032758	1	-	64068766	64068857	64068857	64068857	1	64068766,	64068857,
Cacng7	NM_080695	1	-	64114232	64140485	64114232	64140485	5	64114232,64115160,64138187,64138672,64140289,	64114490,64115306,64138328,64138759,64140485,
Prkcg	NM_012628	1	-	64145748	64172712	64146536	64172493	18	64145748,64146904,64147726,64148318,64151688,64153045,64153192,64156945,64157897,64162079,64162402,64162789,64164080,64165331,64165622,64170815,64171938,64172323,	64146725,64147045,64147834,64148399,64151827,64153108,64153284,64157134,64158050,64162109,64162490,64162924,64164237,64165463,64165734,64170898,64171970,64172712,
Myadm	NM_183332	1	-	64177546	64185893	64179253	64180210	3	64177546,64183244,64185796,	64180212,64183332,64185893,
Olr1l	NM_001000538	1	+	64221105	64222080	64221105	64222080	1	64221105,	64222080,
Nlrp12	NM_001169142	1	+	64242874	64271212	64242874	64270936	10	64242874,64247680,64251444,64257492,64259143,64261174,64263379,64265813,64269161,64270848,	64243163,64247761,64253125,64257663,64259314,64261345,64263550,64265984,64269332,64271212,
Mir295-2	NR_036047	1	-	64272843	64272924	64272924	64272924	1	64272843,	64272924,
Mir295-1	NR_036045	1	-	64272843	64272924	64272924	64272924	1	64272843,	64272924,
Mir294	NR_032761	1	-	64272966	64273037	64273037	64273037	1	64272966,	64273037,
Mir293	NR_032760	1	-	64273327	64273399	64273399	64273399	1	64273327,	64273399,
Mir291b	NR_037337	1	-	64274051	64274159	64274159	64274159	1	64274051,	64274159,
Mir292	NR_031939	1	-	64274339	64274421	64274421	64274421	1	64274339,	64274421,
Mir291a	NR_031938	1	-	64274627	64274709	64274709	64274709	1	64274627,	64274709,
Mir290	NR_031937	1	-	64274925	64275006	64275006	64275006	1	64274925,	64275006,
LOC292543	NM_001025639	1	+	64378809	64392101	64383042	64391613	12	64378809,64383013,64385750,64386652,64387882,64388123,64388510,64388751,64388979,64389337,64391223,64391491,	64378873,64383415,64385909,64386830,64387978,64388346,64388650,64388854,64389191,64389504,64391332,64392101,
Vom2r27	NM_173130	1	-	64434094	64470282	64434352	64450067	6	64434094,64446874,64448041,64448673,64449809,64470025,	64435275,64446998,64448269,64449480,64450101,64470282,
Nlrp4a	NM_001106220	1	-	64505285	64626032	64506236	64626002	9	64505285,64517372,64568384,64577212,64584242,64586983,64587628,64598048,64625725,	64506330,64517543,64568555,64577383,64584410,64587148,64587787,64599621,64626032,
Vom1r31	NM_001008969	1	-	64752661	64753594	64752661	64753594	1	64752661,	64753594,
Vom2r28	NM_001099472	1	+	64923947	64953030	64923947	64953030	6	64923947,64927527,64940838,64943076,64945950,64952125,	64924144,64927819,64941651,64943304,64946074,64953030,
Zfp418	NM_001191620	1	+	64978602	64989822	64978602	64989090	4	64978602,64979191,64981774,64987300,	64978629,64979230,64981901,64989822,
RGD1308782	NM_001025677	1	-	65100855	65107536	65101187	65102018	4	65100855,65103235,65105177,65107283,	65102110,65103322,65105216,65107536,
Zfp772	NM_001107472	1	+	65174682	65180628	65174843	65180062	5	65174682,65176645,65177441,65178635,65179157,	65174921,65176684,65177568,65178734,65180628,
Aurkc	NM_001106221	1	-	65242015	65244450	65242139	65242874	3	65242015,65242709,65244299,	65242310,65242884,65244450,
Usp29	NM_001108465	1	-	65272955	65326368	65276360	65278979	6	65272955,65279507,65287797,65300811,65301695,65326263,	65279008,65279708,65287863,65300896,65301762,65326368,
Zim1	NM_001107473	1	+	65535899	65557221	65544380	65556036	7	65535899,65542302,65544243,65545236,65550150,65550830,65554702,	65535980,65542380,65544432,65545328,65550277,65550962,65557221,
Olr3	NM_001000110	1	+	65743106	65744060	65743106	65744060	1	65743106,	65744060,
Olr4	NM_001000111	1	+	65763385	65764324	65763385	65764324	1	65763385,	65764324,
Olr5	NM_001000112	1	+	65773975	65774914	65773975	65774914	1	65773975,	65774914,
Olr6	NM_001000539	1	+	65791646	65792585	65791646	65792585	1	65791646,	65792585,
Olr7	NM_001000768	1	-	65795591	65796533	65795591	65796533	1	65795591,	65796533,
Olr8	NM_001000113	1	-	65805887	65806832	65805887	65806832	1	65805887,	65806832,
RGD1559613	NM_001109138	1	-	65869637	65887643	65869827	65875057	4	65869637,65872817,65874915,65887571,	65869938,65872894,65875142,65887643,
Zfp583	NM_001134609	1	+	66008283	66027257	66010170	66026612	5	66008283,66010117,66016082,66017821,66025137,	66008428,66010179,66016209,66017917,66027257,
Zfp667	NM_001008557	1	-	66034583	66054820	66036021	66052033	5	66034583,66047501,66050569,66052000,66054750,	66037595,66047594,66050696,66052082,66054820,
Galp	NM_022633	1	-	66117690	66137293	66117898	66136401	6	66117690,66119951,66122088,66126571,66136317,66137206,	66117954,66120029,66122169,66126620,66136439,66137293,
Zfp444	NM_001169143	1	-	66145323	66162706	66145765	66152484	4	66145323,66147459,66152172,66162677,	66146346,66147568,66152512,66162706,
Zfp787	NM_001108904	1	+	66193152	66205951	66193169	66205308	2	66193152,66204241,	66193248,66205951,
Nlrp5	NM_001107474	1	-	66212856	66246286	66212856	66238003	10	66212856,66216094,66218231,66220417,66228311,66230156,66233057,66236516,66243892,66246228,	66212989,66216265,66218402,66220588,66228482,66230324,66233228,66238152,66243973,66246286,
Nlrp4	NM_001172164	1	-	66797941	66836506	66798258	66825101	10	66797941,66802067,66803769,66807063,66813359,66816350,66816930,66818261,66824824,66836448,	66798352,66802238,66803940,66807234,66813527,66816515,66817089,66819834,66825167,66836506,
Vom1r32	NM_001008937	1	+	66983685	66984603	66983685	66984603	1	66983685,	66984603,
Nlrp9	NM_001169149	1	-	66998707	67067942	66998707	67067942	9	66998707,67002370,67003097,67033003,67036193,67047718,67048852,67053208,67067671,	66998858,67002541,67003268,67033174,67036361,67047883,67049017,67054787,67067942,
V1rd15	NM_001008942	1	-	67115747	67116665	67115747	67116665	1	67115747,	67116665,
Vom1r39	NM_001167551	1	-	67115747	67116665	67115747	67116665	1	67115747,	67116665,
Vom1r34	NM_001008947	1	-	67152718	67153636	67152718	67153636	1	67152718,	67153636,
Vom1r35	NM_001008919	1	-	67309536	67310451	67309536	67310451	1	67309536,	67310451,
Vom1r36	NM_001008913	1	-	67358549	67359461	67358549	67359461	1	67358549,	67359461,
Vom1r37	NM_001008923	1	+	67385500	67386463	67385500	67386463	1	67385500,	67386463,
Vom1r38	NM_001008964	1	+	67407283	67408207	67407283	67408207	1	67407283,	67408207,
Rasl2-9	NM_001166675	1	+	67456940	67458118	67457098	67457749	1	67456940,	67458118,
Rfpl4a	NM_001106222	1	+	67465023	67471483	67466535	67471167	3	67465023,67466526,67470595,	67465284,67466821,67471483,
Epn1	NM_057136	1	-	67480002	67496066	67480095	67494488	11	67480002,67480471,67481935,67482152,67482628,67484446,67485091,67485486,67488421,67494260,67495965,	67480304,67480729,67482019,67482263,67482932,67484530,67485166,67485611,67488671,67494590,67496066,
Zfp865	NM_001134544	1	+	67543948	67548427	67543981	67547071	2	67543948,67546174,	67544059,67548427,
Zfp524	NM_001108905	1	-	67563454	67564503	67563520	67564465	1	67563454,	67564503,
Fiz1	NM_001106223	1	+	67567854	67574369	67568875	67573380	3	67567854,67568842,67572189,	67567993,67569178,67574369,
Zfp579	NM_001126276	1	+	67586225	67589398	67587340	67589029	2	67586225,67587338,	67586310,67589398,
Sbk2	NM_001127539	1	+	67612796	67620564	67614028	67619516	4	67612796,67614026,67617591,67618883,	67612995,67614281,67617794,67620564,
Ssc5d	NM_001134545	1	-	67630583	67648373	67630644	67648250	14	67630583,67632689,67638007,67638459,67638855,67642103,67644053,67644733,67645540,67646206,67646547,67646920,67647694,67648225,	67632044,67632854,67638175,67638774,67639419,67642421,67644218,67645051,67645849,67646320,67646661,67647229,67647721,67648373,
Nat14	NM_001108466	1	-	67649230	67651318	67649762	67650952	2	67649230,67650880,	67650311,67651318,
Isoc2b	NM_001008367	1	+	67689183	67710260	67702324	67709949	6	67689183,67702321,67702621,67703034,67704183,67709853,	67689281,67702462,67702831,67703105,67704301,67710260,
Shisa7	NM_001145175	1	+	67710525	67729443	67718251	67725278	6	67710525,67718095,67720506,67722979,67724023,67724637,	67710616,67718931,67720661,67723030,67724173,67729443,
Ube2s	NM_001106224	1	+	67745353	67749414	67745485	67749270	4	67745353,67746087,67747060,67748940,	67745488,67746235,67747251,67749414,
Rpl28	NM_022697	1	-	67768596	67771158	67769703	67770824	5	67768596,67770001,67770537,67770743,67771148,	67769793,67770120,67770661,67770832,67771158,
Il11	NM_133519	1	+	67786273	67792571	67786387	67791611	5	67786273,67787904,67788185,67788381,67791440,	67786394,67788077,67788272,67788543,67792571,
Fam71e2	NM_001145401	1	+	67793648	67810318	67793819	67809965	12	67793648,67794185,67794421,67804370,67804590,67805025,67805216,67805362,67805661,67807321,67809941,67810108,	67793969,67794340,67794686,67804395,67804682,67805135,67805269,67805421,67807051,67807584,67810021,67810318,
Cox6b2	NM_001039085	1	+	67810526	67811752	67810709	67811627	4	67810526,67810695,67811387,67811573,	67810592,67810821,67811488,67811752,
Suv420h2	NM_001107475	1	-	67815980	67823611	67816624	67821775	10	67815980,67817259,67817564,67820345,67820499,67820904,67821353,67821665,67822861,67823456,	67817145,67817444,67817701,67820365,67820663,67821014,67821519,67821875,67822960,67823611,
Tmem150b	NM_001107476	1	+	67842170	67851072	67842465	67850417	6	67842170,67842848,67842997,67843471,67846385,67850208,	67842533,67842908,67843065,67843599,67846569,67851072,
Brsk1	NM_001127337	1	-	67851019	67876356	67851124	67876356	19	67851019,67856120,67857480,67858640,67858862,67859315,67860060,67860290,67860660,67861596,67862147,67862639,67867912,67868063,67868197,67872313,67874523,67874759,67876266,	67851282,67856210,67857679,67858764,67858911,67859685,67860121,67860450,67860758,67861767,67862179,67862786,67867981,67868097,67868314,67872454,67874609,67874854,67876356,
Hspbp1	NM_139261	1	+	67882355	67905766	67882801	67905523	8	67882355,67882707,67884786,67888306,67901115,67901373,67902924,67905448,	67882384,67883005,67884991,67888531,67901271,67901470,67903036,67905766,
Ppp6r1	NM_001135849	1	+	67907511	67934240	67917119	67933000	25	67907511,67917113,67921450,67921717,67921937,67922553,67922760,67923130,67923383,67923620,67924452,67924633,67924846,67925067,67925234,67929027,67929168,67931410,67931636,67931894,67932083,67932654,67932855,67932996,67933251,	67908040,67917346,67921637,67921855,67922003,67922666,67922874,67923293,67923536,67923755,67924517,67924749,67924932,67925157,67925332,67929085,67929341,67931544,67931769,67931965,67932165,67932765,67932918,67933239,67934240,
Tmem86b	NM_001109604	1	+	67934750	67937117	67934843	67936768	3	67934750,67935312,67936385,	67934894,67935559,67937117,
Ptprh	NM_001191945	1	+	67960563	68004280	67960563	68003789	19	67960563,67961527,67961938,67972145,67973727,67980596,67982964,67986518,67990873,67994576,67994767,67998253,67999130,68000567,68000752,68002181,68002436,68003401,68003624,	67960614,67961561,67962049,67972412,67973994,67980863,67983231,67986797,67991140,67994655,67994815,67998344,67999221,68000644,68000887,68002304,68002597,68003537,68004280,
Syt5	NM_019350	1	+	68005336	68013052	68006568	68012714	9	68005336,68006505,68007124,68009424,68009674,68010131,68010574,68011475,68012513,	68005594,68006647,68007297,68009544,68009842,68010299,68010692,68011609,68013052,
Tnni3	NM_017144	1	+	68028197	68031882	68028301	68031818	8	68028197,68028572,68028754,68029252,68029586,68030154,68030710,68031734,	68028312,68028585,68028841,68029294,68029718,68030244,68030887,68031882,
Tnnt1	NM_134388	1	+	68036410	68045142	68036414	68043219	13	68036410,68036560,68036997,68037220,68038325,68040328,68040640,68041090,68041743,68042377,68043140,68043331,68045006,	68036446,68036574,68037021,68037253,68038347,68040392,68040757,68041168,68041857,68042487,68043231,68043372,68045142,
Ppp1r12c	NM_001191946	1	+	68048781	68071624	68048781	68071069	22	68048781,68052652,68052863,68061414,68066363,68066589,68067574,68067723,68067972,68068293,68068541,68069064,68069409,68069585,68069741,68069947,68070122,68070242,68070445,68070711,68070856,68070982,	68049114,68052783,68052982,68061574,68066508,68066664,68067648,68067851,68068046,68068446,68068609,68069199,68069500,68069669,68069802,68070033,68070163,68070345,68070550,68070762,68070907,68071624,
Eps8l1	NM_001108467	1	-	68072666	68087385	68074199	68087244	19	68072666,68074382,68074767,68075081,68075455,68075682,68078536,68078677,68080239,68080490,68080668,68080949,68081382,68081978,68082419,68082808,68083760,68084066,68087227,	68074286,68074515,68074942,68075190,68075587,68075812,68078565,68078819,68080388,68080565,68080757,68081076,68081647,68082061,68082569,68082970,68083819,68084107,68087385,
Rdh13	NM_001108468	1	+	68102307	68130102	68102447	68128615	7	68102307,68103321,68104853,68121650,68125154,68126208,68128370,	68102512,68103440,68105009,68121755,68125367,68126310,68130102,
V1rd15	NM_001008942	1	+	68176589	68177507	68176589	68177507	1	68176589,	68177507,
Vom1r39	NM_001167551	1	+	68176589	68177507	68176589	68177507	1	68176589,	68177507,
Ncr1	NM_057199	1	-	68964773	68972654	68966684	68972644	8	68964773,68966633,68967038,68969171,68969425,68972025,68972496,68972610,	68965002,68966929,68967086,68969222,68969704,68972310,68972532,68972654,
Fcar	NM_201992	1	-	68976541	69022651	68977406	69022617	5	68976541,68980154,68998223,69021876,69022583,	68977609,68980442,68998505,69021912,69022651,
Kir3dl1	NM_181479	1	-	69071641	69110751	69071659	69110745	8	69071641,69071905,69072925,69078298,69090472,69091905,69110443,69110711,	69071803,69071955,69073051,69078592,69090778,69092184,69110479,69110751,
Lilrb4	NM_001013894	1	-	69165497	69170800	69165626	69170791	10	69165497,69165817,69167048,69167346,69167460,69168571,69169647,69170089,69170579,69170757,	69165713,69165883,69167101,69167384,69167536,69168607,69169950,69170374,69170615,69170800,
Lilra5	NM_001076793	1	-	69383579	69388145	69383833	69388141	6	69383579,69384137,69387025,69387468,69387920,69388107,	69384009,69384188,69387331,69387753,69387956,69388145,
Cdc42ep5	NM_001108469	1	+	69449411	69449936	69449411	69449873	1	69449411,	69449936,
Leng8	NM_001037790	1	-	69452494	69464195	69455449	69462472	15	69452494,69456037,69456260,69456434,69456960,69457370,69457604,69458267,69458637,69458996,69460137,69461252,69461637,69462434,69464089,	69455955,69456167,69456329,69456536,69457246,69457511,69457883,69458471,69458779,69459249,69460248,69461360,69461809,69462527,69464195,
Ttyh1	NM_001106225	1	-	69465633	69483549	69467279	69483456	14	69465633,69467244,69467581,69467760,69471350,69471862,69472145,69473110,69473468,69474642,69477117,69478086,69480131,69483330,	69467108,69467318,69467627,69467903,69471443,69471955,69472201,69473186,69473541,69474738,69477338,69478198,69480310,69483549,
Lair1	NM_001029928	1	+	69571995	69601974	69572026	69601943	8	69571995,69573826,69593635,69600791,69601002,69601130,69601324,69601796,	69572060,69573862,69593962,69600908,69601045,69601168,69601374,69601974,
Vom2r29	NM_001099496	1	+	69973731	69994983	69973731	69994983	6	69973731,69977060,69979048,69988771,69991391,69994078,	69973928,69977343,69979861,69988996,69991515,69994983,
Vom2r30	NM_001099467	1	+	70452167	70474845	70452167	70474845	6	70452167,70455862,70461482,70468988,70471455,70473940,	70452364,70456145,70462295,70469216,70471579,70474845,
Vom2r31	NM_173319	1	+	70654661	70807026	70654685	70679024	7	70654661,70657447,70664739,70670554,70673277,70678269,70807010,	70654882,70657726,70665552,70670782,70673401,70680493,70807026,
Vom1r40	NM_001008904	1	-	71096060	71097053	71096060	71097053	1	71096060,	71097053,
Vom2r32	NM_173315	1	+	71160394	71180867	71164026	71179879	6	71160394,71163980,71166968,71173975,71175603,71178974,	71160621,71164263,71167781,71174203,71175727,71180867,
Vom1r41	NM_001008909	1	-	71256719	71257703	71256719	71257703	1	71256719,	71257703,
Vom1r42	NM_001008959	1	+	71586648	71587569	71586648	71587569	1	71586648,	71587569,
Vom1r43	NM_001008932	1	+	71681549	71682467	71681549	71682467	1	71681549,	71682467,
Vom1r44	NM_001008902	1	+	71714962	71715967	71714962	71715967	1	71714962,	71715967,
Vom1r45	NM_001008940	1	+	71755871	71756819	71755871	71756819	1	71755871,	71756819,
Vom1r46	NM_001008939	1	+	71825041	71825992	71825041	71825992	1	71825041,	71825992,
Vom1r47	NM_001008916	1	-	71866278	71867193	71866278	71867193	1	71866278,	71867193,
Vom1r48	NM_001008931	1	-	71923253	71924171	71923253	71924171	1	71923253,	71924171,
Vom1r49	NM_001008920	1	+	71967374	71968349	71967374	71968349	1	71967374,	71968349,
Vom1r50	NM_001008918	1	-	71979286	71980264	71979286	71980264	1	71979286,	71980264,
Vom1r51	NM_001008933	1	+	72202944	72203898	72202944	72203898	1	72202944,	72203898,
Vom1r52	NM_001008930	1	+	72283462	72284416	72283462	72284416	1	72283462,	72284416,
Vom1r53	NM_001008934	1	+	72397534	72398488	72397534	72398488	1	72397534,	72398488,
Vom1r54	NM_001008963	1	-	72414196	72415120	72414196	72415120	1	72414196,	72415120,
Zfp329	NM_001107477	1	-	72692377	72711324	72699407	72701039	2	72692377,72711308,	72701047,72711324,
Zfp110	NM_001024775	1	+	72735177	72750419	72735651	72750099	8	72735177,72735604,72736438,72737332,72744795,72746957,72748122,72748582,	72735326,72735684,72736565,72737428,72745275,72747046,72748249,72750419,
Rps5	NM_001105722	1	+	72828980	72833277	72829812	72833013	6	72828980,72829811,72831989,72832359,72832981,72833157,	72829077,72829920,72832199,72832450,72833080,72833277,
RGD1561909	NM_001109334	1	+	72833802	72836472	72834241	72835234	2	72833802,72834230,	72833846,72836472,
Mzf1	NM_001108470	1	+	72870144	72881239	72870617	72880317	5	72870144,72871384,72871969,72872158,72878884,	72871016,72871568,72872040,72872279,72881239,
Ube2m	NM_001108471	1	+	72885666	72889204	72886239	72888366	6	72885666,72887344,72887533,72887665,72888074,72888225,	72886348,72887439,72887572,72887769,72888138,72889204,
Chmp2a	NM_001108906	1	+	72889348	72891734	72889969	72891660	6	72889348,72889923,72890927,72891182,72891396,72891532,	72889476,72890137,72891107,72891313,72891458,72891734,
Trim28	NM_053916	1	-	72892398	72899070	72892577	72898787	17	72892398,72892837,72893053,72893223,72893452,72893959,72894300,72894432,72894565,72894780,72894998,72895275,72895460,72895658,72897683,72898039,72898441,	72892751,72892975,72893140,72893347,72893772,72894212,72894346,72894469,72894672,72894895,72895145,72895390,72895577,72895794,72897816,72898152,72899070,
Zbtb45	NM_001107478	1	+	72912203	72916331	72913687	72915892	3	72912203,72913687,72915635,	72912401,72914990,72916331,
Slc27a5	NM_024143	1	+	72924629	72935223	72924679	72935086	10	72924629,72925858,72928154,72930479,72932425,72932706,72933988,72934440,72934705,72934909,	72925367,72926068,72928313,72930604,72932620,72932797,72934187,72934538,72934836,72935223,
Vom2r33	NM_001099497	1	-	73040660	73055637	73040660	73055505	5	73040660,73044064,73049018,73051294,73055361,	73041595,73044188,73049255,73052092,73055637,
Vom2r34	NM_001099657	1	-	73070165	73091565	73070165	73091340	7	73070165,73075911,73083130,73086950,73087476,73091109,73091320,	73071132,73076001,73083257,73087116,73088217,73091143,73091565,
Vom2r35	NM_001099473	1	-	73113541	73130828	73113541	73130543	4	73113541,73116960,73120045,73130027,	73114482,73117084,73120282,73130828,
Vom2r36	NM_001099483	1	-	73171752	73187418	73171752	73187409	5	73171752,73175165,73180626,73182921,73187142,	73172693,73175289,73180863,73183719,73187418,
Mir295-2	NR_036047	1	+	73183803	73183884	73183884	73183884	1	73183803,	73183884,
Mir295-1	NR_036045	1	+	73183803	73183884	73183884	73183884	1	73183803,	73183884,
Vom1r55	NM_001166763	1	+	73339981	73340878	73339981	73340878	1	73339981,	73340878,
Vom1r56	NM_001008929	1	+	73409742	73410699	73409742	73410699	1	73409742,	73410699,
Vom1r57	NM_001008951	1	-	73446038	73446983	73446038	73446983	1	73446038,	73446983,
Vom1r58	NM_001009507	1	+	73551907	73552750	73551907	73552750	1	73551907,	73552750,
Vom1r59	NM_001008944	1	+	73593134	73594082	73593134	73594082	1	73593134,	73594082,
Vom1r60	NM_001167552	1	+	73621197	73622145	73621197	73622145	1	73621197,	73622145,
Vom1r61	NM_001008935	1	+	73670969	73671923	73670969	73671923	1	73670969,	73671923,
Vom1r62	NM_001008943	1	+	73698971	73699919	73698971	73699919	1	73698971,	73699919,
Lig1	NM_030855	1	+	73728891	73767429	73730563	73767280	28	73728891,73730509,73732761,73735408,73736692,73738862,73745116,73746952,73747221,73748313,73748640,73751780,73752615,73753175,73754387,73754690,73755845,73756572,73757054,73758877,73759554,73762024,73762325,73763669,73764650,73765347,73767010,73767199,	73728999,73730580,73732854,73735544,73736804,73738955,73745224,73747078,73747297,73748394,73748697,73751953,73752782,73753243,73754479,73754790,73755931,73756688,73757150,73758988,73759626,73762169,73762408,73763822,73764704,73765491,73767103,73767429,
Lig1	NM_001024268	1	+	73728906	73767425	73730563	73767280	28	73728906,73730509,73732761,73735408,73736692,73738862,73745116,73746952,73747221,73748313,73748640,73751780,73752615,73753175,73754387,73754690,73755845,73756572,73757054,73758877,73759554,73762024,73762325,73763669,73764650,73765347,73767010,73767199,	73728999,73730580,73732854,73735544,73736804,73738955,73745224,73747078,73747297,73748394,73748697,73751953,73752782,73753243,73754479,73754790,73755931,73756688,73757150,73758988,73759626,73762169,73762408,73763822,73764704,73765491,73767103,73767425,
Pla2g4c	NM_001145982	1	+	73813166	73860009	73813166	73860009	14	73813166,73813490,73818508,73822305,73823844,73824846,73841040,73841909,73842444,73842966,73844254,73847938,73850242,73859927,	73813279,73813627,73818698,73822426,73823985,73824900,73841072,73842069,73842600,73843062,73844409,73848110,73850393,73860009,
Cabp5	NM_001108907	1	+	73984989	73998011	73985176	73997090	6	73984989,73989608,73990135,73992983,73994669,73997064,	73985239,73989639,73990279,73993093,73994817,73998011,
Sult2a2	NM_001025131	1	-	74302666	75185369	74553906	75185340	8	74302666,74553847,74555561,74686472,75135054,75156225,75183648,75185204,	74302708,74554021,74555734,74686475,75135149,75156352,75183857,75185369,
Sult2al1	NM_012695	1	-	74553798	74605247	74553906	74605210	6	74553798,74555559,74567137,74589548,74603729,74605077,	74554019,74555737,74567232,74589675,74603938,74605247,
Srp72	NM_001170601	1	+	75121360	75125005	75121382	75123397	2	75121360,75124886,	75124835,75125005,
Sult2a1	NM_131903	1	-	75632631	75708022	75632739	75707985	6	75632631,75646500,75651046,75696484,75706608,75707852,	75632852,75646678,75651141,75696611,75706817,75708022,
Crx	NM_021855	1	-	76190655	76196333	76190655	76196333	3	76190655,76193645,76196233,	76191303,76193797,76196333,
Sepw1	NM_013027	1	-	76249868	76254942	76252324	76254873	6	76249868,76252309,76252493,76252749,76252921,76254829,	76250201,76252408,76252568,76252803,76252946,76254942,
Gltscr2	NM_207591	1	-	76281101	76288571	76281101	76288571	12	76281101,76281275,76281847,76282027,76282399,76282667,76283094,76284771,76285192,76285820,76287787,76288347,	76281160,76281352,76281914,76282203,76282594,76282772,76283190,76284842,76285392,76285929,76287852,76288571,
Ehd2	NM_001024897	1	-	76292178	76310584	76292491	76307833	6	76292178,76295050,76299894,76305709,76307429,76310557,	76293043,76295215,76300307,76305807,76307889,76310584,
Gltscr1	NM_001106226	1	-	76313733	76338223	76314518	76338223	13	76313733,76317357,76317644,76317930,76319040,76320701,76321040,76321378,76328908,76329468,76334686,76338032,76338182,	76315630,76317460,76317739,76318079,76319102,76320811,76321221,76322008,76329085,76331430,76334752,76338075,76338223,
Napa	NM_080585	1	+	76438615	76457212	76438660	76456654	11	76438615,76447499,76448998,76452583,76453102,76453340,76453470,76454193,76455256,76455654,76456552,	76438758,76447579,76449115,76452630,76453180,76453396,76453555,76454298,76455325,76455705,76457212,
Kptn	NM_001107457	1	+	76460103	76460898	76460177	76460814	2	76460103,76460722,	76460400,76460898,
Slc8a2	NM_078619	1	+	76473937	76498624	76473937	76498388	8	76473937,76479568,76484190,76489282,76490905,76491318,76496490,76498056,	76474612,76480233,76484613,76489385,76491032,76491418,76496769,76498624,
Meis3	NM_001108472	1	+	76513671	76524431	76514076	76523461	14	76513671,76513915,76515872,76516192,76516445,76517307,76517511,76520204,76520450,76521936,76522183,76522808,76523411,76523989,	76513705,76514088,76516054,76516352,76516496,76517358,76517661,76520316,76520599,76522013,76522242,76522892,76523481,76524431,
Sae1	NM_001012063	1	-	76584875	76640465	76585673	76640425	9	76584875,76588500,76594093,76614922,76622489,76624261,76625957,76632246,76640318,	76585766,76588570,76594238,76615028,76622589,76624404,76626131,76632358,76640465,
Tmem160	NM_001106227	1	+	76716254	76718963	76716435	76718892	3	76716254,76717609,76718626,	76716643,76717702,76718963,
Npas1	NM_001107479	1	-	76719187	76738565	76719304	76738505	11	76719187,76722431,76723680,76724188,76724671,76725042,76726023,76727647,76727854,76737464,76738383,	76719774,76722526,76723828,76724295,76724829,76725158,76726195,76727737,76727928,76737700,76738565,
Ceacam9	NM_053919	1	+	76962782	77059918	76962805	77059651	3	76962782,76965080,77059366,	76962851,76965122,77059918,
Ap2s1	NM_022952	1	+	77069143	77081190	77069210	77080914	5	77069143,77074069,77079604,77080595,77080812,	77069213,77074219,77079718,77080655,77081190,
Slc1a5	NM_175758	1	+	77111081	77125166	77111472	77124636	8	77111081,77115126,77116155,77117821,77121430,77122549,77122820,77124398,	77112038,77115175,77116200,77117979,77121664,77122744,77122955,77125166,
Fkrp	NM_001025678	1	-	77133883	77139485	77135141	77136626	2	77133883,77139435,	77136667,77139485,
Strn4	NM_001161809	1	+	77140307	77166074	77140761	77165092	18	77140307,77146422,77146923,77148137,77150276,77152335,77155589,77156271,77156732,77158264,77158515,77159218,77162773,77163072,77163491,77163765,77164922,77165370,	77141040,77146526,77146997,77148216,77150474,77152477,77155749,77156385,77156827,77158440,77158563,77159340,77162944,77163213,77163590,77163852,77165154,77166074,
Strn4	NM_001107480	1	+	77140307	77166074	77140761	77165092	18	77140307,77146422,77146923,77148137,77150276,77152335,77155589,77156271,77156711,77158264,77158515,77159218,77162773,77163072,77163491,77163765,77164922,77165370,	77141040,77146526,77146997,77148216,77150474,77152477,77155749,77156385,77156827,77158440,77158563,77159340,77162944,77163213,77163590,77163852,77165154,77166074,
Prkd2	NM_001013895	1	+	77168289	77197277	77168886	77196917	19	77168289,77168744,77171248,77172948,77174171,77174427,77176124,77176283,77177702,77178329,77180046,77181853,77182453,77183330,77183954,77190968,77192326,77196394,77196716,	77168303,77169126,77171387,77173080,77174326,77174653,77176202,77176437,77177820,77178407,77180305,77181906,77182526,77183437,77184116,77191067,77192594,77196480,77197277,
Dact3	NM_001191947	1	+	77201807	77213537	77201909	77212669	4	77201807,77209605,77209828,77211335,	77202158,77209702,77209981,77213537,
Gng8	NM_139185	1	+	77221300	77223313	77222772	77223187	5	77221300,77221370,77221557,77222770,77223058,	77221319,77221535,77221591,77222856,77223313,
Ptgir	NM_001077644	1	+	77234537	77236921	77234619	77236894	2	77234537,77236498,	77235474,77236921,
Calm3	NM_012518	1	-	77245608	77252717	77245747	77252707	6	77245608,77245865,77246139,77246333,77248671,77252704,	77245776,77246001,77246246,77246477,77248702,77252717,
Pnmal2	NM_001107481	1	+	77277341	77279916	77277691	77279695	1	77277341,	77279916,
Pnmal1	NM_001108473	1	+	77294407	77297067	77294888	77296711	3	77294407,77294875,77296694,	77294565,77296170,77297067,
Ccdc8	NM_001009533	1	+	77334503	77337832	77335008	77336964	1	77334503,	77337832,
Ppp5c	NM_031729	1	-	77345193	77369417	77345654	77369405	13	77345193,77345805,77346542,77346813,77347497,77347754,77348375,77348949,77349333,77351597,77357084,77363948,77369284,	77345717,77345887,77346721,77346854,77347585,77347897,77348481,77349048,77349399,77351719,77357232,77364190,77369417,
Hif3a	NM_022528	1	-	77377470	77408704	77377537	77408701	15	77377470,77378993,77380592,77382075,77384073,77395464,77396447,77399933,77400335,77402522,77403090,77404477,77406854,77408368,77408681,	77377635,77379075,77380704,77382347,77384175,77395655,77396560,77400081,77400442,77402731,77403203,77404562,77407000,77408559,77408704,
Cgm4	NM_012525	1	+	77441012	77453826	77441215	77453177	5	77441012,77442761,77445987,77448718,77452893,	77441297,77443106,77446347,77449078,77453826,
Psg16	NM_001025679	1	+	77471003	77487104	77471189	77487017	5	77471003,77472260,77483596,77485040,77486733,	77471253,77472617,77483956,77485400,77487104,
Ceacam3	NM_012702	1	+	77529235	77541770	77529371	77541021	7	77529235,77530436,77534439,77536205,77537760,77539655,77540737,	77529435,77530796,77534799,77536565,77538114,77540003,77541770,
Psgb1	NM_021677	1	+	77588946	77597824	77591708	77597770	6	77588946,77591106,77591496,77594626,77596161,77597495,	77588996,77591247,77591853,77594989,77596521,77597824,
Psg29	NM_001025641	1	-	77641384	77664599	77642027	77664478	5	77641384,77643255,77659135,77662893,77664414,	77642302,77643615,77659495,77663241,77664599,
Ceacam11	NM_001025404	1	+	77808745	77814982	77808772	77814971	4	77808745,77809876,77811556,77814849,	77808836,77810236,77811916,77814982,
Igfl3	NM_001108474	1	+	77915707	77918976	77915823	77918976	2	77915707,77918614,	77915887,77918976,
Mill1	NM_001011931	1	+	78075658	78102700	78075685	78096297	7	78075658,78085859,78093764,78094223,78095806,78100601,78102327,	78075776,78085952,78094028,78094499,78096331,78101649,78102700,
Psg19	NM_019126	1	-	78124960	78135217	78126101	78135021	5	78124960,78128992,78130117,78133453,78134957,	78126385,78129352,78130477,78133813,78135217,
Micb	NM_001017468	1	+	78199667	78216687	78199694	78216484	5	78199667,78214093,78214560,78215993,78216665,	78199785,78214357,78214836,78216515,78216687,
Pglyrp1	NM_053373	1	+	78235473	78240665	78235492	78240606	3	78235473,78239524,78240427,	78235743,78239646,78240665,
Ccdc61	NM_001106229	1	-	78241157	78261349	78241361	78255175	14	78241157,78241592,78242313,78242546,78242710,78243305,78243467,78244074,78244241,78250533,78252113,78254709,78255027,78261017,	78241459,78241665,78242374,78242625,78242865,78243381,78243628,78244157,78244452,78250689,78252268,78254792,78255186,78261349,
Nanos2	NM_001108908	1	+	78341104	78342565	78341183	78341594	1	78341104,	78342565,
Mypop	NM_001109139	1	+	78345205	78355988	78346003	78355392	4	78345205,78345878,78354724,78355605,	78345244,78346514,78355532,78355988,
Irf2bp1	NM_001107483	1	+	78358170	78360872	78358543	78360298	1	78358170,	78360872,
Foxa3	NM_017077	1	-	78368025	78376953	78368380	78376877	2	78368025,78376808,	78369376,78376953,
Sympk	NM_001100830	1	+	78377889	78407581	78380815	78407497	26	78377889,78380796,78381065,78383585,78383721,78386949,78388270,78389381,78390616,78392841,78393334,78395261,78395959,78397244,78397896,78398112,78398754,78399490,78400559,78400919,78401384,78405204,78406225,78406535,78406901,78407368,	78377974,78380920,78381131,78383639,78383795,78387076,78388520,78389552,78390856,78392996,78393485,78395466,78396110,78397480,78397978,78398226,78398902,78399651,78400668,78401020,78401475,78405494,78406402,78406631,78407261,78407581,
Rsph6a	NM_001024748	1	+	78407710	78430975	78407771	78430663	6	78407710,78410164,78419071,78421556,78422433,78430586,	78408391,78410396,78419836,78421701,78422547,78430975,
Fbxo46	NM_001025642	1	+	78480913	78497104	78494521	78496333	2	78480913,78494441,	78480949,78497104,
Qpctl	NM_001106230	1	-	78499505	78508576	78500460	78508517	7	78499505,78502341,78503933,78504145,78506174,78507702,78508307,	78500606,78502458,78504033,78504298,78506456,78507846,78508576,
Snrpd2	NM_001109399	1	+	78509141	78511992	78509215	78511885	3	78509141,78510506,78511710,	78509217,78510686,78511992,
Gipr	NM_012714	1	-	78515050	78526160	78516356	78525083	15	78515050,78516356,78516616,78518367,78518591,78518808,78519177,78519449,78522478,78522792,78523479,78523972,78524583,78525020,78526094,	78516217,78516539,78516658,78518506,78518680,78518878,78519238,78519609,78522623,78522896,78523583,78524080,78524683,78525183,78526160,
Eml2	NM_138921	1	+	78539320	78570125	78544578	78570079	22	78539320,78541757,78542080,78542305,78544553,78545104,78547783,78549393,78549551,78554338,78555198,78557687,78559696,78559994,78564373,78564956,78565446,78565709,78566423,78566899,78567798,78569953,	78539370,78541976,78542204,78542410,78544582,78545234,78547933,78549463,78549662,78554434,78555333,78557787,78559851,78560120,78564505,78565024,78565535,78565807,78566511,78566995,78567929,78570125,
Mir330	NR_031777	1	+	78544317	78544414	78544414	78544414	1	78544317,	78544414,
Gpr4	NM_001025680	1	+	78586540	78588029	78586833	78587931	1	78586540,	78588029,
Opa3	NM_001107486	1	+	78592873	78611029	78609508	78610111	2	78592873,78609157,	78593076,78611029,
Vasp	NM_001108475	1	-	78621494	78636762	78622283	78636584	13	78621494,78622431,78623553,78623744,78624015,78624210,78625529,78625773,78626127,78626878,78629170,78629411,78636579,	78622321,78622489,78623644,78623790,78624052,78624262,78625627,78626015,78626165,78626963,78629336,78629586,78636762,
Ppm1n	NM_001106231	1	-	78641172	78644507	78641555	78644481	5	78641172,78642417,78642557,78642733,78643563,	78641564,78642478,78642663,78642851,78644507,
Rtn2	NM_201562	1	+	78647098	78660389	78647098	78659925	10	78647098,78650402,78650613,78651174,78656743,78657234,78657478,78658752,78659552,78659846,	78647132,78650447,78651081,78651435,78656951,78657373,78657548,78658799,78659611,78660389,
Ercc1	NM_001106228	1	+	78711248	78722474	78711754	78722422	10	78711248,78711747,78713719,78715661,78716285,78717833,78720388,78721285,78721482,78722368,	78711361,78711859,78713935,78715765,78716385,78717910,78720488,78721357,78721551,78722474,
Cd3eap	NM_001109416	1	-	78722000	78725277	78722616	78725230	3	78722000,78724915,78725208,	78723829,78725057,78725277,
Klc3	NM_138520	1	-	78751366	78756123	78751366	78751626	2	78751366,78756107,	78751634,78756123,
Ckm	NM_012530	1	+	78762201	78772681	78765543	78772486	8	78762201,78765524,78766206,78766824,78768236,78769774,78770574,78772307,	78762251,78765736,78766361,78766957,78768408,78769898,78770764,78772681,
Mark4	NM_001191071	1	-	78776357	78809172	78777291	78809148	17	78776357,78779198,78780409,78783106,78784428,78785629,78785889,78786638,78787097,78791744,78794076,78796054,78798905,78799400,78799583,78802564,78809097,	78777628,78779243,78780688,78783210,78784646,78785789,78785999,78786738,78787217,78791981,78794133,78796125,78798971,78799449,78799637,78802765,78809172,
Trappc6a	NM_001109410	1	+	78862206	78869122	78862234	78868885	6	78862206,78867279,78867499,78868028,78868227,78868853,	78862318,78867347,78867617,78868112,78868321,78869122,
Lrrc68	NM_001107482	1	-	78884410	78886489	78884924	78886489	5	78884410,78884920,78885231,78886075,78886346,	78884837,78885007,78885973,78886242,78886489,
Ercc2	NM_001172809	1	+	78899458	78913219	78899488	78911984	23	78899458,78899708,78902396,78902549,78902750,78904020,78904224,78904649,78904872,78905055,78905266,78905888,78907626,78907773,78907925,78909092,78909509,78910614,78910791,78911039,78911275,78911543,78911891,	78899493,78899808,78902474,78902612,78902864,78904137,78904341,78904773,78904969,78905189,78905435,78906007,78907696,78907843,78908027,78909156,78909631,78910707,78910864,78911110,78911419,78911687,78913219,
Mir343	NR_031787	1	+	78904570	78904663	78904663	78904663	1	78904570,	78904663,
Klc3	NM_138520	1	-	78912171	78915760	78912185	78915760	11	78912171,78912418,78912607,78912797,78912920,78913322,78913821,78914020,78914436,78914962,78915526,	78912257,78912482,78912714,78912838,78913011,78913496,78913923,78914108,78914656,78915032,78915760,
Clptm1	NM_001106232	1	-	78938916	78970676	78939362	78970664	14	78938916,78939726,78940520,78940919,78941271,78942840,78943268,78943916,78944734,78947896,78950230,78951064,78961516,78970592,	78939634,78939894,78940656,78941015,78941462,78942934,78943513,78944037,78944820,78948014,78950389,78951188,78961629,78970676,
Apoc2	NM_001085352	1	-	78979033	78984002	78979207	78980136	4	78979033,78979762,78980081,78983981,	78979295,78979913,78980148,78984002,
Apoc4	NM_001109419	1	-	78985349	78989564	78985404	78989524	3	78985349,78986138,78989448,	78985570,78986271,78989564,
Apoc1	NM_012824	1	-	78996676	78999875	78996763	78999792	3	78996676,78999243,78999734,	78996824,78999391,78999875,
Apoc1	NM_001109996	1	-	78996676	78999960	78996763	78999792	4	78996676,78999243,78999734,78999930,	78996824,78999391,78999810,78999960,
Apoe	NM_138828	1	-	79003633	79006387	79003743	79005573	4	79003633,79004868,79005530,79006371,	79004470,79005037,79005596,79006387,
Tomm40	NM_212520	1	-	79008894	79020420	79008894	79020420	9	79008894,79010111,79010320,79010528,79016425,79016611,79018788,79019415,79020146,	79009034,79010214,79010397,79010651,79016531,79016713,79018881,79019483,79020420,
Pvrl2	NM_001012064	1	-	79021830	79059686	79022672	79059474	9	79021830,79024629,79024867,79028169,79039689,79040603,79042991,79048208,79059386,	79022945,79024716,79024931,79028323,79039838,79040721,79043288,79048571,79059686,
Bcam	NM_031752	1	-	79067351	79081739	79067826	79081730	15	79067351,79067921,79069388,79069618,79069919,79070852,79071093,79074517,79075313,79076237,79076515,79077825,79077975,79079663,79081666,	79067832,79068039,79069533,79069763,79070059,79070994,79071212,79074674,79075450,79076420,79076612,79077896,79078204,79079785,79081739,
Cblc	NM_001034920	1	-	79091411	79108189	79092718	79108167	12	79091411,79092653,79092833,79096893,79097467,79098212,79100347,79102167,79103856,79104239,79104543,79107814,	79091489,79092728,79092940,79096971,79097629,79098344,79100435,79102305,79103978,79104396,79104690,79108189,
Bcl3	NM_001109422	1	-	79122800	79137035	79123203	79136997	9	79122800,79123474,79123829,79125398,79125660,79125835,79126908,79134232,79136756,	79123388,79123592,79123997,79125476,79125749,79126040,79127017,79134386,79137035,
Ceacam16	NM_001169579	1	-	79166355	79176252	79166562	79176125	6	79166355,79167990,79170685,79172425,79173175,79176082,	79166573,79168317,79170964,79172701,79173520,79176252,
Ceacam19	NM_001198970	1	-	79193497	79202679	79194539	79202526	7	79193497,79195272,79196349,79197169,79197398,79200645,79202471,	79194593,79195326,79196444,79197216,79197552,79201014,79202679,
PVR	NM_017076	1	-	79213658	79229063	79214257	79228987	8	79213658,79214916,79217225,79218624,79222043,79224346,79226479,79228893,	79214323,79214951,79217345,79218779,79222161,79224643,79226833,79229063,
Ceacam20	NM_001170324	1	+	79275466	79297252	79275500	79297252	12	79275466,79277977,79280272,79281139,79283429,79285598,79290656,79290990,79292039,79292526,79294322,79297198,	79275552,79278064,79280551,79281424,79283708,79285877,79290774,79291082,79292101,79292568,79294433,79297252,
Zfp180	NM_144757	1	+	79305914	79326203	79309015	79324611	5	79305914,79308985,79315328,79319421,79322908,	79306175,79309066,79315403,79319545,79326203,
Zfp112	NM_001107487	1	+	79330406	79345279	79339447	79344616	4	79330406,79339444,79341185,79342154,	79330504,79339571,79341281,79345279,
Zfp111	NM_133323	1	-	79416956	79428180	79417217	79424586	4	79416956,79423465,79424571,79427898,	79419310,79423592,79424624,79428180,
Zfp61	NM_001017512	1	-	79504885	79512625	79504897	79509156	6	79504885,79507004,79508105,79509141,79511433,79512485,	79506345,79507073,79508232,79509283,79511534,79512625,
Zfp94	NM_001037212	1	-	79519605	79534481	79520386	79526118	5	79519605,79525994,79529351,79531538,79534430,	79521699,79526121,79529466,79531604,79534481,
RGD1311676	NM_001106233	1	-	79575665	79576526	79575786	79576485	1	79575665,	79576526,
Lypd5	NM_001192010	1	+	79591515	79596573	79591515	79596573	5	79591515,79594461,79595357,79595804,79596313,	79591573,79594590,79595534,79595951,79596573,
Kcnn4	NM_023021	1	+	79613735	79628887	79613877	79627776	9	79613735,79619046,79620964,79622687,79624993,79625534,79625870,79627613,79628406,	79613945,79619144,79621386,79622823,79625104,79625653,79625940,79627779,79628887,
Smg9	NM_001014243	1	+	79643482	79665871	79646336	79665477	13	79643482,79646330,79648577,79648729,79649076,79650650,79657842,79659823,79663311,79663954,79664179,79664486,79665398,	79643551,79646486,79648652,79648994,79649174,79650763,79657954,79659912,79663418,79664062,79664308,79664631,79665871,
Irgc1	NM_001014016	1	-	79675031	79678711	79675115	79676507	2	79675031,79678535,	79676563,79678711,
Plaur	NM_017350	1	+	79708645	79712936	79708657	79712936	3	79708645,79711006,79712778,	79708718,79711117,79712936,
Plaur	NM_134352	1	+	79708647	79712936	79708657	79712936	3	79708647,79711006,79712778,	79708718,79711117,79712936,
Cadm4	NM_001047107	1	+	79783971	79788613	79783971	79788613	8	79783971,79784354,79784759,79785315,79785571,79786669,79787641,79788503,	79784121,79784507,79784894,79785480,79785662,79786842,79787770,79788613,
Zfp428	NM_001108476	1	+	79792086	79801516	79795653	79801363	3	79792086,79795521,79800905,	79792505,79795729,79801516,
Irgq	NM_001135742	1	+	79816825	79824777	79817459	79820577	3	79816825,79817457,79819355,	79816985,79817989,79824777,
RGD1565787	NM_001107488	1	-	79827537	79832891	79827619	79832878	5	79827537,79828020,79828342,79831842,79832808,	79827774,79828164,79828495,79831959,79832891,
Xrcc1	NM_053435	1	+	79834166	79860300	79834240	79860190	17	79834166,79834723,79844698,79851999,79852607,79852776,79853289,79853470,79853741,79854250,79856547,79856782,79857188,79857333,79858898,79859905,79860076,	79834291,79834816,79844815,79852158,79852682,79852888,79853399,79853576,79854000,79854367,79856641,79856912,79857243,79857470,79858989,79859981,79860300,
Zfp575	NM_001107489	1	-	79866607	79868715	79866665	79867893	4	79866607,79867817,79868247,79868547,	79867309,79867981,79868351,79868715,
Ethe1	NM_001106234	1	+	79875628	79890681	79875680	79890531	7	79875628,79876173,79876662,79887820,79889296,79889777,79890478,	79875761,79876318,79876811,79887950,79889386,79889894,79890681,
Phldb3	NM_001191622	1	+	79893172	79910727	79893172	79910727	15	79893172,79894384,79894759,79898526,79899556,79901102,79901349,79902113,79905933,79906176,79906349,79906905,79908448,79909249,79910592,	79893403,79894564,79894897,79898655,79899715,79901228,79901433,79902227,79906033,79906267,79906437,79906962,79908656,79909335,79910727,
Lypd3	NM_021759	1	+	79917951	79922402	79918031	79921904	5	79917951,79918574,79919830,79920293,79921395,	79918116,79918706,79920001,79920455,79922402,
Tex101	NM_139037	1	-	79946337	79949053	79946495	79949053	5	79946337,79946829,79948154,79948768,79948989,	79946725,79946961,79948340,79948909,79949053,
RGD1564380	NM_001170329	1	-	79964552	79968825	79964764	79968825	5	79964552,79965270,79965491,79966473,79968761,	79964991,79965402,79965674,79966617,79968825,
RGD1565655	NM_001177686	1	-	80016997	80021448	80017610	80020630	5	80016997,80017914,80019138,80020566,80021210,	80017825,80018100,80019279,80020671,80021448,
Cd177	NM_001191948	1	-	80033098	80053738	80033353	80053738	17	80033098,80034126,80034359,80035382,80041444,80041712,80043168,80043466,80044164,80048292,80050044,80050448,80051770,80052117,80053048,80053451,80053686,	80033592,80034261,80034545,80035523,80041564,80041832,80043354,80043601,80044296,80048409,80050230,80050589,80051890,80052237,80053234,80053592,80053738,
Ceacam10	NM_173339	1	+	80070251	80076528	80070332	80076361	3	80070251,80071166,80076356,	80070396,80071526,80076528,
Lypd4	NM_001110295	1	-	80155929	80161479	80156002	80158997	5	80155929,80156472,80158383,80158930,80161245,	80156205,80156799,80158527,80159117,80161479,
Dmrtc2	NM_001109140	1	+	80161777	80168956	80163860	80168618	10	80161777,80163856,80164164,80165283,80165571,80166260,80167122,80167349,80168505,80168893,	80161886,80164084,80164319,80165360,80165752,80166387,80167183,80167524,80168843,80168956,
Rps19	NM_001037346	1	+	80176648	80182351	80177176	80182312	6	80176648,80177176,80177508,80180852,80181469,80182285,	80176700,80177247,80177609,80181036,80181524,80182351,
Arhgef1	NM_021694	1	+	80209458	80226353	80209479	80226016	28	80209458,80209603,80210012,80213634,80213888,80214144,80214688,80214950,80215183,80215359,80215622,80216525,80218126,80221332,80221790,80222053,80222322,80222517,80222874,80223138,80223284,80224345,80224535,80224828,80224977,80225350,80225586,80226005,	80209503,80209632,80210127,80213733,80213931,80214391,80214718,80215050,80215280,80215395,80215760,80216631,80218272,80221479,80221873,80222179,80222437,80222618,80222952,80223214,80223452,80224433,80224622,80224896,80225064,80225514,80225686,80226353,
Rabac1	NM_031774	1	-	80271950	80275050	80272139	80274977	5	80271950,80272312,80274122,80274465,80274921,	80272228,80272414,80274220,80274678,80275050,
Atp1a3	NM_012506	1	-	80280713	80309834	80281087	80309691	23	80280713,80281444,80282015,80282507,80283060,80284016,80284234,80290995,80291458,80292948,80293169,80293637,80297073,80297294,80297478,80300282,80300664,80301941,80302184,80304392,80304738,80304890,80309685,	80281116,80281536,80282117,80282638,80283206,80284140,80284389,80291164,80291609,80293085,80293345,80293830,80297208,80297404,80297677,80300551,80300782,80302076,80302298,80304596,80304798,80304977,80309834,
Grik5	NM_031508	1	-	80313803	80384390	80314318	80380674	20	80313803,80317994,80318195,80319596,80320087,80327914,80328424,80328724,80359558,80370884,80371096,80371540,80372839,80373098,80375083,80377243,80377488,80380158,80380595,80384136,	80314744,80318116,80318324,80319822,80320253,80328088,80328534,80328838,80359762,80370992,80371201,80371693,80373001,80373152,80375262,80377409,80377586,80380323,80380724,80384390,
Zfp574	NM_001024258	1	+	80390352	80395599	80392655	80395354	2	80390352,80392635,	80390454,80395599,
Gsk3a	NM_017344	1	-	80505516	80514139	80505516	80514019	10	80505516,80505870,80506733,80506916,80507804,80508003,80509950,80510218,80511909,80513736,	80505581,80506057,80506829,80507014,80507911,80508134,80510061,80510302,80512097,80514139,
Erf	NM_001170335	1	-	80518384	80527142	80520275	80526981	4	80518384,80521671,80522134,80526959,	80521561,80521787,80522369,80527142,
Cic	NM_001107490	1	+	80558095	80569432	80558095	80568821	20	80558095,80560142,80560374,80560703,80560929,80561190,80562080,80562375,80563015,80563391,80564702,80565909,80566131,80566386,80566781,80567348,80567703,80567935,80568247,80568453,	80558162,80560292,80560609,80560833,80561112,80561356,80562283,80562601,80563119,80564616,80564890,80566031,80566298,80566674,80567101,80567605,80567858,80568067,80568379,80569432,
Pafah1b3	NM_053654	1	-	80570159	80572686	80570206	80572257	6	80570159,80570990,80571191,80571891,80572176,80572641,	80570494,80571113,80571308,80571981,80572274,80572686,
Prr19	NM_001173428	1	+	80576046	80579064	80577804	80578988	3	80576046,80577798,80578512,	80576160,80578423,80579064,
Cnfn	NM_001108909	1	-	80641314	80643462	80641444	80642662	5	80641314,80641662,80642065,80642625,80643371,	80641534,80641799,80642176,80642814,80643462,
Lipe	NM_012859	1	-	80663790	80682480	80664094	80682287	10	80663790,80664598,80667082,80667381,80668319,80668724,80669148,80669408,80672279,80681407,	80664307,80665056,80667259,80667609,80668611,80668910,80669294,80669499,80672815,80682480,
Cxcl17	NM_001107491	1	-	80683133	80694898	80683405	80694735	4	80683133,80685652,80686522,80694656,	80683503,80685754,80686603,80694898,
Ceacam1	NM_031755	1	-	80742539	80758943	80744594	80758886	9	80742539,80744251,80745691,80746307,80753201,80755247,80755978,80757694,80758822,	80744201,80744622,80745723,80746360,80753477,80755502,80756257,80758054,80758943,
Ceacam1	NM_001033862	1	-	80742539	80758943	80745707	80758886	9	80742539,80744251,80745691,80747174,80753201,80755247,80755978,80757694,80758822,	80744201,80744622,80745723,80747301,80753477,80755502,80756257,80758054,80758943,
Ceacam1	NM_001033861	1	-	80742539	80758943	80744508	80758886	8	80742539,80744251,80745691,80753201,80755247,80755978,80757694,80758822,	80744201,80744622,80745723,80753477,80755502,80756257,80758054,80758943,
Ceacam1	NM_001033860	1	-	80742539	80758943	80744508	80758886	10	80742539,80744251,80745691,80746307,80747174,80753201,80755247,80755978,80757694,80758822,	80744201,80744622,80745723,80746360,80747301,80753477,80755502,80756257,80758054,80758943,
LOC685046	NM_001109453	1	-	80822562	80824252	80823012	80824209	2	80822562,80824023,	80823270,80824252,
Atp5sl	NM_001009705	1	+	80827837	80833767	80827842	80832686	6	80827837,80829190,80830573,80831696,80831907,80832508,	80827860,80829387,80830654,80831824,80832070,80833767,
B3gnt8	NM_001107492	1	+	80834561	80837461	80836132	80837302	3	80834561,80835488,80836100,	80834788,80835712,80837461,
Bckdha	NM_012782	1	-	80837905	80866672	80838221	80866671	9	80837905,80838950,80839284,80839577,80841314,80845979,80849255,80849436,80866563,	80838392,80839122,80839426,80839784,80841476,80846088,80849342,80849619,80866672,
Exosc5	NM_001107493	1	+	80867083	80876234	80867166	80875999	6	80867083,80871361,80872462,80873591,80874503,80875906,	80867314,80871475,80872584,80873732,80874593,80876234,
B9d2	NM_001107494	1	+	80888732	80894034	80888969	80894034	3	80888732,80891098,80893740,	80889057,80891224,80894034,
Tgfb1	NM_021578	1	+	80894704	80911020	80894849	80910881	7	80894704,80898572,80900349,80902707,80902941,80910080,80910722,	80895204,80898733,80900467,80902785,80903089,80910234,80911020,
Ccdc97	NM_001106235	1	-	80917400	80925157	80919174	80925004	5	80917400,80920496,80920883,80921856,80924955,	80919295,80920626,80921153,80922309,80925157,
Hnrnpul1	NM_001108477	1	-	80926574	80960767	80927651	80960678	15	80926574,80928212,80929767,80931325,80932175,80938263,80938490,80940204,80946061,80948495,80950752,80951958,80954373,80956926,80960383,	80927768,80928404,80930057,80931616,80932344,80938392,80938613,80940471,80946174,80948595,80950892,80952032,80954527,80957052,80960767,
Axl	NM_001013147	1	-	80964750	80994300	80964750	80994300	19	80964750,80966760,80967458,80969284,80969952,80970424,80972783,80973180,80976951,80977387,80980424,80981179,80981610,80985156,80985410,80991625,80992711,80993124,80994236,	80965102,80966897,80967618,80969394,80970074,80970517,80972861,80973276,80977043,80977520,80980575,80981319,80981821,80985272,80985491,80991802,80992812,80993350,80994300,
Axl	NM_031794	1	-	80964750	80994300	80964750	80994300	20	80964750,80966760,80967458,80969284,80969952,80970424,80972783,80973180,80976951,80977387,80980187,80980424,80981179,80981610,80985156,80985410,80991625,80992711,80993124,80994236,	80965102,80966897,80967618,80969394,80970074,80970517,80972861,80973276,80977043,80977520,80980214,80980575,80981319,80981821,80985272,80985491,80991802,80992812,80993350,80994300,
Cyp2s1	NM_001107495	1	-	81008463	81023486	81009537	81023428	9	81008463,81009885,81012044,81015265,81016663,81016922,81018925,81022088,81023254,	81009734,81010027,81012232,81015407,81016843,81017083,81019075,81022254,81023486,
Cyp2b3	NM_173294	1	+	81185063	81185499	81185063	81185251	1	81185063,	81185499,
Cyp2b1	NM_001134844	1	+	81266827	81290471	81266844	81290085	9	81266827,81279774,81280089,81282814,81283659,81284277,81285847,81286203,81289903,	81267015,81279937,81280239,81282975,81283836,81284419,81286035,81286345,81290471,
Cyp2b2	NM_001198676	1	+	81345424	81359415	81345424	81359030	9	81345424,81348677,81348993,81351682,81352547,81353162,81354718,81355078,81358848,	81345595,81348840,81349143,81351843,81352748,81353304,81354906,81355220,81359415,
Cyp2b3	NM_173294	1	+	81408435	81790941	81408455	81790941	9	81408435,81436535,81436839,81438284,81452644,81453271,81458766,81459121,81790818,	81408626,81436698,81436989,81438445,81452821,81453413,81458954,81459263,81790941,
Cyp2b21	NM_198733	1	-	81658153	81687123	81658528	81687115	9	81658153,81668495,81668809,81670159,81670769,81679616,81680542,81680834,81686944,	81658719,81668637,81668997,81670301,81670946,81679777,81680692,81680997,81687123,
Cyp2b12	NM_017156	1	+	81780087	81853242	81780126	81791000	11	81780087,81781977,81782282,81782628,81783534,81784442,81786634,81786974,81790818,81853021,81853198,	81780300,81782140,81782432,81782789,81783711,81784584,81786822,81787116,81791768,81853179,81853242,
Cyp2b15	NM_001135668	1	+	81839929	81879265	81839929	81879265	9	81839929,81841714,81842019,81844018,81872036,81872961,81875021,81875379,81879074,	81840103,81841877,81842169,81844179,81872213,81873103,81875209,81875521,81879265,
Cyp2g1	NM_012787	1	+	81918199	81929261	81918199	81929261	9	81918199,81918975,81920715,81923372,81923905,81925954,81927422,81927729,81929079,	81918379,81919138,81920865,81923533,81924082,81926096,81927610,81927871,81929261,
Cyp2a3	NM_012542	1	+	81944895	81953007	81944895	81952812	8	81944895,81945341,81946185,81948376,81949956,81950548,81951305,81952630,	81945075,81945504,81946337,81948556,81950098,81950736,81951447,81953007,
Cyp2a1	NM_012692	1	+	82006827	82020279	82006846	82020093	9	82006827,82007322,82009920,82010287,82011669,82015046,82015626,82016328,82019911,	82007023,82007485,82010070,82010448,82011846,82015185,82015814,82016470,82020279,
Cyp2a2	NM_012693	1	+	82039228	82064293	82039237	82063522	9	82039228,82039879,82045117,82045484,82046869,82060942,82061496,82062199,82063340,	82039414,82040042,82045267,82045645,82047046,82061081,82061684,82062341,82064293,
Sdccag1	NM_001170586	1	-	82118850	82122478	82119304	82122428	2	82118850,82119276,	82119265,82122478,
Cyp2f4	NM_019303	1	+	82191740	82204629	82191752	82204368	8	82191740,82192011,82194366,82198680,82199301,82201394,82203035,82204186,	82191923,82192174,82194516,82198841,82199386,82201584,82203177,82204629,
Cyp2t1	NM_134369	1	+	82229580	82233249	82229588	82233144	9	82229580,82230043,82230523,82230919,82231820,82232071,82232319,82232728,82232962,	82229777,82230206,82230673,82231080,82231997,82232213,82232507,82232870,82233249,
Egln2	NM_001004083	1	-	82233238	82240355	82233708	82240124	5	82233238,82234058,82234321,82234817,82239257,	82233764,82234126,82234458,82234937,82240355,
Rab4b	NM_017355	1	-	82242919	82254443	82246770	82254368	8	82242919,82246755,82246987,82248552,82248796,82251555,82251900,82254352,	82243306,82246886,82247083,82248707,82248859,82251670,82251981,82254443,
Mia	NM_030852	1	-	82255457	82257125	82255597	82257113	4	82255457,82256096,82256770,82256989,	82255621,82256207,82256904,82257125,
Snrpa	NM_001008303	1	-	82265659	82274283	82265874	82273762	7	82265659,82267504,82267967,82270112,82271286,82273689,82274220,	82266034,82267593,82268141,82270289,82271459,82273784,82274283,
Itpkc	NM_178094	1	-	82284845	82306422	82285993	82306314	7	82284845,82290644,82291258,82292774,82295200,82297099,82305177,	82286197,82290716,82291360,82292979,82295414,82297202,82306422,
Adck4	NM_001012065	1	+	82310540	82332822	82310903	82332389	15	82310540,82310900,82311140,82311385,82314287,82316489,82316737,82318909,82319138,82320845,82326603,82326835,82328400,82331533,82332086,	82310613,82311008,82311260,82311452,82314365,82316597,82316823,82319047,82319223,82320939,82326745,82326943,82328466,82331620,82332822,
Numbl	NM_001033888	1	+	82333803	82356657	82333803	82356657	10	82333803,82337040,82339795,82341740,82341910,82343851,82349204,82351516,82354328,82355971,	82333827,82337125,82339935,82341815,82341985,82343992,82349394,82351819,82354451,82356657,
Ltbp4	NM_001170336	1	-	82385952	82418177	82386213	82418177	33	82385952,82386852,82387390,82388599,82389594,82389921,82390865,82391212,82395130,82399912,82400127,82402270,82402544,82403059,82403388,82404414,82404621,82405247,82405896,82406714,82406933,82407514,82407787,82408344,82409039,82409273,82409702,82409886,82410436,82415314,82415847,82416111,82418034,	82386368,82387005,82387771,82388752,82389741,82390050,82390937,82391479,82395277,82400038,82400259,82402402,82402667,82403185,82403517,82404534,82404747,82405490,82406022,82406840,82407065,82407658,82407937,82408509,82409162,82409348,82409805,82410134,82410628,82415424,82415986,82416170,82418177,
Blvrb	NM_001106236	1	+	82528942	82546606	82529085	82546486	5	82528942,82541436,82541743,82543286,82546328,	82529164,82541601,82541833,82543415,82546606,
Sertad3	NM_001017513	1	+	82553825	82557545	82556303	82556897	2	82553825,82556300,	82553895,82557545,
Sertad1	NM_001007735	1	+	82565981	82569249	82568195	82568906	2	82565981,82568192,	82566093,82569249,
Prx	NM_023976	1	+	82577849	82598184	82583148	82597982	7	82577849,82582695,82582823,82583049,82586515,82593435,82594211,	82577879,82582739,82582922,82583175,82586672,82593632,82598184,
Hipk4	NM_001024776	1	+	82601689	82612047	82601928	82611751	4	82601689,82608797,82609700,82611571,	82602393,82609154,82610549,82612047,
Pld3	NM_001012167	1	-	82612832	82624575	82613132	82623934	12	82612832,82613414,82614338,82616347,82618296,82620537,82620742,82622900,82623496,82623726,82623907,82624553,	82613320,82613514,82614504,82616487,82618497,82620665,82620857,82623084,82623639,82623801,82623993,82624575,
RGD1307554	NM_001109664	1	+	82635297	82660248	82638004	82658972	10	82635297,82637927,82640593,82643456,82643635,82645685,82650311,82652641,82656962,82658471,	82635379,82638049,82640645,82643544,82643750,82645767,82650449,82652791,82657033,82660248,
Akt2	NM_017093	1	+	82686232	82726544	82692935	82726287	14	82686232,82692850,82703188,82705766,82717433,82717947,82720826,82721633,82722694,82724158,82724394,82725039,82725213,82726207,	82686428,82692981,82703317,82705878,82717587,82718079,82720892,82721702,82722817,82724287,82724609,82725127,82725316,82726544,
Ttc9b	NM_001108478	1	+	82748074	82750257	82748079	82750161	3	82748074,82749074,82750045,	82748500,82749257,82750257,
Map3k10	NM_001191621	1	-	82750423	82768725	82750706	82768390	10	82750423,82751880,82752885,82753092,82755581,82757317,82758524,82759062,82763015,82767708,	82751034,82752562,82752998,82753246,82755698,82757564,82758700,82759211,82763196,82768725,
Psmc4	NM_057122	1	-	83151147	83159464	83151236	83159452	11	83151147,83151513,83151752,83152062,83152225,83156265,83156449,83156642,83158211,83158510,83159416,	83151350,83151569,83151921,83152139,83152393,83156359,83156559,83156789,83158398,83158609,83159464,
Fcgbp	NM_001164657	1	+	83177410	83215268	83177707	83215121	20	83177410,83177705,83181210,83185221,83186419,83189902,83192082,83195364,83196049,83197257,83200820,83202534,83203436,83204492,83205878,83206786,83208985,83211949,83214734,83215111,	83177473,83177762,83181560,83185792,83187024,83190470,83192675,83195947,83196249,83197399,83201158,83203108,83204053,83205036,83206450,83207360,83209185,83212333,83215006,83215268,
Fcgbpl1	NM_001164656	1	+	83226921	83264936	83226928	83264790	19	83226921,83230524,83236404,83238877,83241292,83243718,83246423,83247092,83250625,83252681,83253235,83254131,83255050,83256643,83257569,83259433,83262689,83264403,83264780,	83226983,83230874,83236975,83239482,83241854,83244311,83247009,83247292,83250767,83253019,83253809,83254748,83255594,83257212,83258143,83259633,83263073,83264675,83264936,
Fbl	NM_001025643	1	+	83271966	83281069	83272061	83280967	8	83271966,83276191,83276473,83277502,83278927,83280009,83280695,83280942,	83272071,83276374,83276676,83277673,83279060,83280122,83280841,83281069,
Dyrk1b	NM_001107496	1	+	83281283	83288783	83282894	83288425	11	83281283,83282793,83283638,83283854,83284337,83285714,83286560,83286788,83287323,83287859,83288053,	83281441,83282957,83283758,83284043,83284485,83286001,83286707,83286929,83287519,83287966,83288783,
Selv	NM_001166396	1	-	83362965	83370225	83367092	83370173	6	83362965,83367032,83367248,83367421,83367592,83369424,	83363076,83367170,83367323,83367475,83367617,83370225,
Dll3	NM_053666	1	-	83373481	83381219	83373673	83381209	9	83373481,83373796,83374025,83375890,83377478,83377828,83379710,83380732,83381146,	83373679,83373879,83374607,83376113,83377696,83378083,83379768,83381014,83381219,
Rps16	NM_001169146	1	+	83460646	83463592	83460718	83463286	5	83460646,83460905,83462813,83462999,83463140,	83460766,83461007,83462910,83463047,83463592,
Plekhg2	NM_001134972	1	-	83469391	83482599	83469635	83481251	19	83469391,83471628,83472647,83473958,83474130,83474245,83474386,83474579,83474956,83475129,83477502,83477846,83478157,83478549,83478694,83480109,83480288,83481142,83481889,	83471104,83472529,83472824,83473975,83474166,83474293,83474488,83474613,83475043,83475222,83477703,83477984,83478308,83478596,83478761,83480210,83480545,83481273,83482599,
Zfp36	NM_133290	1	-	83486642	83489123	83487432	83489083	2	83486642,83489041,	83488371,83489123,
Med29	NM_001106237	1	-	83495519	83500924	83496162	83500870	4	83495519,83499528,83499815,83500657,	83496405,83499613,83499874,83500924,
Paf1	NM_001024898	1	+	83501212	83506791	83501417	83506657	14	83501212,83501818,83502714,83503079,83503290,83503432,83503607,83503787,83503937,83504370,83504588,83505866,83506066,83506232,	83501464,83501848,83502807,83503201,83503357,83503534,83503713,83503856,83504041,83504487,83504717,83505972,83506157,83506791,
Samd4b	NM_001107498	1	-	83506970	83531789	83508997	83531582	12	83506970,83509232,83511620,83511866,83513201,83513692,83514229,83515104,83515341,83515794,83521506,83531386,	83509026,83509316,83511744,83512065,83513320,83513778,83514548,83515191,83515451,83516034,83521977,83531789,
Gmfg	NM_181091	1	+	83552031	83557015	83552031	83556916	6	83552031,83552249,83553565,83555168,83556384,83556844,	83552128,83552299,83553615,83555251,83556458,83557015,
Lrfn1	NM_001108910	1	+	83567055	83574879	83571279	83574866	4	83567055,83570528,83571245,83574754,	83567094,83570583,83572685,83574879,
Lrfn1	NM_001127694	1	+	83571279	83580643	83571279	83580437	2	83571279,83579542,	83572685,83580643,
Sycn	NM_139086	1	+	83651276	83651687	83651276	83651687	1	83651276,	83651687,
Nccrp1	NM_001134506	1	-	83654276	83657968	83654799	83657852	7	83654276,83655068,83655860,83656902,83657036,83657466,83657915,	83654940,83655207,83655956,83656954,83657099,83657860,83657968,
Pak4	NM_001106238	1	-	83670785	83710070	83671617	83680231	10	83670785,83672104,83672733,83674162,83674572,83675770,83676381,83680027,83681961,83709961,	83671773,83672239,83672859,83674289,83674706,83676211,83676840,83680292,83682034,83710070,
RGD1563982	NM_001110491	1	+	83799994	83807135	83800439	83806305	4	83799994,83800413,83804483,83806161,	83800104,83800794,83804620,83807135,
Fbxo17	NM_001013064	1	+	83828306	83843719	83838698	83843257	7	83828306,83830538,83838621,83839656,83841083,83841903,83843113,	83828410,83830653,83839047,83839768,83841179,83842039,83843719,
Mrps12	NM_001106239	1	-	83845160	83848056	83845407	83847783	3	83845160,83847734,83848023,	83845778,83847802,83848056,
Sars2	NM_001106240	1	+	83848249	83859874	83848269	83859592	16	83848249,83850399,83852599,83853362,83853582,83854077,83854417,83855509,83855755,83856085,83856213,83856389,83858592,83858775,83858956,83859448,	83848536,83850495,83852629,83853503,83853637,83854141,83854523,83855557,83855864,83856131,83856301,83856499,83858686,83858868,83859022,83859874,
Nfkbib	NM_030867	1	-	83865439	83873010	83865499	83872751	6	83865439,83866161,83866511,83867742,83868159,83872572,	83865601,83866431,83866600,83868076,83868265,83873010,
Sirt2	NM_001008368	1	+	83873577	83896121	83878366	83895596	15	83873577,83878318,83878610,83883986,83884128,83884321,83885905,83890663,83892975,83893251,83893391,83893549,83895117,83895296,83895446,	83873995,83878367,83878724,83884028,83884235,83884378,83885974,83890793,83893035,83893307,83893468,83893601,83895188,83895363,83896121,
Rinl	NM_001106241	1	+	83896410	83907473	83898100	83906286	12	83896410,83898030,83898317,83901334,83903469,83903627,83904254,83904487,83905281,83905731,83905992,83906241,	83896447,83898153,83898477,83901437,83903542,83903692,83904401,83904964,83905569,83905863,83906156,83907473,
Hnrnpl	NM_032619	1	+	83919014	83929698	83919014	83929385	13	83919014,83921108,83921698,83922049,83922786,83922967,83926159,83926342,83927558,83927962,83928700,83928872,83929326,	83919272,83921227,83921936,83922135,83922883,83923040,83926231,83926623,83927680,83928164,83928758,83928968,83929698,
Hnrnpl	NM_001134760	1	+	83919014	83929698	83919014	83929385	12	83919014,83921108,83921698,83922049,83922786,83922967,83926159,83927558,83927962,83928700,83928872,83929326,	83919272,83921227,83921936,83922135,83922883,83923040,83926623,83927680,83928164,83928758,83928968,83929698,
Ech1	NM_022594	1	+	83932719	83938918	83932729	83938815	10	83932719,83933301,83933610,83936486,83936693,83936933,83937942,83938104,83938411,83938710,	83932781,83933506,83933699,83936611,83936742,83936998,83938013,83938176,83938562,83938918,
Lgals4	NM_012975	1	+	83942898	83950613	83942908	83950546	10	83942898,83943174,83944531,83946878,83949092,83949224,83949391,83949683,83950161,83950399,	83942953,83943263,83944736,83947019,83949119,83949263,83949421,83949772,83950324,83950613,
Lgals7	NM_022582	1	+	83968262	83970018	83968267	83969923	4	83968262,83968607,83969264,83969809,	83968273,83968696,83969466,83970018,
Capn12	NM_001110808	1	+	83988999	84001059	83989103	84000391	21	83988999,83989799,83990013,83990352,83992955,83993576,83993726,83993891,83994941,83995188,83995772,83995966,83996427,83996549,83997182,83997555,83997723,83998273,84000021,84000223,84000364,	83989340,83989869,83990132,83990486,83993124,83993651,83993812,83993966,83995105,83995421,83995784,83996175,83996470,83996609,83997240,83997626,83997786,83998352,84000138,84000282,84001059,
Actn4	NM_031675	1	-	84000722	84073767	84001756	84073659	21	84000722,84002026,84002986,84003657,84004377,84005290,84005515,84005791,84006070,84009387,84012281,84012987,84014719,84019107,84019881,84020990,84022400,84023308,84025707,84025991,84073497,	84001915,84002185,84003067,84003804,84004557,84005425,84005698,84005932,84006179,84009538,84012429,84013218,84014812,84019193,84019963,84021069,84022488,84023395,84025827,84026106,84073767,
Eif3k	NM_001106242	1	-	84083645	84088799	84083678	84088675	5	84083645,84085038,84086467,84086900,84088654,	84083710,84085164,84086545,84086967,84088799,
Map4k1	NM_001106243	1	+	84094588	84116015	84094693	84115905	32	84094588,84094952,84095128,84095852,84098774,84098921,84099109,84099241,84100036,84100544,84100684,84101622,84102064,84103518,84103694,84103827,84105552,84106349,84106589,84107800,84108561,84111174,84111334,84112569,84112764,84112962,84113702,84114349,84114491,84114666,84115083,84115835,	84094792,84095010,84095219,84095917,84098830,84098969,84099152,84099314,84100168,84100607,84100766,84101736,84102143,84103577,84103738,84103872,84105595,84106512,84106672,84107824,84108646,84111251,84111395,84112678,84112823,84113066,84113877,84114412,84114581,84114737,84115139,84116015,
Rasgrp4	NM_130824	1	+	84265740	84284684	84265740	84284568	17	84265740,84268409,84269467,84269697,84270665,84270914,84273782,84275565,84276475,84278819,84278991,84279221,84279436,84281767,84281890,84282143,84284511,	84265757,84268594,84269573,84269760,84270797,84271068,84273956,84275682,84276751,84278900,84279096,84279340,84279596,84281804,84282025,84282256,84284684,
RGD1303117	NR_037147	1	-	84285592	84289138	84289138	84289138	7	84285592,84286280,84287378,84287575,84288098,84288616,84289070,	84285944,84286448,84287495,84287653,84288304,84288972,84289138,
RGD1303117	NM_001198584	1	-	84285592	84289138	84285800	84289111	8	84285592,84286280,84287378,84287575,84288098,84288616,84288826,84289070,	84285944,84286448,84287495,84287653,84288304,84288751,84288972,84289138,
Spred3	NM_001173344	1	-	84295416	84304220	84295516	84303809	5	84295416,84296865,84300558,84300725,84303605,	84296185,84297006,84300635,84300894,84304220,
Ggn	NM_001013065	1	+	84304981	84308086	84305360	84308030	2	84304981,84307912,	84307219,84308086,
Psmd8	NM_001100831	1	-	84308347	84315180	84308774	84315149	7	84308347,84309545,84310797,84311657,84313323,84313546,84314780,	84308912,84309657,84310898,84311823,84313426,84313619,84315180,
Catsperg1	NM_001170340	1	-	84322699	84353333	84323049	84348419	29	84322699,84323396,84323602,84325040,84325360,84325558,84325800,84329484,84329623,84329876,84330092,84330383,84331174,84335068,84335270,84335666,84336913,84337134,84338223,84338450,84340176,84341339,84342334,84343708,84343933,84344177,84347993,84348146,84353315,	84323298,84323496,84323695,84325130,84325456,84325622,84325957,84329541,84329704,84329995,84330291,84330446,84331388,84335178,84335429,84335778,84337043,84337185,84338331,84338510,84340314,84341511,84342490,84343781,84344060,84344322,84348047,84348430,84353333,
Kcnk6	NM_053806	1	-	84359737	84367910	84360677	84367910	3	84359737,84361124,84367588,	84360901,84361520,84367910,
Yif1b	NM_198734	1	+	84373709	84383874	84373750	84383668	8	84373709,84380476,84380794,84380995,84381183,84381837,84382066,84383512,	84373805,84380709,84380899,84381074,84381241,84381993,84382160,84383874,
Yif1b	NM_001014810	1	+	84373884	84383874	84373939	84383668	8	84373884,84380476,84380794,84380995,84381183,84381837,84382066,84383512,	84373970,84380709,84380899,84381074,84381241,84381993,84382160,84383874,
Spint2	NM_001082549	1	-	84393846	84416299	84394151	84416014	7	84393846,84395538,84395781,84396563,84397553,84400847,84415908,	84394318,84395577,84395943,84396617,84397607,84401018,84416299,
Spint2	NM_199087	1	-	84393846	84416299	84394151	84416014	6	84393846,84395538,84395781,84396563,84397553,84415908,	84394318,84395577,84395943,84396617,84397607,84416299,
Ppp1r14a	NM_130403	1	+	84421637	84427235	84421651	84427163	4	84421637,84423827,84424360,84427034,	84421852,84423908,84424393,84427235,
Dpf1	NM_001105729	1	+	84444070	84453656	84444145	84452546	12	84444070,84445513,84445747,84447362,84447706,84449042,84449273,84450283,84450427,84451619,84452244,84452475,	84444174,84445674,84445855,84447490,84447796,84449121,84449405,84450334,84450547,84451732,84452326,84453656,
Sipa1l3	NM_001013066	1	-	84456418	84493577	84458134	84493419	10	84456418,84459789,84461351,84464731,84467016,84467943,84478892,84487561,84490061,84493349,	84458278,84459871,84461487,84464875,84467260,84468109,84479114,84487989,84490180,84493577,
Zfp84	NM_001107500	1	+	84777390	84792946	84781119	84788843	5	84777390,84781079,84786635,84787198,84787410,	84777464,84781152,84786762,84787285,84792946,
LOC499124	NM_001100991	1	-	85064033	85081044	85065434	85075306	5	85064033,85070518,85075291,85080183,85080860,	85066798,85070645,85075382,85080324,85081044,
Zfp566	NM_001134726	1	-	85114490	85127961	85114805	85124741	4	85114490,85119662,85124732,85127788,	85115830,85119789,85124792,85127961,
Zfp260	NM_017364	1	+	85141166	85144447	85141523	85142747	1	85141166,	85144447,
Zfp382	NM_144749	1	+	85175212	85184572	85178844	85184572	4	85175212,85178843,85179643,85183173,	85175903,85178998,85179736,85184572,
Clip3	NM_001107501	1	+	85238778	85253538	85239276	85253251	14	85238778,85239220,85243314,85243539,85243828,85244396,85245262,85248857,85249147,85250499,85250744,85251047,85251916,85253196,	85238914,85239442,85243454,85243633,85243990,85244515,85245499,85248993,85249276,85250643,85250868,85251112,85251989,85253538,
Alkbh6	NM_001127450	1	+	85255189	85260560	85255974	85260431	7	85255189,85255949,85256546,85258077,85258471,85258837,85260167,	85255250,85256028,85256615,85258138,85258623,85258954,85260560,
RGD1304580	NM_001009283	1	+	85261147	85265361	85261220	85265316	7	85261147,85261500,85262868,85263138,85264282,85264987,85265138,	85261348,85261639,85263063,85263387,85264357,85265046,85265361,
RGD1562079	NM_001177687	1	-	85267792	85268742	85268359	85268716	1	85267792,	85268742,
Lrfn3	NM_001107502	1	-	85308916	85314395	85309067	85314379	2	85308916,85312964,	85309533,85314395,
Tyrobp	NM_212525	1	+	85365370	85369221	85365379	85369050	5	85365370,85365887,85366050,85366760,85368984,	85365440,85365914,85366197,85366804,85369221,
Hcst	NM_001005900	1	-	85369348	85371383	85369461	85371312	4	85369348,85369720,85370211,85371269,	85369502,85369852,85370235,85371383,
Aplp1	NM_001100802	1	-	85390224	85399328	85390512	85399328	16	85390224,85390695,85390961,85391188,85391401,85392062,85393419,85394988,85395197,85396142,85396745,85397254,85397560,85397870,85398157,85399182,	85390611,85390839,85391024,85391259,85391425,85392140,85393519,85395117,85395356,85396217,85396876,85397445,85397694,85397983,85398290,85399328,
Nphs1	NM_022628	1	+	85414491	85444233	85414894	85442503	30	85414491,85415074,85415364,85415681,85416278,85416728,85417388,85417591,85417926,85418279,85418526,85420495,85420787,85421039,85422295,85422514,85422994,85426638,85426895,85427139,85430102,85430296,85434150,85438053,85438310,85438409,85438686,85439167,85442371,85442625,	85414994,85415290,85415487,85415810,85416360,85416832,85417516,85417763,85418084,85418424,85418651,85420682,85420917,85421212,85422436,85422655,85423116,85426810,85427052,85427291,85430214,85430478,85434207,85438173,85438335,85438482,85438780,85439274,85442536,85444233,
Wdr62	NM_001191623	1	+	85448847	85482510	85448847	85482426	32	85448847,85450028,85451610,85452233,85453177,85453652,85455957,85458329,85460336,85462081,85463915,85465995,85467882,85468031,85469560,85470283,85470472,85471045,85471919,85474586,85477353,85477957,85478560,85478990,85479399,85479674,85480113,85480350,85480558,85480733,85481912,85482162,	85448940,85450091,85451668,85452404,85453315,85453835,85456118,85458519,85460474,85462260,85464007,85466121,85467950,85468153,85469636,85470395,85470536,85471168,85472053,85474639,85477572,85478023,85478688,85479091,85479504,85479806,85480228,85480480,85480610,85481396,85482070,85482510,
Polr2i	NM_001106244	1	-	85489088	85490526	85489131	85490148	6	85489088,85489373,85489511,85489669,85489957,85490089,	85489194,85489425,85489586,85489743,85490012,85490526,
Tbcb	NM_001040180	1	+	85490552	85496402	85490791	85496292	6	85490552,85491214,85494231,85494730,85495972,85496177,	85490905,85491358,85494328,85494922,85496045,85496402,
Capns1	NM_017118	1	+	85519567	85525920	85520519	85525920	9	85519567,85520504,85521712,85522010,85522231,85522393,85525423,85525604,85525800,	85519605,85520734,85521746,85522100,85522289,85522458,85525492,85525683,85525920,
Prodh2	NM_001038588	1	+	85546013	85559530	85546023	85559475	10	85546013,85546271,85546559,85546786,85551970,85552127,85552367,85555692,85557225,85559302,	85546197,85546468,85546698,85546873,85552051,85552283,85552534,85555803,85557311,85559530,
RGD1565712	NM_001127579	1	-	85585510	85597999	85586935	85595904	11	85585510,85587227,85587397,85588397,85590510,85590747,85592702,85592883,85595360,85595845,85597943,	85587077,85587309,85588313,85588576,85590665,85590830,85592806,85593011,85595528,85595936,85597999,
Hspb6	NM_138887	1	+	85599074	85601214	85599079	85600398	3	85599074,85600023,85600230,	85599277,85600146,85601214,
Lin37	NM_001106245	1	-	85601214	85605147	85601298	85604974	9	85601214,85601457,85601619,85602454,85602703,85602868,85603209,85603466,85604940,	85601380,85601531,85601760,85602621,85602789,85602898,85603260,85603542,85605147,
Psenen	NM_001008764	1	-	85607051	85608248	85607170	85608026	4	85607051,85607499,85607965,85608223,	85607310,85607604,85608110,85608248,
U2af1l4	NM_001008775	1	+	85608371	85610419	85608497	85610419	9	85608371,85608496,85608673,85609063,85609217,85609343,85609614,85609927,85610334,	85608410,85608541,85608761,85609130,85609267,85609442,85609748,85610023,85610419,
Igflr1	NM_001134610	1	+	85611298	85613177	85611372	85613127	4	85611298,85611943,85612366,85612801,	85611601,85612128,85612721,85613177,
Mir3569	NR_037357	1	+	85634968	85635044	85635044	85635044	1	85634968,	85635044,
Zbtb32	NM_001109517	1	-	85635283	85637589	85635550	85637552	5	85635283,85635978,85636246,85636407,85636686,	85635828,85636143,85636315,85636481,85637589,
Upk1a	NM_001108911	1	-	85654293	85662252	85654804	85662183	6	85654293,85654976,85656224,85659371,85659661,85662051,	85654849,85655060,85656404,85659479,85659736,85662252,
LOC688869	NM_001145273	1	-	85669890	85677195	85670056	85677180	3	85669890,85676055,85677074,	85670110,85676156,85677195,
Rbm42	NM_001014159	1	-	85692753	85702684	85692885	85702589	10	85692753,85693079,85697224,85697569,85698406,85698658,85700227,85700398,85702096,85702449,	85692998,85693274,85697342,85697902,85698582,85698724,85700302,85700483,85702232,85702684,
LOC688924	NM_001109519	1	+	85742960	85744546	85743764	85744413	4	85742960,85743539,85743754,85744257,	85742992,85743591,85743956,85744546,
Atp4a	NM_012509	1	+	85756387	85769192	85756387	85769192	22	85756387,85756493,85756751,85757144,85758809,85759142,85759560,85760455,85760972,85761158,85761609,85762609,85763621,85763841,85764085,85764353,85766603,85767017,85768275,85768718,85768913,85769163,	85756399,85756634,85756811,85757348,85758923,85759395,85759829,85760654,85761082,85761293,85761802,85762785,85763758,85763992,85764254,85764508,85766727,85767163,85768409,85768820,85769005,85769192,
Tmem147	NM_001038494	1	-	85771684	85773503	85771758	85773396	7	85771684,85771967,85772180,85772407,85772630,85773177,85773319,	85771882,85772089,85772265,85772544,85772690,85773247,85773503,
Gapdhs	NM_023964	1	-	85773750	85788290	85773868	85788287	11	85773750,85774039,85775657,85775950,85776385,85776820,85777022,85780176,85780485,85781281,85788184,	85773941,85774137,85775820,85776102,85776467,85776939,85777113,85780283,85780582,85781495,85788290,
Sbsn	NM_001198591	1	+	85796214	85800682	85796235	85800538	4	85796214,85799411,85799603,85800514,	85796373,85799483,85799648,85800682,
Sbsn	NM_001198590	1	+	85796214	85800682	85796235	85800538	4	85796214,85799411,85799603,85800514,	85798122,85799483,85799648,85800682,
Sbsn	NM_001044231	1	+	85796214	85800682	85796235	85800538	4	85796214,85799411,85799603,85800514,	85796589,85799483,85799648,85800682,
Dmkn	NM_001173357	1	+	85811446	85828794	85811562	85827563	20	85811446,85812179,85812447,85812711,85812920,85813996,85814957,85815160,85817532,85819179,85819383,85819841,85823182,85823788,85825426,85825581,85825904,85827358,85827515,85828476,	85811937,85812356,85812504,85812762,85813097,85814041,85815017,85815211,85817580,85819251,85819431,85819889,85823239,85823833,85825474,85825632,85825973,85827382,85827563,85828794,
Ffar2	NM_001005877	1	-	85878451	85879444	85878451	85879444	1	85878451,	85879444,
Ffar3	NM_001108912	1	-	85911238	85912579	85911328	85912288	2	85911238,85912527,	85912299,85912579,
Ffar1	NM_153304	1	-	85917623	85918528	85917623	85918526	1	85917623,	85918528,
Cd22	NM_001107503	1	-	85923706	85938567	85924353	85935805	15	85923706,85925273,85925698,85926637,85926814,85928096,85928441,85928925,85930791,85931181,85933854,85935159,85935768,85937574,85938239,	85924485,85925358,85925817,85926713,85926911,85928360,85928705,85929183,85931055,85931451,85934154,85935552,85935826,85937714,85938567,
Mag	NM_017190	1	-	85954510	85970832	85954942	85968174	12	85954510,85956038,85956441,85957045,85963196,85964599,85965203,85967620,85968128,85968820,85970289,85970813,	85955107,85956138,85956538,85957333,85963457,85964857,85965500,85967989,85968201,85968883,85970342,85970832,
Hamp	NM_053469	1	-	85978119	85980059	85978207	85980042	3	85978119,85978395,85979955,	85978312,85978458,85980059,
Usf2	NM_031139	1	-	85981896	85993346	85982511	85992583	11	85981896,85982681,85982894,85990596,85990986,85991170,85991625,85991974,85992207,85992521,85992916,	85982601,85982810,85982989,85990655,85991074,85991321,85991826,85992093,85992254,85992599,85993346,
Lsr	NM_032616	1	-	85993857	86009382	85993947	86009166	10	85993857,85994070,85994861,85995081,85995261,85998247,85998961,86002020,86007885,86009072,	85993983,85994699,85994993,85995141,85995423,85998394,85999018,86002140,86008230,86009382,
Fxyd5	NM_021909	1	-	86076278	86085681	86076529	86084994	9	86076278,86078869,86079060,86080089,86081468,86082711,86083696,86084933,86085634,	86076579,86078944,86079090,86080147,86081579,86082774,86083765,86085098,86085681,
Fxyd7	NM_022008	1	-	86086023	86095045	86086407	86094958	6	86086023,86088230,86088369,86088659,86090923,86094927,	86086430,86088271,86088412,86088734,86090953,86095045,
Fxyd1	NM_031648	1	-	86095551	86098079	86095551	86098079	7	86095551,86095713,86096603,86096979,86097022,86097565,86098018,	86095573,86095763,86096640,86097012,86097054,86097598,86098079,
Lgi4	NM_199499	1	+	86103248	86113051	86103457	86112336	9	86103248,86103988,86104536,86106530,86106711,86106976,86110156,86110404,86112021,	86103627,86104060,86104608,86106602,86106783,86107146,86110321,86110910,86113051,
Fxyd3	NM_172317	1	-	86113705	86120488	86113862	86117083	8	86113705,86114013,86114468,86114587,86115367,86115473,86117043,86120471,	86113882,86114051,86114505,86114662,86115391,86115506,86117095,86120488,
Hpn	NM_017112	1	-	86145614	86161091	86145918	86160518	12	86145614,86146121,86146418,86146717,86149488,86149771,86150205,86150346,86150545,86155375,86160505,86160961,	86145957,86146286,86146561,86146813,86149679,86149937,86150246,86150469,86150677,86155470,86160572,86161091,
Scn1b	NM_017288	1	-	86162253	86172128	86162957	86171849	7	86162253,86162952,86163419,86168566,86170261,86171809,86172028,	86162866,86163024,86163561,86168807,86170428,86171973,86172128,
Gramd1a	NM_001014160	1	-	86175391	86189585	86175764	86189486	18	86175391,86178383,86178589,86179840,86180008,86180267,86181575,86181801,86183921,86184618,86185259,86185622,86186944,86188117,86188299,86188545,86189273,86189384,	86175857,86178504,86178697,86179928,86180182,86180371,86181718,86181920,86184065,86184820,86185410,86185735,86187025,86188213,86188403,86188630,86189294,86189585,
LOC292801	NM_001170400	1	-	86328778	86329929	86328778	86329929	3	86328778,86329556,86329868,	86328808,86329744,86329929,
LOC689199	NM_001170457	1	+	86401000	86402289	86401016	86402167	3	86401000,86401201,86402137,	86401077,86401389,86402289,
Abpa	NM_001100859	1	+	86546703	86547969	86546704	86547848	3	86546703,86546881,86547818,	86546765,86547069,86547969,
Uba2	NM_001100579	1	-	86605411	86633144	86606036	86633144	16	86605411,86607284,86608869,86610678,86612242,86615272,86615476,86618607,86619800,86620981,86621830,86622660,86626542,86627787,86628961,86633069,	86606218,86607421,86608975,86610775,86612398,86615385,86615570,86618771,86619900,86621103,86621898,86622782,86626643,86627852,86629035,86633144,
Pdcd2l	NM_001109544	1	-	86640487	86653181	86640626	86653150	7	86640487,86643105,86646373,86648086,86652550,86652761,86653042,	86640757,86643254,86646481,86648445,86652611,86652928,86653181,
Gpi	NM_207592	1	-	86658835	86686712	86659106	86686646	18	86658835,86659326,86659590,86660815,86662256,86662494,86664406,86664652,86665003,86672601,86674360,86675127,86676709,86676938,86683182,86685357,86685678,86686524,	86659242,86659393,86659666,86660944,86662333,86662624,86664559,86664696,86665064,86672655,86674405,86675199,86676856,86677022,86683302,86685426,86685769,86686712,
Lsm14a	NM_001127552	1	-	86795680	86840006	86796871	86839900	10	86795680,86802701,86804795,86805072,86809463,86809832,86815719,86821276,86825125,86839779,	86796910,86802933,86804967,86805255,86809529,86810009,86815842,86821406,86825289,86840006,
Kctd15	NM_001109141	1	-	87117384	87130690	87118662	87128642	6	87117384,87120141,87122979,87127785,87128576,87130429,	87118821,87120447,87123124,87127961,87128669,87130690,
Chst8	NM_001107504	1	-	87152489	87311536	87152884	87228932	4	87152489,87154377,87228802,87311214,	87153970,87154415,87229019,87311536,
Pepd	NM_001009641	1	+	87421575	87547908	87421587	87547589	13	87421575,87430324,87432900,87449469,87457817,87460729,87471134,87524728,87525972,87535412,87544048,87546899,87547454,	87421604,87430508,87433028,87449533,87457865,87460791,87471186,87524799,87526050,87535561,87544233,87547091,87547908,
Cebpg	NM_012831	1	-	87552694	87559447	87553416	87553869	2	87552694,87559288,	87553965,87559447,
Cebpa	NM_012524	1	+	87626110	87627499	87626240	87627317	1	87626110,	87627499,
Slc7a10	NM_053726	1	+	87695657	87711595	87695710	87711362	11	87695657,87705621,87707729,87708108,87708305,87709139,87709350,87709734,87710062,87710774,87711228,	87695879,87705826,87707881,87708234,87708459,87709263,87709454,87709831,87710212,87710952,87711595,
Lrp3	NM_053541	1	-	87711389	87725636	87712600	87725268	7	87711389,87713438,87713777,87715205,87716527,87723569,87725195,	87713188,87713571,87714894,87715420,87716666,87723617,87725636,
Gpatch1	NM_001106246	1	-	87793195	87833003	87793446	87833003	19	87793195,87801578,87803831,87804614,87806950,87811790,87812267,87814018,87815930,87817454,87818678,87822233,87824586,87826126,87828526,87829613,87830610,87831667,87832866,	87793477,87801727,87803929,87804722,87807164,87811954,87812404,87814146,87816109,87817751,87818883,87822313,87824734,87826369,87828585,87829711,87830771,87831753,87833003,
Rhpn2	NM_001107505	1	+	87853619	87917634	87853647	87916233	16	87853619,87876426,87883663,87886358,87893931,87894311,87895521,87900663,87901206,87904009,87906009,87908427,87909573,87910161,87915972,87916829,	87853716,87876542,87883792,87886434,87894009,87894436,87895688,87900851,87901363,87904129,87906204,87908504,87909720,87910317,87916524,87917634,
RGD1564719	NM_001109335	1	-	87917501	87923706	87918180	87923230	4	87917501,87921826,87922125,87923124,	87918447,87921979,87922265,87923706,
Cep89	NM_001127599	1	+	87924012	87966500	87924057	87958300	19	87924012,87928225,87931528,87933907,87937266,87940052,87943295,87943821,87946606,87947091,87949263,87952127,87955731,87956290,87957352,87958255,87960839,87963170,87966124,	87924096,87928332,87931688,87933934,87937372,87940082,87943517,87943964,87946657,87947175,87949367,87952243,87955912,87956458,87957494,87958422,87960929,87963340,87966500,
Slc7a9	NM_053929	1	+	87976439	87999102	87977134	87998996	14	87976439,87976645,87977109,87979517,87980455,87981149,87981660,87983000,87983540,87984610,87993045,87994023,87996748,87998931,	87976475,87976753,87977221,87979665,87980698,87981275,87981760,87983045,87983664,87984714,87993142,87994173,87996923,87999102,
Nudt19	NM_001004258	1	-	88080929	88092526	88081118	88092474	3	88080929,88087673,88091822,	88081333,88087881,88092526,
Rgs9bp	NM_001109142	1	-	88115882	88116596	88115882	88116596	1	88115882,	88116596,
Pdcd5	NM_001106247	1	-	88194318	88199647	88194470	88199520	6	88194318,88194774,88195830,88196563,88198323,88199454,	88194518,88194846,88195922,88196625,88198361,88199647,
Dpy19l3	NM_001135835	1	-	88244979	88311604	88245414	88309914	19	88244979,88247210,88248919,88256741,88260833,88261535,88262068,88263744,88264049,88266648,88269107,88273467,88274662,88277061,88278810,88281371,88306715,88309811,88311412,	88245576,88247369,88249052,88256824,88260890,88261647,88262191,88263903,88264123,88266750,88269239,88273602,88274786,88277207,88278932,88281462,88306849,88309953,88311604,
Zfp507	NM_001106248	1	-	88332567	88362934	88333682	88355555	7	88332567,88334159,88347903,88351811,88353473,88361403,88362789,	88334049,88334294,88348018,88351926,88355557,88361494,88362934,
Tshz3	NM_001107506	1	+	89163877	89236299	89231547	89234664	2	89163877,89231452,	89163911,89236299,
Uri1	NM_001107507	1	-	90430168	90490153	90431624	90489966	11	90430168,90432899,90433893,90436113,90438306,90440552,90440776,90452379,90453401,90468223,90489855,	90431807,90433137,90434033,90436465,90438475,90440610,90440868,90452515,90453480,90468258,90490153,
Ccne1	NM_001100821	1	-	90568188	90577426	90568712	90576772	12	90568188,90569193,90569448,90569666,90569917,90570617,90572445,90572695,90576254,90576558,90576749,90577280,	90568835,90569351,90569560,90569801,90570013,90570764,90572581,90572844,90576323,90576646,90576795,90577426,
Plekhf1	NM_001013148	1	-	90697259	90698729	90697873	90698713	1	90697259,	90698729,
Pop4	NM_001009642	1	-	90749091	90757426	90749446	90757268	7	90749091,90750601,90752176,90752388,90753610,90755146,90757261,	90749583,90750703,90752238,90752466,90753837,90755199,90757426,
LOC365238	NM_001108913	1	-	90869862	90873664	90869862	90870213	2	90869862,90871632,	90870292,90873664,
Vstm2b	NM_001108479	1	+	92438594	92466532	92439129	92465949	5	92438594,92439768,92441082,92442187,92465860,	92439211,92439953,92441112,92442662,92466532,
MGC114499	NM_001024907	1	+	92517499	92524037	92517670	92523963	3	92517499,92519897,92522080,	92517677,92520170,92524037,
LOC499136	NM_001047937	1	-	92614659	92616344	92614659	92616344	2	92614659,92615932,	92614949,92616344,
Vom2r37	NM_001099487	1	+	93212572	93270754	93212599	93270754	5	93212572,93213182,93215371,93216961,93269816,	93212854,93213989,93215599,93217085,93270754,
Vom2r38	NM_001099476	1	+	93311126	93374813	93311126	93374813	6	93311126,93330393,93331018,93333195,93334487,93373875,	93311335,93330685,93331825,93333423,93334611,93374813,
Siglec5	NM_001106249	1	+	93734854	93743230	93734934	93742543	9	93734854,93735033,93735549,93735996,93738793,93739144,93739724,93740116,93742351,	93734971,93735396,93735828,93736044,93739045,93739447,93739821,93740252,93743230,
Siglec10	NM_001106250	1	+	93785305	93793906	93788158	93793636	9	93785305,93785548,93785726,93787753,93788366,93788719,93789267,93789450,93793369,	93785411,93785643,93786104,93788267,93788624,93789004,93789355,93789562,93793906,
Lim2	NM_053771	1	+	93805815	93811976	93806565	93811707	5	93805815,93806559,93809447,93811302,93811645,	93805842,93806740,93809597,93811437,93811976,
Nkg7	NM_133540	1	+	93813122	93814190	93813266	93814034	4	93813122,93813499,93813729,93813975,	93813423,93813646,93813864,93814190,
Cldnd2	NM_001109143	1	+	93816748	93819433	93817608	93819310	5	93816748,93817595,93818134,93818872,93819236,	93816853,93817777,93818275,93818992,93819433,
Etfb	NM_001004220	1	+	93820123	93834288	93820153	93834245	6	93820123,93828177,93828725,93830432,93832969,93834074,	93820210,93828336,93828884,93830495,93833128,93834288,
Zfp819	NM_001014017	1	+	94009047	94019562	94012901	94019281	5	94009047,94012777,94014058,94014448,94017728,	94009137,94012973,94014185,94014541,94019562,
Ctu1	NM_001106251	1	+	94083640	94089433	94086556	94088431	3	94083640,94086520,94087790,	94083698,94087064,94089433,
Klk13	NM_001170405	1	+	94133588	94145208	94134853	94145183	6	94133588,94134814,94142015,94142309,94144554,94145000,	94133731,94134905,94142205,94142578,94144691,94145208,
Klk12	NM_001107508	1	+	94198529	94203133	94199768	94202947	4	94198529,94199764,94200916,94202791,	94198688,94200021,94201050,94203133,
Klk11	NM_001106252	1	+	94204124	94208665	94204251	94208372	6	94204124,94205931,94206332,94206953,94207761,94208219,	94204303,94206006,94206489,94207219,94207898,94208665,
Klk10	NM_001004100	1	+	94210923	94214301	94210923	94214301	5	94210923,94211985,94212730,94213644,94214145,	94211014,94212169,94213005,94213778,94214301,
Klk9	NM_001106253	1	+	94221720	94226013	94221759	94225797	5	94221720,94221941,94223988,94225178,94225623,	94221802,94222098,94224254,94225315,94226013,
Klk8	NM_001107509	1	+	94227184	94234028	94227661	94233986	5	94227184,94228239,94228597,94232287,94233830,	94227731,94228399,94228860,94232421,94234028,
Klk7	NM_001106254	1	+	94243420	94246711	94243538	94245883	3	94243420,94243802,94245727,	94243668,94243939,94246711,
Klk6	NM_019175	1	+	94254349	94261500	94255719	94261358	7	94254349,94255156,94255719,94256424,94258172,94258847,94261205,	94254387,94255302,94255780,94256581,94258420,94258984,94261500,
Klk4	NM_001004101	1	+	94321662	94327488	94321662	94327488	5	94321662,94323783,94324193,94324531,94327335,	94321726,94323949,94324444,94324668,94327488,
Klk1c12	NM_001005382	1	-	94355757	94359795	94355757	94359795	5	94355757,94356275,94356508,94357711,94359749,	94355913,94356412,94356795,94357865,94359795,
Klk1c10	NM_001135173	1	-	94380645	94384705	94380685	94384705	5	94380645,94381205,94381438,94382575,94384659,	94380841,94381342,94381725,94382729,94384705,
Klk1c6	NM_001003977	1	-	94447034	94455169	94447034	94455169	5	94447034,94447551,94447784,94448918,94455123,	94447190,94447688,94448067,94449070,94455169,
Klk1c2	NM_012677	1	-	94471692	94475839	94471735	94475804	5	94471692,94472248,94472481,94473640,94475758,	94471891,94472385,94472768,94473794,94475839,
Klk1c8	NM_001013067	1	+	94527343	94531135	94527343	94531135	5	94527343,94528992,94530104,94530479,94530979,	94527389,94529152,94530391,94530616,94531135,
Klk1c9	NM_175759	1	+	94579470	94583357	94579506	94583314	5	94579470,94581260,94582274,94582657,94583158,	94579552,94581414,94582561,94582794,94583357,
Klk1c7	NM_012593	1	+	94624827	94628822	94624827	94628822	5	94624827,94626718,94627786,94628169,94628666,	94624873,94626878,94628073,94628306,94628822,
Klk1	NM_031523	1	+	94692855	94697059	94692885	94697014	5	94692855,94694901,94695974,94696357,94696858,	94692943,94695061,94696261,94696494,94697059,
Fv1	NM_001014018	1	+	94714135	94720016	94718385	94719240	6	94714135,94715542,94717198,94717696,94718002,94718325,	94714172,94715586,94717256,94717736,94718034,94720016,
Acpt	NM_001107510	1	-	94720868	94724751	94720868	94722998	10	94720868,94721059,94721326,94721823,94721989,94722742,94722914,94723580,94724481,94724646,	94720981,94721238,94721454,94721906,94722122,94722838,94723013,94723727,94724568,94724751,
Clec11a	NM_001012459	1	-	94785178	94788320	94786000	94788202	4	94785178,94787282,94787709,94788055,	94786446,94787474,94787911,94788320,
Shank1	NM_031751	1	+	94791886	94840584	94794361	94839592	25	94791886,94794318,94794777,94795392,94797835,94798160,94800978,94801525,94807203,94807522,94807848,94808928,94814183,94814440,94814930,94823418,94823744,94824378,94825009,94825644,94825851,94826270,94832244,94832864,94838874,	94791920,94794616,94794981,94795464,94797944,94798312,94801146,94801642,94807281,94807589,94808179,94809122,94814297,94814516,94814957,94823501,94823869,94824514,94825090,94825668,94825920,94826389,94832341,94835952,94840584,
RGD1309036	NM_001106255	1	-	94842040	94855456	94842242	94844425	5	94842040,94843217,94844361,94844635,94855104,	94842569,94843351,94844482,94844702,94855456,
Syt3	NM_019122	1	+	94866806	94880457	94867971	94880059	10	94866806,94867951,94871702,94873707,94874691,94876843,94877075,94877338,94879993,94880232,	94866888,94868122,94872231,94874083,94874910,94876964,94877247,94877471,94880061,94880457,
Aspdh	NM_001009643	1	+	94942787	94945049	94942807	94944983	7	94942787,94943404,94943783,94943957,94944185,94944479,94944939,	94942871,94943549,94943868,94944107,94944406,94944634,94945049,
Josd2	NM_001106256	1	+	94945364	94949076	94946101	94948929	5	94945364,94946084,94947852,94948528,94948829,	94945484,94946247,94947978,94948723,94949076,
Inm02	NM_001004221	1	-	94967721	94974041	94968487	94973958	7	94967721,94969537,94969725,94970134,94970856,94972521,94973844,	94968586,94969631,94969907,94970239,94970966,94972594,94974041,
Mybpc2	NM_001106257	1	-	94979307	95002804	94979436	95002737	28	94979307,94981032,94982462,94982684,94983022,94983547,94984172,94984396,94985623,94986324,94986922,94987119,94989291,94989564,94989935,94991317,94992447,94993528,94993870,94994110,94994544,94998458,94998662,94999737,95000001,95000382,95000873,95002718,	94979447,94981219,94982599,94982844,94983162,94983743,94984261,94984564,94985758,94986513,94987027,94987279,94989431,94989594,94990042,94991483,94992620,94993634,94993995,94994243,94994738,94998518,94998711,94999855,95000195,95000469,95000957,95002804,
Spib	NM_001024286	1	-	95004162	95009998	95005906	95009990	6	95004162,95006800,95007330,95007814,95009180,95009967,	95006205,95006951,95007563,95007890,95009208,95009998,
Pold1	NM_021662	1	-	95010718	95021686	95010726	95021685	26	95010718,95011145,95011315,95011632,95011830,95012359,95012538,95012974,95013670,95013912,95015679,95016072,95016472,95016751,95016919,95017352,95017664,95018844,95019163,95019577,95019777,95019942,95020185,95020389,95021021,95021495,	95010832,95011243,95011368,95011746,95011963,95012462,95012691,95013150,95013808,95014008,95015827,95016186,95016589,95016840,95017111,95017463,95017805,95018949,95019330,95019707,95019859,95020111,95020311,95020536,95021135,95021686,
Nr1h2	NM_031626	1	-	95027210	95032516	95027552	95031325	10	95027210,95027929,95029363,95029907,95030187,95030543,95031095,95031285,95032195,95032426,	95027699,95028138,95029463,95030087,95030447,95030825,95031209,95031343,95032327,95032516,
Napsa	NM_031670	1	+	95050760	95062774	95050799	95062710	9	95050760,95057632,95057855,95058112,95058771,95060976,95061188,95061701,95062470,	95050876,95057768,95057979,95058231,95058971,95061099,95061333,95061800,95062774,
Kcnc3	NM_053997	1	+	95066640	95080846	95066863	95078111	4	95066640,95071119,95074307,95077974,	95067736,95072227,95074499,95080846,
Myh14	NM_001100690	1	-	95081947	95146449	95082346	95141200	42	95081947,95082784,95084557,95087624,95089486,95089700,95090308,95091263,95092060,95095855,95097058,95098163,95098397,95099057,95099428,95101090,95103140,95103463,95103900,95104488,95105110,95105971,95106742,95107298,95107818,95108898,95113591,95114125,95114790,95115056,95116906,95119754,95127050,95128200,95129500,95129883,95131891,95132431,95132727,95135289,95140807,95146411,	95082500,95082957,95084666,95087833,95089610,95089789,95090437,95091425,95092273,95096068,95097307,95098316,95098502,95099264,95099573,95101303,95103312,95103587,95104038,95104695,95105242,95106080,95106903,95107368,95107940,95109086,95113706,95114299,95114964,95115209,95117025,95119850,95127191,95128299,95129564,95129976,95131915,95132534,95132755,95135446,95141203,95146449,
Vrk3	NM_001005561	1	+	95231169	95258494	95237462	95256888	15	95231169,95233765,95237461,95241103,95243065,95244244,95246096,95247248,95247902,95250041,95251257,95252348,95255942,95256739,95258230,	95231197,95233827,95237601,95241253,95243260,95244309,95246163,95247333,95248008,95250134,95251390,95252469,95256001,95256899,95258494,
Atf5	NM_172336	1	-	95284510	95286786	95284671	95286769	2	95284510,95286591,	95285339,95286786,
Nup62	NM_023098	1	+	95288018	95303545	95301310	95302888	2	95288018,95301234,	95288077,95303545,
Tbc1d17	NM_001106258	1	-	95313420	95321644	95313616	95321624	17	95313420,95313937,95314369,95314576,95315028,95315224,95315407,95315859,95316530,95316719,95317535,95317786,95318400,95319328,95321023,95321192,95321603,	95313808,95314024,95314486,95314674,95315128,95315325,95315524,95315954,95316634,95316848,95317697,95317898,95318608,95319452,95321098,95321291,95321644,
Akt1s1	NM_001106259	1	+	95325271	95328510	95325278	95327819	4	95325271,95326483,95326642,95327675,	95325660,95326561,95326812,95328510,
Pnkp	NM_001004259	1	+	95330454	95335468	95330519	95335436	16	95330454,95331222,95331495,95332823,95332988,95333311,95333573,95334030,95334155,95334315,95334492,95334674,95334827,95335009,95335171,95335312,	95330670,95331269,95331792,95332903,95333046,95333419,95333645,95334079,95334226,95334408,95334589,95334736,95334937,95335097,95335233,95335468,
Ptov1	NM_001008304	1	-	95335897	95342444	95336261	95342336	12	95335897,95336359,95337180,95337409,95337555,95337705,95338306,95339621,95339868,95340001,95340181,95342165,	95336273,95336557,95337285,95337467,95337629,95337795,95338462,95339729,95339926,95340084,95340319,95342444,
Med25	NM_001170426	1	-	95351525	95364403	95351560	95364352	18	95351525,95352070,95352394,95352710,95353052,95354944,95355155,95355286,95355941,95356401,95356671,95356981,95357236,95357661,95358058,95363780,95364094,95364218,	95351658,95352248,95352613,95352782,95353241,95355052,95355213,95355372,95356073,95356595,95356759,95357112,95357399,95357782,95358157,95363905,95364140,95364403,
Fuz	NM_001037646	1	+	95368415	95373967	95368555	95373100	11	95368415,95368882,95369195,95369540,95369809,95371424,95371661,95371848,95371986,95372885,95373864,	95368666,95369004,95369280,95369609,95369914,95371520,95371768,95371913,95372061,95373195,95373967,
Ap2a1	NM_001107511	1	-	95374102	95403249	95374102	95403249	24	95374102,95374330,95374586,95374752,95374955,95376117,95376341,95376523,95376840,95377123,95377371,95377619,95377984,95379023,95379505,95379738,95380232,95381005,95382706,95383186,95390580,95390932,95391169,95403182,	95374180,95374465,95374656,95374869,95375077,95376209,95376424,95376580,95376906,95377284,95377539,95377851,95378082,95379206,95379643,95379907,95380383,95381114,95382808,95383316,95390774,95391075,95391238,95403249,
Tsks	NM_199088	1	+	95417183	95431809	95417207	95431785	11	95417183,95417704,95424084,95424343,95425358,95426067,95427894,95428470,95430276,95431368,95431628,	95417377,95417927,95424180,95424427,95425469,95426354,95428089,95428644,95430412,95431493,95431809,
Cpt1c	NM_001034925	1	-	95432957	95447485	95433084	95446596	19	95432957,95433407,95433617,95434243,95434982,95435627,95436223,95437378,95438238,95438526,95439284,95439455,95439710,95442333,95442546,95443153,95445691,95446455,95447301,	95433267,95433500,95433731,95434396,95435117,95435792,95436340,95437484,95438421,95438722,95439369,95439563,95439785,95442471,95442648,95443325,95445831,95446610,95447485,
Prmt1	NM_024363	1	-	95449060	95458267	95449197	95458265	10	95449060,95449701,95450312,95451345,95451552,95452082,95454004,95454162,95455574,95458229,	95449281,95449823,95450463,95451461,95451640,95452225,95454068,95454318,95455676,95458267,
Bcl2l12	NM_001108480	1	-	95462428	95471148	95463076	95469366	8	95462428,95464578,95465978,95466163,95468932,95469259,95469940,95471061,	95463127,95464866,95466070,95466250,95469075,95469374,95470121,95471148,
Irf3	NM_001006969	1	+	95470283	95475078	95471148	95475035	8	95470283,95471114,95472472,95472735,95472960,95473238,95474358,95474852,	95470385,95471313,95472644,95472809,95473135,95473619,95474474,95475078,
Scaf1	NM_019384	1	-	95475610	95485819	95475820	95485274	9	95475610,95476131,95477709,95478145,95478648,95484691,95484893,95485265,95485806,	95476012,95476260,95477928,95478228,95481321,95484807,95484994,95485363,95485819,
Rras	NM_001108481	1	+	95490729	95495462	95490740	95495180	6	95490729,95493924,95494118,95494307,95494903,95495095,	95490893,95494012,95494221,95494416,95495022,95495462,
Prrg2	NM_001108482	1	-	95526090	95533411	95526095	95532642	6	95526090,95528047,95531821,95532053,95532557,95533288,	95526228,95528189,95531861,95532235,95532711,95533411,
Nosip	NM_001106260	1	+	95534181	95551203	95547176	95550719	9	95534181,95547176,95547634,95548269,95549512,95549753,95549970,95550233,95550647,	95534233,95547246,95547740,95548351,95549672,95549872,95550158,95550342,95551203,
Rcn3	NM_001008694	1	-	95555207	95566038	95555533	95565501	7	95555207,95555803,95558750,95560888,95562709,95565259,95565939,	95555642,95556003,95558811,95561061,95562912,95565507,95566038,
Fcgrt	NM_033351	1	-	95566716	95575645	95566963	95575443	6	95566716,95567262,95568421,95574284,95574771,95575373,	95567073,95567379,95568691,95574560,95575029,95575645,
Mir150	NR_031893	1	+	95596076	95596161	95596161	95596161	1	95596076,	95596161,
Rps11	NM_031110	1	-	95596743	95598852	95596798	95598850	5	95596743,95597266,95597701,95597960,95598835,	95596922,95597396,95597777,95598092,95598852,
Rpl13a	NM_173340	1	-	95600813	95603504	95600839	95603490	8	95600813,95601011,95601361,95601592,95601881,95602080,95602389,95603475,	95600926,95601134,95601421,95601678,95601983,95602146,95602462,95603504,
Aldh16a1	NM_001033706	1	-	95617725	95630798	95617825	95630741	17	95617725,95618599,95618934,95620108,95620462,95621056,95621303,95621518,95621844,95622243,95622788,95623024,95623345,95623505,95624204,95625523,95630651,	95617987,95618722,95619120,95620310,95620630,95621187,95621409,95621655,95621940,95622429,95622941,95623206,95623423,95623684,95624331,95625626,95630798,
Pih1d1	NM_001024868	1	+	95632211	95636284	95632540	95636202	9	95632211,95632980,95633802,95634657,95634807,95635176,95635428,95635856,95636160,	95632630,95633047,95633982,95634719,95634889,95635306,95635504,95636000,95636284,
Slc17a7	NM_053859	1	+	95640749	95651938	95640862	95651734	12	95640749,95645748,95646854,95647245,95647436,95647665,95647847,95648779,95649055,95649862,95650336,95651440,	95640924,95646001,95646973,95647360,95647524,95647752,95647990,95648929,95649188,95649973,95650464,95651938,
Pth2	NM_001109144	1	+	95657749	95658399	95657822	95658333	2	95657749,95658158,	95657989,95658399,
Dkkl1	NM_001109145	1	-	95684793	95690043	95684869	95689493	5	95684793,95688076,95688291,95689340,95689689,	95685178,95688166,95688432,95689510,95690043,
Tead2	NM_001107512	1	+	95694076	95709961	95694653	95709280	12	95694076,95694647,95695482,95696639,95698012,95698218,95701073,95702833,95705704,95707669,95708489,95709166,	95694186,95694885,95695547,95696702,95698120,95698277,95701138,95702976,95705878,95707831,95708642,95709961,
Cd37	NM_017124	1	-	95709960	95715116	95710215	95715059	8	95709960,95710966,95711707,95712340,95713337,95713493,95714829,95714990,	95710293,95711050,95711944,95712445,95713412,95713618,95714902,95715116,
RGD1562492	NM_001109146	1	+	95747401	95756279	95747401	95756060	11	95747401,95747773,95748013,95748235,95750081,95750337,95753984,95754451,95754770,95755237,95755613,	95747654,95747931,95748140,95748414,95750192,95750579,95754171,95754653,95754930,95755403,95756279,
Trpm4	NM_001136229	1	-	95773484	95803542	95774014	95803496	25	95773484,95774951,95775147,95775301,95775623,95779010,95779309,95779800,95780970,95785435,95785823,95787704,95787927,95788755,95789043,95790016,95792021,95792233,95792553,95796587,95796991,95797284,95797734,95803168,95803472,	95774019,95775057,95775220,95775434,95775820,95779188,95779484,95779933,95781393,95785513,95785936,95787850,95788057,95788884,95789385,95790129,95792121,95792425,95792615,95796771,95797155,95797465,95797909,95803239,95803542,
Hrc	NM_181369	1	+	95805142	95808746	95805213	95808718	6	95805142,95807288,95807729,95807995,95808455,95808681,	95807209,95807359,95807798,95808050,95808492,95808746,
Lin7b	NM_021758	1	-	95838780	95841356	95838780	95841356	6	95838780,95839105,95839921,95840711,95840924,95841319,	95838802,95839269,95840131,95840783,95841043,95841356,
Snrnp70	NM_001108483	1	-	95853922	95868393	95854559	95867522	9	95853922,95855415,95859633,95859818,95864777,95865005,95867375,95867798,95868209,	95854585,95855497,95859696,95859883,95864832,95865068,95867532,95867879,95868393,
Kcna7	NM_001108914	1	+	95878090	95883583	95878508	95881879	2	95878090,95881063,	95879162,95883583,
Ntf4	NM_013184	1	+	95885576	95888408	95887288	95887918	3	95885576,95886566,95887276,	95885649,95886687,95888408,
Lhb	NM_012858	1	+	95892998	95893988	95893008	95893908	3	95892998,95893269,95893665,	95893023,95893437,95893988,
Lhb	NM_001033975	1	+	95893205	95893988	95893260	95893908	2	95893205,95893665,	95893437,95893988,
Ruvbl2	NM_001025405	1	-	95894028	95906885	95894112	95906881	15	95894028,95894225,95894520,95894814,95896310,95896513,95896934,95897198,95897368,95901004,95901173,95902157,95902587,95903868,95906869,	95894138,95894340,95894650,95894934,95896429,95896608,95897058,95897292,95897475,95901071,95901303,95902299,95902643,95903923,95906885,
Gys1	NM_001109615	1	+	95907457	95928150	95907672	95926891	16	95907457,95909155,95910872,95912692,95913096,95914796,95915257,95915908,95916986,95917132,95920376,95920733,95923457,95923633,95926344,95926564,	95907790,95909337,95911064,95912878,95913241,95914914,95915378,95916015,95917046,95917211,95920490,95920860,95923553,95923797,95926425,95928150,
Ftl	NM_022500	1	-	95929247	95931092	95929403	95930887	4	95929247,95929782,95930350,95930785,	95929580,95929908,95930497,95931092,
Bax	NM_017059	1	-	95933022	95938176	95933022	95938176	6	95933022,95934244,95936488,95937404,95937644,95938142,	95933127,95934349,95936624,95937551,95937696,95938176,
Tulp2	NM_001012168	1	+	95955335	95993534	95955424	95993508	10	95955335,95987308,95987567,95988627,95989441,95990591,95991626,95991831,95993023,95993374,	95955455,95987446,95987735,95988800,95989759,95990704,95991741,95991930,95993195,95993534,
Nucb1	NM_053463	1	-	95961162	95981910	95962082	95981908	12	95961162,95962370,95962833,95963248,95963414,95963733,95968171,95968483,95969916,95971983,95973314,95981776,	95962195,95962467,95963004,95963341,95963507,95963792,95968262,95968669,95970020,95972116,95973422,95981910,
Ppp1r15a	NM_133546	1	-	95994022	95997080	95994089	95996269	3	95994022,95994883,95996882,	95994440,95996278,95997080,
Plekha4	NM_199101	1	+	96000019	96024447	96000739	96024249	19	96000019,96000733,96005480,96005642,96005845,96008936,96009478,96010614,96011650,96011985,96012221,96014556,96018074,96019269,96019505,96020215,96023375,96023774,96023986,	96000278,96000823,96005555,96005743,96005955,96009152,96009758,96010698,96011698,96012066,96012371,96014655,96018215,96019369,96019582,96020377,96023425,96023887,96024447,
Hsd17b14	NM_001191111	1	+	96024910	96034704	96024910	96034704	9	96024910,96025794,96025950,96026961,96028418,96031755,96033580,96033743,96034530,	96024998,96025833,96026033,96027028,96028510,96031860,96033648,96033840,96034704,
Bcat2	NM_022400	1	+	96038286	96055622	96038293	96055267	11	96038286,96043250,96043783,96050810,96051003,96051263,96053698,96053998,96054296,96054511,96055228,	96038317,96043325,96043987,96050921,96051123,96051427,96053841,96054084,96054437,96054586,96055622,
Fgf21	NM_130752	1	-	96082474	96083718	96082474	96083718	3	96082474,96083279,96083480,	96082759,96083383,96083718,
Fut1	NM_031236	1	+	96085913	96089332	96087094	96088225	2	96085913,96087092,	96086392,96089332,
Izumo1	NM_001017514	1	+	96090117	96095872	96091110	96095846	10	96090117,96091032,96091955,96092814,96093516,96093784,96093980,96094411,96094868,96095668,	96090339,96091345,96092030,96092901,96093537,96093865,96094081,96094565,96095088,96095872,
Rasip1	NM_001106261	1	+	96097667	96108543	96098837	96108336	10	96097667,96098616,96101401,96103891,96104094,96104350,96105461,96105826,96107270,96108136,	96097709,96098972,96102055,96103929,96104246,96104466,96105705,96105999,96107418,96108543,
Fut2	NM_031635	1	-	96118529	96137450	96120235	96121300	3	96118529,96126475,96137343,	96121302,96126579,96137450,
Sec1	NM_001135584	1	-	96148986	96150218	96149318	96150218	1	96148986,	96150218,
Ntn5	NM_001173526	1	+	96154867	96163239	96154918	96163239	6	96154867,96156536,96160341,96160811,96161255,96162832,	96154952,96157181,96160491,96160865,96161336,96163239,
Car11	NM_175708	1	+	96167822	96172934	96168054	96172831	9	96167822,96168206,96169012,96170766,96171164,96171391,96171786,96172022,96172805,	96168121,96168281,96169155,96170952,96171260,96171464,96171941,96172188,96172934,
Dbp	NM_012543	1	+	96173572	96178485	96173939	96178207	4	96173572,96174920,96176574,96177991,	96174078,96175331,96176786,96178485,
Sphk2	NM_001012066	1	-	96178614	96182920	96179050	96182029	6	96178614,96180415,96180613,96180814,96181623,96182890,	96180134,96180531,96180708,96180964,96182095,96182920,
Rpl18	NM_031102	1	+	96186552	96189194	96186567	96189154	6	96186552,96187627,96187909,96188317,96188660,96189078,	96186570,96187714,96188017,96188416,96188854,96189194,
Spaca4	NM_001109623	1	-	96193255	96193929	96193340	96193724	1	96193255,	96193929,
Sult2b1	NM_001039665	1	-	96197901	96261672	96197913	96261596	7	96197901,96199109,96202570,96202952,96204506,96210747,96261429,	96198119,96199290,96202665,96203079,96204715,96210890,96261672,
Cyth2	NM_053911	1	-	96284657	96291450	96284835	96291267	12	96284657,96285011,96285244,96285405,96287314,96287812,96288100,96288784,96289444,96290102,96290264,96291248,	96284923,96285166,96285316,96285484,96287427,96287961,96288213,96288865,96289563,96290169,96290412,96291450,
Kcnj14	NM_170718	1	-	96293795	96297747	96294675	96297204	3	96293795,96296557,96296723,	96295272,96296673,96297747,
Grwd1	NM_001012067	1	-	96301558	96307145	96302085	96307090	7	96301558,96303405,96303790,96304044,96306341,96306594,96306903,	96302403,96303603,96303933,96304259,96306355,96306712,96307145,
Grin2d	NM_022797	1	-	96308547	96345931	96309505	96342076	14	96308547,96309505,96310801,96311187,96328788,96329816,96330137,96332279,96332999,96333408,96333931,96337482,96341620,96345214,	96308974,96310647,96311034,96311375,96328949,96330046,96330263,96332433,96333168,96333620,96334046,96338102,96342102,96345931,
Kdelr1	NM_001017385	1	+	96348395	96359282	96348484	96358569	5	96348395,96349230,96349507,96357330,96358534,	96348575,96349331,96349666,96357583,96359282,
Syngr4	NM_001025644	1	-	96361590	96372794	96362261	96371824	5	96361590,96362731,96363949,96371731,96372681,	96362495,96362871,96364187,96371932,96372794,
Tmem143	NM_001107513	1	+	96373068	96389120	96373171	96388312	9	96373068,96373528,96375224,96380774,96382126,96383356,96387684,96388091,96389010,	96373194,96373760,96375329,96380969,96382257,96383636,96387874,96388329,96389120,
Emp3	NM_030847	1	-	96389782	96392960	96389820	96391990	5	96389782,96390993,96391597,96391912,96392920,	96389990,96391134,96391700,96392149,96392960,
Ccdc114	NM_001126277	1	+	96395954	96422205	96396226	96421869	15	96395954,96396204,96400043,96400503,96406977,96407306,96411160,96415102,96415500,96416008,96416192,96420612,96420852,96421206,96421365,	96396101,96396296,96400143,96400693,96407100,96407420,96411228,96415290,96415635,96416091,96416361,96420776,96420950,96421285,96422205,
Abcc6	NM_031013	1	-	96448587	96524655	96449782	96524584	31	96448587,96450197,96452470,96452721,96453426,96454574,96455590,96457308,96458518,96461765,96462491,96467616,96470036,96470613,96472623,96472979,96474910,96476568,96499915,96500232,96503354,96507090,96508802,96510301,96510989,96511725,96512992,96515229,96515473,96523498,96524530,	96449891,96450392,96452637,96452880,96453573,96454676,96455717,96457508,96458829,96461973,96462615,96467692,96470211,96470781,96472800,96473106,96474983,96476656,96500062,96500436,96503447,96507252,96508980,96510481,96511121,96511787,96513118,96515358,96515599,96523681,96524655,
Nomo1	NM_001108484	1	+	96528674	96579476	96528746	96578992	31	96528674,96533673,96534639,96537443,96538386,96541053,96541961,96542540,96543646,96546974,96547251,96551659,96553928,96554407,96555604,96558262,96559121,96560309,96563299,96563601,96565086,96565376,96566907,96567799,96570249,96571455,96573391,96574923,96576651,96578476,96578860,	96528887,96533763,96534685,96537544,96538493,96541126,96542114,96542678,96543736,96547080,96547402,96551834,96554070,96554539,96555741,96558350,96559185,96560405,96563518,96563684,96565246,96565503,96567021,96567927,96570391,96571539,96573502,96575025,96576771,96578569,96579476,
Kcnj11	NM_031358	1	-	96614959	96617993	96616584	96617757	1	96614959,	96617993,
Abcc8	NM_013039	1	-	96622573	96703723	96622573	96703723	38	96622573,96623426,96623757,96624508,96624866,96625146,96626027,96626260,96626709,96627511,96631833,96634051,96634646,96636066,96636854,96637809,96639219,96640876,96641594,96642619,96643616,96645713,96654493,96655154,96655576,96655836,96656940,96658511,96668972,96669943,96673181,96675968,96689812,96690754,96693755,96697316,96702149,96703575,	96622711,96623489,96623891,96624612,96624975,96625225,96626158,96626381,96626823,96627614,96631926,96634209,96634718,96636307,96636954,96637935,96639357,96640957,96641679,96642718,96643655,96645746,96654599,96655230,96655693,96655942,96657086,96658552,96669135,96670078,96673337,96676133,96690001,96690997,96693922,96697438,96702291,96703723,
Ush1c	NM_212521	1	-	96720184	96768550	96720561	96768432	21	96720184,96722049,96723204,96725855,96726269,96726929,96741071,96744484,96745930,96746864,96747112,96747316,96748278,96750385,96750747,96750973,96751106,96754629,96754873,96755469,96768396,	96720574,96722105,96723314,96725955,96726323,96726971,96741133,96744609,96745996,96747007,96747169,96747376,96748363,96750480,96750805,96750998,96751215,96754768,96755017,96755537,96768550,
Otog	NM_001106262	1	+	96771214	96840351	96771256	96839065	56	96771214,96771764,96771948,96775737,96776647,96776888,96779388,96780290,96781244,96781567,96782264,96782754,96783842,96784217,96784718,96789085,96789742,96791911,96792979,96794337,96795974,96796241,96797515,96799472,96801589,96802331,96802730,96803084,96805190,96805916,96809506,96812226,96813363,96814317,96815334,96815803,96818594,96819025,96820053,96825152,96827463,96827818,96829411,96829805,968…	96771362,96771825,96772006,96775813,96776740,96777043,96779507,96780496,96781375,96781674,96782374,96782883,96783951,96784264,96784864,96789218,96789920,96792036,96793192,96794530,96796049,96796285,96797669,96799580,96801728,96802466,96802877,96803204,96805307,96806073,96809533,96812394,96813642,96814435,96815414,96817530,96818763,96819171,96820143,96825336,96827684,96827957,96829606,96830018,968…
Myod1	NM_176079	1	+	96910189	96912900	96910399	96912119	3	96910189,96911479,96911868,	96911026,96911558,96912900,
Kcnc1	NM_012856	1	+	96928274	96970062	96929500	96969007	5	96928274,96929500,96958734,96966822,96968942,	96929360,96930005,96959668,96967011,96970062,
Tph1	NM_001100634	1	-	97186070	97207551	97188512	97205400	12	97186070,97191451,97192633,97194326,97195120,97197203,97197549,97200775,97202257,97205283,97206258,97207486,	97188687,97191585,97192729,97194453,97195256,97197400,97197617,97200876,97202441,97205407,97206306,97207551,
Saa4	NM_001009478	1	-	97278427	97282729	97279643	97281918	4	97278427,97280134,97281827,97282603,	97279806,97280273,97281925,97282729,
Hps5	NM_001135612	1	-	97312473	97351792	97313502	97347383	23	97312473,97314966,97316880,97319488,97320402,97321296,97321647,97325880,97326742,97327329,97329221,97329989,97331328,97332314,97333202,97337443,97337901,97341174,97342700,97343475,97343626,97347275,97351609,	97313563,97315237,97316987,97319602,97320522,97321452,97321768,97326455,97326814,97327479,97329345,97330176,97331487,97332493,97333291,97337515,97338114,97341308,97342893,97343540,97343737,97347431,97351792,
Gtf2h1	NM_001108485	1	+	97352250	97380298	97359626	97379420	14	97352250,97359611,97361238,97362488,97364830,97366281,97366555,97369647,97369880,97371397,97372819,97373877,97374409,97379333,	97352438,97359780,97361431,97362651,97364924,97366431,97366635,97369775,97369968,97371486,97372937,97373968,97374525,97380298,
Ldha	NM_017025	1	+	97403076	97412547	97404853	97412049	8	97403076,97404829,97406595,97407589,97408104,97409087,97411302,97411884,	97403153,97404979,97406713,97407763,97408278,97409205,97411426,97412547,
Ldhc	NM_017266	1	+	97418621	97435273	97419085	97435206	8	97418621,97419078,97423741,97427635,97430377,97433111,97433807,97435041,	97418717,97419211,97423859,97427809,97430551,97433229,97433931,97435273,
Tsg101	NM_181628	1	-	97445039	97475141	97445287	97475100	9	97445039,97446280,97447305,97457423,97460905,97462752,97465552,97467937,97475058,	97445377,97446520,97447514,97457490,97461032,97462916,97465618,97468022,97475141,
Tmem86a	NM_001135016	1	+	97604510	97608861	97604601	97607944	3	97604510,97606596,97607507,	97604622,97606861,97608861,
Ptpn5	NM_019253	1	-	97629191	97643225	97630161	97641842	11	97629191,97630565,97630767,97633238,97634506,97634833,97638048,97640456,97641705,97642367,97642680,	97630255,97630679,97630928,97633349,97634644,97634913,97638133,97640646,97641947,97642451,97643225,
Mrgprx3	NM_145787	1	-	97729770	97757150	97730007	97757096	2	97729770,97757085,	97730992,97757150,
Mrgprx1	NM_172158	1	-	97919938	97920952	97919938	97920952	1	97919938,	97920952,
Mrgprc	NM_001002286	1	-	97919938	97920910	97919938	97920910	1	97919938,	97920910,
Mrgprb4	NM_001002287	1	-	97967374	97968346	97967374	97968346	1	97967374,	97968346,
Mrgprb5	NM_001002284	1	+	98075555	98076617	98075555	98076617	1	98075555,	98076617,
Mrgprb13	NM_001002283	1	-	98157148	98158135	98157148	98158135	1	98157148,	98158135,
Mrgprb13	NM_001002283	1	-	98165584	98166571	98165584	98166571	1	98165584,	98166571,
Mrgprx2	NM_001002280	1	-	98260011	98260896	98260011	98260896	1	98260011,	98260896,
Mrgprx2l	NM_001002285	1	-	98335040	98335985	98335040	98335985	1	98335040,	98335985,
Zdhhc13	NM_001039037	1	+	98560383	98599521	98560431	98599093	17	98560383,98566913,98570175,98572219,98573719,98576415,98577254,98577658,98579472,98582262,98587314,98588259,98588984,98590445,98594320,98596524,98598954,	98560458,98567059,98570298,98572297,98573864,98576480,98577417,98577784,98579606,98582366,98587436,98588322,98589078,98590529,98594478,98596622,98599521,
Csrp3	NM_057144	1	-	98601680	98611747	98601904	98611718	5	98601680,98603854,98605138,98606816,98611606,	98601981,98603948,98605271,98606985,98611747,
Nav2	NM_138529	1	+	99041043	99410077	99041043	99406890	38	99041043,99160396,99170904,99194972,99204366,99215479,99251668,99257906,99258989,99260894,99287725,99339595,99348239,99349934,99353697,99355351,99356747,99359486,99361079,99366189,99367129,99367262,99372407,99372900,99374352,99377650,99384632,99385806,99386845,99389496,99390851,99395731,99397148,99397503,99398272,99398744,99404037,99406764,	99041301,99160514,99170957,99195045,99204634,99215646,99252761,99258019,99259098,99261284,99287848,99339734,99348531,99350637,99354156,99355417,99356792,99359647,99361268,99366242,99367153,99367337,99372491,99373012,99374498,99377823,99384786,99385969,99386946,99389592,99391020,99395967,99397303,99397575,99398469,99398863,99404241,99410077,
Dbx1	NM_001009644	1	-	99437188	99441619	99437188	99441619	4	99437188,99438225,99440343,99441252,	99437524,99438428,99440445,99441619,
Htatip2	NM_001106263	1	+	99563186	99577801	99563197	99577309	5	99563186,99565943,99574520,99576291,99577083,	99563392,99566051,99574658,99576353,99577801,
Prmt3	NM_053557	1	+	99581942	99668604	99582023	99667819	16	99581942,99582123,99583891,99584694,99585944,99590032,99591277,99594338,99602459,99610484,99622499,99631009,99633160,99656936,99657178,99667709,	99582048,99582256,99583974,99584744,99586047,99590192,99591419,99594404,99602581,99610584,99622578,99631197,99633247,99656987,99657266,99668604,
Slc6a5	NM_203334	1	+	99741712	99793301	99741974	99789023	16	99741712,99743288,99746195,99748721,99749095,99758956,99766431,99768123,99771581,99775619,99776629,99778282,99781337,99786029,99788867,99789601,	99741977,99743831,99746333,99748854,99749269,99759101,99766566,99768227,99771706,99775732,99776761,99778382,99781438,99786197,99789348,99793301,
Nell1	NM_031069	1	+	99805921	100758002	99805979	100757606	20	99805921,99814634,99973883,100026663,100065148,100116229,100116948,100126574,100127805,100139485,100150311,100169375,100335243,100447250,100561548,100720338,100741250,100748256,100750406,100757555,	99806034,99814763,99973904,100026834,100065245,100116302,100117031,100126709,100127908,100139559,100150411,100169504,100335369,100447373,100561644,100720479,100741444,100748433,100750631,100758002,
LOC100125384	NM_001103363	1	+	100482037	100483507	100482070	100483258	1	100482037,	100483507,
Slc17a6	NM_053427	1	+	101425974	101466023	101426436	101464264	12	101425974,101429268,101430864,101446927,101448105,101449856,101452831,101456399,101461022,101462438,101462912,101463928,	101426522,101429521,101430983,101447042,101448193,101449943,101452974,101456549,101461155,101462549,101463040,101466023,
Gas2	NM_001127504	1	+	101697264	101798495	101697363	101797483	7	101697264,101706689,101730364,101740519,101748197,101755546,101797264,	101697511,101706811,101730506,101740583,101748339,101755654,101798495,
RGD1559980	NM_001195599	1	-	101818826	101822727	101818970	101822711	4	101818826,101820503,101821878,101822666,	101818979,101820608,101821923,101822727,
Tubgcp5	NM_001107516	1	+	107171398	107206919	107171514	107206409	23	107171398,107173080,107173222,107175910,107176568,107177659,107181749,107182452,107183288,107184012,107185810,107187347,107188177,107191865,107192654,107194130,107197120,107197309,107198478,107200874,107201568,107205076,107206362,	107171660,107173134,107173331,107176007,107176648,107177795,107181864,107182542,107183382,107184259,107186013,107187463,107188446,107192064,107192843,107194313,107197205,107197430,107198657,107201000,107201657,107205177,107206919,
Cyfip1	NM_001107517	1	+	107245992	107334337	107277469	107333802	31	107245992,107277468,107277672,107279044,107279251,107280409,107282882,107283064,107284327,107292020,107293166,107297714,107298587,107302663,107304321,107305869,107307484,107308006,107312052,107312237,107314565,107315657,107321022,107322742,107326579,107328907,107329439,107330126,107331029,107331725,107333637,	107246081,107277586,107277762,107279122,107279353,107280591,107282979,107283193,107284432,107292112,107293284,107297837,107298713,107302830,107304469,107306023,107307641,107308103,107312129,107312346,107314685,107315857,107321110,107322886,107326670,107329038,107329512,107330221,107331268,107331873,107334337,
Nipa2	NM_001107518	1	-	107335237	107359088	107336534	107348421	7	107335237,107339680,107341444,107346793,107348282,107358014,107358816,	107337166,107339841,107341535,107346850,107348511,107358135,107359088,
Nipa1	NM_001107519	1	-	107373112	107390777	107373985	107390777	4	107373112,107379662,107389497,107390727,	107374497,107379823,107389588,107390777,
Herc2	NM_001107520	1	+	107440125	107645117	107440663	107644458	92	107440125,107440592,107461682,107466493,107468908,107470115,107472882,107474540,107476371,107479978,107480739,107481910,107482153,107485840,107488372,107490621,107494592,107494951,107496233,107500602,107501381,107502220,107513806,107514524,107515757,107517915,107518349,107518588,107518801,107523325,107523947,107524195,107524446,107526099,107531262,107531990,107534000,107537825,107538429,107538651…	107440222,107440685,107461820,107466713,107469009,107470272,107472993,107474712,107476545,107480167,107480891,107482068,107482267,107486092,107488566,107490822,107494821,107495070,107496412,107500787,107501537,107502406,107513977,107514628,107515908,107518130,107518482,107518716,107518997,107523459,107524121,107524332,107524598,107526291,107531450,107532183,107534183,107538007,107538577,107538848…
Gabrg3	NM_024370	1	-	108189310	108821051	108189424	108820931	10	108189310,108194863,108195224,108208630,108246173,108434666,108436236,108754557,108815826,108820878,	108189706,108194923,108195421,108208783,108246311,108434749,108436457,108754625,108815975,108821051,
Gabra5	NM_017295	1	-	108843085	108955130	108843965	108953843	11	108843085,108855155,108868058,108871640,108898631,108935267,108935592,108937266,108953757,108954275,108954971,	108844271,108855367,108868211,108871784,108898714,108935488,108935660,108937388,108953917,108954336,108955130,
Gabrb3	NM_017065	1	+	109047398	109277756	109047398	109277253	8	109047398,109047688,109216404,109238359,109241659,109264382,109268536,109276911,	109047492,109047756,109216625,109238442,109241797,109264535,109268781,109277756,
Atp10a	NM_001141935	1	+	110175553	110360215	110187754	110359533	22	110175553,110187658,110267288,110309074,110319414,110319896,110321117,110322815,110325725,110329207,110332037,110338270,110338481,110340967,110346269,110348895,110351981,110355425,110357894,110358067,110358581,110358914,	110175720,110188215,110267493,110309160,110319521,110320028,110321248,110323068,110325943,110329402,110332638,110338374,110338608,110341152,110346594,110348972,110352107,110355626,110357975,110358172,110358769,110360215,
Ube3a	NM_001191837	1	+	110729141	110816491	110745527	110813913	14	110729141,110743176,110745427,110749127,110782375,110786286,110795012,110796599,110797413,110798806,110799061,110812638,110813792,110814409,	110729647,110743240,110745547,110749172,110782659,110787533,110795157,110796805,110797578,110798962,110799135,110812782,110814349,110816491,
Snrpn	NM_031117	1	-	111570604	111592659	111570711	111576075	10	111570604,111570848,111572313,111573363,111574335,111574955,111576072,111583720,111587388,111592449,	111570749,111570974,111572452,111573516,111574447,111575107,111576216,111583869,111587484,111592659,
Snurf	NM_130738	1	-	111576072	111592853	111583763	111592808	4	111576072,111583720,111587388,111592794,	111576216,111583869,111587484,111592853,
Mir344b-1	NR_037392	1	-	115319455	115319553	115319553	115319553	1	115319455,	115319553,
Mir344a-2	NR_037352	1	-	115954562	115954669	115954669	115954669	1	115954562,	115954669,
Mir344-1	NR_031788	1	-	116020984	116021081	116021081	116021081	1	116020984,	116021081,
Ndn	NM_001008558	1	+	116594602	116596202	116594669	116595647	1	116594602,	116596202,
Peg12	NM_001170562	1	-	116708622	116711226	116710240	116711065	1	116708622,	116711226,
Chrna7	NM_012832	1	-	117587579	117716267	117587579	117716267	9	117587579,117594322,117595491,117596536,117598121,117648344,117659260,117715898,117716212,	117588098,117594432,117595578,117596731,117598291,117648454,117659305,117716038,117716267,
Klf13	NM_001109147	1	-	118368163	118398938	118368274	118398843	2	118368163,118398737,	118368564,118398938,
Trpm1	NM_001037734	1	+	118583515	118700653	118583658	118700653	27	118583515,118633921,118636366,118638494,118639711,118641058,118644557,118645138,118646438,118647306,118652307,118653749,118654896,118657272,118658269,118660720,118663971,118668727,118669361,118671257,118674029,118676779,118678373,118678669,118680138,118681138,118699482,	118583733,118634001,118636562,118638708,118639836,118641230,118644732,118645262,118646511,118647407,118652478,118653884,118654947,118657413,118658299,118661013,118664200,118668850,118669493,118671386,118674281,118676972,118678394,118678814,118680341,118681271,118700653,
Trpm1	NM_001037733	1	+	118583515	118700653	118583658	118700653	27	118583515,118633921,118636366,118638494,118639711,118641058,118644557,118645138,118646438,118647306,118652307,118653749,118654896,118657272,118658269,118660720,118663971,118668727,118669361,118671257,118674029,118676779,118678373,118678669,118680138,118681138,118699482,	118583733,118634001,118636562,118638708,118639836,118641230,118644732,118645262,118646511,118647407,118652478,118653884,118654947,118657413,118658299,118661013,118664200,118668850,118669493,118671386,118674281,118676954,118678394,118678814,118680341,118681271,118700653,
Mir211	NR_031924	1	+	118642398	118642504	118642504	118642504	1	118642398,	118642504,
Mtmr10	NM_001100846	1	+	118726104	118777543	118726115	118775226	16	118726104,118726666,118737027,118739200,118739858,118747288,118752967,118756309,118756479,118757692,118758787,118759510,118764845,118772083,118773875,118774629,	118726175,118726727,118737164,118739273,118740001,118747379,118753148,118756397,118756568,118757823,118758857,118759581,118765015,118772254,118774058,118777543,
Fan1	NM_001191633	1	-	118784937	118811928	118785269	118811928	13	118784937,118787708,118788489,118789178,118795657,118796459,118801473,118802770,118804095,118806540,118807938,118809912,118810685,	118785407,118787837,118788684,118789282,118795808,118796624,118801593,118802879,118804227,118806774,118808140,118810053,118811928,
Mphosph10	NM_001106340	1	-	118815635	118832462	118815751	118832418	11	118815635,118816262,118817936,118820311,118822220,118823725,118825278,118827066,118828508,118829876,118832329,	118815901,118816490,118818044,118820422,118822358,118823793,118825420,118827232,118828654,118830561,118832462,
Mcee	NM_001106341	1	+	118832888	118856087	118833018	118855956	3	118832888,118842884,118855803,	118833064,118843222,118856087,
Apba2	NM_031780	1	+	118970881	119156600	119098702	119156358	14	118970881,119037628,119098662,119117811,119118863,119137889,119138931,119140896,119142895,119146424,119147595,119148882,119154300,119156286,	118970999,119037682,119099656,119117892,119118900,119138035,119138967,119140983,119143081,119146604,119147808,119149002,119154441,119156600,
Ndnl2	NM_001173527	1	-	119276440	119277766	119276847	119277684	1	119276440,	119277766,
Tjp1	NM_001106266	1	-	119684773	119750532	119686174	119750521	27	119684773,119688280,119689602,119691408,119696044,119700734,119702173,119702379,119703935,119704501,119707723,119708116,119708815,119711550,119711758,119712212,119713397,119715858,119719251,119719956,119727007,119727470,119728022,119731275,119733208,119734157,119750473,	119686269,119688364,119689820,119691883,119696211,119700962,119702271,119703249,119704175,119704852,119707824,119708327,119708898,119711646,119711943,119712432,119713506,119716009,119719357,119720096,119727155,119727639,119728126,119731552,119733311,119734282,119750532,
Tarsl2	NM_001014020	1	+	120050877	120087520	120050905	120087294	13	120050877,120052145,120053444,120058990,120062328,120065540,120068177,120069173,120071546,120072521,120084762,120086809,120087246,	120051175,120052214,120053635,120059114,120062450,120065658,120068242,120069252,120071693,120072620,120084929,120086972,120087520,
Tm2d3	NM_001106267	1	+	120102506	120117091	120105141	120116942	7	120102506,120104724,120105515,120106808,120110081,120112314,120116776,	120102626,120105232,120105608,120106993,120110256,120112390,120117091,
Pcsk6	NM_012999	1	+	120324842	120476913	120324842	120475601	19	120324842,120348623,120349266,120350621,120353278,120374075,120381414,120385180,120391767,120393296,120402113,120451858,120458261,120460198,120461973,120466054,120470108,120474109,120475503,	120324950,120348728,120349410,120350698,120353367,120374248,120381627,120385281,120391871,120393414,120402302,120452040,120458364,120460395,120462061,120466158,120470238,120474222,120476913,
Sels	NM_173120	1	+	120509099	120518867	120509127	120518322	6	120509099,120509737,120512535,120516044,120516277,120518236,	120509203,120509872,120512642,120516134,120516356,120518867,
Chsy1	NM_001106268	1	+	120539001	120600102	120539027	120598737	3	120539001,120553984,120597150,	120539311,120554480,120600102,
Lrrk1	NM_001191624	1	-	120695656	120836324	120696059	120836324	33	120695656,120698192,120698715,120701882,120702940,120705110,120706105,120707379,120709201,120713071,120715486,120717673,120718207,120720676,120724123,120725910,120726439,120727659,120728411,120730924,120731558,120732272,120736611,120738455,120740701,120742263,120742523,120744091,120770815,120771860,120776712,120788415,120836227,	120696237,120698294,120699563,120701999,120703058,120705262,120706300,120707657,120709399,120713238,120715736,120717813,120718371,120720848,120724400,120726070,120726560,120727832,120728576,120731139,120731671,120732402,120736688,120738568,120740839,120742427,120742651,120744318,120770964,120772040,120776884,120788579,120836324,
Aldh1a3	NM_153300	1	-	120847745	120881883	120847745	120881883	13	120847745,120853612,120854830,120856658,120860601,120862425,120863673,120865495,120866325,120866914,120874062,120876555,120881784,	120847818,120853687,120854900,120856823,120860786,120862528,120863787,120865624,120866387,120867044,120874203,120876660,120881883,
Asb7	NM_001108915	1	-	121100963	121142773	121101189	121132587	6	121100963,121112705,121132376,121135042,121142046,121142328,	121101329,121113311,121132638,121135160,121142144,121142773,
Cers3	NM_001127561	1	+	121193992	121298770	121228267	121297175	11	121193992,121228266,121236832,121243888,121246067,121247945,121249362,121250461,121255933,121268744,121296998,	121194017,121228440,121236947,121244007,121246125,121247996,121249455,121250590,121256040,121268898,121298770,
Lrrc28	NM_001108486	1	-	122267091	122385096	122268726	122381340	10	122267091,122282618,122284688,122294456,122307885,122356459,122357495,122366997,122381172,122384981,	122268799,122282778,122284864,122294559,122308092,122356597,122357533,122367038,122381400,122385096,
Ttc23	NM_001025681	1	+	122395432	122469865	122395505	122469428	11	122395432,122402347,122406683,122409256,122409571,122419046,122438359,122449874,122454594,122468439,122469313,	122395557,122402547,122406807,122409407,122409699,122419169,122438465,122450002,122454744,122468522,122469865,
Synm	NM_001134858	1	-	122474208	122504176	122476735	122503949	4	122474208,122483389,122496292,122503139,	122480403,122483460,122496417,122504176,
Igf1r	NM_052807	1	+	122704973	122990002	122705018	122989472	21	122704973,122757799,122924068,122928607,122931240,122940649,122942705,122944264,122948794,122949158,122954179,122956011,122956613,122962598,122963253,122968859,122969371,122974943,122978233,122981720,122989084,	122705112,122758345,122924381,122928759,122931385,122940864,122942832,122944503,122948962,122949363,122954463,122956148,122956773,122962701,122963324,122969089,122969482,122975103,122978363,122981855,122990002,
Arrdc4	NM_001047853	1	-	123522705	123531698	123522705	123530795	7	123522705,123524442,123525497,123526201,123528457,123530612,123531658,	123522765,123524597,123525660,123526440,123528560,123530795,123531698,
Nr2f2	NM_080778	1	-	125280973	125286929	125281115	125286745	3	125280973,125284172,125286303,	125281390,125284700,125286929,
Mctp2	NM_001191625	1	-	127132843	127308205	127132843	127308205	22	127132843,127135118,127142140,127156863,127175846,127179004,127212553,127214604,127215937,127236250,127238199,127253508,127255919,127264802,127267113,127277695,127281512,127281995,127282859,127298364,127300026,127307758,	127132912,127135216,127142250,127156973,127175888,127179127,127212673,127214679,127216039,127236353,127238302,127253602,127256106,127264933,127267278,127277731,127281624,127282072,127283002,127298473,127300089,127308205,
Rgma	NM_001107524	1	+	128547398	128591304	128547750	128589521	4	128547398,128563713,128580600,128588819,	128547764,128563829,128581118,128591304,
Chd2	NM_001107523	1	-	128609726	128720325	128609740	128719412	39	128609726,128615036,128621120,128623872,128626669,128628803,128631425,128632776,128634021,128635186,128635465,128643162,128644228,128648066,128649721,128651862,128653138,128654862,128655864,128659321,128661054,128661606,128665336,128670189,128671049,128672865,128676000,128677881,128678223,128679208,128680264,128681762,128683383,128685927,128691234,128692965,128696746,128719350,128719823,	128610074,128615280,128621334,128623972,128626848,128628938,128631566,128632905,128634144,128635337,128635604,128643302,128644270,128648242,128649892,128651955,128653235,128655011,128656014,128659393,128661207,128661769,128665525,128670380,128671139,128673082,128676125,128678060,128678268,128679309,128680511,128681896,128683524,128686035,128691296,128693052,128696978,128719483,128720325,
St8sia2	NM_057156	1	+	129158715	129191810	129158715	129191810	5	129158715,129162911,129167740,129173284,129191524,	129158779,129163040,129167998,129173578,129191810,
Slco3a1	NM_177481	1	-	129580125	130077110	129580125	130077110	8	129580125,129593533,129599003,129614903,129616565,129624351,130021773,130076930,	129580505,129593598,129599179,129615042,129616764,129624518,130022240,130077110,
Sv2b	NM_057207	1	-	130683155	130884752	130685862	130785240	13	130683155,130687740,130691853,130694683,130705120,130734852,130735743,130742758,130744609,130752736,130753388,130784789,130884693,	130686046,130687900,130692054,130694817,130705285,130734941,130735854,130742848,130744743,130752888,130753569,130785620,130884752,
Akap13	NM_001106271	1	+	131052673	131360512	131129049	131356475	39	131052673,131129037,131156837,131177756,131193358,131212600,131218624,131224569,131273291,131276315,131284768,131287516,131290559,131292364,131294611,131300896,131302514,131309578,131323224,131325554,131329489,131330912,131331564,131332359,131334337,131334576,131335765,131341438,131341990,131342313,131345024,131348846,131349778,131350313,131353163,131353905,131355343,131356425,131356716,	131052768,131129082,131156985,131178053,131193542,131212793,131220514,131224700,131273367,131276452,131285139,131287570,131290625,131292560,131294720,131300939,131302647,131309699,131323292,131325621,131329625,131331025,131331717,131332610,131334463,131334694,131336014,131341470,131342172,131342396,131345219,131349008,131349849,131350358,131353214,131354355,131355674,131356510,131360512,
Klhl25	NM_001039006	1	+	131540948	131566141	131558801	131560571	3	131540948,131558790,131564760,	131541039,131560595,131566141,
Ntrk3	NM_019248	1	-	133925529	134302139	133925682	134302088	17	133925529,133932969,133978443,133981901,133991271,134081434,134169351,134170342,134172615,134178756,134179501,134180032,134181232,134196669,134237566,134238370,134301840,	133925868,133933128,133978687,133982074,133991402,134081623,134169454,134170407,134172639,134179053,134179643,134180175,134181390,134196738,134237638,134238445,134302139,
Mrpl46	NM_001013068	1	-	134498789	134507602	134499071	134507575	4	134498789,134504909,134505800,134507353,	134499322,134505083,134505987,134507602,
Mrps11	NM_001109148	1	+	134507835	134517222	134507908	134516979	6	134507835,134508099,134513108,134514965,134516176,134516871,	134507973,134508207,134513207,134515095,134516242,134517222,
Det1	NM_001037194	1	-	134552235	134566070	134552411	134563123	4	134552235,134558908,134562040,134565948,	134552643,134559096,134563133,134566070,
Mir7a-2	NR_031809	1	+	134607263	134607358	134607358	134607358	1	134607263,	134607358,
Aen	NM_001108487	1	+	134615997	134625365	134619244	134624345	4	134615997,134619181,134622693,134624072,	134616290,134619769,134622894,134625365,
Isg20	NM_001008510	1	+	134631523	134637868	134631838	134637657	4	134631523,134631815,134633952,134637540,	134631537,134632066,134634153,134637868,
Acan	NM_022190	1	+	134787340	134848992	134816597	134848930	18	134787340,134816590,134818975,134820741,134822722,134824191,134825534,134826900,134827519,134828812,134831585,134832826,134842814,134845890,134846558,134847249,134848196,134848853,	134787721,134816667,134819359,134820916,134822850,134824485,134825939,134827077,134827649,134829106,134831789,134836298,134842928,134846049,134846641,134847394,134848379,134848992,
Hapln3	NM_001008559	1	-	134851845	134859702	134852022	134859637	4	134851845,134853001,134856212,134859513,	134852306,134853304,134856581,134859702,
Mfge8	NM_012811	1	-	134870028	134885431	134870666	134885352	9	134870028,134870906,134873008,134878295,134879015,134879492,134881927,134882321,134885279,	134870804,134871056,134873193,134878440,134879171,134879674,134882059,134882444,134885431,
Mfge8	NM_001040186	1	-	134870028	134885431	134870666	134885352	10	134870028,134870906,134873008,134878295,134879015,134879492,134879901,134881927,134882321,134885279,	134870804,134871056,134873193,134878440,134879171,134879674,134880069,134882059,134882444,134885431,
Abhd2	NM_001106275	1	+	135025143	135111792	135052493	135111273	11	135025143,135050301,135052486,135079254,135081180,135098148,135100635,135103639,135106878,135109320,135111076,	135025262,135050401,135052687,135079430,135081348,135098332,135100728,135103750,135106948,135109405,135111792,
Rlbp1	NM_001106274	1	-	135122062	135135420	135122910	135132579	9	135122062,135123247,135124573,135127634,135129813,135132259,135132567,135133279,135135062,	135123069,135123358,135124732,135127813,135130018,135132388,135132675,135133390,135135420,
Polg	NM_053528	1	-	135197074	135212178	135197074	135212178	22	135197074,135197543,135198743,135199068,135199363,135200962,135201300,135201850,135202062,135202725,135203320,135203723,135203987,135205399,135206460,135206725,135206976,135207326,135207533,135207782,135208913,135211570,	135197151,135197704,135198952,135199237,135199486,135201209,135201436,135201968,135202116,135202886,135203428,135203801,135204105,135205636,135206587,135206874,135207159,135207406,135207680,135207947,135209109,135212178,
Mir3597-3	NR_037346	1	-	135254121	135254236	135254236	135254236	1	135254121,	135254236,
Mir9-3	NR_031812	1	+	135254132	135254222	135254222	135254222	1	135254132,	135254222,
Rhcg	NM_183053	1	-	135361417	135386461	135362807	135386407	11	135361417,135362783,135367041,135367285,135368681,135369008,135369876,135370922,135372752,135376697,135386220,	135361783,135362987,135367115,135367410,135368818,135369146,135370043,135371070,135372903,135376884,135386461,
Plin1	NM_013094	1	-	135497430	135509926	135497868	135509839	8	135497430,135499018,135500983,135503243,135504028,135505695,135507524,135509794,	135498207,135499264,135501184,135503416,135504293,135505778,135507729,135509926,
Pex11a	NM_053487	1	-	135513734	135520816	135515146	135520710	3	135513734,135518094,135520654,	135515715,135518210,135520816,
Wdr93	NM_001191949	1	+	135527817	135566862	135527817	135566862	17	135527817,135528876,135530980,135534322,135536657,135539131,135543579,135545757,135548931,135551392,135551938,135552970,135553955,135555734,135556879,135557372,135566771,	135528117,135529069,135531045,135534401,135536773,135539170,135543615,135545842,135549103,135551463,135552025,135553090,135554169,135555798,135557036,135557565,135566862,
Mesp1	NM_001107531	1	-	135571776	135573295	135572058	135573031	2	135571776,135572368,	135572124,135573295,
Mesp2	NM_001106273	1	+	135590019	135592626	135590153	135592010	2	135590019,135591740,	135590990,135592626,
Anpep	NM_031012	1	-	135600750	135619208	135601153	135619189	20	135600750,135603822,135604271,135605210,135605517,135606209,135610365,135612066,135612221,135612952,135613214,135615222,135615372,135615587,135615825,135616091,135616330,135617846,135618062,135618575,	135601303,135603904,135604412,135605378,135605628,135606301,135610513,135612122,135612355,135613026,135613390,135615288,135615438,135615731,135615939,135616246,135616457,135617983,135618206,135619208,
LOC683402	NM_001115039	1	-	135653103	135689454	135653803	135689417	4	135653103,135655620,135681398,135689409,	135653932,135655728,135681472,135689454,
RGD1311021	NM_001107530	1	-	135695646	135704728	135696748	135704650	6	135695646,135697519,135698335,135699595,135701256,135704558,	135696757,135697683,135698542,135699728,135701332,135704728,
Zfp710	NM_001134563	1	+	135861677	135868221	135861828	135868146	3	135861677,135867298,135867804,	135863358,135867490,135868221,
Idh2	NM_001014161	1	-	135876053	135895373	135876335	135895344	11	135876053,135876853,135877033,135877257,135879079,135879404,135880024,135880250,135881993,135884640,135895229,	135876423,135876946,135877131,135877370,135879231,135879541,135880168,135880411,135882159,135884732,135895373,
Sema4b	NM_001170462	1	+	136001218	136031302	136001284	136024105	13	136001218,136015742,136016177,136018648,136019393,136019788,136020007,136022042,136022349,136023267,136023587,136023937,136030870,	136001396,136015906,136016240,136018747,136019505,136019902,136020159,136022224,136022500,136023478,136023703,136024105,136031302,
Cib1	NM_031145	1	-	136031864	136045153	136032070	136045124	7	136031864,136032886,136033054,136033289,136042828,136044908,136045073,	136032092,136032975,136033173,136033440,136042937,136044943,136045153,
Ttll13	NM_001134962	1	+	136059114	136075047	136059721	136074566	15	136059114,136059710,136060555,136061785,136064663,136065166,136065702,136066191,136066585,136067620,136070874,136072537,136072863,136073610,136074306,	136059511,136059978,136060596,136061904,136064794,136065323,136065846,136066277,136066817,136067805,136071061,136072581,136073043,136073929,136075047,
Ngrn	NM_001033900	1	+	136075433	136081313	136075484	136080914	3	136075433,136076059,136080307,	136075648,136076170,136081313,
Ngrn	NR_028055	1	+	136075465	136081313	136081313	136081313	2	136075465,136080307,	136076170,136081313,
Vps33b	NM_022286	1	+	136085930	136109421	136086241	136109126	23	136085930,136090850,136091382,136092993,136093349,136097675,136100149,136101250,136101958,136102258,136102520,136103010,136103240,136103657,136103946,136104125,136105023,136105937,136106583,136108190,136108445,136108618,136109046,	136086337,136090931,136091444,136093043,136093417,136097721,136100244,136101355,136102055,136102336,136102594,136103097,136103331,136103732,136104011,136104180,136105070,136106070,136106657,136108292,136108521,136108735,136109421,
Prc1	NM_001107529	1	+	136112673	136133720	136112791	136132731	14	136112673,136118885,136119358,136122736,136123067,136124529,136124939,136125896,136127574,136128889,136129223,136129990,136130626,136132659,	136112802,136119018,136119481,136122970,136123238,136124679,136125087,136126033,136127670,136129036,136129334,136130101,136130803,136133720,
Unc45a	NM_001037647	1	-	136143883	136158600	136144232	136158476	20	136143883,136144652,136144913,136145937,136146264,136146742,136146985,136147304,136147758,136148468,136149700,136151216,136152102,136152977,136154553,136155186,136157396,136157867,136158112,136158425,	136144490,136144808,136145031,136146053,136146378,136146809,136147113,136147445,136147900,136148563,136150001,136151388,136152273,136153146,136154721,136155279,136157572,136157904,136158274,136158600,
Hddc3	NM_001107528	1	+	136161424	136163710	136161443	136162687	4	136161424,136161837,136162008,136162556,	136161555,136161893,136162249,136163710,
Man2a2	NM_001107527	1	-	136168771	136189151	136169171	136187655	24	136168771,136170429,136170670,136173712,136175678,136176464,136176832,136177207,136178480,136179806,136180096,136180384,136180647,136180962,136181402,136184466,136184951,136185385,136185896,136186186,136186400,136187523,136188696,136189067,	136169324,136170537,136170907,136173849,136175820,136176598,136176947,136177330,136178717,136179972,136180164,136180499,136180830,136181165,136181580,136184653,136185108,136185487,136186068,136186331,136186658,136187674,136188898,136189151,
Fes	NM_001108488	1	-	136199522	136208759	136199718	136208128	19	136199522,136200125,136200351,136201856,136202063,136202451,136203052,136203394,136203891,136204642,136204848,136205146,136205434,136205635,136206204,136206541,136207633,136207915,136208634,	136199861,136200248,136200509,136201980,136202158,136202570,136203106,136203517,136204101,136204726,136205035,136205269,136205554,136205773,136206388,136206638,136207807,136208137,136208759,
Furin	NM_019331	1	-	136209968	136222057	136211406	136219097	16	136209968,136212203,136212421,136212890,136213160,136213364,136213572,136214103,136215934,136216546,136217309,136217490,136218244,136218431,136218920,136221770,	136211996,136212314,136212546,136213070,136213278,136213468,136213673,136214316,136216107,136216635,136217386,136217619,136218340,136218530,136219254,136222057,
Iqgap1	NM_001108489	1	-	136552360	136642545	136553442	136642446	38	136552360,136556431,136560886,136563982,136564744,136566016,136566432,136567184,136568356,136569126,136570340,136570513,136574248,136575732,136576394,136578104,136578669,136578831,136578994,136579802,136583838,136584496,136584811,136590091,136592203,136593014,136593352,136596328,136597260,136600651,136601094,136601773,136603467,136606300,136607943,136610572,136639553,136642391,	136553556,136556540,136561009,136564149,136564957,136566104,136566568,136567287,136568489,136569359,136570425,136570654,136574473,136575896,136576550,136578313,136578739,136578903,136579078,136579973,136583981,136584664,136584902,136590255,136592328,136593175,136593516,136596413,136597424,136600736,136601273,136601887,136603535,136606377,136608021,136610729,136639653,136642545,
Wdr73	NM_001107525	1	-	137088346	137096492	137088565	137096445	8	137088346,137089667,137090307,137094606,137095206,137095603,137095894,137096404,	137088798,137090033,137090472,137094671,137095295,137095692,137095962,137096492,
Nmb	NM_001109149	1	-	137097462	137100207	137097703	137100142	3	137097462,137099277,137099985,	137097727,137099450,137100207,
Sec11a	NM_031723	1	-	137109465	137126782	137109942	137126782	5	137109465,137110268,137116014,137120807,137126668,	137109993,137110326,137116134,137120957,137126782,
Zfp592	NM_001106272	1	+	137188335	137244616	137202442	137241328	9	137188335,137202423,137229782,137236989,137237447,137237706,137238208,137238776,137240806,	137188447,137204656,137229961,137237166,137237607,137237994,137238321,137238912,137244616,
Alpk3	NM_001191895	1	+	137256804	137303308	137256804	137303308	14	137256804,137263059,137266748,137278354,137279050,137290630,137293410,137293848,137294106,137297596,137299025,137299712,137302499,137302962,	137256947,137263098,137266870,137278472,137280335,137292683,137293558,137293976,137294142,137297871,137299114,137299936,137302548,137303308,
Slc28a1	NM_053863	1	+	137323994	137365983	137324747	137365685	18	137323994,137324731,137325697,137326927,137331766,137334654,137336023,137338359,137347209,137351120,137351974,137359648,137361835,137362100,137364322,137365026,137365230,137365612,	137324134,137324843,137325786,137327019,137331950,137334796,137336137,137338437,137347290,137351201,137352100,137359779,137362004,137362298,137364404,137365125,137365342,137365983,
Pde8a	NM_198767	1	+	137415851	137544337	137415913	137544311	22	137415851,137486386,137488105,137496536,137497412,137500052,137505847,137507343,137511912,137513821,137513957,137519518,137521884,137522192,137523729,137523966,137525295,137534831,137537050,137538759,137543686,137544204,	137416081,137486443,137488296,137496593,137497467,137500141,137505926,137507481,137512001,137513873,137514000,137519596,137521955,137522354,137523778,137524102,137525494,137535049,137537180,137538933,137543816,137544337,
Rps17	NM_017152	1	-	137552234	137554819	137552265	137554793	5	137552234,137553294,137553808,137554409,137554790,	137552346,137553360,137553914,137554561,137554819,
Cpeb1	NM_001106276	1	-	137556765	137666929	137557665	137666900	12	137556765,137559039,137559743,137561097,137564675,137565739,137566142,137568620,137570426,137581220,137641317,137666885,	137557764,137559120,137559838,137561296,137564812,137565844,137566256,137568873,137570650,137581409,137641492,137666929,
LOC100360933	NM_001193275	1	-	137705807	137709610	137705879	137708253	6	137705807,137706595,137707061,137707618,137708235,137709501,	137705912,137706843,137707263,137707636,137708253,137709610,
Fsd2	NM_001191627	1	-	137748689	137776360	137749375	137776360	12	137748689,137751802,137756493,137758637,137762233,137763082,137765355,137767279,137769131,137770206,137775261,137775733,	137749628,137751979,137756629,137758771,137762384,137763217,137765511,137767401,137769154,137770437,137775357,137776360,
Whamm	NM_001130728	1	+	137785813	137814184	137785856	137813772	10	137785813,137789246,137792305,137801799,137803045,137806288,137809526,137809775,137811342,137813479,	137786444,137789420,137792456,137801969,137803211,137806476,137809613,137809871,137811823,137814184,
Homer2	NM_053309	1	-	137827127	137933809	137827775	137932956	10	137827127,137828756,137829688,137831674,137835273,137838223,137847313,137859533,137932951,137933762,	137827964,137828837,137829799,137831831,137835413,137838316,137847445,137859690,137933148,137933809,
Fam103a1	NM_001127451	1	+	137980238	137986126	137984789	137985806	3	137980238,137984762,137985616,	137980328,137984959,137986126,
RGD1305713	NM_001024749	1	-	137997574	138004006	137999421	138003911	5	137997574,137998478,138000900,138002819,138003881,	137998134,137999517,138001028,138002946,138004006,
Btbd1	NM_001011932	1	-	138006564	138043662	138008059	138043618	8	138006564,138008736,138011781,138017406,138021914,138032481,138034403,138043198,	138008218,138008883,138011869,138017599,138022112,138032587,138034560,138043662,
Tm6sf1	NM_001108490	1	+	138054144	138099713	138058156	138098177	11	138054144,138058060,138075825,138077933,138083319,138085753,138086406,138088518,138090186,138090448,138097985,	138054255,138058173,138075929,138078031,138083423,138085836,138086528,138088623,138090279,138090568,138099713,
Hdgfrp3	NM_145785	1	-	138098817	138119696	138100821	138119696	5	138098817,138108446,138114110,138114717,138119618,	138100827,138108593,138114266,138114856,138119696,
Bnc1	NM_001108916	1	-	138189333	138201797	138191092	138201797	4	138189333,138196113,138200493,138201695,	138191777,138197660,138200730,138201797,
Sh3gl3	NM_031238	1	+	138398335	138529056	138483759	138529004	9	138398335,138483699,138490719,138493005,138495469,138498112,138505581,138506707,138528798,	138398728,138483768,138490792,138493149,138495603,138498271,138505685,138506817,138529056,
Adamtsl3	NM_001107533	1	+	138563869	138878648	138564082	138876711	30	138563869,138565362,138613622,138663622,138681645,138688282,138704517,138723751,138736441,138759611,138765017,138766283,138767523,138774590,138776338,138786954,138796520,138806495,138806799,138827652,138834840,138837930,138840569,138858089,138860507,138864576,138866622,138871383,138875847,138876604,	138564085,138565464,138613742,138663750,138681691,138688519,138704644,138723826,138736599,138759723,138765156,138766334,138767728,138774738,138776423,138787244,138796650,138806688,138806979,138827806,138835912,138838058,138840698,138858272,138860624,138864760,138866827,138871481,138876059,138878648,
Fam154b	NM_001106277	1	-	138905987	138920522	138907513	138920425	3	138905987,138915796,138920387,	138908457,138915999,138920522,
Eftud1	NM_001107534	1	+	138920619	139044342	138921492	139044173	19	138920619,138921477,138923872,138927614,138940953,138942207,138944393,138951621,138952397,138953119,138953736,138957110,138965457,138965824,138969827,139014774,139029772,139038990,139043984,	138920672,138921583,138923940,138927699,138941087,138942348,138944608,138951745,138952474,138953256,138953859,138957210,138965609,138965991,138969966,139014907,139030754,139039175,139044342,
Mex3b	NM_001191626	1	+	139135571	139139807	139135883	139138449	2	139135571,139136995,	139136160,139139807,
Tmc3	NM_001170432	1	+	139842573	139886756	139842573	139886756	22	139842573,139843698,139849133,139854043,139856181,139856974,139857174,139858682,139859595,139862109,139863551,139865914,139867117,139867901,139868767,139870165,139872642,139880019,139880901,139882338,139883916,139885912,	139842662,139843845,139849209,139854125,139856288,139857073,139857317,139858830,139859639,139862257,139863661,139865993,139867366,139868030,139868835,139870294,139872753,139880145,139880980,139882381,139884172,139886756,
Stard5	NM_001192011	1	+	139896267	139906134	139896318	139905625	6	139896267,139897017,139897411,139901028,139902101,139905477,	139896417,139897067,139897544,139901146,139902195,139906134,
Il16	NM_001105749	1	-	139908060	140000146	139908879	139978598	19	139908060,139910787,139911194,139913068,139915385,139916273,139919628,139925645,139927949,139931541,139935600,139938547,139940001,139943303,139945187,139947437,139952604,139978286,140000053,	139909067,139910910,139911453,139913170,139915554,139917360,139919773,139926133,139928037,139931674,139935718,139938764,139940075,139943418,139945298,139947571,139952713,139978699,140000146,
RGD1310371	NM_001100581	1	-	140036326	140061890	140036801	140061885	7	140036326,140037728,140040714,140059275,140060349,140061109,140061816,	140036994,140037802,140040873,140059366,140060585,140061199,140061890,
Mesdc1	NM_001013149	1	-	140157357	140159377	140157973	140159062	1	140157357,	140159377,
Mesdc2	NM_001008345	1	+	140167850	140173514	140168098	140172453	3	140167850,140171258,140172197,	140168284,140171491,140173514,
Fam108c1	NM_001100736	1	-	140382428	140423393	140383629	140423378	3	140382428,140387304,140422815,	140383849,140387484,140423393,
Arnt2	NM_012781	1	-	140535822	140693148	140539827	140693088	19	140535822,140541852,140553085,140553833,140556211,140558795,140559718,140567827,140574355,140575467,140577253,140592517,140592941,140598458,140629104,140632667,140639841,140646716,140693057,	140539926,140541989,140553236,140553972,140556311,140558919,140559791,140567979,140574430,140575602,140577330,140592603,140593007,140598561,140629318,140632881,140639889,140646831,140693148,
Fah	NM_017181	1	-	140851974	140876187	140852078	140876087	13	140851974,140856315,140857065,140859899,140861864,140863508,140864229,140865811,140869576,140871300,140871554,140872598,140876006,	140852158,140856433,140857167,140859946,140861940,140863639,140864329,140865864,140869668,140871350,140871676,140872709,140876187,
Zfand6	NM_001007630	1	-	140885707	140960486	140886472	140898908	7	140885707,140888503,140891571,140897168,140898415,140898754,140960394,	140886621,140888617,140891616,140897269,140898524,140898925,140960486,
Olr10	NM_001000115	1	+	141151953	141152901	141151953	141152901	1	141151953,	141152901,
Olr11	NM_001000114	1	+	141497721	141498669	141497721	141498669	1	141497721,	141498669,
Vom2r40	NM_173317	1	-	141602287	141721711	141602653	141671605	7	141602287,141669306,141669933,141670861,141676485,141677191,141721436,	141603561,141669430,141670161,141671668,141677046,141677471,141721711,
Vom2r41	NM_001099500	1	-	141861805	141914331	141861805	141914331	6	141861805,141883504,141884138,141885911,141891500,141914134,	141862713,141883628,141884366,141886718,141891780,141914331,
Vom2r42	NM_001099511	1	-	142010226	142055405	142010226	142055405	6	142010226,142027818,142028447,142029387,142032578,142055199,	142011134,142027942,142028675,142030255,142032806,142055405,
Vom2r43	NM_001099512	1	-	142267793	142290322	142267793	142290322	6	142267793,142271253,142271803,142272986,142274178,142290116,	142268692,142271377,142272031,142273793,142274458,142290322,
Olr12	NM_001000540	1	-	142339328	142340252	142339328	142340252	1	142339328,	142340252,
Olr13	NM_001000116	1	-	142363441	142364368	142363441	142364368	1	142363441,	142364368,
Olr14	NM_001000695	1	-	142393183	142394125	142393183	142394125	1	142393183,	142394125,
Olr16	NM_001000694	1	-	142435590	142436541	142435590	142436541	1	142435590,	142436541,
Olr17	NM_001000937	1	-	142443501	142444458	142443501	142444458	1	142443501,	142444458,
Olr19	NM_001000117	1	-	142491572	142492532	142491572	142492532	1	142491572,	142492532,
Olr20	NM_001000118	1	+	142539266	142540259	142539266	142540259	1	142539266,	142540259,
Olr23	NM_001000119	1	+	142677365	142678361	142677365	142678361	1	142677365,	142678361,
Olr24	NM_001000693	1	-	142710361	142711303	142710361	142711303	1	142710361,	142711303,
Olr25	NM_001000692	1	+	142740111	142741104	142740111	142741104	1	142740111,	142741104,
Olr27	NM_001000936	1	-	142782824	142783766	142782824	142783766	1	142782824,	142783766,
Olr29	NM_001000691	1	-	142819616	142820624	142819616	142820624	1	142819616,	142820624,
Olr30	NM_001000120	1	+	142835593	142836523	142835593	142836523	1	142835593,	142836523,
Olr32	NM_001000690	1	-	142871428	142872436	142871428	142872436	1	142871428,	142872436,
Olr34	NM_001000689	1	+	142922929	142923868	142922929	142923868	1	142922929,	142923868,
Folh1	NM_057185	1	-	142936378	143010358	142937065	143010295	19	142936378,142939215,142940971,142942311,142944935,142949006,142951297,142957547,142971604,142973700,142976729,142977391,142979874,142995612,142996832,143003125,143007103,143008497,143010174,	142937255,142939308,142941053,142942576,142945026,142949098,142951365,142957611,142971687,142973820,142976815,142977490,142979968,142995799,142996958,143003227,143007290,143008606,143010358,
Nox4	NM_053524	1	+	143415815	143603554	143415864	143603164	18	143415815,143416484,143450524,143452206,143464508,143466373,143481465,143486090,143490636,143492749,143493049,143506929,143564657,143583907,143586096,143588452,143590391,143603043,	143415921,143416580,143450635,143452291,143464606,143466401,143481538,143486171,143490853,143492914,143493112,143506990,143564739,143584027,143586205,143588521,143590492,143603554,
Tyr	NM_001107535	1	-	143641256	143746315	143642617	143746251	5	143641256,143651098,143708737,143736977,143745432,	143642844,143651280,143708885,143737194,143746315,
Grm5	NM_017012	1	+	143857224	144477419	143863505	144477283	9	143857224,143863307,144085377,144307150,144341114,144377576,144381496,144423005,144476394,	143857293,143864163,144085627,144307386,144341361,144377745,144381623,144423945,144477419,
Ctsc	NM_017097	1	+	144629801	144661183	144629850	144660778	7	144629801,144632373,144646910,144649795,144652594,144658921,144660275,	144630022,144632519,144647077,144649948,144652710,144659053,144661183,
Rab38	NM_145774	1	+	144783918	144864573	144783964	144863860	3	144783918,144818997,144863707,	144784166,144819278,144864573,
Tmem135	NM_001013896	1	-	145664795	145894704	145666652	145894542	15	145664795,145668419,145669247,145672216,145673117,145675702,145680720,145683025,145688599,145731978,145779862,145827763,145842474,145845038,145894401,	145666785,145668487,145669346,145672293,145673181,145675870,145680790,145683172,145688641,145732025,145779928,145827797,145842567,145845166,145894704,
Fzd4	NM_022623	1	+	145953759	145957666	145953918	145957592	2	145953759,145956263,	145954206,145957666,
Prss23	NM_001007691	1	-	146081551	146089928	146082168	146083320	2	146081551,146089854,	146083331,146089928,
Me3	NM_001108491	1	+	146220503	146422659	146220894	146422586	15	146220503,146220879,146313734,146317552,146354409,146364491,146373599,146397541,146416333,146416721,146418016,146418493,146419173,146419546,146422424,	146220562,146221077,146313868,146317702,146354485,146364653,146373703,146397651,146416431,146416835,146418122,146418636,146419347,146419648,146422659,
Ccdc81	NM_001014021	1	-	146430203	146487051	146430327	146486777	13	146430203,146432015,146441483,146443656,146445122,146445676,146460405,146461320,146465279,146468223,146479691,146481963,146486698,	146430469,146432141,146441656,146443761,146445269,146445764,146460523,146461442,146465359,146468480,146479848,146482025,146487051,
l7Rn6	NM_001013897	1	-	146522013	146545388	146522278	146540457	6	146522013,146523487,146526987,146540306,146543911,146545216,	146522333,146523606,146527139,146540544,146544010,146545388,
Eed	NM_001106278	1	-	146563960	146591042	146564225	146590619	12	146563960,146564709,146565397,146571705,146574089,146577221,146579207,146579930,146581016,146582117,146587230,146590505,	146564352,146564783,146565556,146571811,146574223,146577313,146579289,146580056,146581082,146582210,146587383,146591042,
Picalm	NM_053554	1	+	146754084	146834197	146754108	146834095	20	146754084,146782510,146783386,146787624,146792426,146793466,146795684,146797852,146799337,146801231,146801612,146802409,146809014,146816749,146818653,146818860,146819041,146823160,146824376,146834080,	146754238,146782653,146783462,146787727,146792520,146793578,146795791,146797894,146799423,146801355,146801749,146802513,146809143,146816857,146818770,146818891,146819141,146823220,146824481,146834197,
Ccdc89	NM_001134833	1	+	147091687	147092950	147091716	147092829	1	147091687,	147092950,
Crebzf	NM_001106279	1	+	147124223	147129115	147124378	147125669	4	147124223,147125653,147126761,147128528,	147125442,147125731,147126830,147129115,
Tmem126a	NM_001011557	1	-	147129329	147137259	147131153	147135439	5	147129329,147131894,147132913,147135350,147137193,	147131346,147132009,147133107,147135446,147137259,
Tmem126b	NM_001106280	1	-	147146180	147158120	147146327	147158110	5	147146180,147152551,147152999,147154789,147158032,	147146511,147152663,147153193,147154911,147158120,
Dlg2	NM_022282	1	+	147887477	149274626	147887744	149274466	23	147887477,148231562,148545492,148619428,148690329,148724282,148781497,148804626,148806950,148846829,148900201,148929134,148969001,149127233,149198003,149207687,149249677,149259115,149259957,149262058,149267863,149272572,149274359,	147887786,148231724,148545546,148619479,148690454,148724452,148781634,148804771,148807089,148846985,148900270,148929291,148969104,149127348,149198180,149207763,149249723,149259166,149260059,149262231,149267973,149272664,149274626,
Ccdc90b	NM_001024885	1	+	149410496	149424054	149410798	149423709	9	149410496,149414344,149415215,149417078,149418234,149418356,149418896,149420748,149423647,	149410898,149414464,149415319,149417180,149418276,149418428,149418950,149420863,149424054,
Ankrd42	NM_001135013	1	-	149425862	149468863	149426154	149467948	12	149425862,149428962,149432680,149438222,149443998,149445757,149447312,149452136,149456207,149460019,149465409,149467875,	149426241,149429107,149432807,149438395,149444104,149445883,149447513,149452272,149456327,149460127,149465573,149468863,
Rab30	NM_001015012	1	+	149656372	149670208	149656442	149669511	3	149656372,149664948,149669260,	149656535,149665132,149670208,
RGD1559690	NM_001126294	1	-	149685954	149710264	149686469	149701342	6	149685954,149689882,149690860,149701229,149709049,149710192,	149688728,149690000,149691022,149701358,149709133,149710264,
Prcp	NM_001106281	1	+	149711288	149763876	149711350	149763050	9	149711288,149743567,149746049,149749752,149750606,149751978,149757222,149758082,149762833,	149711509,149743708,149746151,149749934,149750764,149752148,149757387,149758270,149763876,
Fam181b	NM_001109150	1	+	149955640	149957138	149955732	149956992	1	149955640,	149957138,
Mir708	NR_032291	1	+	153476668	153476756	153476756	153476756	1	153476668,	153476756,
Odz4	NM_001191628	1	+	153661906	154172813	153662622	154172717	32	153661906,153662564,153808631,153812277,153959730,153970542,153971852,153996562,154002946,154004657,154037299,154039268,154043069,154063300,154071057,154077794,154088596,154102387,154107983,154110750,154113114,154117838,154120062,154127601,154132111,154137726,154149645,154152772,154156995,154158740,154168438,154171958,	153661928,153662632,153808919,153812547,153959986,153970641,153972088,153996733,154003161,154004868,154037401,154039463,154043270,154063486,154071084,154077941,154088813,154102507,154108245,154111018,154113258,154118088,154120083,154127834,154132266,154138604,154149818,154153008,154157292,154160355,154168581,154172813,
Nars2	NM_001034921	1	+	154216133	154299695	154216376	154299352	12	154216133,154222811,154225043,154226698,154240304,154262732,154282071,154289145,154289352,154294477,154298988,154299340,	154216517,154222921,154225164,154226839,154240385,154262827,154282204,154289244,154289390,154294544,154299126,154299695,
Gab2	NM_053417	1	+	154348780	154544904	154348780	154544904	10	154348780,154477224,154509098,154538569,154540049,154541103,154542146,154542807,154543905,154544762,	154348854,154477525,154509339,154539144,154540120,154541368,154542237,154542910,154544031,154544904,
Kctd21	NM_001109151	1	+	154587685	154588566	154587685	154588468	1	154587685,	154588566,
Alg8	NM_001034127	1	+	154607441	154628227	154607453	154627836	13	154607441,154609432,154613272,154614940,154615320,154617542,154617902,154620038,154622634,154624314,154626210,154626971,154627604,	154607548,154609511,154613466,154615050,154615388,154617669,154618006,154620159,154622774,154624454,154626308,154627044,154628227,
Ndufc2	NM_001009290	1	+	154635888	154642112	154635960	154641986	3	154635888,154641188,154641936,	154636129,154641332,154642112,
Thrsp	NM_012703	1	-	154647338	154651663	154651205	154651658	2	154647338,154651186,	154648095,154651663,
Ints4	NM_001191629	1	+	154714604	154778362	154714671	154778170	23	154714604,154718780,154721133,154725687,154730315,154731908,154733174,154733928,154740253,154742034,154743732,154747852,154752789,154754162,154755575,154763481,154765963,154767142,154767591,154769788,154770169,154774521,154777991,	154714725,154718975,154721251,154725794,154730501,154731959,154733263,154734049,154740325,154742209,154743938,154747995,154752905,154754296,154755733,154763575,154766044,154767273,154767651,154769948,154770313,154774642,154778362,
RGD1561459	NM_001108493	1	-	154786524	154817248	154786783	154800820	5	154786524,154794333,154800682,154813281,154817110,	154786924,154794429,154800832,154813373,154817248,
Clns1a	NM_031719	1	+	154946712	154966947	154946737	154963510	7	154946712,154954458,154959195,154960075,154961470,154963442,154966313,	154946877,154954595,154959294,154960183,154961644,154963531,154966947,
Aqp11	NM_173105	1	-	154973795	154983962	154974040	154983734	3	154973795,154976313,154983115,	154974120,154976430,154983962,
Pak1	NM_017198	1	+	155057621	155174714	155122971	155174202	15	155057621,155122947,155130893,155131498,155135965,155149719,155152526,155154519,155157978,155162016,155163772,155167038,155168048,155170975,155174115,	155057985,155123161,155130994,155131646,155136003,155149836,155152701,155154583,155158027,155162129,155163890,155167138,155168245,155171113,155174714,
Myo7a	NM_153473	1	-	155292619	155362698	155292621	155360955	49	155292619,155293178,155294111,155294952,155295470,155296463,155296736,155297542,155298415,155298967,155302929,155303904,155304437,155305073,155305925,155306669,155307519,155309716,155311057,155311980,155312532,155313203,155315121,155316150,155316717,155317116,155317726,155318967,155319418,155320147,155321360,155323442,155323839,155325749,155331938,155334442,155335017,155335881,155336653,155337027…	155292711,155293298,155294195,155295069,155295656,155296570,155296824,155297656,155298521,155299123,155303083,155304062,155304562,155305264,155306095,155306796,155307637,155309887,155311285,155312154,155312652,155313330,155315249,155316240,155316894,155317320,155317936,155319075,155319637,155320232,155321455,155323535,155323998,155325887,155332045,155334578,155335228,155336024,155336773,155337104…
Capn5	NM_134461	1	-	155366677	155421178	155366798	155406209	13	155366677,155367947,155368531,155369346,155371556,155372363,155374365,155374876,155375990,155379450,155395086,155406044,155421109,	155366981,155368084,155368647,155369543,155371679,155372559,155374443,155375070,155376183,155379659,155395218,155406239,155421178,
Omp	NM_012616	1	-	155388634	155389185	155388634	155389126	1	155388634,	155389185,
B3gnt6	NM_001106211	1	-	155435458	155440490	155435838	155437017	2	155435458,155440455,	155437017,155440490,
Tsku	NM_001009965	1	-	155611068	155622378	155612438	155613500	2	155611068,155622244,	155613508,155622378,
Gucy2d	NM_130737	1	+	155713464	155747852	155713557	155747640	18	155713464,155716481,155723610,155725640,155726276,155726456,155727701,155730057,155730412,155730786,155733554,155736030,155737527,155741981,155742917,155743801,155745175,155747568,	155713564,155717240,155723968,155725725,155726373,155726585,155727782,155730234,155730569,155730945,155733703,155736194,155737720,155742156,155743016,155743896,155745261,155747852,
Lrrc32	NM_001170434	1	+	155761333	155773194	155765387	155771294	3	155761333,155765379,155769389,	155761386,155765474,155773194,
Prkrir	NM_001191630	1	+	155982781	155998561	155982843	155997548	5	155982781,155987859,155990533,155993448,155995629,	155982932,155987980,155990641,155993485,155998561,
Wnt11	NM_080401	1	+	156125968	156142065	156126222	156140802	5	156125968,156133477,156135203,156137994,156140627,	156126305,156133713,156135481,156138287,156142065,
RGD1561870	NM_001109336	1	-	156142268	156142673	156142283	156142592	1	156142268,	156142673,
Uvrag	NM_001107536	1	-	156194648	156435696	156196944	156435516	14	156194648,156233100,156273347,156281431,156283039,156285247,156299379,156311119,156359510,156380728,156389920,156399224,156409567,156435399,	156197040,156233179,156273513,156281492,156283127,156285332,156299506,156311225,156359593,156380803,156390082,156399259,156409685,156435696,
Dgat2	NM_001012345	1	-	156447587	156478740	156448537	156478563	8	156447587,156450642,156452725,156453375,156458927,156459373,156463858,156478442,	156448692,156450845,156452900,156453580,156458998,156459481,156463987,156478740,
Mogat2	NM_001109436	1	-	156516530	156540899	156517244	156540870	6	156516530,156519476,156520219,156520732,156531805,156540779,	156517399,156519676,156520394,156520937,156531984,156540899,
Map6	NM_017204	1	+	156592503	156657998	156592503	156657863	5	156592503,156593202,156637664,156639678,156656845,	156593064,156593900,156637878,156639875,156657998,
Serpinh1	NM_017173	1	-	156666913	156674211	156667597	156670571	6	156666913,156667052,156668425,156668751,156669952,156674150,	156667027,156667900,156668658,156668850,156670614,156674211,
Rps3	NM_001009239	1	-	156811469	156816770	156811894	156816758	7	156811469,156811891,156812500,156814773,156815362,156815668,156816728,	156811541,156812088,156812688,156814868,156815456,156815799,156816770,
Arrb1	NM_012910	1	+	156871563	156937540	156871595	156937476	16	156871563,156918377,156919924,156923551,156924331,156925206,156926091,156927646,156929077,156929551,156931108,156932404,156933431,156935031,156936092,156937364,	156871615,156918408,156919985,156923596,156924528,156925266,156926159,156927782,156929162,156929624,156931246,156932488,156933455,156935102,156936144,156937540,
Mir326	NR_031773	1	+	156887512	156887607	156887607	156887607	1	156887512,	156887607,
Slco2b1	NM_080786	1	-	156992491	157028887	156994149	157025455	14	156992491,156995177,156995589,156996502,156998837,157000925,157004900,157016306,157019082,157019498,157022328,157023900,157025332,157028818,	156994285,156995298,156995654,156996666,156999003,157001283,157004994,157016497,157019181,157019729,157022491,157024038,157025469,157028887,
Olr35	NM_001000121	1	+	157075169	157076120	157075169	157076120	1	157075169,	157076120,
Olr36	NM_001000935	1	+	157085953	157086934	157085953	157086934	1	157085953,	157086934,
Olr37	NM_001000504	1	+	157123042	157124008	157123042	157124008	1	157123042,	157124008,
Neu3	NM_054010	1	-	157172026	157183064	157172871	157178481	3	157172026,157178274,157182878,	157173921,157178486,157183064,
Spcs2	NM_001191601	1	-	157197974	157217400	157200244	157217395	5	157197974,157203127,157206770,157207426,157217281,	157200431,157203262,157206931,157207510,157217400,
Chrdl2	NM_001107537	1	+	157391496	157399281	157391496	157399281	7	157391496,157392619,157393870,157395553,157397524,157398604,157399106,	157391592,157392762,157393964,157395609,157397690,157398799,157399281,
Pold3	NM_001024750	1	-	157453058	157490563	157453287	157490469	12	157453058,157457588,157458637,157462235,157465745,157468640,157470172,157476095,157477947,157481650,157488900,157490409,	157453490,157457667,157458741,157462345,157465911,157468713,157470434,157476228,157477987,157481753,157488956,157490563,
Lipt2	NM_001108917	1	+	157538703	157541031	157538708	157539837	2	157538703,157539607,	157539174,157541031,
Kcne3	NM_022235	1	+	157558043	157565008	157563947	157564271	2	157558043,157563907,	157558100,157565008,
Pgm2l1	NM_001109454	1	+	157605905	157655227	157606213	157648719	15	157605905,157629400,157631405,157632465,157634536,157637711,157639520,157640008,157640723,157643290,157644043,157644623,157646523,157648616,157653558,	157606324,157629568,157631512,157632550,157634620,157637905,157639710,157640106,157640901,157643384,157644173,157644813,157646657,157648988,157655227,
P4ha3	NM_198775	1	+	157663337	157720713	157663362	157720713	13	157663337,157669139,157670860,157698349,157701556,157705619,157705984,157711637,157713883,157715909,157718591,157719477,157720642,	157663562,157669282,157671084,157698499,157701608,157705783,157706161,157711702,157714043,157715972,157718660,157719574,157720713,
Ppme1	NM_001191838	1	-	157725632	157773923	157726762	157773778	14	157725632,157727884,157731907,157733958,157735464,157738537,157741912,157743508,157745963,157749685,157750028,157758094,157758653,157773677,	157726781,157727952,157731972,157734003,157735594,157738661,157741978,157743599,157746118,157749737,157750086,157758187,157758747,157773923,
C2cd3	NM_001191602	1	+	157774396	157892744	157774396	157892552	33	157774396,157776267,157780427,157812510,157813412,157817543,157818122,157821809,157826897,157827786,157828570,157830992,157833506,157836192,157838561,157840166,157842834,157845340,157846556,157848112,157850930,157851618,157852600,157856421,157860248,157862052,157865436,157866204,157870930,157873872,157877000,157882275,157892402,	157774451,157776537,157780585,157812734,157813660,157817676,157818212,157821957,157827049,157827954,157828683,157831111,157833629,157836711,157838713,157840413,157843015,157845524,157846729,157848236,157851199,157851708,157853200,157856760,157860387,157862117,157865642,157866335,157871092,157874093,157877895,157882387,157892744,
Ucp3	NM_013167	1	+	157896000	157909609	157902157	157908288	7	157896000,157902125,157902789,157903189,157904294,157904764,157908173,	157896096,157902283,157902991,157903390,157904396,157904945,157909609,
Ucp2	NM_019354	1	+	157925513	157928222	157925513	157928222	6	157925513,157925786,157926802,157927072,157927558,157928107,	157925639,157925997,157926997,157927174,157927739,157928222,
Dnajb13	NM_001005885	1	-	157931498	157945870	157932796	157945864	8	157931498,157933404,157933976,157935776,157936935,157940221,157941726,157945796,	157932950,157933481,157934090,157935890,157937093,157940383,157941830,157945870,
Chchd8	NM_001127655	1	+	157965118	157968348	157967063	157967327	2	157965118,157967053,	157965187,157968348,
Mrpl48	NM_001106282	1	-	157979817	158022405	157980390	158022326	8	157979817,157981615,157984384,157995032,158004346,158010702,158013885,158022305,	157980465,157981705,157984487,157995202,158004432,158010740,158013938,158022405,
Rab6a	NM_053366	1	+	158041087	158080218	158041530	158077912	8	158041087,158062289,158063859,158065134,158067344,158070246,158075793,158077847,	158041600,158062348,158063913,158065240,158067456,158070340,158075860,158080218,
Plekhb1	NM_172033	1	-	158081931	158096197	158082978	158094560	8	158081931,158083614,158087753,158091058,158092048,158092815,158094523,158096054,	158083115,158083711,158087858,158091098,158092151,158092968,158094599,158096197,
Fam168a	NM_001108494	1	+	158140472	158287606	158228864	158283612	9	158140472,158228846,158263116,158268761,158273943,158280174,158282194,158283499,158284198,	158140684,158228934,158263197,158268788,158274069,158280317,158282369,158283630,158287606,
Relt	NM_001108495	1	-	158293360	158300581	158294775	158300548	10	158293360,158294960,158295574,158295974,158296357,158297540,158298561,158298823,158299105,158300503,	158294823,158295159,158295829,158296056,158296438,158297792,158298641,158298990,158299180,158300581,
P2ry6	NM_057124	1	-	158381126	158406783	158382390	158383377	3	158381126,158384030,158406691,	158383411,158384119,158406783,
P2ry2	NM_017255	1	-	158440017	158454210	158440440	158441565	4	158440017,158440063,158445998,158453952,	158440043,158441569,158446189,158454210,
Fchsd2	NM_001107539	1	+	158548829	158782422	158665340	158780368	19	158548829,158579921,158639810,158660103,158665247,158669793,158671463,158721483,158728986,158737680,158739931,158754773,158765168,158770334,158770540,158771125,158772111,158772331,158780284,	158548927,158579967,158639887,158660230,158665381,158669848,158671592,158721606,158729082,158737797,158740036,158754935,158765303,158770418,158770718,158771346,158772241,158772414,158782422,
Atg16l2	NM_001191560	1	-	158787777	158800330	158788002	158800330	18	158787777,158788323,158788510,158788728,158790102,158790513,158790745,158791080,158791909,158792383,158793320,158794467,158794830,158795081,158795436,158797461,158798407,158800203,	158788090,158788425,158788558,158788878,158790208,158790634,158790817,158791151,158792015,158792492,158793383,158794581,158794896,158795333,158795510,158797564,158798507,158800330,
Stard10	NM_001013069	1	+	158819969	158845081	158820336	158844913	7	158819969,158820223,158841351,158841989,158842704,158844408,158844670,	158820066,158820543,158841499,158842093,158842822,158844461,158845081,
Pde2a	NM_001143847	1	+	158921606	159013829	158921797	159012673	31	158921606,158951844,158982472,158985571,158995831,158996801,159001555,159002116,159002505,159002744,159002904,159004069,159004326,159005216,159005745,159005889,159006295,159006489,159006894,159007770,159008182,159008847,159009178,159009609,159009874,159010879,159011087,159011448,159011927,159012121,159012465,	158921868,158951911,158982562,158985660,158995941,158996857,159001615,159002258,159002558,159002819,159002946,159004138,159004457,159005328,159005785,159005953,159006368,159006667,159007007,159007848,159008305,159008918,159009301,159009697,159009922,159010954,159011187,159011561,159011966,159012228,159013829,
Pde2a	NM_031079	1	+	158951757	159013829	158951794	159012673	30	158951757,158982472,158985571,158995831,158996801,159001555,159002116,159002505,159002744,159002904,159004069,159004326,159005216,159005745,159005889,159006295,159006489,159006894,159007770,159008182,159008847,159009178,159009609,159009874,159010879,159011087,159011448,159011927,159012121,159012465,	158951911,158982562,158985660,158995941,158996857,159001615,159002258,159002558,159002819,159002946,159004138,159004457,159005328,159005785,159005953,159006368,159006667,159007007,159007848,159008305,159008918,159009301,159009697,159009922,159010954,159011187,159011561,159011966,159012228,159013829,
Mir139	NR_031886	1	+	158976575	158976643	158976643	158976643	1	158976575,	158976643,
Art2	NM_198735	1	-	159055460	159058780	159055792	159058757	3	159055460,159057545,159058706,	159055875,159058239,159058780,
Clpb	NM_022947	1	+	159126511	159246279	159126511	159246216	15	159126511,159146051,159164378,159180096,159209205,159221230,159230700,159231865,159236583,159236935,159243923,159244635,159244850,159245152,159245967,	159126564,159146138,159164482,159180225,159209303,159221345,159230778,159231921,159236628,159237097,159244080,159244709,159244970,159245257,159246279,
Phox2a	NM_053869	1	+	159273523	159277731	159273719	159277325	3	159273523,159275993,159276882,	159273936,159276181,159277731,
Inppl1	NM_022944	1	-	159278129	159292740	159278615	159291679	29	159278129,159278815,159279198,159280931,159281147,159281904,159282152,159282633,159282822,159283335,159283545,159283901,159284072,159284277,159284729,159285190,159285871,159286167,159286560,159286758,159287013,159287229,159287422,159287662,159288024,159288660,159288899,159291497,159292658,	159278706,159278949,159279865,159281072,159281226,159282060,159282240,159282722,159282936,159283425,159283627,159283990,159284172,159284416,159284826,159285308,159286068,159286270,159286667,159286909,159287112,159287319,159287516,159287803,159288145,159288811,159288963,159291884,159292740,
Folr2	NM_001106283	1	-	159295772	159314107	159295952	159300019	6	159295772,159296367,159296590,159299872,159313744,159314007,	159296239,159296503,159296779,159300025,159313911,159314107,
Folr1	NM_133527	1	-	159315190	159324141	159315300	159320132	5	159315190,159315728,159316000,159319970,159324119,	159315581,159315864,159316189,159320140,159324141,
RGD1311634	NM_001170435	1	+	159357815	159361360	159359171	159361051	6	159357815,159359109,159359317,159360350,159360706,159361003,	159357831,159359194,159359447,159360410,159360844,159361360,
Lrtomt	NM_001139494	1	-	159362009	159364059	159362093	159364043	3	159362009,159362894,159363784,	159362414,159363091,159364059,
Lamtor1	NM_199102	1	+	159367470	159373042	159367529	159372515	5	159367470,159371062,159371428,159371817,159372422,	159367571,159371208,159371506,159371944,159373042,
Lrrc51	NM_001106284	1	-	159373972	159393171	159374056	159381782	6	159373972,159374471,159376485,159381700,159382539,159393038,	159374198,159374620,159376691,159381838,159382602,159393171,
Il18bp	NM_053374	1	-	159471808	159473288	159471842	159473278	5	159471808,159472112,159472350,159472812,159473253,	159471932,159472260,159472474,159473007,159473288,
Rnf121	NM_001107540	1	-	159477284	159542438	159477284	159542438	9	159477284,159479484,159480143,159493891,159497967,159501625,159516795,159519715,159542375,	159477405,159479586,159480277,159494012,159498075,159501780,159516937,159519753,159542438,
Art5	NM_001013039	1	-	159576989	159586949	159577221	159579688	7	159576989,159577412,159577942,159579628,159580008,159586282,159586659,	159577325,159577445,159578672,159579843,159580264,159586411,159586949,
Art1	NM_001107541	1	+	159586245	159590797	159586289	159590438	4	159586245,159586665,159588738,159590343,	159586352,159587431,159588780,159590797,
Chrna10	NM_022639	1	-	159590903	159595101	159591666	159595038	5	159590903,159592620,159593776,159594278,159594977,	159592115,159593153,159593931,159594424,159595101,
Nup98	NM_031074	1	-	159598047	159696720	159599011	159680478	33	159598047,159599315,159602295,159602904,159603841,159606730,159607980,159610443,159611504,159621335,159623160,159626678,159627387,159633844,159635846,159637207,159637963,159638638,159642030,159647468,159650986,159656731,159663561,159667833,159670666,159672061,159672800,159673588,159676763,159679311,159679600,159680402,159696568,	159599229,159599427,159602450,159603146,159604063,159606873,159608124,159610601,159611771,159621565,159623590,159626832,159627570,159634009,159636024,159637346,159638077,159638937,159642147,159647656,159651120,159656872,159663654,159667972,159670804,159672225,159672981,159673696,159676903,159679488,159679702,159680506,159696720,
Pgap2	NM_053895	1	+	159696926	159722563	159711572	159722329	8	159696926,159708380,159708965,159711562,159720875,159721231,159721905,159722185,	159697146,159708747,159709077,159711737,159721128,159721326,159722014,159722563,
Rhog	NM_001037195	1	-	159724015	159735532	159724567	159725143	2	159724015,159735506,	159725212,159735532,
Stim1	NM_001108496	1	+	159761566	159925836	159761942	159924431	12	159761566,159854180,159882064,159899206,159902157,159906211,159911968,159914069,159914778,159915165,159919258,159923914,	159762081,159854311,159882179,159899318,159902273,159906389,159912146,159914237,159914879,159915401,159919325,159925836,
Rrm1	NM_001013236	1	+	159930985	159937851	159931190	159937851	5	159930985,159932102,159934972,159936031,159937791,	159931209,159932191,159935150,159936132,159937851,
Olr39	NM_001000128	1	-	160073272	160074262	160073272	160074262	1	160073272,	160074262,
Olr40	NM_001000127	1	-	160091024	160091975	160091024	160091975	1	160091024,	160091975,
Olr41	NM_001000126	1	+	160145883	160146825	160145883	160146825	1	160145883,	160146825,
Trim21	NM_001082572	1	-	160175881	160187661	160175881	160187661	6	160175881,160176710,160183623,160185258,160186772,160187241,	160176426,160176811,160183646,160185489,160186868,160187661,
Olr43	NM_001000541	1	+	160208358	160209309	160208358	160209309	1	160208358,	160209309,
Olr44	NM_001000125	1	-	160220247	160221195	160220247	160221195	1	160220247,	160221195,
Olr45	NM_001000124	1	+	160237159	160238113	160237159	160238113	1	160237159,	160238113,
Olr46	NM_001001001	1	+	160247695	160248640	160247695	160248640	1	160247695,	160248640,
Olr47	NM_001000123	1	-	160258277	160259237	160258277	160259237	1	160258277,	160259237,
Olr48	NM_001000122	1	+	160275493	160276447	160275493	160276447	1	160275493,	160276447,
Olr49	NM_001000132	1	+	160489725	160490652	160489725	160490652	1	160489725,	160490652,
Olr50	NM_001000131	1	+	160503870	160504845	160503870	160504845	1	160503870,	160504845,
Olr51	NM_001001021	1	-	160512752	160513703	160512752	160513703	1	160512752,	160513703,
Olr53	NM_001001008	1	+	160547822	160548767	160547822	160548767	1	160547822,	160548767,
Olr56	NM_001000130	1	-	160573392	160574343	160573392	160574343	1	160573392,	160574343,
Olr57	NM_001000749	1	-	160580939	160581884	160580939	160581884	1	160580939,	160581884,
Olr59	NM_173293	1	+	160607894	160613826	160611562	160612525	2	160607894,160611511,	160608466,160613826,
Olr60	NM_001000748	1	+	160626352	160627315	160626352	160627315	1	160626352,	160627315,
Olr61	NM_001001022	1	+	160634723	160635686	160634723	160635686	1	160634723,	160635686,
Olr62	NM_001000129	1	+	160643869	160644832	160643869	160644832	1	160643869,	160644832,
Olr63	NM_001000542	1	-	160647965	160648919	160647965	160648919	1	160647965,	160648919,
Olr67	NM_001001279	1	+	160746338	160747277	160746338	160747277	1	160746338,	160747277,
Olr68	NM_001000133	1	+	160765771	160766740	160765771	160766740	1	160765771,	160766740,
Olr69	NM_001001280	1	-	160772196	160773135	160772196	160773135	1	160772196,	160773135,
Olr70	NM_001001269	1	-	160788682	160789624	160788682	160789624	1	160788682,	160789624,
Olr72	NM_001001284	1	-	160804944	160805952	160804944	160805952	1	160804944,	160805952,
Olr74	NM_001000134	1	+	160825674	160826619	160825674	160826619	1	160825674,	160826619,
Olr75	NM_001001281	1	+	160833797	160834757	160833797	160834757	1	160833797,	160834757,
Olr77	NM_001001287	1	+	160853096	160854047	160853096	160854047	1	160853096,	160854047,
Olr78	NM_001000135	1	+	160866762	160867710	160866762	160867710	1	160866762,	160867710,
Olr79	NM_001002270	1	+	160873700	160874642	160873700	160874642	1	160873700,	160874642,
Olr80	NM_001001270	1	-	160911618	160912572	160911618	160912572	1	160911618,	160912572,
Olr81	NM_001001271	1	+	160922553	160923492	160922553	160923492	1	160922553,	160923492,
Olr82	NM_001001282	1	-	160937939	160938884	160937939	160938884	1	160937939,	160938884,
Olr83	NM_001000136	1	+	160955734	160956673	160955734	160956673	1	160955734,	160956673,
Olr84	NM_001000137	1	+	160970407	160971391	160970407	160971391	1	160970407,	160971391,
Olr85	NM_001000138	1	+	160977270	160978206	160977270	160978206	1	160977270,	160978206,
Olr86	NM_001000747	1	+	161007449	161008388	161007449	161008388	1	161007449,	161008388,
Olr87	NM_001000543	1	+	161019427	161020366	161019427	161020366	1	161019427,	161020366,
Olr88	NM_001000746	1	+	161032425	161033373	161032425	161033373	1	161032425,	161033373,
Olr89	NM_001000745	1	+	161040275	161041226	161040275	161041226	1	161040275,	161041226,
Olr91	NM_001000139	1	+	161076345	161077293	161076345	161077293	1	161076345,	161077293,
Olr92	NM_001000140	1	-	161084120	161085065	161084120	161085065	1	161084120,	161085065,
Olr93	NM_001000141	1	-	161092783	161093728	161092783	161093728	1	161092783,	161093728,
Olr94	NM_001001023	1	-	161099002	161099974	161099002	161099974	1	161099002,	161099974,
Olr95	NM_001001024	1	-	161107308	161108253	161107308	161108253	1	161107308,	161108253,
Olr96	NM_001001025	1	+	161117889	161118846	161117889	161118846	1	161117889,	161118846,
Olr98	NM_001000143	1	+	161149321	161150269	161149321	161150269	1	161149321,	161150269,
Olr101	NM_001000744	1	+	161175881	161176832	161175881	161176832	1	161175881,	161176832,
Olr103	NM_001000144	1	+	161204912	161205863	161204912	161205863	1	161204912,	161205863,
Olr104	NM_001000145	1	-	161216104	161217064	161216104	161217064	1	161216104,	161217064,
Olr105	NM_001000146	1	-	161229982	161230930	161229982	161230930	1	161229982,	161230930,
Olr106	NM_001000147	1	-	161240521	161241493	161240521	161241493	1	161240521,	161241493,
Olr107	NM_001000148	1	+	161252972	161253926	161252972	161253926	1	161252972,	161253926,
Olr108	NM_001000149	1	+	161270135	161271077	161270135	161271077	1	161270135,	161271077,
Olr109	NM_001000952	1	-	161273980	161274934	161273980	161274934	1	161273980,	161274934,
Olr110	NM_001000743	1	+	161286480	161287446	161286480	161287446	1	161286480,	161287446,
Olr111	NM_001000742	1	+	161318670	161319618	161318670	161319618	1	161318670,	161319618,
Olr112	NM_001000150	1	+	161330799	161331762	161330799	161331762	1	161330799,	161331762,
Olr113	NM_001000151	1	-	161340240	161341182	161340240	161341182	1	161340240,	161341182,
Olr114	NM_001000951	1	-	161347590	161348535	161347590	161348535	1	161347590,	161348535,
Olr115	NM_001000152	1	-	161362777	161363731	161362777	161363731	1	161362777,	161363731,
Olr119	NM_001000153	1	-	161432555	161433509	161432555	161433509	1	161432555,	161433509,
Olr120	NM_001000154	1	-	161440487	161441432	161440487	161441432	1	161440487,	161441432,
Olr121	NM_001000155	1	-	161457067	161458021	161457067	161458021	1	161457067,	161458021,
Olr122	NM_001000156	1	+	161468296	161469247	161468296	161469247	1	161468296,	161469247,
Olr124	NM_001000157	1	-	161490749	161491697	161490749	161491697	1	161490749,	161491697,
Olr125	NM_001000740	1	-	161506535	161507495	161506535	161507495	1	161506535,	161507495,
Olr126	NM_001000158	1	-	161520710	161521661	161520710	161521661	1	161520710,	161521661,
Olr127	NM_001001026	1	-	161542786	161543734	161542786	161543734	1	161542786,	161543734,
Olr128	NM_001000159	1	-	161566054	161567017	161566054	161567017	1	161566054,	161567017,
LOC689064	NM_001111269	1	-	161578126	161579492	161578260	161579458	3	161578126,161579028,161579366,	161578389,161579251,161579492,
Hbb	NM_033234	1	-	161584857	161620193	161584986	161620146	3	161584857,161619722,161620054,	161585115,161619945,161620193,
LOC100134871	NM_001113223	1	-	161584857	161586234	161584986	161586184	3	161584857,161585754,161586092,	161585115,161585977,161586234,
Hbb-b1	NM_198776	1	-	161590666	161598127	161590797	161598075	3	161590666,161597641,161597983,	161590926,161597864,161598127,
Hbg1	NM_172093	1	-	161640358	161641737	161640358	161641737	3	161640358,161641292,161641645,	161640487,161641515,161641737,
Hbe2	NM_001024805	1	-	161647650	161649279	161647650	161649279	3	161647650,161648633,161649187,	161647779,161648856,161649279,
Hbe1	NM_001008890	1	-	161651421	161652702	161651421	161652702	3	161651421,161652269,161652610,	161651550,161652492,161652702,
Olr129	NM_001001027	1	-	161677417	161678353	161677417	161678353	1	161677417,	161678353,
Olr130	NM_001001272	1	-	161687004	161687928	161687004	161687928	1	161687004,	161687928,
Olr131	NM_001001285	1	-	161697242	161698166	161697242	161698166	1	161697242,	161698166,
Olr132	NM_001001273	1	+	161717425	161718373	161717425	161718373	1	161717425,	161718373,
Olr135	NM_001001288	1	+	161758919	161759858	161758919	161759858	1	161758919,	161759858,
Olr136	NM_001000160	1	+	161771508	161772462	161771508	161772462	1	161771508,	161772462,
LOC499219	NM_001047938	1	+	161788383	161794974	161788383	161794974	2	161788383,161794855,	161788696,161794974,
Olr137	NM_001001283	1	+	161796235	161797201	161796235	161797201	1	161796235,	161797201,
Olr139	NM_001000161	1	+	161825907	161826855	161825907	161826855	1	161825907,	161826855,
Olr140	NM_001000162	1	+	161851926	161852874	161851926	161852874	1	161851926,	161852874,
Olr141	NM_001001274	1	-	161856622	161857573	161856622	161857573	1	161856622,	161857573,
Olr142	NM_001000544	1	-	161872354	161873299	161872354	161873299	1	161872354,	161873299,
Olr143	NM_001000163	1	+	161883446	161884385	161883446	161884385	1	161883446,	161884385,
Olr144	NM_001000164	1	-	161890516	161891461	161890516	161891461	1	161890516,	161891461,
Olr145	NM_001000545	1	-	161912323	161913268	161912323	161913268	1	161912323,	161913268,
Olr148	NM_001000165	1	+	161948170	161949142	161948170	161949142	1	161948170,	161949142,
RGD1562433	NM_001077678	1	-	161962137	161964014	161962307	161963840	1	161962137,	161964014,
Ubqln3	NM_001107543	1	-	161974582	161977032	161974683	161976651	2	161974582,161976968,	161976688,161977032,
Ubqlnl	NM_001013899	1	-	161984943	161987193	161985143	161986982	1	161984943,	161987193,
RGD1310717	NM_001106287	1	-	161990220	161998056	161990460	161998030	6	161990220,161993189,161993718,161994045,161995042,161997958,	161991250,161993349,161993884,161994270,161995195,161998056,
Olr149	NM_001000166	1	-	162014525	162015476	162014525	162015476	1	162014525,	162015476,
Olr150	NM_001000739	1	-	162032268	162033201	162032268	162033201	1	162032268,	162033201,
Trim6	NM_001170461	1	+	162059764	162072955	162066156	162072045	8	162059764,162066108,162067058,162068218,162069709,162070975,162071245,162071479,	162059791,162066579,162067154,162068449,162069732,162071076,162071272,162072955,
Trim5	NM_001014023	1	-	162096438	162113409	162097233	162105747	8	162096438,162098120,162098375,162099555,162102151,162103889,162105327,162113358,	162097871,162098147,162098476,162099578,162102382,162103985,162105803,162113409,
Olr152	NM_001000546	1	+	162202137	162203079	162202137	162203079	1	162202137,	162203079,
Olr153	NM_001000167	1	+	162211897	162212872	162211897	162212872	1	162211897,	162212872,
Olr154	NM_001000547	1	+	162225306	162226260	162225306	162226260	1	162225306,	162226260,
Olr155	NM_001000168	1	+	162239958	162240930	162239958	162240930	1	162239958,	162240930,
Olr156	NM_001006595	1	-	162247586	162248486	162247586	162248486	1	162247586,	162248486,
Olr157	NM_001000169	1	+	162265768	162266758	162265768	162266758	1	162265768,	162266758,
Olr158	NM_001000548	1	+	162286564	162287524	162286564	162287524	1	162286564,	162287524,
Olr159	NM_001000170	1	+	162294980	162295946	162294980	162295946	1	162294980,	162295946,
Olr160	NM_001000738	1	+	162309726	162310695	162309726	162310695	1	162309726,	162310695,
Olr161	NM_001001000	1	+	162319178	162320138	162319178	162320138	1	162319178,	162320138,
Olr162	NM_001000950	1	+	162332961	162333921	162332961	162333921	1	162332961,	162333921,
Olr163	NM_001000171	1	+	162349311	162350277	162349311	162350277	1	162349311,	162350277,
Olr164	NM_001000737	1	+	162392485	162393451	162392485	162393451	1	162392485,	162393451,
Olr165	NM_001000172	1	-	162420208	162421177	162420208	162421177	1	162420208,	162421177,
Olr167	NM_001000173	1	-	162452341	162453301	162452341	162453301	1	162452341,	162453301,
Olr168	NM_001000174	1	+	162486803	162487763	162486803	162487763	1	162486803,	162487763,
Olr170	NM_001000175	1	-	162510150	162511116	162510150	162511116	1	162510150,	162511116,
Olr171	NM_001000176	1	+	162563515	162564466	162563515	162564466	1	162563515,	162564466,
Olr172	NM_001000177	1	-	162571257	162572214	162571257	162572214	1	162571257,	162572214,
Olr174	NM_001001028	1	-	162590019	162590976	162590019	162590976	1	162590019,	162590976,
Olr175	NM_001001029	1	-	162618316	162619282	162618316	162619282	1	162618316,	162619282,
Olr176	NM_001000178	1	-	162626123	162627080	162626123	162627080	1	162626123,	162627080,
Olr178	NM_001000179	1	+	162681197	162682136	162681197	162682136	1	162681197,	162682136,
Olr179	NM_001000949	1	-	162728292	162729231	162728292	162729231	1	162728292,	162729231,
Olr180	NM_001000180	1	-	162739520	162740471	162739520	162740471	1	162739520,	162740471,
Olr181	NM_001001030	1	-	162772332	162773271	162772332	162773271	1	162772332,	162773271,
Olr183	NM_001000181	1	-	162782724	162783666	162782724	162783666	1	162782724,	162783666,
Olr184	NM_001000182	1	-	162793776	162794730	162793776	162794730	1	162793776,	162794730,
Olr185	NM_001000183	1	+	162803634	162804588	162803634	162804588	1	162803634,	162804588,
Olr186	NM_001001031	1	+	162810226	162811168	162810226	162811168	1	162810226,	162811168,
Olr188	NM_001001032	1	+	162835731	162836670	162835731	162836670	1	162835731,	162836670,
Olr189	NM_001000184	1	+	162843035	162843977	162843035	162843977	1	162843035,	162843977,
Olr190	NM_001000185	1	+	162857312	162858260	162857312	162858260	1	162857312,	162858260,
Olr192	NM_001000549	1	-	162881817	162882756	162881817	162882756	1	162881817,	162882756,
Olr193	NM_001000186	1	-	162895758	162896700	162895758	162896700	1	162895758,	162896700,
Olr194	NM_001000948	1	-	162927244	162928195	162927244	162928195	1	162927244,	162928195,
Olr196	NM_001000187	1	-	162966354	162967305	162966354	162967305	1	162966354,	162967305,
Olr197	NM_001000188	1	-	162986551	162987505	162986551	162987505	1	162986551,	162987505,
Olr198	NM_001001033	1	+	163004733	163005699	163004733	163005699	1	163004733,	163005699,
Olr199	NM_001001034	1	+	163021100	163022051	163021100	163022051	1	163021100,	163022051,
Olr200	NM_001000189	1	+	163042742	163043708	163042742	163043708	1	163042742,	163043708,
Olr201	NM_001000190	1	-	163069884	163070829	163069884	163070829	1	163069884,	163070829,
Olr202	NM_001000550	1	-	163080520	163081489	163080520	163081489	1	163080520,	163081489,
Fam160a2	NM_001005538	1	-	163110926	163133590	163111087	163122505	12	163110926,163113377,163113696,163116125,163117296,163117689,163120495,163120857,163121116,163121593,163122367,163133471,	163111446,163113540,163113875,163116917,163117502,163117769,163120663,163120944,163121275,163122232,163122699,163133590,
Cnga4	NM_053496	1	+	163137543	163141556	163137650	163141036	6	163137543,163137845,163138123,163138453,163139758,163140575,	163137712,163137947,163138230,163139099,163140108,163141556,
Cckbr	NM_013165	1	+	163156913	163166969	163156948	163166218	5	163156913,163164393,163164802,163165318,163165685,	163157099,163164645,163165052,163165491,163166969,
Prkcdbp	NM_134449	1	-	163212921	163214511	163213137	163214470	2	163212921,163214086,	163213545,163214511,
Smpd1	NM_001006997	1	+	163278969	163282813	163279061	163282479	6	163278969,163279749,163281009,163281415,163281803,163282069,	163279367,163280522,163281181,163281492,163281949,163282813,
Apbb1	NM_080478	1	-	163282917	163299333	163283318	163299333	13	163282917,163283567,163283863,163289702,163290039,163290270,163290776,163291274,163291805,163291977,163292148,163292299,163298609,	163283486,163283744,163283979,163289786,163290124,163290387,163290908,163291424,163291869,163292063,163292205,163292475,163299333,
Hpx	NM_053318	1	-	163319508	163327017	163319587	163326995	10	163319508,163319985,163320229,163322865,163323261,163324042,163326153,163326568,163326720,163326912,	163319847,163320148,163320360,163322994,163323474,163324196,163326272,163326640,163326779,163327017,
Trim3	NM_031786	1	-	163337612	163362846	163338021	163354176	12	163337612,163338290,163339779,163340080,163340423,163344623,163344889,163345980,163346374,163346699,163354045,163362662,	163338174,163338431,163339850,163340249,163340591,163344727,163345622,163346161,163346526,163346931,163354211,163362846,
Arfip2	NM_001004222	1	-	163364859	163369542	163365470	163368641	8	163364859,163366042,163366352,163367043,163367436,163368231,163368542,163369446,	163365626,163366217,163366510,163367265,163367555,163368328,163368683,163369542,
Fxc1	NM_053371	1	+	163369730	163372577	163369751	163370365	4	163369730,163369923,163370188,163372259,	163369781,163370019,163370393,163372577,
Rrp8	NM_001008346	1	-	163477027	163481051	163477666	163480992	7	163477027,163477993,163478169,163478406,163478635,163479298,163480893,	163477786,163478090,163478276,163478536,163479089,163479665,163481051,
Ilk	NM_133409	1	+	163481298	163487550	163481744	163487286	13	163481298,163481696,163484816,163485144,163485398,163485587,163485772,163486001,163486206,163486408,163486619,163486831,163487136,	163481313,163481833,163484982,163485240,163485495,163485671,163485858,163486111,163486334,163486530,163486719,163486962,163487550,
Taf10	NM_001134735	1	-	163487517	163488786	163487597	163488771	5	163487517,163487852,163488050,163488279,163488539,	163487687,163487967,163488115,163488434,163488786,
Tpp1	NM_031357	1	-	163490393	163496517	163491156	163496512	13	163490393,163491470,163491773,163492054,163492923,163493221,163493542,163493854,163494186,163494506,163495898,163496305,163496495,	163491297,163491596,163491932,163492175,163492993,163493410,163493741,163494033,163494314,163494657,163496038,163496377,163496517,
Dchs1	NM_001107544	1	-	163497339	163517217	163497811	163517103	20	163497339,163500769,163501256,163501621,163501947,163502190,163502559,163502791,163504814,163505538,163505788,163506123,163507177,163507437,163507751,163508142,163509391,163509755,163510079,163515324,	163500423,163500908,163501540,163501752,163502102,163502402,163502673,163503670,163505024,163505664,163506028,163506985,163507335,163507534,163507945,163509168,163509628,163509987,163510268,163517217,
Mrpl17	NM_133539	1	-	163554719	163556294	163555025	163556167	3	163554719,163555814,163556146,	163555566,163555883,163556294,
Olr203	NM_001000191	1	+	163776672	163777620	163776672	163777620	1	163776672,	163777620,
Olr204	NM_001000192	1	-	163833781	163834729	163833781	163834729	1	163833781,	163834729,
Olr205	NM_001001018	1	-	163874448	163875399	163874448	163875399	1	163874448,	163875399,
Olr206	NM_001000193	1	-	163892701	163893649	163892701	163893649	1	163892701,	163893649,
Olr208	NM_001000194	1	-	163928177	163929128	163928177	163929128	1	163928177,	163929128,
Olr209	NM_001000736	1	-	163947822	163948773	163947822	163948773	1	163947822,	163948773,
Olr210	NM_001000195	1	+	163982839	163983790	163982839	163983790	1	163982839,	163983790,
Olr211	NM_001000196	1	-	163987206	163988133	163987206	163988133	1	163987206,	163988133,
Olr213	NM_001000735	1	-	164026833	164027760	164026833	164027760	1	164026833,	164027760,
Olr214	NM_001000197	1	+	164051442	164052393	164051442	164052393	1	164051442,	164052393,
Olr215	NM_001000198	1	+	164075137	164076085	164075137	164076085	1	164075137,	164076085,
Olr217	NM_001000199	1	-	164102507	164103458	164102507	164103458	1	164102507,	164103458,
Olr218	NM_001000551	1	-	164114405	164115356	164114405	164115356	1	164114405,	164115356,
Olr219	NM_001001372	1	-	164120135	164121059	164120135	164121059	1	164120135,	164121059,
Olr220	NM_001000552	1	+	164152119	164153043	164152119	164153043	1	164152119,	164153043,
Olr221	NM_001000200	1	-	164179960	164180884	164179960	164180884	1	164179960,	164180884,
Olr222	NM_001000201	1	-	164206600	164207533	164206600	164207533	1	164206600,	164207533,
Olr223	NM_001000202	1	-	164225285	164226236	164225285	164226236	1	164225285,	164226236,
Olr224	NM_001000553	1	-	164241948	164242893	164241948	164242893	1	164241948,	164242893,
Olr226	NM_031710	1	-	164256454	164257438	164256454	164257438	1	164256454,	164257438,
Olr227	NM_001000203	1	+	164294277	164295231	164294277	164295231	1	164294277,	164295231,
Olr229	NM_001000204	1	-	164362070	164363015	164362070	164363015	1	164362070,	164363015,
Olr230	NM_001000205	1	+	164379846	164380800	164379846	164380800	1	164379846,	164380800,
Olr231	NM_001000206	1	+	164388944	164389892	164388944	164389892	1	164388944,	164389892,
Olr232	NM_001001035	1	-	164396483	164397431	164396483	164397431	1	164396483,	164397431,
Olr233	NM_001000207	1	-	164411099	164412047	164411099	164412047	1	164411099,	164412047,
Olr234	NM_001000208	1	+	164459851	164460796	164459851	164460796	1	164459851,	164460796,
Syt9	NM_053324	1	+	164722167	164928937	164722167	164928907	7	164722167,164772757,164792146,164874446,164876594,164878943,164928898,	164722312,164773109,164792693,164874567,164876766,164879073,164928937,
Olfml1	NM_001013192	1	+	164953063	164977360	164953370	164975950	3	164953063,164956800,164975159,	164953499,164957089,164977360,
Ppfibp2	NM_001100582	1	+	164979708	165125076	165020878	165124568	24	164979708,165020842,165035176,165064206,165068322,165079848,165091020,165098460,165100249,165101314,165102819,165104792,165105563,165106360,165110763,165111982,165112686,165119127,165119558,165119867,165120580,165121873,165123118,165124373,	164979921,165020942,165035391,165064299,165068436,165079980,165091113,165098572,165100311,165101390,165102923,165104860,165105621,165106402,165110905,165112124,165112815,165119278,165119670,165119956,165120703,165121999,165123307,165125076,
Cyb5r2	NM_001014244	1	-	165131105	165139340	165131336	165138667	10	165131105,165132298,165133442,165134485,165135126,165135957,165138284,165138589,165139049,165139241,	165131509,165132398,165133528,165134569,165135256,165136064,165138357,165138716,165139144,165139340,
Olr235	NM_001000209	1	+	165239732	165240671	165239732	165240671	1	165239732,	165240671,
Olr237	NM_001000210	1	-	165246725	165247670	165246725	165247670	1	165246725,	165247670,
Olr239	NM_001000211	1	-	165263546	165264485	165263546	165264485	1	165263546,	165264485,
Olr241	NM_001000734	1	+	165319714	165320647	165319714	165320647	1	165319714,	165320647,
Olr242	NM_001000213	1	+	165349760	165350693	165349760	165350693	1	165349760,	165350693,
Olr244	NM_001000214	1	-	165407684	165408629	165407684	165408629	1	165407684,	165408629,
Olr245	NM_001000215	1	+	165435403	165436387	165435403	165436387	1	165435403,	165436387,
Olr246	NM_001000216	1	+	165457989	165458928	165457989	165458928	1	165457989,	165458928,
Olr247	NM_001000217	1	+	165477808	165478753	165477808	165478753	1	165477808,	165478753,
Olr250	NM_001001037	1	+	165543265	165544213	165543265	165544213	1	165543265,	165544213,
Olr251	NM_001000218	1	-	165563253	165564198	165563253	165564198	1	165563253,	165564198,
Olr252	NM_001000219	1	-	165589583	165590555	165589583	165590555	1	165589583,	165590555,
Olr255	NM_001000947	1	-	165682849	165683821	165682849	165683821	1	165682849,	165683821,
Olr257	NM_001001038	1	-	165754627	165755572	165754627	165755572	1	165754627,	165755572,
Olr259	NM_001000222	1	-	165771101	165772043	165771101	165772043	1	165771101,	165772043,
Olr260	NM_001000946	1	+	165804608	165805541	165804608	165805541	1	165804608,	165805541,
Olr262	NM_001000221	1	-	165820526	165821483	165820526	165821483	1	165820526,	165821483,
Olr263	NM_001000220	1	+	165830202	165831147	165830202	165831147	1	165830202,	165831147,
Olr264	NM_001000999	1	+	165864270	165865215	165864270	165865215	1	165864270,	165865215,
Olr267	NM_001000228	1	+	165935185	165936130	165935185	165936130	1	165935185,	165936130,
Olr268	NM_001000733	1	+	165959546	165960491	165959546	165960491	1	165959546,	165960491,
Olr270	NM_001000229	1	+	166000004	166000949	166000004	166000949	1	166000004,	166000949,
Olr271	NM_001000732	1	+	166012551	166013496	166012551	166013496	1	166012551,	166013496,
Olr272	NM_001000230	1	+	166018908	166019853	166018908	166019853	1	166018908,	166019853,
Olr276	NM_001000227	1	+	166083758	166084703	166083758	166084703	1	166083758,	166084703,
Olr278	NM_001000730	1	-	166132484	166133429	166132484	166133429	1	166132484,	166133429,
Olr279	NM_001000226	1	-	166160832	166161777	166160832	166161777	1	166160832,	166161777,
Eif3f	NM_001106292	1	-	166398518	166407783	166399680	166407766	8	166398518,166399422,166399648,166400292,166401636,166402090,166402386,166407390,	166398983,166399536,166399701,166400326,166401774,166402170,166402457,166407783,
Nlrp10	NM_001106291	1	+	166411646	166419204	166415152	166418759	3	166411646,166415127,166417026,	166411707,166415429,166419204,
Olr281	NM_001000225	1	+	166471563	166472508	166471563	166472508	1	166471563,	166472508,
Olr282	NM_001000224	1	+	166484738	166485719	166484738	166485719	1	166484738,	166485719,
Olr283	NM_001001010	1	+	166498086	166499031	166498086	166499031	1	166498086,	166499031,
Olr285	NM_001000223	1	+	166548295	166549231	166548295	166549231	1	166548295,	166549231,
Ric3	NM_001115045	1	-	166608197	166660309	166608264	166660307	7	166608197,166608441,166617522,166629014,166629937,166630976,166660183,	166608391,166608586,166617668,166629108,166630010,166631203,166660309,
Lmo1	NM_139112	1	-	166706024	166741550	166706329	166741424	4	166706024,166708000,166710863,166741402,	166706435,166708126,166711077,166741550,
Trim66	NM_001191839	1	-	167049539	167102338	167049539	167102338	20	167049539,167050521,167051111,167051539,167052362,167052860,167053417,167053994,167055388,167055727,167065903,167068502,167070902,167074168,167074785,167077655,167078200,167079158,167080685,167102118,	167049599,167050740,167051264,167051614,167052489,167053147,167053592,167054055,167055581,167056249,167066065,167069413,167071020,167074315,167074900,167077772,167078333,167079306,167080789,167102338,
Rpl27a	NM_001106290	1	+	167115388	167118407	167115416	167117825	5	167115388,167115786,167116100,167116617,167117696,	167115419,167115850,167116176,167116792,167118407,
St5	NM_001107547	1	-	167119710	167284482	167120395	167167610	19	167119710,167120953,167121243,167121965,167122958,167123220,167126971,167130614,167131251,167134217,167134880,167135567,167136289,167137167,167138200,167140826,167152906,167167530,167284292,	167120430,167121040,167121483,167122077,167123000,167123398,167127120,167130755,167131329,167134287,167134990,167135752,167136334,167137264,167138416,167141013,167154157,167167637,167284482,
Akip1	NM_001108497	1	+	167324918	167333739	167325140	167332859	5	167324918,167326197,167328485,167330025,167332715,	167325359,167326278,167328641,167330106,167333739,
LOC499240	NM_001024287	1	-	167333127	167344180	167333630	167343628	6	167333127,167337266,167338560,167341278,167343461,167344139,	167333670,167337339,167338795,167341435,167343646,167344180,
Tmem9b	NM_001106289	1	-	167355898	167374470	167356180	167367194	5	167355898,167364891,167367110,167371721,167374191,	167356336,167365026,167367219,167371813,167374470,
Nrip3	NM_001108498	1	-	167380327	167405899	167383387	167405823	7	167380327,167383851,167384025,167387994,167390425,167391128,167405649,	167383403,167383946,167384078,167388134,167390508,167391290,167405899,
Dennd5a	NM_001107546	1	-	167519644	167586964	167520467	167586724	23	167519644,167522025,167522742,167523500,167524100,167524594,167525269,167526588,167530307,167531130,167533610,167535803,167541328,167542681,167543915,167546213,167546873,167548574,167554698,167560765,167561848,167562647,167586615,	167520651,167522194,167522866,167523583,167524282,167524713,167525415,167526710,167530436,167531215,167533695,167535956,167541460,167542775,167544066,167546448,167547089,167548892,167554886,167561423,167561958,167562719,167586964,
Tmem41b	NM_001012358	1	-	167608203	167622475	167609563	167622353	7	167608203,167611970,167612936,167613718,167615819,167617690,167622232,	167609733,167612109,167613041,167613812,167615948,167617808,167622475,
Ipo7	NM_001107545	1	+	167658311	167698113	167658470	167696181	25	167658311,167666177,167669028,167670602,167675543,167677580,167678910,167679116,167680930,167681744,167683663,167684019,167686363,167686838,167687160,167688411,167689352,167689496,167690155,167691132,167691503,167691818,167693192,167695311,167696083,	167658554,167666259,167669182,167670761,167675700,167677670,167679005,167679201,167681065,167681844,167683740,167684136,167686453,167687004,167687321,167688540,167689419,167689622,167690253,167691228,167691724,167692024,167693399,167695428,167698113,
Zfp143	NM_001012169	1	+	167704312	167740073	167714009	167739027	16	167704312,167713965,167714398,167715590,167716373,167717935,167719096,167720716,167724002,167725108,167727186,167730137,167733110,167736009,167737552,167738943,	167704356,167714085,167714491,167715674,167716457,167718132,167719171,167720836,167724078,167725234,167727366,167730365,167733259,167736171,167737699,167740073,
Wee1	NM_001012742	1	+	167769796	167788199	167769865	167786933	11	167769796,167772049,167773169,167773358,167774078,167777218,167778605,167779815,167784933,167785311,167786776,	167770441,167772255,167773230,167773531,167774200,167777365,167778701,167779901,167785104,167785457,167788199,
Swap70	NM_001106288	1	+	167888782	167949621	167888839	167947565	12	167888782,167910507,167922737,167930584,167931897,167933895,167935795,167939188,167940540,167945514,167946853,167947458,	167888938,167910648,167922911,167930812,167932044,167934004,167935977,167939296,167940707,167945713,167946950,167949621,
RGD1559442	NM_001134970	1	-	167974267	168353783	167975081	168353695	40	167974267,167975829,167978019,167979044,167980379,167981371,167983335,167986850,167995725,167996563,168001267,168006253,168007515,168016780,168019203,168022383,168031202,168032415,168034294,168036843,168039098,168040025,168042680,168044937,168089032,168117546,168119255,168125691,168132804,168134956,168135479,168136310,168143758,168146480,168148634,168177051,168178716,168180467,168291087,168353640,	167975180,167975961,167978107,167979238,167980484,167981605,167983463,167986977,167995911,167996665,168001444,168006438,168007590,168016921,168019400,168022582,168031348,168032591,168034422,168037039,168039172,168040200,168042849,168045108,168089101,168117696,168119365,168125896,168132903,168135085,168135593,168136388,168143872,168146589,168148767,168177157,168178827,168180587,168291173,168353783,
Adm	NM_012715	1	+	168380254	168382426	168380856	168381768	4	168380254,168380834,168381112,168381455,	168380403,168380954,168381259,168382426,
Ampd3	NM_031544	1	+	168533491	168568291	168533491	168566797	14	168533491,168544939,168547402,168549843,168551973,168556636,168558408,168559026,168559727,168560673,168561831,168563627,168565649,168566620,	168533717,168545141,168547562,168550063,168552103,168556831,168558540,168559190,168559854,168560837,168561952,168563801,168565760,168568291,
rnf141	NM_001001800	1	-	168572374	168595679	168572543	168588988	6	168572374,168574436,168578183,168585215,168588845,168595615,	168572694,168574544,168578365,168585324,168589037,168595679,
Lyve1	NM_001106286	1	-	168601459	168622234	168603238	168621962	6	168601459,168603902,168604754,168618395,168618634,168621790,	168603425,168603981,168605039,168618535,168618803,168622234,
Mrvi1	NM_001105210	1	-	168627362	168741252	168630444	168707221	21	168627362,168635189,168636463,168645705,168647887,168648473,168655972,168658954,168659694,168662319,168665414,168681042,168683018,168683887,168684099,168685649,168686756,168688943,168690597,168707161,168740809,	168630688,168635324,168636583,168645770,168647995,168648523,168656114,168659086,168659835,168662350,168665538,168681121,168683630,168683935,168684152,168685727,168686930,168689014,168690698,168707310,168741252,
Mrvi1	NM_001105211	1	-	168627362	168707506	168630444	168707416	20	168627362,168635189,168636463,168645705,168647887,168648473,168655972,168658954,168659694,168662319,168665414,168681042,168683018,168683887,168684099,168685649,168686756,168688943,168690597,168707161,	168630688,168635324,168636583,168645770,168647995,168648523,168656114,168659086,168659835,168662350,168665538,168681121,168683630,168683935,168684152,168685727,168686930,168689014,168690698,168707506,
Ctr9	NM_001100661	1	+	168784376	168814971	168784499	168814382	25	168784376,168785551,168790333,168790971,168792730,168796968,168799143,168801285,168801495,168801904,168802099,168802315,168803808,168804515,168804777,168805021,168807200,168807488,168808412,168808915,168809191,168810392,168811414,168811774,168813955,	168784544,168785650,168790573,168791089,168792820,168797117,168799251,168801393,168801732,168801994,168802228,168802499,168803897,168804701,168804865,168805170,168807317,168807634,168808484,168809051,168809338,168810550,168811511,168811887,168814971,
Eif4g2	NM_001017374	1	-	168829098	168841605	168831065	168840151	22	168829098,168832238,168832455,168832756,168833077,168833428,168833732,168833980,168834544,168834955,168835197,168835477,168836168,168836423,168836856,168837149,168837307,168837945,168838863,168839630,168840110,168841390,	168831131,168832360,168832667,168832961,168833336,168833644,168833837,168834024,168834658,168835116,168835336,168835576,168836252,168836534,168837008,168837216,168837439,168838048,168839004,168839696,168840237,168841605,
Galntl4	NM_001079884	1	-	169251519	169567075	169251798	169566665	11	169251519,169266634,169289968,169295291,169301737,169329651,169335314,169337163,169377842,169401139,169566430,	169251945,169266799,169290064,169295429,169301923,169329766,169335512,169337347,169378009,169401332,169567075,
Usp47	NM_001107542	1	+	169836252	169920055	169836614	169918812	28	169836252,169868662,169870364,169872017,169874487,169877765,169878916,169881234,169887267,169887448,169890583,169895301,169895922,169896684,169898859,169899655,169900408,169902157,169903853,169905251,169911990,169912489,169913927,169914327,169915816,169917435,169917573,169918637,	169836653,169868866,169870478,169872156,169874584,169877911,169878996,169881384,169887363,169887601,169890751,169895433,169895999,169896740,169898972,169899760,169900616,169902273,169903973,169906029,169912166,169912570,169914043,169914446,169915947,169917483,169917704,169920055,
Dkk3	NM_138519	1	-	169924616	169964692	169926804	169958419	8	169924616,169926268,169927853,169928895,169930125,169956314,169958281,169964473,	169926259,169927021,169928010,169929040,169930218,169956398,169958419,169964692,
Mical2	NM_001139508	1	+	170076008	170153467	170076008	170153467	18	170076008,170105698,170109160,170111642,170113461,170118339,170121691,170122996,170123895,170124621,170125762,170126743,170127216,170133934,170137145,170149338,170151690,170153068,	170076272,170105906,170109277,170111744,170113617,170118440,170121949,170123112,170124022,170124712,170125910,170126943,170127323,170134003,170137289,170149528,170151779,170153467,
Micalcl	NM_182669	1	+	170176935	170215812	170182277	170215699	10	170176935,170178147,170182266,170182913,170192619,170196111,170197191,170208831,170212685,170215514,	170177004,170178216,170182409,170184219,170192711,170196192,170197285,170208931,170212759,170215812,
Parva	NM_020656	1	+	170232440	170387843	170232440	170387843	13	170232440,170342919,170343748,170347571,170360208,170367706,170372337,170374687,170375957,170376505,170379074,170380199,170387766,	170232576,170343009,170343819,170347674,170360349,170367822,170372396,170374707,170376019,170376574,170379176,170380272,170387843,
Tead1	NM_001198589	1	+	170481884	170695818	170557437	170695818	13	170481884,170557338,170639985,170642594,170654736,170656418,170657425,170658303,170660096,170673587,170687706,170690541,170695704,	170482100,170557594,170640050,170642659,170654745,170656554,170657472,170658365,170660221,170673761,170687847,170690694,170695818,
Arntl	NM_024362	1	+	171062180	171162426	171132032	171161918	21	171062180,171087681,171096525,171126973,171130895,171132019,171134072,171134351,171135695,171137632,171142149,171143496,171145902,171148408,171150341,171152106,171153064,171154720,171157297,171161137,171161757,	171062268,171087754,171096685,171127101,171131021,171132172,171134111,171134393,171135853,171137712,171142242,171143614,171146052,171148655,171150448,171152257,171153153,171154829,171157391,171161240,171162426,
Btbd10	NM_001014022	1	-	171163518	171221252	171164292	171182332	9	171163518,171170801,171173637,171175936,171176677,171179602,171182178,171220823,171221162,	171164603,171170912,171173835,171176057,171176780,171179888,171182375,171220910,171221252,
Pth	NM_017044	1	-	171240596	171243528	171240833	171241292	3	171240596,171241206,171243415,	171241095,171241297,171243528,
Far1	NM_001011933	1	+	171392302	171437818	171406941	171437702	12	171392302,171406936,171409383,171416917,171418250,171419333,171419494,171420170,171422417,171429899,171435321,171437539,	171392348,171407130,171409559,171417097,171418428,171419378,171419613,171420238,171422589,171430029,171435449,171437818,
Spon1	NM_172067	1	+	171700494	172020797	171700719	172019427	15	171700494,171800673,171845702,171853177,171891540,171997453,172009898,172011672,172012347,172013354,172013751,172014028,172014993,172016895,172019263,	171700957,171800810,171845776,171853300,171891689,171997518,172010100,172011813,172012423,172013537,172013922,172014196,172015158,172017159,172020797,
Rras2	NM_001013434	1	-	172026261	172097710	172027640	172097447	6	172026261,172031097,172039960,172040349,172041709,172097339,	172027728,172031216,172040069,172040452,172041797,172097710,
Copb1	NM_080781	1	-	172199675	172233765	172199989	172233027	22	172199675,172200798,172201516,172202237,172204327,172205680,172207316,172207665,172210690,172211865,172213495,172215270,172215779,172216009,172216802,172218891,172223845,172225050,172227510,172228629,172232936,172233667,	172200049,172200954,172201606,172202383,172204447,172205825,172207496,172207893,172210811,172212026,172213592,172215416,172215926,172216117,172216922,172219029,172223938,172225165,172227680,172228859,172233086,172233765,
Psma1	NM_017278	1	-	172237762	172248782	172238056	172248694	10	172237762,172239525,172240215,172242587,172243172,172243988,172246593,172246805,172247193,172248691,	172238113,172239636,172240295,172242717,172243243,172244077,172246697,172246907,172247238,172248782,
Pde3b	NM_017229	1	+	172409281	172577108	172409344	172576118	17	172409281,172506383,172508495,172511445,172515465,172540207,172541086,172548843,172550031,172552136,172553886,172560351,172570543,172572255,172574521,172574716,172575903,	172410275,172506434,172508744,172511585,172515572,172540418,172541160,172548983,172550169,172552248,172554000,172560551,172570747,172572417,172574707,172574810,172577108,
Cyp2r1	NM_001108499	1	-	172593056	172605512	172593156	172599456	5	172593056,172594562,172595634,172599434,172605273,	172593332,172594892,172595724,172599479,172605512,
Calca	NM_001033956	1	-	172686167	172691061	172687128	172689998	5	172686167,172687104,172689187,172689912,172690963,	172686601,172687288,172689328,172690007,172691061,
Calca	NM_001033955	1	-	172686167	172691061	172687128	172689998	5	172686167,172687104,172689187,172689912,172690939,	172686601,172687288,172689328,172690007,172691061,
Calca	NM_017338	1	-	172688190	172691061	172688338	172689998	4	172688190,172689187,172689912,172690963,	172688522,172689328,172690007,172691061,
Calcb	NM_138513	1	+	172777346	172781003	172777351	172779933	4	172777346,172777682,172779773,172780677,	172777440,172777838,172779956,172781003,
Insc	NM_001106285	1	+	172804411	172913667	172804573	172913228	13	172804411,172830107,172854381,172855654,172857467,172868662,172874690,172893236,172898710,172905165,172908136,172909511,172913099,	172804669,172830208,172854727,172855707,172857591,172868776,172874816,172893408,172898889,172905232,172908292,172909588,172913667,
Sox6	NM_001024751	1	-	173556965	174069437	173557164	173871068	16	173556965,173567622,173570590,173592839,173627351,173630367,173635931,173664828,173674514,173736815,173739617,173776824,173846835,173870831,174019425,174069376,	173557468,173567839,173570824,173592948,173627536,173630551,173636081,173664908,173674638,173736884,173739790,173776914,173847043,173871072,174019495,174069437,
RGD1311703	NM_001013898	1	+	174173913	174185067	174174065	174184293	5	174173913,174179553,174181889,174183065,174184065,	174174128,174179637,174181950,174183175,174185067,
Plekha7	NM_001144861	1	-	174249021	174316226	174249046	174316090	8	174249021,174256050,174259949,174261148,174264533,174265324,174273559,174316010,	174249128,174256226,174260050,174261221,174264638,174265436,174273643,174316226,
Rps13	NM_130432	1	-	174425812	174428243	174425853	174428212	6	174425812,174426505,174427012,174427800,174428003,174428189,	174425887,174426606,174427182,174427879,174428052,174428243,
Pik3c2a	NM_001108500	1	-	174430830	174537706	174433792	174514917	34	174430830,174435765,174435970,174436656,174436819,174438303,174439961,174441890,174442630,174443527,174444976,174446723,174449606,174450636,174452645,174453165,174453577,174454786,174458682,174459508,174461504,174462533,174465431,174465721,174467552,174479851,174480042,174482429,174483367,174486138,174495710,174513846,174536857,174537560,	174433975,174435891,174436080,174436729,174436937,174438428,174440169,174442000,174442787,174443697,174445113,174446853,174449699,174450741,174452826,174453260,174453671,174454975,174458828,174459620,174461672,174462656,174465642,174465767,174467696,174479915,174480122,174482541,174483488,174486296,174495814,174514975,174536943,174537706,
Nucb2	NM_021663	1	+	174605676	174642111	174624095	174641970	14	174605676,174610697,174624095,174626577,174628113,174628458,174629649,174630012,174630831,174630988,174635224,174637981,174641461,174641962,	174605728,174610858,174624239,174626685,174628240,174628562,174629835,174630103,174630890,174631081,174635314,174638152,174641543,174642111,
Ybx1	NM_031563	1	-	175179022	175180523	175179439	175180408	1	175179022,	175180523,
Rps15a	NM_053982	1	-	176321900	176327786	176321936	176327780	4	176321900,176322758,176327312,176327647,	176322030,176322844,176327392,176327786,
Arl6ip1	NM_198737	1	-	176332728	176342244	176334177	176342189	6	176332728,176335043,176335594,176338955,176339521,176342153,	176334296,176335128,176335712,176339075,176339655,176342244,
Syt17	NM_138849	1	-	176599607	176666482	176600720	176666397	8	176599607,176627030,176628899,176652989,176655316,176661332,176662070,176666381,	176600917,176627186,176629020,176653609,176655465,176661481,176662088,176666482,
Itpripl2	NM_001127303	1	-	176706428	176708324	176706689	176708297	1	176706428,	176708324,
Coq7	NM_012785	1	-	176741637	176746436	176741791	176746436	5	176741637,176742388,176744005,176745062,176746298,	176741869,176742457,176744145,176745177,176746436,
Tmc7	NM_001191950	1	-	176761052	176811206	176761052	176811206	16	176761052,176762791,176764854,176766472,176769320,176771060,176771329,176773604,176774760,176776225,176779215,176782973,176785341,176789153,176791799,176811142,	176761133,176762870,176765010,176766603,176769507,176771158,176771447,176773762,176774934,176776373,176779361,176783056,176785509,176789302,176792040,176811206,
Tmc5	NM_001012216	1	+	176854486	176868443	176854684	176868443	6	176854486,176858148,176859785,176861883,176865004,176868296,	176854988,176858248,176859873,176862132,176865156,176868443,
Ccp110	NM_001108501	1	+	176932476	176961863	176937301	176960055	16	176932476,176935356,176937287,176939222,176942351,176946606,176947279,176947984,176948602,176953927,176954260,176955013,176956555,176957223,176957722,176960002,	176932614,176935497,176937442,176939351,176943999,176946737,176947442,176948124,176948719,176954029,176954377,176955087,176956618,176957283,176957808,176961863,
LOC361635	NM_001017463	1	+	176965213	177069399	176965225	177069205	30	176965213,176968242,176971119,176973391,176974854,176978261,176979109,176985547,176991212,176998593,176999537,177000764,177005347,177005820,177011782,177013261,177014469,177015887,177018195,177019736,177020577,177027771,177030467,177032273,177033827,177047383,177061194,177064528,177068460,177069106,	176965242,176968342,176971287,176973514,176974879,176978338,176979238,176985632,176991272,176998690,176999585,177000858,177005425,177005943,177011829,177013373,177014586,177015941,177018276,177019799,177020663,177027835,177030566,177032351,177033942,177047523,177061360,177064647,177068607,177069399,
RGD1565096	NM_001134611	1	-	177071476	177090196	177084711	177089702	6	177071476,177074479,177084695,177086447,177089548,177090011,	177073652,177074610,177084761,177087386,177089901,177090196,
Gprc5b	NM_001106304	1	-	177205904	177230442	177207099	177219514	4	177205904,177210863,177218508,177230298,	177207120,177211021,177219539,177230442,
Gpr139	NM_001024241	1	-	177373618	177415129	177373618	177415129	2	177373618,177415026,	177374553,177415129,
Gp2	NM_134418	1	-	177709930	177725490	177710157	177724322	11	177709930,177712819,177714480,177716187,177717308,177718710,177719335,177720029,177721433,177724243,177725448,	177710216,177712864,177714565,177716350,177717557,177718856,177719547,177720140,177721877,177724379,177725490,
Umod	NM_017082	1	-	177729211	177742552	177729471	177742536	10	177729211,177730968,177731706,177732762,177735835,177737881,177738867,177740427,177740623,177742442,	177729533,177731010,177731788,177732925,177736081,177738030,177739076,177740535,177741403,177742552,
Pdilt	NM_001013902	1	-	177750347	177782699	177750485	177776839	12	177750347,177751700,177753147,177755382,177758542,177761017,177761224,177763184,177764396,177770995,177776646,177782487,	177750761,177751790,177753326,177755503,177758740,177761143,177761335,177763322,177764530,177771202,177776846,177782699,
Acsm5	NM_001014162	1	+	177785185	177808572	177787363	177808124	14	177785185,177787344,177790688,177793098,177795172,177795692,177797620,177801378,177802231,177802432,177804578,177804968,177806849,177808040,	177785414,177787564,177790899,177793306,177795316,177795846,177797700,177801502,177802312,177802534,177804706,177805068,177806969,177808572,
Acsm2	NM_144748	1	+	177830612	177869061	177832047	177868460	14	177830612,177832039,177843795,177844233,177846632,177848741,177852652,177852908,177855515,177861074,177863169,177863406,177864420,177868370,	177830710,177832224,177844006,177844441,177846776,177848895,177852732,177853032,177855596,177861176,177863297,177863506,177864540,177869061,
RGD1559600	NM_001109153	1	-	177887739	177899508	177887813	177899494	2	177887739,177899458,	177888272,177899508,
Bucs1	NM_001108502	1	+	177899579	177940328	177931537	177933450	9	177899579,177931537,177933393,177934457,177935007,177936918,177937224,177938475,177940113,	177899730,177931597,177933517,177934538,177935109,177937046,177937324,177938596,177940328,
Acsm4	NM_181695	1	+	177972233	177996687	177975707	177996495	14	177972233,177975666,177976696,177980401,177985208,177985659,177987924,177990295,177991893,177992092,177992696,177992916,177995043,177996408,	177972313,177975908,177976907,177980609,177985352,177985816,177988004,177990419,177991974,177992194,177992824,177993016,177995163,177996687,
Thumpd1	NM_001009688	1	-	177997216	178003994	177998823	178003978	4	177997216,178000226,178002470,178003747,	177999230,178000475,178002645,178003994,
Acsm3	NM_033231	1	+	178054385	178081751	178062743	178081219	14	178054385,178061693,178062670,178063554,178068116,178068945,178069282,178069676,178071265,178072772,178074861,178075071,178080667,178081132,	178054453,178061841,178062944,178063765,178068324,178069089,178069439,178069756,178071389,178072857,178074989,178075171,178080787,178081751,
Eri2	NM_001191114	1	-	178080663	178090401	178082049	178090401	9	178080663,178083537,178084197,178084537,178087010,178087680,178088770,178088936,178090378,	178083381,178083626,178084279,178084638,178087167,178087808,178088854,178089004,178090401,
Exnef	NM_001079706	1	+	178090469	178164197	178090866	178164024	20	178090469,178090862,178093593,178095268,178096970,178100690,178111503,178112529,178122171,178122459,178123621,178127141,178127927,178136187,178137759,178157546,178158160,178158587,178159818,178163962,	178090546,178090983,178093706,178095395,178097067,178100834,178111592,178112645,178122310,178122554,178123724,178127218,178128042,178136292,178137897,178157639,178158377,178158775,178159937,178164197,
Dcun1d3	NM_001024886	1	-	178172444	178212119	178172689	178175344	3	178172444,178174913,178211912,	178173173,178175450,178212119,
Lyrm1	NM_001108918	1	+	178216552	178265367	178216716	178230886	5	178216552,178224937,178229039,178230769,178264276,	178216749,178225096,178229132,178230914,178265367,
Abca15	NM_001106293	1	+	178972938	179081063	178977437	179080905	31	178972938,178977416,178977860,178980008,178982314,178994777,178995372,178995992,179000060,179000826,179010469,179013398,179021838,179024706,179025182,179038405,179043549,179043910,179045120,179048330,179048717,179050598,179055419,179064976,179067287,179067644,179072173,179073386,179074574,179080336,179080791,	178973078,178977497,178978125,178980136,178982465,178995037,178995489,178996110,179000234,179001005,179010604,179013528,179021993,179024862,179025393,179038556,179043648,179044064,179045412,179048577,179048922,179050815,179055593,179065155,179067413,179067839,179072361,179073557,179074756,179080410,179081063,
Uqcrc2	NM_001006970	1	+	179459816	179490380	179459853	179489946	14	179459816,179462290,179462473,179464770,179469663,179471688,179473914,179478976,179480484,179480882,179483269,179485600,179488300,179489862,	179459886,179462371,179462623,179464835,179469720,179471813,179474012,179479034,179480580,179481082,179483350,179485677,179488454,179490380,
Pdzd9	NM_001024777	1	-	179490798	179501072	179490798	179501072	5	179490798,179495740,179497280,179499780,179500942,	179491192,179495930,179497422,179499860,179501072,
Vwa3a	NM_001079885	1	+	179585655	179634495	179585709	179634458	21	179585655,179596958,179602309,179602537,179605768,179608491,179609407,179613418,179614222,179614507,179617935,179618493,179618726,179619709,179620146,179621584,179626573,179626832,179628231,179630332,179634302,	179585729,179597082,179602434,179602615,179605823,179608590,179609514,179613544,179614331,179614573,179618061,179618629,179618830,179619790,179620241,179621704,179626648,179626977,179628427,179630403,179634495,
Vwa3a	NM_001198653	1	+	179585655	179655948	179585709	179654957	33	179585655,179596958,179602309,179602537,179605768,179608491,179609407,179613418,179614222,179614507,179617935,179618493,179618726,179619709,179620146,179621584,179626573,179626832,179628231,179630332,179634302,179642446,179643149,179644094,179644646,179646097,179649305,179649716,179650498,179652038,179654554,179654905,179655364,	179585729,179597082,179602434,179602615,179605823,179608590,179609514,179613544,179614331,179614573,179618061,179618629,179618830,179619790,179620241,179621704,179626648,179626977,179628427,179630403,179634452,179642516,179643257,179644192,179644784,179646206,179649450,179649861,179650650,179652162,179654652,179654971,179655948,
Eef2k	NM_012947	1	+	179712403	179754345	179712403	179754345	17	179712403,179728554,179731488,179733185,179733631,179738828,179739568,179740059,179740952,179742337,179743740,179744216,179745849,179746117,179749145,179751211,179754235,	179712646,179728655,179731549,179733223,179733803,179738978,179739701,179740187,179741154,179742405,179743818,179744279,179745984,179746306,179749270,179751390,179754345,
Polr3e	NM_001108503	1	+	179767636	179795760	179772430	179795043	21	179767636,179772394,179773826,179776792,179777735,179778306,179780917,179781307,179782014,179783004,179783401,179783552,179784443,179787167,179788466,179788611,179789186,179789709,179791938,179793907,179794986,	179767763,179772466,179773877,179776870,179777851,179778389,179781025,179781357,179782134,179783090,179783446,179783644,179784564,179787249,179788526,179788769,179789248,179790227,179792016,179794033,179795760,
Cdr2	NM_001025682	1	-	179804349	179829258	179805257	179829180	5	179804349,179807573,179807974,179815964,179829104,	179806119,179807735,179808123,179816077,179829258,
Mettl9	NM_001163164	1	+	179879539	179924581	179879539	179924082	5	179879539,179895518,179899803,179905519,179923876,	179879704,179895709,179900013,179905704,179924581,
Igsf6	NM_133542	1	-	179911683	179922158	179913173	179922133	6	179911683,179914916,179915296,179915914,179918177,179922066,	179913230,179914994,179915347,179916018,179918537,179922158,
Hs3st2	NM_181370	1	+	180202790	180324718	180203228	180323980	2	180202790,180323361,	180203713,180324718,
Usp31	NM_001107548	1	-	180465512	180502558	180467104	180501285	15	180465512,180470399,180472576,180478256,180480689,180485728,180486698,180488680,180489241,180494462,180497239,180500175,180501030,180501214,180502420,	180468678,180470552,180472735,180478482,180480809,180485858,180486776,180488775,180489353,180494640,180497384,180500311,180501123,180501303,180502558,
Scnn1g	NM_017046	1	+	180555659	180589534	180559077	180588602	13	180555659,180559045,180561264,180562946,180564316,180567231,180581581,180583701,180584600,180584761,180585006,180587811,180588221,	180555708,180559394,180561568,180563137,180564420,180567395,180581680,180583819,180584679,180584819,180585068,180587887,180589534,
Scnn1b	NM_012648	1	+	180682621	180748068	180716083	180747610	13	180682621,180716075,180719438,180721787,180739893,180741690,180742129,180744060,180745134,180745294,180746078,180747050,180747229,	180682668,180716335,180719706,180721978,180739997,180741854,180742237,180744178,180745210,180745352,180746140,180747126,180748068,
Cog7	NM_001033889	1	-	180753410	180812765	180753776	180812668	17	180753410,180756072,180760779,180762023,180768295,180769585,180773142,180775530,180781160,180782571,180787591,180795994,180797029,180802539,180808435,180808783,180812499,	180753943,180756216,180760894,180762107,180768436,180769772,180773208,180775647,180781315,180782699,180787790,180796117,180797112,180802708,180808552,180808932,180812765,
Gga2	NM_001100519	1	-	180815366	180848981	180816287	180848906	17	180815366,180817008,180818155,180821959,180823944,180824380,180824678,180825408,180826670,180829897,180830485,180831641,180835241,180836287,180838311,180839906,180848806,	180816398,180817119,180818325,180822117,180824078,180824409,180824768,180825534,180826752,180830035,180830566,180831742,180835365,180836386,180838387,180839991,180848981,
Ears2	NM_001159493	1	-	180861634	180889473	180861980	180889430	9	180861634,180862613,180867801,180868013,180870522,180872119,180878579,180885213,180889291,	180862064,180862749,180867932,180868167,180870631,180872592,180878769,180885369,180889473,
Ubfd1	NM_001034911	1	+	180889832	180901230	180889842	180900949	7	180889832,180890045,180891172,180893936,180894140,180898418,180900838,	180889867,180890375,180891381,180894002,180894246,180898501,180901230,
Ndufab1	NM_001106294	1	-	180908330	180921734	180912802	180921707	5	180908330,180912794,180914603,180917479,180921539,	180910393,180912894,180914691,180917602,180921734,
Palb2	NM_001191603	1	-	180928709	180952518	180928947	180952518	13	180928709,180931459,180932653,180934182,180935523,180937469,180939995,180942786,180943375,180947103,180949133,180949677,180952470,	180929158,180931608,180932741,180934299,180935685,180937555,180940157,180942858,180944046,180948516,180949227,180949737,180952518,
Dctn5	NM_001037778	1	+	180952835	180969511	180952889	180968510	6	180952835,180953906,180954589,180959249,180965441,180968412,	180952937,180953975,180954708,180959361,180965544,180969511,
Plk1	NM_017100	1	+	181002813	181012741	181002894	181012444	11	181002813,181003123,181003801,181004715,181005501,181006887,181010457,181011416,181011674,181011926,181012240,	181003073,181003253,181003970,181004860,181005595,181007107,181010613,181011494,181011829,181012109,181012741,
Ern2	NM_001108919	1	-	181012794	181029728	181012863	181029703	22	181012794,181013195,181013341,181014238,181014449,181015935,181016217,181016393,181016749,181019441,181019788,181020559,181020798,181021036,181023336,181024519,181024905,181025157,181026217,181026545,181027297,181029613,	181013112,181013263,181013465,181014366,181014597,181016132,181016317,181016583,181016834,181019583,181019941,181020681,181020946,181021115,181023601,181024621,181025013,181025230,181026290,181026579,181027403,181029728,
Chp2	NM_182738	1	+	181055295	181058208	181055333	181057854	7	181055295,181056055,181056234,181056429,181056708,181057497,181057800,	181055400,181056128,181056315,181056560,181056770,181057620,181058208,
Prkcb	NM_001172305	1	+	181117971	181459858	181118101	181459354	17	181117971,181208096,181264422,181293045,181293889,181350133,181351397,181361840,181370280,181392424,181408116,181410065,181414512,181417727,181418092,181423854,181459201,	181118280,181208122,181264506,181293157,181294018,181350290,181351532,181361937,181370427,181392598,181408208,181410128,181414651,181417808,181418200,181423995,181459858,
Prkcb	NM_012713	1	+	181117971	181454058	181118101	181453210	17	181117971,181208096,181264422,181293045,181293889,181350133,181351397,181361840,181370280,181392424,181408116,181410065,181414512,181417727,181418092,181423854,181453051,	181118280,181208122,181264506,181293157,181294018,181350290,181351532,181361937,181370427,181392598,181408208,181410128,181414651,181417808,181418200,181423995,181454058,
Cacng3	NM_080691	1	+	181498715	181594090	181498715	181594090	4	181498715,181580728,181587600,181593578,	181498926,181580812,181587741,181594090,
Tnrc6a	NM_001107549	1	+	181982993	182053510	182004250	182051539	25	181982993,182004222,182011738,182021095,182028218,182032055,182032977,182034244,182035601,182036489,182038903,182039525,182039830,182040589,182041179,182041462,182043236,182045135,182045765,182047164,182048207,182049727,182050315,182050775,182051465,	181983067,182004310,182011760,182021530,182030804,182032232,182033153,182034277,182035682,182036541,182039046,182039672,182039968,182040718,182041257,182041670,182043368,182045294,182045906,182047272,182048429,182049798,182050455,182051128,182053510,
Slc5a11	NM_001100482	1	+	182094599	182133640	182094599	182133593	15	182094599,182098174,182099335,182100748,182107524,182109115,182113504,182119793,182121623,182126122,182126517,182128821,182130195,182130991,182133390,	182094734,182098246,182099440,182100808,182107615,182109235,182113585,182119999,182121759,182126230,182126668,182128990,182130411,182131160,182133640,
Arhgap17	NM_022244	1	-	182145314	182234995	182146018	182234910	19	182145314,182152440,182157716,182161981,182163238,182167106,182169697,182172684,182173291,182174613,182180047,182180285,182183381,182186168,182186463,182188134,182191649,182195467,182234857,	182146149,182152992,182157886,182162138,182163330,182167220,182169778,182172766,182173403,182174741,182180129,182180354,182183493,182186245,182186575,182188208,182191754,182195507,182234995,
Lcmt1	NM_199405	1	+	182242292	182298243	182242403	182298048	11	182242292,182260288,182261371,182266710,182268287,182276205,182283490,182289504,182290679,182296019,182298025,	182242510,182260380,182261493,182266787,182268349,182276308,182283611,182289606,182290771,182296117,182298243,
Aqp8	NM_019158	1	+	182331493	182337291	182331615	182336742	6	182331493,182331735,182333328,182334313,182335871,182336693,	182331627,182331989,182333455,182334528,182336006,182337291,
LOC100271845	NM_001145762	1	+	184410360	184412761	184410458	184410992	1	184410360,	184412761,
Jmjd5	NM_001037196	1	+	184510172	184525034	184516861	184524105	8	184510172,184516852,184518641,184519952,184520467,184522757,184523768,184523940,	184510436,184517353,184518808,184520085,184520512,184522907,184523861,184525034,
Nsmce1	NM_001039611	1	-	184528342	184553824	184528460	184552984	9	184528342,184528929,184529766,184533068,184534065,184534296,184549503,184552923,184553740,	184528540,184529050,184529883,184533215,184534143,184534418,184549650,184553086,184553824,
Il4ra	NM_133380	1	+	184612902	184637863	184625306	184636942	11	184612902,184623834,184625289,184626711,184628486,184629396,184630883,184632308,184634560,184635056,184635435,	184612975,184623915,184625376,184626850,184628638,184629548,184631040,184632408,184634639,184635106,184637863,
Il21r	NM_001012469	1	+	184665736	184693583	184683136	184693252	10	184665736,184681268,184683122,184685690,184687252,184688404,184689223,184690092,184690973,184692553,	184666095,184681401,184683185,184685793,184687452,184688559,184689401,184690189,184691058,184693583,
Gtf3c1	NM_133541	1	-	184701885	184768055	184702292	184768036	37	184701885,184703327,184704225,184704849,184706435,184707516,184708377,184709398,184711646,184712473,184714754,184716050,184717554,184719125,184722074,184722392,184722767,184723243,184726557,184726844,184727284,184728167,184728444,184728879,184729778,184731979,184733393,184736571,184737428,184738982,184741224,184754049,184757559,184759731,184760129,184764476,184767815,	184702656,184703520,184704265,184705354,184706725,184707776,184708665,184709571,184711740,184712536,184714867,184716132,184717697,184719283,184722263,184722471,184722903,184723382,184726735,184726941,184727382,184728313,184728714,184729064,184729882,184732133,184733530,184736774,184737741,184739098,184741386,184754173,184757656,184759875,184760306,184764686,184768055,
LOC361646	NM_001134574	1	+	184797822	184935708	184854885	184934449	27	184797822,184817513,184824906,184826380,184835604,184854645,184857064,184873611,184874606,184875827,184877705,184881184,184890523,184903537,184911188,184912800,184915455,184921339,184926208,184927336,184928375,184929580,184931444,184932924,184933395,184933639,184934390,	184797989,184817590,184825076,184826551,184835803,184854910,184857196,184873781,184874672,184875934,184877808,184881400,184890661,184904411,184911893,184913009,184915534,184921517,184926374,184927494,184928440,184929691,184931584,184933026,184933556,184933728,184935708,
Xpo6	NM_001011935	1	-	185179733	185269588	185180271	185269147	24	185179733,185182813,185183212,185185145,185186456,185186744,185187857,185189908,185190864,185192944,185197662,185201902,185206163,185207547,185209263,185216044,185224965,185228721,185232363,185235573,185242805,185244059,185247196,185269144,	185180373,185183044,185183311,185185307,185186628,185186859,185188013,185190098,185191011,185193089,185197755,185202062,185206233,185207640,185209372,185216154,185225092,185229175,185232441,185235733,185243003,185244172,185247287,185269588,
Sbk1	NM_147135	1	+	185344266	185366109	185360893	185363746	4	185344266,185360886,185362129,185362921,	185344753,185361119,185362332,185366109,
Lat	NM_030853	1	-	185450154	185455180	185450533	185454945	12	185450154,185450526,185450709,185450868,185453560,185453723,185453863,185453976,185454178,185454497,185454642,185454842,	185450374,185450628,185450772,185450931,185453655,185453784,185453893,185454041,185454266,185454532,185454670,185455180,
Spns1	NM_001039208	1	-	185455706	185462986	185455958	185462640	12	185455706,185456392,185456855,185457196,185457604,185458058,185458455,185459394,185459542,185460655,185462236,185462399,	185456053,185456564,185456954,185457262,185457794,185458214,185458601,185459461,185459694,185460792,185462302,185462986,
Nfatc2ip	NM_001007692	1	-	185470914	185485794	185471022	185485673	8	185470914,185473175,185473408,185480992,185481270,185481924,185484551,185485304,	185471181,185473285,185473553,185481179,185481351,185482045,185484624,185485794,
Cd19	NM_001013237	1	-	185501246	185507665	185502144	185507631	15	185501246,185502129,185502366,185503108,185503256,185503411,185503565,185503784,185504188,185504519,185504806,185506172,185506581,185507055,185507543,	185501960,185502236,185502453,185503165,185503313,185503480,185503667,185503886,185504277,185504568,185504917,185506451,185506776,185507322,185507665,
Rabep2	NM_030585	1	+	185536920	185553669	185536966	185553191	8	185536920,185537402,185542957,185545615,185545808,185547113,185547304,185553085,	185536991,185537612,185543115,185545726,185546153,185547209,185547404,185553669,
Tufm	NM_001106295	1	+	185631332	185634940	185631678	185634761	10	185631332,185631826,185632490,185632878,185633066,185633350,185633566,185633782,185634038,185634587,	185631721,185632021,185632657,185632983,185633231,185633483,185633671,185633934,185634158,185634940,
Atxn2l	NM_001130097	1	-	185635842	185647231	185636791	185647122	22	185635842,185637262,185637649,185637863,185638237,185638521,185638693,185639297,185639464,185639924,185640221,185640369,185641251,185641499,185642315,185643146,185644065,185644659,185645042,185645196,185645360,185646829,	185637124,185637469,185637771,185637993,185638428,185638594,185638840,185639367,185639760,185639995,185640293,185640561,185641362,185641675,185642516,185643238,185644190,185644810,185645114,185645253,185645397,185647231,
Eif3c	NM_001100662	1	-	185691629	185709514	185691719	185709191	21	185691629,185691903,185692148,185692319,185692474,185695959,185700262,185700720,185701178,185701376,185701891,185702685,185702909,185705335,185705818,185706048,185706430,185707373,185707649,185709090,185709343,	185691802,185692066,185692236,185692385,185692634,185696323,185700487,185700911,185701272,185701502,185702033,185702789,185703069,185705460,185705925,185706103,185706556,185707563,185707715,185709231,185709514,
Cln3	NM_001006971	1	-	185713095	185724375	185713297	185724107	16	185713095,185713496,185715634,185715843,185715985,185716131,185718528,185720362,185720589,185721345,185721534,185722039,185722947,185723825,185724061,185724358,	185713417,185713637,185715728,185715899,185716054,185716178,185718641,185720506,185720662,185721431,185721614,185722111,185723044,185723904,185724246,185724375,
Apobr	NM_001109154	1	+	185726046	185730550	185726075	185729465	5	185726046,185726430,185728299,185729035,185729395,	185726132,185727753,185728950,185729301,185730550,
Nupr1	NM_053611	1	-	185770309	185772313	185771676	185772259	3	185770309,185771663,185772147,	185770592,185771807,185772313,
Ccdc101	NM_001114502	1	+	185795457	185829112	185818085	185828702	9	185795457,185818063,185820265,185821280,185826953,185827857,185828053,185828388,185828506,	185795627,185818160,185820341,185821353,185827018,185827987,185828200,185828424,185829112,
Sult1a1	NM_031834	1	-	185829204	185832725	185829478	185831943	8	185829204,185829694,185830368,185830552,185831417,185831596,185831807,185832659,	185829591,185829875,185830463,185830679,185831515,185831722,185831947,185832725,
Slx1b	NM_001009292	1	-	185843376	185848919	185845227	185848784	6	185843376,185845334,185845537,185845920,185846357,185848605,	185845257,185845422,185845665,185846259,185846409,185848919,
Coro1a	NM_130411	1	-	185852740	185857715	185852850	185856112	11	185852740,185853255,185853589,185853730,185853981,185854277,185854491,185854757,185854976,185855914,185857612,	185852955,185853471,185853647,185853876,185854086,185854397,185854676,185854887,185855099,185856113,185857715,
Mapk3	NM_017347	1	+	185935043	185941246	185935067	185940234	10	185935043,185936157,185938462,185938824,185939173,185939634,185939923,185940111,185940372,185940673,	185935240,185936340,185938652,185938941,185939288,185939766,185940033,185940268,185940377,185941246,
Ypel3	NM_001135698	1	+	185952795	185956087	185953650	185955697	5	185952795,185953584,185953867,185954124,185955607,	185952922,185953767,185953911,185954233,185956087,
Tbx6	NM_001108920	1	+	185957067	185960977	185957091	185960586	8	185957067,185957297,185958405,185958765,185958990,185959950,185960105,185960372,	185957209,185957532,185958673,185958912,185959061,185960024,185960289,185960977,
Ppp4c	NM_134359	1	-	185961285	185967851	185961599	185967670	8	185961285,185961811,185962685,185962913,185963607,185963875,185964457,185967572,	185961729,185962001,185962812,185963087,185963709,185963926,185964509,185967851,
Aldoa	NM_001177305	1	-	185970657	185975486	185970840	185973181	9	185970657,185971019,185971358,185971629,185971998,185972246,185972766,185973069,185975445,	185970936,185971219,185971533,185971713,185972159,185972301,185972978,185973202,185975486,
Aldoa	NM_012495	1	-	185970657	185974615	185970840	185973181	9	185970657,185971019,185971358,185971629,185971998,185972246,185972766,185973069,185974472,	185970936,185971219,185971533,185971713,185972159,185972301,185972978,185973202,185974615,
Fam57b	NM_001106296	1	+	186002135	186008480	186002297	186007765	5	186002135,186003260,186005701,186007036,186007477,	186002422,186003344,186005936,186007132,186008480,
RGD1563217	NM_001109155	1	-	186008747	186009733	186008845	186009733	4	186008747,186008956,186009120,186009663,	186008867,186009044,186009279,186009733,
Doc2a	NM_022937	1	+	186027820	186031461	186027879	186031285	10	186027820,186028505,186028762,186028947,186030190,186030396,186030538,186030789,186030960,186031139,	186028150,186028585,186028837,186029057,186030317,186030456,186030702,186030871,186031057,186031461,
Ino80e	NM_001013900	1	-	186030836	186041424	186032024	186041303	7	186030836,186036608,186037053,186037247,186040749,186040993,186041222,	186032246,186036725,186037165,186037326,186040802,186041064,186041424,
Hirip3	NM_001025725	1	+	186041485	186044511	186042221	186044285	8	186041485,186041690,186042155,186042348,186042713,186043702,186043951,186044121,	186041547,186042044,186042248,186042457,186043633,186043871,186044050,186044511,
Taok2	NM_022702	1	-	186049017	186063423	186049399	186060230	16	186049017,186051389,186051682,186053703,186054056,186054464,186055270,186055449,186058273,186058466,186058723,186058932,186059654,186059849,186060098,186063266,	186051109,186051593,186052048,186053865,186054323,186054632,186055352,186055543,186058365,186058580,186058820,186058978,186059756,186059921,186060265,186063423,
Kctd13	NM_198736	1	+	186104305	186122853	186104482	186122321	6	186104305,186106058,186118147,186118333,186119383,186122084,	186104726,186106228,186118237,186118386,186119579,186122853,
Sez6l2	NM_001107550	1	+	186127118	186147462	186128014	186146923	18	186127118,186129018,186129729,186130339,186130671,186135201,186135970,186136695,186138713,186139326,186140213,186140511,186143932,186144220,186144904,186145124,186145354,186146893,	186128093,186129150,186130029,186130479,186130873,186135387,186136139,186136859,186138914,186139465,186140410,186140706,186144124,186144412,186144943,186145242,186145451,186147462,
Cdipt	NM_138899	1	+	186153277	186157415	186153671	186156588	6	186153277,186153809,186155191,186155839,186156244,186156442,	186153714,186153944,186155345,186155921,186156326,186157415,
Mvp	NM_022715	1	-	186164810	186192802	186164920	186180662	15	186164810,186165377,186166226,186166764,186167427,186169660,186169939,186170914,186173796,186174274,186175856,186176098,186180198,186180537,186192769,	186165052,186165566,186166353,186166881,186167814,186169858,186170184,186171196,186174033,186174369,186175988,186176222,186180394,186180690,186192802,
RGD1305592	NM_001013901	1	-	186193173	186195462	186194589	186195072	2	186193173,186194350,	186193623,186195462,
Maz	NM_001110319	1	-	186201082	186204364	186201082	186204364	5	186201082,186202422,186202858,186203302,186204226,	186201237,186202594,186202922,186204153,186204364,
Kif22	NM_001009645	1	-	186205161	186293437	186205240	186293417	14	186205161,186205388,186205527,186206342,186206760,186208387,186209966,186210219,186210497,186210803,186211214,186211566,186213285,186293359,	186205288,186205448,186205740,186206404,186206926,186208556,186210102,186210373,186210728,186211013,186211369,186211694,186213469,186293437,
Zg16	NM_134409	1	-	186300806	186303164	186300903	186302523	4	186300806,186302177,186302468,186303140,	186301219,186302310,186302530,186303164,
LOC308990	NM_001025001	1	+	186342891	186345460	186343712	186344390	2	186342891,186343356,	186342939,186345460,
Qprt	NM_001009646	1	-	186358522	186374681	186358762	186374633	4	186358522,186359072,186359439,186374620,	186358981,186359204,186359975,186374681,
Cd2bp2	NM_001106297	1	-	186451414	186455407	186453284	186454886	7	186451414,186453470,186453651,186454192,186454472,186454808,186455395,	186453395,186453577,186454087,186454350,186454605,186454909,186455407,
Tbc1d10b	NM_001108921	1	-	186456987	186468644	186458270	186468587	9	186456987,186458997,186459425,186459804,186459988,186464022,186464226,186464592,186467682,	186458912,186459152,186459615,186459870,186460103,186464129,186464334,186464692,186468644,
Mylpf	NM_012605	1	+	186471804	186474560	186471845	186474466	7	186471804,186472955,186473280,186473531,186473725,186474199,186474361,	186471848,186473048,186473356,186473636,186473804,186474248,186474560,
Sept1	NM_001012460	1	-	186474713	186478580	186474987	186478537	11	186474713,186475178,186475511,186475883,186476090,186476730,186476941,186477717,186478090,186478264,186478534,	186475074,186475269,186475677,186475980,186476192,186476848,186477076,186477841,186478177,186478355,186478580,
Dctpp1	NM_138892	1	-	186519954	186523348	186520035	186523295	3	186519954,186522197,186523194,	186520336,186522308,186523348,
Sephs2	NM_001079889	1	-	186535718	186538035	186536405	186537761	1	186535718,	186538035,
Itgal	NM_001033998	1	+	186561794	186598907	186561871	186598107	31	186561794,186562923,186564793,186564993,186566393,186566626,186567605,186570665,186570926,186572360,186572517,186576674,186577110,186577680,186577988,186581195,186581445,186584215,186588138,186588285,186588658,186589998,186590471,186590645,186591957,186592463,186592773,186592910,186593812,186594487,186597948,	186561926,186563023,186564885,186565061,186566511,186566757,186567754,186570798,186571077,186572434,186572650,186576826,186577248,186577878,186578119,186581356,186581597,186584305,186588192,186588356,186588800,186590109,186590551,186590732,186592033,186592577,186592830,186593009,186593908,186594598,186598907,
Zfp689	NM_173330	1	-	186711807	186717877	186712456	186717621	3	186711807,186717112,186717416,	186713640,186717226,186717877,
Phkg2	NM_080584	1	+	186858076	186870601	186858418	186870328	9	186858076,186864759,186865191,186866796,186866935,186869435,186869607,186869832,186870034,	186858513,186864935,186865246,186866862,186867099,186869526,186869761,186869958,186870601,
LOC691909	NM_001134694	1	-	186870663	186875826	186870714	186875387	9	186870663,186872003,186872175,186872329,186872631,186873418,186873903,186874862,186875174,	186870893,186872093,186872236,186872446,186872702,186873588,186873969,186874894,186875826,
Rnf40	NM_153471	1	+	186876102	186890731	186876307	186890411	20	186876102,186876235,186876839,186877080,186877782,186878490,186878703,186878934,186879771,186879975,186881724,186883109,186883320,186883831,186884104,186884426,186884716,186888016,186888231,186890234,	186876122,186876439,186877007,186877225,186877989,186878612,186878850,186879009,186879891,186880155,186881860,186883231,186883748,186883949,186884254,186884639,186884842,186888157,186888333,186890731,
Bcl7c	NM_001106298	1	-	186993654	186997484	186993726	186997224	6	186993654,186994473,186995861,186996118,186996576,186997132,	186993852,186994559,186996023,186996227,186996655,186997484,
Ctf1	NM_017129	1	+	187001444	187006655	187001481	187005906	3	187001444,187002766,187005438,	187001506,187002885,187006655,
Ctf2	NM_001135800	1	-	187007380	187015724	187007380	187015724	3	187007380,187012218,187015708,	187007839,187012358,187015724,
Fbxl19	NM_001107552	1	+	187034147	187053401	187034263	187052611	8	187034147,187035611,187035886,187036763,187037932,187047085,187052104,187052432,	187034440,187035755,187035973,187036796,187038444,187047249,187052323,187053401,
Orai3	NM_001014024	1	+	187054513	187059373	187054666	187058575	2	187054513,187057930,	187054894,187059373,
Hsd3b7	NM_139329	1	+	187085807	187089078	187086262	187088407	7	187085807,187086256,187086637,187087007,187087189,187087499,187087991,	187085908,187086428,187086793,187087116,187087289,187087569,187089078,
Stx1b	NM_012700	1	-	187092013	187108481	187092785	187108430	10	187092013,187093110,187093318,187095912,187096157,187096405,187099764,187099915,187100198,187108400,	187092866,187093221,187093456,187095986,187096266,187096479,187099839,187100015,187100273,187108481,
Stx4	NM_031125	1	+	187125846	187132932	187125878	187132804	11	187125846,187126101,187126282,187126520,187127617,187130724,187130903,187131184,187132539,187132720,187132902,	187125908,187126203,187126382,187126595,187127688,187130833,187130980,187131322,187132650,187132819,187132932,
Zfp668	NM_001107553	1	-	187148887	187158687	187149999	187152212	3	187148887,187151565,187158307,	187151212,187152234,187158687,
Prss53	NM_001109156	1	-	187169746	187174411	187169934	187174251	9	187169746,187170381,187170704,187171603,187171970,187172242,187172819,187173078,187174193,	187170296,187170623,187170855,187171823,187172125,187172508,187172982,187173099,187174411,
Vkorc1	NM_203335	1	-	187176744	187179266	187176978	187179244	3	187176744,187178025,187179071,	187177181,187178135,187179266,
Bckdk	NM_019244	1	+	187189664	187194335	187190501	187194030	11	187189664,187190326,187190803,187190948,187191298,187191422,187191622,187191867,187193034,187193643,187193885,	187189745,187190696,187190872,187191059,187191346,187191542,187191721,187191941,187193253,187193802,187194335,
Kat8	NM_001017378	1	+	187198681	187210962	187198686	187210835	11	187198681,187200778,187200929,187205306,187205465,187206990,187209541,187209772,187209968,187210273,187210770,	187198897,187200853,187201105,187205360,187205630,187207080,187209682,187209866,187210119,187210428,187210962,
Prss8	NM_138836	1	-	187210555	187215072	187211511	187214849	6	187210555,187211939,187212188,187212944,187214542,187214764,	187211835,187212106,187212460,187213107,187214560,187215072,
Fus	NM_001012137	1	+	187250870	187264741	187250935	187264547	15	187250870,187252811,187252947,187254835,187255133,187255557,187257356,187258836,187260254,187261377,187262482,187262719,187263901,187264119,187264507,	187250948,187252836,187253102,187254980,187255321,187255774,187257391,187258869,187260358,187261507,187262584,187262843,187264002,187264264,187264741,
Pycard	NM_172322	1	-	187276088	187277122	187276088	187277122	3	187276088,187276564,187276851,	187276342,187276621,187277122,
Trim72	NM_001077675	1	+	187288101	187295962	187288622	187295155	7	187288101,187288615,187291975,187292154,187292819,187293651,187294580,	187288182,187289012,187292071,187292385,187292842,187293770,187295962,
Itgam	NM_012711	1	+	187334412	187385583	187334412	187385583	30	187334412,187336481,187342443,187344160,187344367,187349185,187349685,187351043,187352675,187353512,187354046,187354428,187362793,187363014,187368333,187368547,187380471,187380718,187381000,187381299,187381527,187382197,187383036,187383458,187384008,187384225,187384412,187384607,187384926,187385511,	187334440,187336587,187342547,187344231,187344485,187349316,187349831,187351197,187352826,187353586,187354176,187354571,187362934,187363224,187368464,187368711,187380626,187380850,187381074,187381441,187381647,187382277,187383120,187383534,187384116,187384309,187384526,187384709,187385037,187385583,
Itgad	NM_031691	1	+	187436290	187464212	187436290	187464140	30	187436290,187437994,187440260,187440492,187440696,187443844,187445253,187447900,187448151,187448453,187449669,187449885,187450190,187450416,187451290,187451506,187453038,187453416,187454300,187454542,187458072,187458287,187458474,187461988,187462190,187462383,187462631,187462889,187463479,187464026,	187436327,187438100,187440364,187440563,187440811,187443975,187445399,187448054,187448302,187448527,187449799,187450028,187450331,187450626,187451421,187451664,187453193,187453545,187454374,187454684,187458186,187458367,187458558,187462067,187462298,187462461,187462745,187462991,187463590,187464212,
Cox6a2	NR_037674	1	-	187464578	187465325	187465325	187465325	3	187464578,187464857,187465182,	187464773,187464951,187465325,
Cox6a2	NM_012812	1	-	187464578	187465325	187464689	187465255	3	187464578,187464857,187465182,	187464773,187464994,187465325,
Armc5	NM_001009455	1	+	187496188	187502956	187496395	187502681	6	187496188,187498155,187498351,187500523,187501663,187501888,	187496858,187498263,187499138,187501020,187501796,187502956,
Tgfb1i1	NM_001191840	1	+	187504714	187511510	187504741	187510953	11	187504714,187505862,187506103,187506261,187506551,187506754,187506970,187509694,187510094,187510366,187510686,	187504754,187505978,187506156,187506404,187506639,187506860,187507165,187509868,187510176,187510515,187511510,
Slc5a2	NM_022590	1	+	187523229	187529351	187523234	187529115	14	187523229,187523881,187524030,187524855,187525276,187526066,187526287,187526844,187527216,187527454,187527722,187527966,187528676,187528891,	187523354,187523953,187524135,187525020,187525382,187526147,187526517,187526980,187527324,187527605,187527891,187528182,187528806,187529351,
RGD1310127	NM_001035517	1	-	187528317	187556857	187529439	187556825	13	187528317,187530349,187530525,187531487,187532435,187532579,187532846,187541047,187544190,187544385,187546536,187556204,187556531,	187529537,187530427,187530669,187531558,187532493,187532764,187532917,187541149,187544296,187544418,187546582,187556319,187556857,
Ahsp	NM_001106299	1	+	187560689	187561662	187561006	187561543	3	187560689,187561006,187561309,	187560818,187561081,187561662,
Rgs10	NM_019337	1	-	187622487	187664295	187622769	187664280	5	187622487,187634774,187648008,187649191,187664231,	187622916,187634918,187648095,187649310,187664295,
Tial1	NM_001013193	1	-	187687605	187706035	187687605	187705790	13	187687605,187688853,187689329,187689665,187689860,187690669,187691760,187693686,187693910,187694198,187698333,187705758,187705924,	187687670,187688993,187689453,187689750,187689956,187690778,187691836,187693774,187693965,187694348,187698430,187705871,187706035,
Bag3	NM_001011936	1	+	187781146	187804835	187781247	187804333	4	187781146,187797734,187799556,187803526,	187781433,187798064,187799958,187804835,
Inpp5f	NM_001107554	1	+	187868446	187948236	187868736	187947125	20	187868446,187891001,187910682,187915593,187915920,187916192,187919691,187920498,187921815,187927489,187928620,187929983,187931661,187933916,187936687,187942426,187943560,187944045,187945477,187945978,	187868833,187891082,187910819,187915722,187916088,187916249,187919887,187920678,187921883,187927614,187928698,187930104,187931790,187934034,187936886,187942498,187943634,187944174,187945565,187948236,
RGD1306730	NM_001039608	1	-	187949937	187995550	187950196	187995268	16	187949937,187950974,187953463,187954786,187955840,187959014,187961035,187962395,187968172,187969746,187971359,187976391,187980161,187980293,187981353,187995210,	187950323,187951063,187953628,187954920,187956006,187959132,187961159,187962574,187968273,187969898,187971504,187976493,187980203,187980434,187981439,187995550,
Sec23ip	NM_001134859	1	+	187999549	188042408	187999700	188037785	19	187999549,188005276,188008893,188010279,188013454,188015392,188018839,188019636,188020999,188022394,188022980,188024685,188028227,188034566,188035085,188036155,188036969,188037703,188041882,	187999857,188005806,188009104,188010473,188013544,188015513,188018929,188019778,188021208,188022513,188023133,188024781,188028425,188034722,188035188,188036341,188037132,188037805,188042408,
Ppapdc1a	NM_001191631	1	+	188518589	188643804	188518657	188643446	7	188518589,188564412,188574130,188579414,188581165,188630500,188643246,	188518713,188564521,188574221,188579478,188581290,188630671,188643804,
Fgfr2	NM_001109893	1	-	189482974	189589279	189484488	189584899	17	189482974,189488368,189490329,189492145,189493430,189499565,189501682,189503928,189507383,189517952,189521490,189522716,189540528,189550282,189563634,189584733,189588826,	189484653,189488474,189490467,189492216,189493553,189499756,189501793,189504050,189507535,189518155,189521638,189522907,189540652,189550452,189563712,189585035,189589279,
Fgfr2	NM_001109895	1	-	189482974	189589279	189484488	189584899	16	189482974,189488368,189490329,189492145,189493430,189499565,189501682,189503928,189507383,189517952,189521490,189522716,189540528,189550282,189584733,189588826,	189484653,189488474,189490467,189492216,189493553,189499756,189501793,189504050,189507535,189518155,189521638,189522907,189540652,189550452,189585035,189589279,
Fgfr2	NM_001109892	1	-	189482974	189589279	189484488	189584899	18	189482974,189488368,189490329,189492145,189493430,189499565,189501682,189503928,189507383,189517952,189520146,189522716,189540528,189550282,189563634,189564766,189584733,189588826,	189484653,189488474,189490467,189492216,189493553,189499756,189501793,189504050,189507535,189518155,189520291,189522907,189540652,189550452,189563712,189565033,189585035,189589279,
Fgfr2	NM_012712	1	-	189482974	189589279	189484488	189584899	18	189482974,189488368,189490329,189492145,189493430,189499565,189501682,189503928,189507383,189517952,189521490,189522716,189540528,189550282,189563634,189564766,189584733,189588826,	189484653,189488474,189490467,189492216,189493553,189499756,189501793,189504050,189507535,189518155,189521638,189522907,189540652,189550452,189563712,189565033,189585035,189589279,
Fgfr2	NM_001109894	1	-	189482974	189589279	189484488	189584899	17	189482974,189488368,189490329,189492145,189493430,189499565,189501682,189503928,189507383,189517952,189520146,189522716,189540528,189550282,189563634,189584733,189588826,	189484653,189488474,189490467,189492216,189493553,189499756,189501793,189504050,189507535,189518155,189520291,189522907,189540652,189550452,189563712,189585035,189589279,
Fgfr2	NM_001109896	1	-	189482974	189589279	189484488	189584899	16	189482974,189488368,189490329,189492145,189493430,189499565,189501682,189503928,189507383,189517952,189520146,189522716,189540528,189550282,189584733,189588826,	189484653,189488474,189490467,189492216,189493553,189499756,189501793,189504050,189507535,189518155,189520291,189522907,189540652,189550452,189585035,189589279,
Ate1	NM_001106300	1	-	189718853	189835976	189721787	189835909	11	189718853,189754998,189788495,189790077,189821112,189823917,189825009,189826745,189829847,189832472,189835803,	189721966,189755119,189788595,189790259,189821241,189824144,189825264,189826849,189829910,189832536,189835976,
Nsmce4a	NM_001106301	1	-	189857632	189864721	189857740	189864613	4	189857632,189860467,189863298,189864330,	189857896,189860598,189863376,189864721,
Tacc2	NM_001004415	1	+	189894936	190085792	189897786	190085333	22	189894936,189897740,189920788,189938732,189981660,189994480,190037612,190049304,190054332,190055756,190060450,190061484,190062725,190064130,190065110,190071655,190072885,190073572,190079236,190079596,190080011,190085267,	189895118,189897819,189920886,189943847,189981786,189994615,190037749,190050604,190054393,190055955,190060512,190061600,190062897,190064271,190065200,190071799,190072962,190073616,190079397,190079703,190080132,190085792,
Tacc2	NM_001004418	1	+	189894936	190085792	189897786	190085333	21	189894936,189897740,189920788,189981660,189994480,190037612,190049304,190054332,190055756,190060450,190061484,190062725,190064130,190065110,190071655,190072885,190073572,190079236,190079596,190080011,190085267,	189895118,189897819,189920886,189981786,189994615,190037749,190050604,190054393,190055955,190060512,190061600,190062897,190064271,190065200,190071799,190072962,190073616,190079397,190079703,190080132,190085792,
Btbd16	NM_001017464	1	+	190093635	190148677	190096391	190148594	16	190093635,190096351,190098832,190103481,190105105,190108550,190109663,190116120,190117739,190129141,190137499,190142053,190143453,190145602,190147355,190148525,	190093841,190096409,190098981,190103555,190105249,190108640,190109778,190116190,190117870,190129261,190137591,190142136,190143531,190145701,190147544,190148677,
Plekha1	NM_001079894	1	+	190187201	190238309	190199543	190234681	13	190187201,190199523,190205360,190208390,190215131,190220119,190224300,190226575,190230018,190230633,190233286,190234576,190235832,	190187307,190199684,190205417,190208436,190215229,190220245,190224444,190226644,190230083,190230697,190233379,190234724,190238309,
Htra1	NM_031721	1	+	190257898	190308325	190257938	190307796	9	190257898,190283191,190283654,190302049,190302709,190304449,190304933,190306347,190307627,	190258410,190283291,190283859,190302244,190302742,190304564,190304991,190306443,190308325,
Dmbt1	NM_022849	1	+	190378411	190693131	190378427	190470149	39	190378411,190382862,190383699,190386648,190388253,190389655,190392902,190393768,190397519,190399708,190400548,190404301,190407475,190421335,190423771,190424628,190425007,190428226,190429526,190430332,190433484,190434842,190435470,190436347,190437594,190438930,190439563,190440457,190442114,190443446,190445092,190446480,190458434,190459893,190461020,190465820,190468388,190469982,190693115,	190378488,190382889,190383729,190386681,190388287,190389981,190392929,190393798,190397552,190399735,190400578,190404334,190407799,190421362,190423798,190424658,190425040,190428550,190429556,190430368,190433514,190434872,190435494,190436495,190437803,190438960,190439588,190440605,190442323,190443476,190445416,190446510,190458586,190460102,190461205,190466209,190468660,190470512,190693131,
Dmbt1	NM_022849	1	+	190400548	190693113	190400548	190692751	31	190400548,190404301,190405835,190416679,190428225,190497868,190508536,190509364,190542984,190546120,190546957,190556993,190560328,190567981,190648026,190648389,190651478,190652770,190653581,190663689,190664592,190665855,190667194,190668522,190670385,190671354,190672607,190673735,190688417,190690982,190692584,	190400578,190404334,190405870,190416782,190428550,190497877,190508554,190509394,190543017,190546147,190546987,190557319,190560355,190568008,190648056,190648421,190651803,190652800,190653617,190663719,190664741,190666064,190667519,190668552,190670406,190671505,190672816,190673920,190688806,190691254,190693113,
Cuzd1	NM_054005	1	-	190887526	190900654	190887712	190900401	9	190887526,190888419,190890221,190892903,190894177,190894704,190896058,190898412,190900319,	190887885,190888687,190890613,190893076,190894394,190894855,190896273,190898563,190900654,
RGD1560958	NM_001109157	1	-	190910656	190914039	190910809	190911982	4	190910656,190911848,190913768,190913982,	190911035,190911984,190913845,190914039,
Fam24a	NM_001109158	1	+	190919253	190921458	190920188	190921295	3	190919253,190920179,190921114,	190919355,190920304,190921458,
RGD1305014	NM_001014025	1	-	190931362	190947920	190931736	190947918	6	190931362,190938432,190943432,190946176,190946956,190947754,	190931971,190938884,190943639,190946249,190947160,190947920,
Ikzf5	NM_001107555	1	-	190969407	190987454	190970607	190975064	5	190969407,190972890,190974931,190985818,190987327,	190971551,190973073,190975111,190985962,190987454,
Acadsb	NM_013084	1	+	190987656	191026275	190987673	191026270	11	190987656,191006715,191008060,191010494,191012035,191013744,191015591,191018589,191023021,191025438,191026199,	190987715,191006875,191008161,191010701,191012206,191013870,191015684,191018679,191023159,191025538,191026275,
Hmx3	NM_001106302	1	+	191111768	191113733	191111768	191113442	2	191111768,191112771,	191112168,191113733,
Hmx2	NM_001106303	1	+	191117642	191125304	191123051	191124721	3	191117642,191123050,191124167,	191117733,191123319,191125304,
Bub3	NM_001047906	1	+	191128890	191139398	191129219	191139116	8	191128890,191129219,191130041,191131597,191134524,191136401,191136719,191139106,	191128958,191129414,191130111,191131749,191134683,191136580,191136936,191139398,
Cpxm2	NM_001106306	1	-	191510789	191624219	191511862	191624083	13	191510789,191515731,191516958,191522729,191525618,191527392,191529203,191539140,191546578,191575488,191596882,191612333,191623761,	191512116,191515831,191517098,191523027,191525798,191527589,191529327,191539229,191546730,191575629,191596992,191612432,191624219,
Chst15	NM_173310	1	-	191708602	191737958	191708602	191737943	7	191708602,191711305,191717459,191729677,191734091,191736358,191737397,	191708793,191711453,191717616,191729834,191734238,191736698,191737958,
Oat	NM_022521	1	-	192026622	192046404	192027344	192039672	10	192026622,192029086,192030180,192031188,192032041,192034116,192036509,192036808,192039473,192046334,	192027505,192029231,192030294,192031317,192032164,192034244,192036605,192037033,192039708,192046404,
Nkx1-2	NM_001170476	1	-	192068165	192070602	192068165	192070602	2	192068165,192070388,	192068869,192070602,
Lhpp	NM_001009706	1	+	192082901	192174599	192082911	192173782	7	192082901,192103255,192106598,192113316,192114267,192123134,192173685,	192083036,192103443,192106752,192113380,192114360,192123226,192174599,
Fam53b	NM_001107556	1	-	192180086	192271253	192183577	192245916	6	192180086,192181114,192227110,192238473,192245838,192271022,	192181064,192183949,192227889,192238525,192246097,192271253,
Mettl10	NM_001108504	1	-	192296931	192320995	192297192	192302203	6	192296931,192302109,192307277,192318824,192319715,192320809,	192297311,192302326,192307385,192318939,192319781,192320995,
Fam175b	NM_001106307	1	+	192327135	192352712	192327135	192351044	9	192327135,192332445,192336116,192338634,192341526,192343277,192345477,192348436,192350574,	192327231,192332536,192336153,192338701,192341717,192343397,192345562,192348551,192352712,
Ctbp2	NM_053335	1	-	192463614	192492935	192464220	192492891	9	192463614,192466101,192466698,192467359,192467891,192471935,192475787,192476034,192491204,	192464401,192466219,192466826,192467490,192468106,192472142,192475932,192476189,192492935,
LOC499279	NM_001024288	1	-	193083748	193098063	193083849	193097996	4	193083748,193090513,193091326,193097945,	193084233,193090594,193091458,193098063,
RGD1306820	NM_001107557	1	+	193134877	193171942	193134998	193170487	24	193134877,193136023,193137595,193138237,193140523,193140877,193143862,193144631,193149042,193149265,193149806,193150567,193152655,193153024,193155612,193156124,193157590,193159295,193160922,193161229,193162458,193165158,193166766,193170312,	193135109,193136232,193137662,193138363,193140648,193141034,193143984,193144743,193149190,193149374,193149918,193150834,193152727,193153175,193155801,193156325,193157809,193159519,193161081,193161379,193162612,193165274,193166918,193171942,
Mmp21	NM_001106308	1	-	193173426	193179094	193173558	193179079	7	193173426,193174039,193174825,193175894,193176310,193177474,193178917,	193173858,193174212,193175083,193176036,193176450,193178006,193179094,
Uros	NM_001012068	1	-	193184945	193205475	193185568	193199370	10	193184945,193188204,193189216,193189791,193195152,193196646,193197941,193199008,193199307,193205346,	193185706,193188303,193189302,193189872,193195227,193196721,193198038,193199092,193199397,193205475,
Bccip	NM_001108505	1	+	193205781	193218195	193205800	193217931	7	193205781,193211178,193211871,193214117,193214869,193216053,193217760,	193205968,193211253,193211952,193214207,193215057,193216228,193218195,
Dhx32	NM_001130039	1	-	193217749	193270794	193218288	193253582	12	193217749,193219194,193220112,193221534,193222460,193231500,193231743,193233504,193238455,193244674,193253279,193270588,	193218457,193219376,193220300,193221684,193222652,193231659,193231843,193233750,193238828,193244868,193253775,193270794,
Fank1	NM_001008347	1	+	193270868	193377579	193270939	193377393	11	193270868,193339888,193350984,193357155,193358228,193358938,193367862,193376646,193377004,193377177,193377330,	193270952,193340066,193351109,193357237,193358303,193359004,193368028,193376790,193377082,193377222,193377579,
LOC100302465	NM_001163214	1	-	193757540	193849262	193758305	193849199	9	193757540,193758430,193761922,193786654,193789452,193792994,193833716,193843000,193849153,	193758344,193758530,193761986,193786832,193789631,193793279,193834833,193843092,193849262,
Dock1	NM_001143858	1	+	194172913	194795629	194173031	194794557	52	194172913,194229605,194236011,194239056,194242525,194246118,194249279,194250035,194251504,194251977,194275942,194279453,194283591,194287424,194288797,194289772,194295818,194296543,194301508,194306166,194306579,194313486,194332434,194474946,194477737,194498901,194501079,194609861,194616689,194696730,194700989,194710245,194718939,194728402,194728672,194733724,194735118,194738242,194754992,194755838…	194173077,194229689,194236052,194239112,194242622,194246267,194249415,194250193,194251586,194252113,194276015,194279533,194283717,194287549,194288896,194289845,194295922,194296727,194301606,194306256,194306680,194313621,194332543,194475017,194477844,194499029,194501175,194609963,194616784,194696809,194701090,194710304,194719088,194728488,194728829,194733765,194735209,194738362,194755082,194755943…
LOC100233213	NM_001143803	1	-	194506980	194563096	194509569	194543220	4	194506980,194523920,194542063,194562662,	194509753,194523992,194543225,194563096,
Clrn3	NM_001014026	1	-	195132679	195148303	195133888	195148178	3	195132679,195138479,195147949,	195134160,195138659,195148303,
Ptpre	NM_053767	1	+	195263488	195303246	195263495	195303070	19	195263488,195271242,195271573,195273468,195279214,195282734,195283485,195284614,195286937,195288676,195289514,195290504,195290918,195292448,195293995,195297753,195298558,195301059,195302995,	195263607,195271336,195271647,195273605,195279305,195282811,195283522,195284712,195287057,195288840,195289650,195290654,195291012,195292525,195294130,195297879,195298725,195301195,195303246,
Mgmt	NM_012861	1	+	196629365	196866937	196693373	196866838	5	196629365,196693361,196826546,196860062,196866634,	196629426,196693498,196826707,196860202,196866937,
Ebf3	NM_001108506	1	-	196927456	197045432	196930099	197044944	17	196927456,196932205,196932809,196934046,196934789,196939954,196958388,196959006,196964488,196968201,197038652,197040381,197043386,197044129,197044548,197044810,197045081,	196930131,196932403,196932998,196934224,196934855,196940043,196958515,196959137,196964633,196968283,197038721,197040455,197043442,197044193,197044705,197045002,197045432,
Glrx3	NM_032614	1	+	197176019	197206246	197176025	197206042	11	197176019,197184726,197192061,197192810,197198411,197198776,197200681,197202185,197203297,197203427,197205991,	197176123,197184835,197192136,197193012,197198584,197198838,197200739,197202238,197203337,197203520,197206246,
Tcerg1l	NM_001130077	1	-	197973673	198166491	197973831	198166491	12	197973673,197977654,197982029,197993344,198015306,198028538,198040931,198050207,198128811,198162925,198163829,198166245,	197973988,197977773,197982119,197993480,198015376,198028693,198041020,198050302,198129009,198163106,198163976,198166491,
Mapk1ip1	NM_001122782	1	-	198629563	198630985	198629600	198630392	1	198629563,	198630985,
Ppp2r2d	NM_144746	1	+	198640770	198674758	198640876	198674516	9	198640770,198640969,198660457,198661576,198662260,198664205,198665454,198667687,198674236,	198640883,198641062,198660555,198661742,198662373,198664383,198665619,198667949,198674758,
Bnip3	NM_053420	1	-	198683008	198700111	198683941	198699990	6	198683008,198686049,198686353,198690668,198691338,198699959,	198683987,198686199,198686460,198690750,198691486,198700111,
Jakmip3	NM_001163277	1	+	198793646	198864034	198793755	198844652	23	198793646,198810357,198820317,198821830,198823056,198823711,198825338,198826028,198828188,198829537,198830509,198832898,198833764,198835009,198835189,198838321,198839084,198839239,198841402,198842650,198844601,198845182,198861693,	198793890,198810855,198820533,198821950,198823203,198823843,198825374,198826088,198828317,198829666,198830593,198832961,198833863,198835108,198835243,198838387,198839153,198839317,198841606,198842716,198844674,198846139,198864034,
Dpysl4	NM_012933	1	+	198866033	198881902	198866147	198881107	14	198866033,198869522,198870172,198871865,198873606,198873752,198874349,198874805,198876129,198876632,198878002,198878675,198879878,198881015,	198866186,198869611,198870357,198872030,198873668,198873833,198874418,198874926,198876286,198876774,198878173,198878855,198880044,198881902,
Stk32c	NM_001108922	1	-	198883703	198963637	198884264	198963490	12	198883703,198885266,198892492,198892715,198894023,198894711,198895233,198895410,198896318,198898725,198916264,198963225,	198884409,198885334,198892624,198892841,198894140,198894815,198895323,198895448,198896492,198898877,198916320,198963637,
Lrrc27	NM_001113789	1	+	198986689	199003497	198988461	199003298	8	198986689,198988413,198991975,198995581,198998118,199000554,199002462,199003126,	198986948,198988674,198992106,198995640,198998271,199000909,199002609,199003497,
Lrrc27	NM_001143756	1	+	198987095	199017386	198988461	199017205	11	198987095,198988413,198991975,198995581,198998118,199000554,199002462,199004602,199011584,199012985,199017058,	198987193,198988674,198992106,198995640,198998271,199000909,199002609,199004696,199011703,199013109,199017386,
Pwwp2b	NM_001108507	1	+	199023640	199042277	199023669	199041578	3	199023640,199029986,199041564,	199023794,199031380,199042277,
Inpp5a	NM_001108923	1	+	199187935	199395814	199188217	199394426	16	199187935,199264317,199300447,199304644,199333597,199339915,199345126,199346526,199359158,199374329,199374520,199383202,199391059,199393503,199394345,199394517,	199188292,199264359,199300548,199304732,199333661,199340019,199345179,199346646,199359243,199374425,199374595,199383276,199391171,199393572,199394433,199395814,
Nkx6-2	NM_001107558	1	-	199397360	199398901	199397555	199398663	3	199397360,199398003,199398257,	199397810,199398176,199398901,
Gpr123	NM_001107559	1	+	199653694	199705583	199669321	199703853	10	199653694,199654726,199668759,199674088,199675960,199680005,199701606,199702543,199703325,199703522,	199654047,199654924,199669333,199674216,199676084,199680151,199701705,199703281,199703398,199705583,
Mir202	NR_032736	1	-	199758130	199758202	199758202	199758202	1	199758130,	199758202,
Tubgcp2	NM_001107560	1	-	199796233	199816873	199796310	199816841	17	199796233,199797046,199798178,199798926,199799380,199800738,199801149,199804300,199804753,199805555,199806375,199807009,199807465,199813092,199814297,199815325,199816691,	199796446,199797210,199798307,199799070,199799501,199800867,199801322,199804481,199804934,199805701,199806565,199807209,199807673,199813252,199814474,199815454,199816873,
Zfp511	NM_001106309	1	+	199821892	199826298	199821972	199825997	6	199821892,199822342,199822743,199823031,199825113,199825918,	199822125,199822416,199822945,199823156,199825233,199826298,
Msx3	NM_053712	1	-	199845595	199848524	199847202	199848436	2	199845595,199848222,	199847603,199848524,
Caly	NM_001190399	1	-	199869222	199880412	199869681	199873673	6	199869222,199869646,199871165,199872163,199873538,199880335,	199869376,199869999,199871279,199872277,199873698,199880412,
Caly	NM_138915	1	-	199869222	199880102	199869681	199873673	6	199869222,199869646,199871165,199872163,199873538,199879966,	199869376,199869999,199871279,199872277,199873698,199880102,
Prap1	NM_031669	1	+	199889628	199893425	199889713	199893332	5	199889628,199891221,199892371,199892903,199893108,	199889721,199891288,199892424,199893010,199893425,
RGD1311186	NM_001106310	1	-	199895085	199899596	199896403	199899159	6	199895085,199896660,199897896,199898141,199898388,199899074,	199896467,199896734,199897995,199898212,199898457,199899596,
Echs1	NM_078623	1	-	199901584	199910412	199902156	199910395	8	199901584,199903483,199905334,199905890,199906825,199907536,199908053,199910307,	199902222,199903551,199905454,199905995,199906925,199907664,199908251,199910412,
Paox	NM_001106311	1	+	199909815	199934938	199909821	199934745	8	199909815,199911237,199927400,199928403,199930087,199932376,199933283,199934601,	199909956,199911343,199927887,199928603,199930340,199932489,199933441,199934938,
Sprn	NM_001031845	1	-	199953309	199953753	199953309	199953753	1	199953309,	199953753,
Olr286	NM_001000554	1	-	199965625	199966564	199965625	199966564	1	199965625,	199966564,
Olr287	NM_173334	1	+	200001938	200002869	200001938	200002869	1	200001938,	200002869,
Olr288	NM_001000231	1	-	200028966	200029923	200028966	200029923	1	200028966,	200029923,
Cd163l1	NM_001106312	1	+	200046056	200057112	200046354	200057107	13	200046056,200047912,200049333,200050366,200051051,200051484,200051874,200054539,200055023,200055165,200055706,200056375,200056922,	200046418,200048245,200049627,200050675,200051357,200051802,200052189,200054857,200055092,200055480,200055730,200056513,200057112,
Olr289	NM_001000767	1	+	200219945	200220875	200219945	200220875	1	200219945,	200220875,
Olr292	NM_001000232	1	+	200269547	200270465	200269547	200270465	1	200269547,	200270465,
Olr295	NM_001000233	1	-	200296472	200297405	200296472	200297405	1	200296472,	200297405,
Olr297	NM_001000234	1	-	200325571	200326495	200325571	200326495	1	200325571,	200326495,
Olr298	NM_001000235	1	-	200380364	200381276	200380364	200381276	1	200380364,	200381276,
Olr299	NM_001000236	1	-	200399559	200400489	200399559	200400489	1	200399559,	200400489,
Olr300	NM_001000237	1	+	200428305	200429229	200428305	200429229	1	200428305,	200429229,
Olr302	NM_001000238	1	+	200458809	200459742	200458809	200459742	1	200458809,	200459742,
Olr303	NM_001000239	1	-	200482802	200483726	200482802	200483726	1	200482802,	200483726,
Olr304	NM_001001039	1	+	200520832	200521765	200520832	200521765	1	200520832,	200521765,
Olr305	NM_001000240	1	+	200559332	200560265	200559332	200560265	1	200559332,	200560265,
Olr306	NM_001000766	1	+	200584675	200585608	200584675	200585608	1	200584675,	200585608,
Olr307	NM_001000241	1	+	200644771	200645704	200644771	200645704	1	200644771,	200645704,
Olr308	NM_001000955	1	+	200676301	200677234	200676301	200677234	1	200676301,	200677234,
Olr309	NM_001000242	1	+	200707734	200708667	200707734	200708667	1	200707734,	200708667,
Olr310	NM_001000765	1	+	200720752	200721685	200720752	200721685	1	200720752,	200721685,
Olr311	NM_001000555	1	+	200773769	200774702	200773769	200774702	1	200773769,	200774702,
Olr312	NM_001000764	1	+	200805142	200806078	200805142	200806078	1	200805142,	200806078,
Olr313	NM_001001040	1	+	200829449	200830385	200829449	200830385	1	200829449,	200830385,
Olr315	NM_001000243	1	+	200857965	200858898	200857965	200858898	1	200857965,	200858898,
Cyp2e1	NM_031543	1	+	200918533	200928919	200918534	200928789	9	200918533,200919475,200923086,200923541,200924028,200924993,200927010,200927695,200928604,	200918711,200919635,200923236,200923702,200924205,200925135,200927198,200927837,200928919,
Syce1	NM_001025058	1	-	200930361	200941365	200930792	200941339	13	200930361,200931045,200931269,200931441,200931651,200932470,200932741,200932994,200933280,200933868,200934275,200935588,200941260,	200930858,200931133,200931380,200931565,200931718,200932534,200932831,200933049,200933328,200933943,200934335,200935651,200941365,
RGD1309350	NM_001134507	1	+	200985085	200988482	200985262	200988246	4	200985085,200985689,200986822,200988156,	200985322,200985829,200986958,200988482,
Scgb1c1	NM_001107561	1	+	201003123	201004343	201003153	201004202	3	201003123,201003614,201004169,	201003208,201003814,201004343,
Odf3	NM_001108924	1	+	201005361	201008569	201005914	201008338	7	201005361,201005906,201006155,201006729,201006986,201007775,201008248,	201005492,201006023,201006356,201006831,201007114,201007916,201008569,
Bet1l	NM_019368	1	-	201010733	201013527	201011729	201013479	4	201010733,201012038,201012319,201013460,	201011897,201012095,201012411,201013527,
Ric8a	NM_001100520	1	+	201014482	201020790	201014713	201020072	10	201014482,201015085,201015222,201016109,201016673,201018103,201018296,201018519,201019464,201019951,	201014797,201015133,201015813,201016201,201016824,201018199,201018441,201018664,201019584,201020790,
Sirt3	NM_001106313	1	-	201021392	201043756	201021809	201034933	7	201021392,201022609,201026991,201033345,201034576,201034886,201043727,	201021830,201022819,201027153,201033446,201034809,201035075,201043756,
Psmd13	NM_001108925	1	+	201044402	201057026	201044424	201056666	13	201044402,201045531,201047850,201047996,201048289,201048509,201050267,201051299,201051454,201053444,201055761,201055952,201056570,	201044519,201045610,201047885,201048052,201048333,201048596,201050439,201051379,201051580,201053507,201055842,201056069,201057026,
Cox8b	NM_012786	1	-	201057313	201058774	201057362	201058717	2	201057313,201058606,	201057464,201058774,
Nlrp6	NM_134375	1	+	201085758	201091919	201085787	201091685	8	201085758,201086351,201086860,201087106,201089605,201090725,201090971,201091561,	201085816,201086623,201086896,201088859,201089698,201090896,201091139,201091919,
Ifitm2	NM_030833	1	-	201134356	201135537	201134492	201135478	2	201134356,201135232,	201134681,201135537,
Ifitm1	NM_001106314	1	+	201154493	201155509	201154509	201155329	2	201154493,201155185,	201154695,201155509,
Ifitm3	NM_001136124	1	-	201198658	201199768	201198796	201199716	2	201198658,201199467,	201198961,201199768,
B4galnt4	NM_001107562	1	+	201260277	201271175	201260445	201270902	20	201260277,201263051,201263453,201263635,201263816,201263982,201264234,201264502,201265994,201266158,201266371,201266560,201266740,201266910,201269144,201269514,201269770,201269936,201270413,201270778,	201260596,201263155,201263549,201263731,201263907,201264083,201264302,201264581,201266061,201266293,201266481,201266661,201266841,201267796,201269428,201269668,201269843,201270090,201270540,201271175,
Pkp3	NM_001106315	1	+	201276789	201287799	201276903	201287441	14	201276789,201278451,201280861,201281067,201281794,201282649,201284868,201285529,201285723,201285990,201286512,201286838,201287124,201287405,	201277014,201278647,201280941,201281699,201281918,201282854,201285043,201285647,201285894,201286176,201286666,201287031,201287212,201287799,
Sigirr	NM_001024887	1	-	201288416	201297160	201288581	201292000	10	201288416,201289041,201289405,201289630,201289835,201290213,201290435,201290969,201291993,201297115,	201288745,201289231,201289556,201289733,201289979,201290354,201290566,201291168,201292155,201297160,
Ptdss2	NM_001106316	1	+	201330785	201355312	201330903	201354656	12	201330785,201335509,201342802,201346799,201350780,201351323,201351914,201352116,201353495,201353693,201353941,201354475,	201331019,201335611,201342885,201346867,201350915,201351374,201352028,201352235,201353610,201353839,201354127,201355312,
LOC100360501	NM_139105	1	-	201358641	201371015	201358802	201364512	10	201358641,201359002,201360802,201361220,201361478,201361724,201362331,201362835,201364426,201370994,	201358890,201359173,201360973,201361391,201361649,201361895,201362502,201363006,201364531,201371015,
Hras	NM_001130441	1	-	201385705	201388987	201386340	201387978	6	201385705,201386334,201387182,201387493,201387867,201388862,	201386188,201386460,201387342,201387672,201388019,201388987,
Hras	NM_001098241	1	-	201385705	201388987	201386340	201387978	5	201385705,201387182,201387493,201387867,201388862,	201386460,201387342,201387672,201388019,201388987,
Lrrc56	NM_001024902	1	+	201390130	201404485	201392541	201404168	13	201390130,201391021,201392530,201393795,201395151,201399818,201399989,201400674,201401294,201401532,201401826,201402172,201403833,	201390213,201391092,201392718,201393883,201395212,201399915,201400190,201400858,201401456,201401597,201401963,201402312,201404485,
RGD1307439	NM_001127540	1	-	201404426	201408471	201404509	201408466	13	201404426,201404717,201405130,201405412,201405607,201405911,201406229,201406834,201407020,201407344,201407620,201408041,201408281,	201404641,201404964,201405327,201405532,201405797,201406002,201406501,201406923,201407092,201407500,201407708,201408194,201408471,
Rassf7	NM_001106317	1	+	201411161	201413083	201411173	201412756	5	201411161,201411455,201412334,201412533,201412724,	201411297,201412168,201412457,201412615,201413083,
Mir3574	NR_037366	1	+	201415649	201415767	201415767	201415767	1	201415649,	201415767,
Mir210	NR_031923	1	-	201415655	201415765	201415765	201415765	1	201415655,	201415765,
Phrf1	NM_139093	1	+	201423347	201456202	201437676	201456013	17	201423347,201425829,201426986,201431480,201434639,201437645,201441553,201442724,201448822,201450015,201450323,201450845,201451507,201454435,201454688,201455248,201455869,	201423397,201425945,201427109,201431686,201434723,201437773,201441729,201442854,201448950,201450197,201450443,201451000,201454183,201454590,201455018,201455377,201456202,
Irf7	NM_001033691	1	-	201456688	201459756	201456876	201459353	9	201456688,201457112,201457316,201457913,201458170,201458403,201458798,201459093,201459339,	201457032,201457231,201457706,201458009,201458333,201458459,201459009,201459256,201459756,
Mucdhl	NM_138525	1	-	201462418	201470823	201462486	201470784	15	201462418,201463237,201464904,201465578,201465738,201465984,201466288,201466467,201467093,201467352,201467572,201467812,201470028,201470434,201470690,	201462951,201463398,201465480,201465663,201465852,201466185,201466386,201466558,201467264,201467463,201467674,201467905,201470079,201470610,201470823,
Sct	NM_022670	1	-	201472249	201472944	201472249	201472944	4	201472249,201472465,201472675,201472858,	201472361,201472570,201472777,201472944,
Drd4	NM_012944	1	+	201485596	201488784	201485726	201488662	4	201485596,201487495,201487695,201488459,	201486008,201487602,201488267,201488784,
Deaf1	NM_031801	1	-	201491090	201524767	201491410	201524665	12	201491090,201499078,201507597,201510700,201511154,201511683,201517645,201518640,201519166,201519568,201520534,201524376,	201491515,201499168,201507845,201510829,201511283,201511810,201517711,201518780,201519313,201519698,201520632,201524767,
Tmem80	NR_045203	1	+	201524600	201533594	201533594	201533594	4	201524600,201529460,201530130,201532291,	201525361,201529480,201530224,201533594,
Tmem80	NR_045202	1	+	201524600	201533594	201533594	201533594	5	201524600,201529460,201530130,201530302,201532291,	201525361,201529480,201530224,201530395,201533594,
Eps8l2	NM_001108508	1	+	201539213	201560761	201539527	201559990	18	201539213,201552711,201553408,201553631,201553854,201554096,201554307,201554605,201554796,201555097,201555341,201555760,201558108,201558771,201559146,201559332,201559599,201559876,	201539557,201552873,201553558,201553711,201554003,201554167,201554434,201554694,201554871,201555246,201555474,201555873,201558214,201558891,201559219,201559513,201559732,201560761,
Taldo1	NM_031811	1	+	201582855	201593187	201582869	201593017	8	201582855,201586783,201588547,201590473,201591720,201592011,201592345,201592984,	201582966,201586907,201588655,201590605,201591896,201592209,201592491,201593187,
Pddc1	NM_001107563	1	-	201596347	201601722	201596753	201601693	8	201596347,201596884,201597185,201597754,201598587,201598792,201599944,201601629,	201596760,201596996,201597279,201597849,201598695,201598898,201600021,201601722,
Cend1	NM_001014163	1	-	201614373	201617370	201615400	201615850	2	201614373,201617256,	201615947,201617370,
Slc25a22	NM_001014027	1	-	201617688	201625537	201619037	201622064	9	201617688,201619283,201619440,201619959,201620605,201621489,201621793,201622044,201625460,	201619191,201619359,201619488,201620078,201620696,201621545,201621919,201622200,201625537,
Pidd	NM_001106318	1	-	201626051	201631260	201626540	201631182	15	201626051,201627026,201627326,201627525,201627724,201627935,201628162,201628389,201628609,201628894,201629103,201629406,201629544,201630039,201630872,	201626799,201627226,201627440,201627644,201627848,201628086,201628298,201628537,201628789,201629026,201629305,201629461,201629754,201630453,201631260,
Rplp2	NM_001030021	1	+	201635580	201637852	201635826	201637816	5	201635580,201635825,201636626,201637521,201637739,	201635623,201635949,201636675,201637620,201637852,
Pnpla2	NM_001108509	1	+	201641938	201647021	201642057	201646346	9	201641938,201644017,201644333,201644752,201645151,201645312,201645538,201645859,201646066,	201642244,201644250,201644399,201644962,201645212,201645456,201645671,201645982,201647021,
Efcab4a	NM_001127541	1	+	201647803	201653175	201650193	201652960	11	201647803,201648043,201650166,201650432,201650899,201651430,201651676,201652005,201652254,201652499,201652782,	201647850,201648155,201650355,201650544,201651059,201651577,201651767,201652098,201652421,201652571,201653175,
Cd151	NM_022523	1	+	201653959	201657967	201655798	201657270	8	201653959,201654973,201655791,201656001,201656482,201656660,201656852,201657123,	201654005,201655103,201655882,201656193,201656557,201656765,201657011,201657967,
Polr2l	NM_001143911	1	-	201659266	201661275	201659427	201661265	2	201659266,201661170,	201659536,201661275,
Tspan4	NM_001013070	1	+	201661390	201681042	201670432	201680615	8	201661390,201670415,201677479,201678682,201679491,201679693,201679898,201680546,	201661639,201670495,201677671,201678757,201679593,201679825,201679982,201681042,
Chid1	NM_001047854	1	-	201683718	201718785	201683885	201711873	13	201683718,201684207,201684554,201693172,201694631,201701650,201705709,201707010,201707908,201709199,201709784,201711753,201718760,	201683984,201684250,201684635,201693328,201694733,201701743,201705771,201707117,201707953,201709332,201709934,201711907,201718785,
Ap2a2	NM_031008	1	+	201741584	201813472	201741664	201813142	22	201741584,201770195,201781707,201783030,201786350,201788859,201793553,201795066,201796325,201797839,201802308,201802937,201803268,201803590,201806194,201808604,201809732,201811014,201811884,201812109,201812268,201813064,	201741731,201770264,201781850,201783224,201786480,201788961,201793662,201795217,201796494,201797977,201802491,201803035,201803500,201803764,201806358,201808687,201809822,201811138,201812001,201812179,201812403,201813472,
Tollip	NM_001109668	1	-	202008798	202029669	202011575	202029476	6	202008798,202017149,202018393,202019601,202020321,202029443,	202011790,202017240,202018546,202019784,202020471,202029669,
Mob2	NM_001109159	1	-	202138581	202195532	202139342	202195499	6	202138581,202139061,202140315,202146268,202146535,202195482,	202138940,202139653,202140440,202146362,202146696,202195532,
Dusp8	NM_001108510	1	-	202215085	202229746	202215449	202225221	6	202215085,202216775,202217102,202217895,202224988,202229673,	202216539,202216899,202217262,202218067,202225312,202229746,
LOC685544	NM_001109474	1	+	202540047	202540740	202540047	202540740	1	202540047,	202540740,
Ctsd	NM_134334	1	-	202619668	202631545	202620322	202631434	9	202619668,202620580,202620770,202621163,202624618,202626369,202627080,202629083,202631366,	202620490,202620679,202620915,202621286,202624836,202626488,202627204,202629243,202631545,
Syt8	NM_053325	1	+	202683927	202686122	202683927	202686122	8	202683927,202684142,202684702,202684928,202685160,202685465,202685671,202685888,	202684041,202684312,202684801,202685087,202685328,202685571,202685805,202686122,
Tnni2	NM_017185	1	+	202687629	202690172	202688274	202690075	7	202687629,202688252,202688949,202689085,202689354,202689672,202689979,	202687640,202688285,202688995,202689214,202689444,202689849,202690172,
Lsp1	NM_001025420	1	+	202707304	202741026	202707347	202737089	11	202707304,202730566,202732604,202734711,202735139,202735435,202735631,202736339,202736789,202736999,202740847,	202707415,202730713,202732766,202734808,202735232,202735479,202735713,202736474,202736867,202737106,202741026,
Tnnt3	NM_031532	1	+	202748062	202761965	202748062	202761965	15	202748062,202748252,202749215,202750473,202750675,202751937,202754751,202757062,202757688,202757896,202758193,202758413,202758633,202760447,202761910,	202748079,202748266,202749233,202750491,202750690,202751952,202754770,202757108,202757805,202757974,202758307,202758523,202758724,202760488,202761965,
Mrpl23	NM_022529	1	+	202780064	202787834	202780079	202787750	5	202780064,202782456,202783540,202784423,202787606,	202780096,202782579,202783623,202784497,202787834,
H19	NR_027324	1	-	202822924	202825601	202825601	202825601	5	202822924,202823626,202823832,202824043,202824259,	202823515,202823754,202823961,202824178,202825601,
Mir675	NR_032754	1	-	202824501	202824585	202824585	202824585	1	202824501,	202824585,
Igf2	NM_001190163	1	-	202906622	202916730	202909510	202911495	4	202906622,202909972,202911338,202916660,	202909747,202910121,202911501,202916730,
Igf2	NM_001190162	1	-	202906622	202913225	202909510	202911495	4	202906622,202909972,202911338,202913143,	202909747,202910121,202911501,202913225,
Igf2	NM_031511	1	-	202906622	202915162	202909510	202914132	4	202906622,202909972,202911338,202914105,	202909747,202910121,202911501,202915162,
Mir483	NR_032112	1	-	202910608	202910681	202910681	202910681	1	202910608,	202910681,
Ins2	NM_019130	1	-	202935487	202936555	202935547	202936379	3	202935487,202936192,202936512,	202935693,202936393,202936555,
Th	NM_012740	1	-	203164252	203171506	203164507	203171495	13	203164252,203165472,203165859,203166093,203166540,203166768,203166974,203167464,203167784,203167967,203168317,203169362,203171405,	203164667,203165606,203165955,203166150,203166610,203166904,203167120,203167515,203167852,203168056,203168492,203169587,203171506,
Ascl2	NM_031503	1	-	203242128	203244480	203243224	203244276	3	203242128,203243206,203244266,	203242639,203243997,203244480,
Cd81	NM_013087	1	+	203327286	203342901	203327500	203342532	8	203327286,203337621,203340365,203341132,203341417,203341801,203342296,203342469,	203327566,203337736,203340463,203341207,203341522,203341903,203342383,203342901,
Tssc4	NM_001013194	1	+	203344568	203346200	203345063	203346017	2	203344568,203344867,	203344618,203346200,
Trpm5	NM_001191896	1	-	203347409	203364520	203347409	203364520	24	203347409,203347797,203348223,203349036,203349461,203350544,203353040,203353869,203354186,203354915,203355509,203355758,203356542,203357032,203357281,203357487,203358190,203359506,203359893,203360228,203361801,203362632,203363821,203364403,	203347498,203347864,203348296,203349169,203349643,203350698,203353215,203354002,203354305,203355174,203355602,203355871,203356688,203357156,203357422,203357826,203358309,203359609,203360085,203360293,203361988,203362799,203364002,203364520,
Kcnq1	NM_032073	1	+	203383400	203803687	203383469	203802749	15	203383400,203426071,203459580,203459946,203460468,203461231,203468176,203469375,203471017,203472090,203732962,203736859,203737537,203738460,203802533,	203383855,203426162,203459707,203460025,203460565,203461372,203468287,203469471,203471140,203472232,203733038,203736953,203737584,203738522,203803687,
Cdkn1c	NM_182735	1	-	203835214	203837844	203836009	203837562	5	203835214,203836004,203836689,203837096,203837707,	203835914,203836143,203837046,203837571,203837844,
Cdkn1c	NM_001033757	1	-	203835214	203837843	203836009	203837562	4	203835214,203836004,203836653,203837096,	203835914,203836143,203837046,203837843,
Cdkn1c	NM_001033758	1	-	203835214	203837843	203836009	203837562	4	203835214,203836004,203836689,203837096,	203835914,203836143,203837046,203837843,
Slc22a18	NM_001004260	1	+	203852312	203876165	203853140	203876113	11	203852312,203853006,203857010,203857410,203857904,203867857,203868772,203869828,203873811,203874192,203875925,	203852355,203853260,203857108,203857571,203858037,203867970,203868874,203869929,203873913,203874313,203876165,
Phlda2	NM_001100521	1	-	203878092	203879032	203878364	203879016	2	203878092,203878600,	203878365,203879032,
Phlda2	NM_001170480	1	-	203878092	203879032	203878349	203879016	2	203878092,203878663,	203878365,203879032,
Nap1l4	NM_001012170	1	-	203890798	203926237	203891800	203919459	15	203890798,203897374,203898286,203900838,203901610,203903960,203906198,203909306,203911050,203912843,203913094,203915400,203917772,203919445,203926144,	203891839,203897431,203898316,203900958,203901633,203904106,203906338,203909378,203911182,203912930,203913236,203915500,203917831,203919476,203926237,
Cars	NM_001106319	1	-	203934811	203977042	203935460	203976968	22	203934811,203936455,203936975,203939072,203939942,203943427,203946986,203947654,203948081,203948511,203948698,203949148,203949868,203952371,203953802,203954836,203962227,203963502,203964215,203964853,203966278,203976943,	203935595,203936539,203937035,203939140,203940023,203943509,203947055,203947844,203948179,203948615,203948828,203949277,203949981,203952493,203953891,203954977,203962377,203963601,203964312,203964942,203966370,203977042,
Tnfrsf26	NM_001108511	1	-	203984071	204004029	203987419	204004029	8	203984071,203987408,203988281,203991214,203993282,203993755,203994768,204003981,	203985778,203987433,203988404,203991282,203993394,203993884,203994850,204004029,
Osbpl5	NM_001015024	1	-	204065864	204120445	204066901	204120204	22	204065864,204068869,204069828,204070737,204071159,204071759,204071990,204072466,204075900,204077252,204077730,204079103,204079564,204080910,204081370,204083770,204084586,204085136,204085366,204089920,204092761,204120153,	204067040,204068972,204069955,204070864,204071345,204071896,204072080,204072564,204075999,204077349,204077829,204079185,204079749,204081103,204081542,204083855,204084790,204085238,204085447,204090003,204092918,204120445,
Mrgprg	NM_203470	1	-	204153950	204154820	204153950	204154820	1	204153950,	204154820,
Mrgpre	NM_001002288	1	-	204171074	204172004	204171074	204172004	1	204171074,	204172004,
Nadsyn1	NM_181480	1	-	204187584	204237424	204187584	204237424	21	204187584,204189604,204190221,204190782,204191523,204195123,204195848,204197480,204198446,204198958,204199516,204200316,204202093,204203395,204203687,204204325,204210489,204211101,204212998,204235638,204237339,	204187692,204189781,204190350,204190852,204191655,204195230,204195984,204197649,204198549,204199007,204199641,204200391,204202225,204203513,204203775,204204378,204210579,204211155,204213115,204235699,204237424,
Dhcr7	NM_022389	1	+	204245561	204258913	204248903	204258039	8	204245561,204248776,204250091,204251265,204251964,204254060,204256253,204257574,	204245693,204248989,204250314,204251356,204252178,204254265,204256385,204258913,
Shank2	NM_201350	1	+	204399855	204852108	204430165	204852106	22	204399855,204430152,204451259,204454001,204456998,204467676,204468960,204481272,204492956,204590620,204597777,204603478,204686912,204723449,204725035,204827225,204828150,204836385,204838172,204839110,204840491,204851535,	204399945,204430372,204451463,204454073,204457107,204467828,204469128,204481389,204493036,204590943,204597947,204603592,204686988,204723532,204725160,204827361,204828231,204836516,204838284,204839131,204842895,204852108,
Shank2	NM_133441	1	+	204586362	204855474	204586753	204852106	16	204586362,204590621,204597777,204603478,204686912,204723449,204725035,204827225,204828150,204828437,204829639,204836385,204838172,204839110,204840491,204851535,	204586790,204590943,204597947,204603592,204686988,204723532,204725160,204827361,204828231,204828446,204829660,204836516,204838284,204839131,204842895,204855474,
Shank2	NM_133440	1	+	204722833	204855474	204723363	204852106	11	204722833,204725035,204827225,204828150,204828437,204829639,204836385,204838172,204839110,204840491,204851535,	204723532,204725160,204827361,204828231,204828446,204829660,204836516,204838284,204839131,204842895,204855474,
Shank2	NM_001004133	1	+	204722939	204852559	204723363	204852106	10	204722939,204725035,204827225,204828150,204828437,204836385,204838172,204839110,204840491,204851535,	204723532,204725160,204827361,204828231,204828446,204836516,204838284,204839131,204842895,204852559,
Cttn	NM_021868	1	-	204865767	204901221	204867011	204894931	17	204865767,204867942,204869679,204870871,204872846,204876801,204880565,204882903,204883436,204885096,204886758,204888102,204892096,204894250,204894844,204896633,204901173,	204867148,204868014,204869845,204870961,204872995,204876871,204880621,204883014,204883547,204885207,204886813,204888213,204892226,204894324,204894931,204896730,204901221,
Ppfia1	NM_001106320	1	-	204907327	204984408	204908543	204984408	26	204907327,204911602,204912951,204913494,204916099,204916289,204922628,204922918,204926374,204926756,204927903,204932540,204933689,204935771,204937990,204938860,204941037,204942931,204944566,204946183,204947830,204948216,204948624,204949444,204949783,204984144,	204908569,204911768,204913020,204913670,204916197,204916465,204922829,204923000,204926468,204926929,204928055,204932772,204933913,204935907,204938070,204938923,204941169,204943015,204944701,204946330,204948049,204948318,204948699,204949609,204949885,204984408,
LOC100364769	NM_001177828	1	+	204963366	204999290	204963366	204999290	12	204963366,204967355,204972738,204972875,204979820,204984724,204985526,204985781,204989551,204992276,204992470,204999216,	204963384,204967444,204972811,204973011,204979860,204984913,204985639,204986003,204989659,204992394,204992601,204999290,
Fadd	NM_152937	1	-	205010362	205012768	205010413	205012730	2	205010362,205012444,	205010754,205012768,
Ano1	NM_001107564	1	-	205018528	205166049	205020000	205165999	26	205018528,205023038,205027339,205029018,205034679,205039056,205039945,205043187,205043686,205043941,205047093,205050893,205053603,205065264,205068664,205069969,205074996,205078149,205078699,205080570,205084258,205085697,205087112,205099497,205108818,205165863,	205020267,205023144,205027524,205029071,205034832,205039202,205040046,205043245,205043798,205044143,205047168,205050965,205053698,205065425,205068799,205070034,205075038,205078205,205078765,205080622,205084313,205085849,205087211,205099830,205108964,205166049,
Fgf3	NM_130817	1	+	205269479	205273404	205269479	205273404	3	205269479,205271436,205272990,	205269699,205271540,205273404,
Fgf4	NM_053809	1	+	205292271	205293705	205292271	205293705	4	205292271,205292589,205293041,205293528,	205292539,205292622,205293123,205293705,
Fgf15	NM_130753	1	+	205324889	205328178	205324889	205328178	3	205324889,205325324,205327878,	205325142,205325428,205328178,
Oraov1	NM_001107565	1	+	205342479	205349183	205342600	205347309	5	205342479,205343799,205345009,205346882,205347240,	205342905,205343905,205345080,205347000,205349183,
Ccnd1	NM_171992	1	-	205357234	205366757	205360030	205366632	5	205357234,205361626,205364128,205364827,205366434,	205360195,205361775,205364288,205365043,205366757,
Rmt1	NM_145088	1	-	205652987	205658404	205656002	205656504	5	205652987,205657072,205657498,205657769,205658143,	205656725,205657148,205657641,205657969,205658404,
Tpcn2	NM_001107566	1	-	205702970	205732664	205703633	205732584	24	205702970,205704471,205704887,205705471,205705680,205706124,205706775,205707457,205708956,205709709,205710858,205711060,205715397,205715626,205716274,205717263,205719097,205720770,205722274,205725471,205726992,205727538,205728453,205732523,	205703712,205704566,205704969,205705554,205705762,205706198,205706847,205707557,205709006,205709838,205710918,205711180,205715484,205715708,205716375,205717329,205719197,205720846,205722381,205725588,205727170,205727615,205728512,205732664,
Mrgprf	NM_153722	1	+	205750527	205759996	205753851	205759185	3	205750527,205753785,205758201,	205750687,205753899,205759996,
Mrgprd	NM_001001506	1	+	205771611	205772571	205771611	205772571	1	205771611,	205772571,
Ighmbp2	NM_031586	1	-	205792890	205815212	205793090	205815212	15	205792890,205793635,205796256,205797790,205798713,205799375,205799740,205802577,205804669,205806103,205808898,205811756,205812017,205813917,205815126,	205793294,205793805,205797096,205797914,205798808,205799494,205799923,205802752,205804817,205806304,205809062,205811854,205812207,205814087,205815212,
Mrpl21	NM_001107567	1	+	205815334	205823813	205815498	205823666	7	205815334,205817395,205818489,205820059,205820764,205821711,205823601,	205815598,205817453,205818575,205820223,205820817,205821815,205823813,
Cpt1a	NM_031559	1	+	205852799	205912972	205878700	205911014	19	205852799,205878687,205879819,205884255,205886122,205888467,205890859,205892109,205892762,205895817,205897884,205898652,205902364,205904042,205906048,205907827,205909365,205909668,205910927,	205852834,205878841,205879959,205884427,205886224,205888605,205890937,205892217,205892850,205896013,205898073,205898758,205902481,205904207,205906183,205907980,205909479,205909761,205912972,
Mtl5	NM_001012069	1	+	205916056	205934347	205916094	205933767	9	205916056,205918883,205920687,205922872,205923828,205929379,205930679,205931607,205933574,	205916478,205919042,205920808,205922946,205923920,205929470,205930817,205931783,205934347,
Gal	NM_033237	1	-	205936351	205941215	205936531	205940872	6	205936351,205937847,205938284,205940038,205940791,205941071,	205936602,205937925,205938374,205940093,205940872,205941215,
Lrp5	NM_001106321	1	-	206102749	206206350	206102952	206206270	23	206102749,206105942,206109470,206110210,206112459,206115258,206118431,206122504,206123913,206125219,206130054,206132444,206134509,206136188,206141341,206143722,206149798,206151602,206164968,206166709,206168716,206177490,206206179,	206103214,206106040,206109610,206110447,206112570,206115450,206118557,206122714,206124104,206125428,206130254,206132768,206134694,206136415,206141631,206143939,206149970,206151999,206165100,206166906,206168914,206177887,206206350,
RGD1311946	NM_001025683	1	+	206234531	206243241	206240829	206242960	4	206234531,206239382,206240730,206241602,	206234582,206239580,206240905,206243241,
Fam18b2	NM_001107568	1	-	206260355	206261979	206261354	206261960	1	206260355,	206261979,
Suv420h1	NM_001108512	1	+	206310340	206341955	206310418	206339207	10	206310340,206316766,206320598,206325632,206326342,206328042,206328443,206328544,206330847,206337729,	206310578,206316914,206320667,206325798,206326452,206328209,206328463,206328681,206331044,206341955,
Chka	NM_017127	1	+	206368962	206418526	206369220	206417561	11	206368962,206384515,206406047,206410204,206410734,206411777,206414043,206414888,206416290,206416879,206417501,	206369558,206384627,206406161,206410338,206410839,206411836,206414131,206414997,206416397,206416961,206418526,
Tcirg1	NM_199089	1	-	206420105	206429495	206420105	206429495	19	206420105,206420266,206420621,206420814,206421056,206421478,206421772,206422684,206422854,206423107,206426602,206427047,206427352,206427631,206427793,206428092,206428271,206429015,206429378,	206420184,206420444,206420739,206420922,206421188,206421692,206421891,206422775,206423012,206423247,206426747,206427260,206427446,206427714,206427920,206428181,206428492,206429094,206429495,
Ndufs8	NM_001106322	1	-	206433595	206437478	206433667	206436543	7	206433595,206433880,206435561,206435827,206436362,206436485,206437440,	206433799,206434009,206435734,206435923,206436413,206436543,206437478,
Aldh3b1	NM_001006998	1	-	206438324	206455477	206438744	206449646	10	206438324,206440126,206442872,206443429,206445583,206446401,206446686,206446899,206449484,206455442,	206438935,206440226,206443039,206443816,206445665,206446487,206446807,206447010,206449647,206455477,
Unc93b1	NM_001108513	1	+	206460301	206471239	206460301	206470862	11	206460301,206460830,206461325,206463462,206463865,206464302,206464649,206465050,206465542,206468841,206470547,	206460460,206460972,206461479,206463657,206463998,206464396,206464774,206465233,206465816,206468960,206471239,
Acy3	NM_001009603	1	+	206569503	206572830	206569975	206572677	7	206569503,206569831,206570664,206571219,206571417,206571624,206572461,	206569553,206570211,206570860,206571313,206571525,206571734,206572830,
Doc2g	NM_001011937	1	+	206585994	206589519	206586248	206589360	11	206585994,206586188,206586640,206586791,206587063,206587247,206587500,206588610,206588856,206589061,206589229,	206586072,206586492,206586720,206586863,206587173,206587383,206587554,206588768,206588938,206589158,206589519,
Ndufv1	NM_001006972	1	-	206590022	206595056	206590096	206595044	10	206590022,206590267,206590545,206590835,206591089,206591846,206592314,206593543,206593823,206594972,	206590183,206590413,206590627,206591002,206591302,206592036,206592498,206593714,206593906,206595056,
Gstp1	NM_012577	1	-	206627397	206629866	206627463	206629796	7	206627397,206627808,206628635,206629067,206629253,206629550,206629795,	206627652,206627916,206628739,206629155,206629360,206629586,206629866,
RGD1307603	NM_001134508	1	-	206645198	206648212	206645255	206648064	6	206645198,206645830,206646798,206647003,206647518,206648063,	206645444,206645934,206646886,206647110,206647554,206648212,
Cdk2ap2	NM_001109498	1	+	206681429	206683098	206681505	206682651	4	206681429,206681895,206682083,206682583,	206681587,206681996,206682216,206683098,
Pitpnm1	NM_001008369	1	+	206684109	206697483	206685226	206697239	24	206684109,206685185,206686704,206687007,206687291,206688848,206689261,206689446,206690338,206690490,206691576,206691870,206692207,206692449,206693329,206694004,206694330,206694567,206695063,206695347,206695589,206695812,206696241,206696975,	206684260,206685304,206686919,206687129,206687516,206689175,206689357,206689554,206690400,206690741,206691766,206691978,206692365,206692649,206693500,206694169,206694479,206694678,206695180,206695496,206695739,206695996,206696370,206697483,
Aip	NM_172327	1	-	206697247	206704457	206698074	206704452	6	206697247,206698578,206698820,206699482,206701361,206704353,	206698280,206698720,206698997,206699671,206701541,206704457,
Tmem134	NM_001078647	1	+	206708929	206714409	206708971	206714128	7	206708929,206710010,206710481,206710673,206713724,206713917,206714045,	206709145,206710075,206710571,206710750,206713769,206713971,206714409,
Tmem134	NM_001078648	1	+	206708929	206714409	206708971	206714128	6	206708929,206710010,206710481,206710673,206713917,206714045,	206709145,206710075,206710571,206710750,206713971,206714409,
Cabp4	NM_001108926	1	-	206718301	206722801	206718871	206722744	6	206718301,206719004,206719956,206721732,206721956,206722390,	206718900,206719152,206720066,206721876,206721987,206722801,
Coro1b	NM_019222	1	+	206733358	206738018	206733361	206737699	10	206733358,206733880,206734107,206734452,206734719,206735384,206735569,206736507,206737203,206737573,	206733562,206734003,206734237,206734634,206734839,206735489,206735715,206736565,206737467,206738018,
Ptprcap	NM_001024289	1	+	206738734	206740894	206738774	206740692	2	206738734,206740101,	206738777,206740894,
Rps6kb2	NM_001010962	1	-	206740965	206747653	206741187	206747581	15	206740965,206741664,206741865,206742062,206742250,206742786,206743005,206743178,206743400,206743577,206744986,206746579,206746931,206747150,206747503,	206741377,206741777,206741973,206742140,206742313,206742894,206743096,206743269,206743501,206743635,206745134,206746648,206747052,206747191,206747653,
Tbc1d10c	NM_001081980	1	-	206766763	206773534	206767089	206773330	10	206766763,206767712,206770442,206770746,206771426,206771702,206771895,206772363,206773178,206773516,	206767437,206767867,206770632,206770812,206771541,206771809,206772003,206772463,206773356,206773534,
Ppp1ca	NM_031527	1	+	206774718	206778336	206774786	206778005	7	206774718,206775299,206775563,206776298,206777354,206777659,206777894,	206774841,206775431,206775794,206776403,206777578,206777794,206778336,
Clcf1	NM_207615	1	+	206802744	206806332	206802751	206805393	2	206802744,206804898,	206803174,206806332,
Pold4	NM_001013195	1	+	206815461	206817130	206815584	206816736	4	206815461,206815956,206816239,206816711,	206815681,206816046,206816351,206817130,
Ssh3	NM_001012217	1	-	206848014	206856178	206848668	206856098	14	206848014,206849839,206850202,206850634,206851446,206851611,206851935,206852787,206853084,206853331,206853478,206854761,206855561,206856032,	206848953,206850113,206850403,206850781,206851493,206851740,206852029,206852976,206853150,206853403,206853598,206854993,206855599,206856178,
Ankrd13d	NM_001108514	1	-	206857231	206869455	206857391	206869310	15	206857231,206857847,206858019,206858277,206858499,206859598,206859826,206860087,206860572,206866874,206867275,206867501,206868255,206868500,206869220,	206857605,206857939,206858183,206858394,206858657,206859729,206859888,206860169,206860639,206867064,206867419,206867547,206868380,206868636,206869455,
Adrbk1	NM_012776	1	-	206873001	206881111	206873466	206881111	20	206873001,206873710,206873913,206874197,206874618,206874793,206875515,206875907,206876145,206876324,206876660,206876876,206877039,206877504,206877859,206878434,206878637,206878831,206879055,206881031,	206873631,206873824,206874050,206874360,206874714,206874860,206875616,206875974,206876253,206876419,206876791,206876955,206877139,206877596,206877911,206878496,206878712,206878933,206879129,206881111,
Kdm2a	NM_001108515	1	-	206903426	206972100	206906359	206970281	21	206903426,206907308,206908373,206909697,206911652,206914318,206915731,206916201,206918366,206929330,206932128,206934736,206935659,206937131,206937645,206940318,206944419,206944851,206945841,206970239,206971766,	206906541,206907524,206908532,206909861,206912362,206914408,206915863,206916471,206918450,206929725,206932255,206934852,206935813,206937225,206937752,206940497,206944466,206944930,206945980,206970334,206972100,
Rhod	NM_001106323	1	-	207000009	207013945	207000769	207013852	5	207000009,207001327,207005837,207006585,207013720,	207000937,207001462,207005947,207006673,207013945,
Syt12	NM_138835	1	-	207021678	207073026	207022256	207064055	8	207021678,207024730,207025877,207027540,207030827,207033912,207064021,207072829,	207022430,207024864,207025998,207027756,207031220,207034106,207064078,207073026,
LOC689065	NM_001109521	1	-	207097416	207099324	207098193	207099261	2	207097416,207098988,	207098292,207099324,
Pc	NM_012744	1	+	207112852	207212737	207193380	207212368	20	207112852,207193380,207193632,207193992,207194258,207194541,207194839,207196216,207198959,207201203,207208665,207209058,207209236,207210057,207210418,207210857,207211191,207211445,207211899,207212119,	207112918,207193516,207193817,207194158,207194404,207194659,207194991,207196335,207199122,207201386,207208810,207209148,207209615,207210298,207210668,207211102,207211371,207211694,207212040,207212737,
Lrfn4	NM_001109508	1	-	207202924	207206217	207203211	207205598	3	207202924,207204249,207206057,	207203773,207205608,207206217,
Rce1	NM_001100585	1	-	207213713	207216814	207214127	207216803	8	207213713,207214639,207214966,207215160,207215883,207216199,207216375,207216618,	207214363,207214702,207215038,207215328,207215962,207216283,207216478,207216814,
Sptbn2	NM_019167	1	+	207318257	207358896	207325402	207358275	37	207318257,207325380,207330591,207331108,207332193,207332428,207332885,207335384,207335619,207337732,207338412,207338867,207340435,207340809,207343721,207344231,207345516,207346044,207346309,207348782,207350501,207350920,207351638,207351986,207352313,207353107,207354207,207354554,207355093,207355440,207355920,207356151,207356300,207356543,207356990,207357679,207358047,	207318625,207325559,207330743,207331282,207332285,207332509,207333001,207335497,207335807,207337850,207338571,207339170,207340589,207341680,207343859,207344988,207345719,207346135,207346456,207349046,207350726,207351010,207351899,207352117,207352518,207353482,207354452,207354693,207355178,207355637,207356063,207356227,207356351,207356764,207357164,207357722,207358896,
Rbm4b	NM_001007014	1	+	207364054	207374148	207364785	207370844	4	207364054,207364773,207370182,207373546,	207364158,207365197,207370853,207374148,
Rbm4	NM_001170484	1	-	207394348	207403411	207396525	207402327	4	207394348,207396517,207401915,207403326,	207394590,207397211,207402338,207403411,
Ccs	NM_053425	1	-	207429927	207450996	207430070	207450945	8	207429927,207430321,207430495,207442591,207443103,207444169,207450544,207450906,	207430224,207430425,207430573,207442652,207443281,207444307,207450617,207450996,
Ccdc87	NM_001109527	1	+	207451154	207453851	207451198	207453766	1	207451154,	207453851,
Ctsf	NM_001034110	1	+	207469264	207475013	207469295	207474570	14	207469264,207469717,207470096,207470275,207470535,207472102,207472323,207472557,207472733,207473554,207473753,207473912,207474356,207474495,	207469514,207469816,207470181,207470337,207470611,207472216,207472469,207472654,207472814,207473674,207473818,207474003,207474415,207475013,
Actn3	NM_133424	1	-	207475568	207492267	207475695	207492229	21	207475568,207475935,207476645,207476799,207477706,207477975,207478516,207479013,207479241,207479886,207482459,207482731,207483521,207483922,207484929,207485094,207485635,207485807,207486195,207486568,207492085,	207475854,207476094,207476711,207476946,207477886,207478110,207478699,207479154,207479350,207480037,207482607,207482962,207483614,207484008,207485011,207485173,207485723,207485894,207486315,207486683,207492267,
Zdhhc24	NM_001039100	1	+	207493086	207499194	207493106	207498509	3	207493086,207494491,207498213,	207493387,207494769,207499194,
Bbs1	NM_001107569	1	-	207503398	207521683	207505323	207521643	17	207503398,207505653,207506354,207507559,207509788,207510541,207512610,207512908,207514364,207515452,207517402,207517571,207517703,207518272,207520568,207520732,207521593,	207505410,207505740,207506489,207507693,207509947,207510611,207512769,207513029,207514471,207515584,207517475,207517610,207517750,207518545,207520603,207520809,207521683,
Peli3	NM_001127542	1	-	207548085	207558715	207548498	207557536	7	207548085,207550585,207551067,207552515,207554241,207557384,207558574,	207549068,207550774,207551262,207552617,207554371,207557537,207558715,
mrpl11	NM_001006973	1	+	207580239	207583065	207580280	207582943	5	207580239,207580901,207581366,207581547,207582803,	207580403,207580997,207581460,207581707,207583065,
Npas4	NM_153626	1	-	207597734	207602499	207597751	207602465	8	207597734,207598448,207599998,207600459,207600756,207601139,207601415,207602290,	207597780,207599878,207600134,207600569,207601030,207601242,207601567,207602499,
Slc29a2	NM_031738	1	+	207643718	207650360	207643875	207650210	12	207643718,207644139,207645498,207645831,207646444,207646803,207647071,207647954,207648357,207648552,207649402,207650098,	207643904,207644221,207645659,207645971,207646579,207646901,207647153,207648091,207648466,207648638,207649602,207650360,
B3gnt1	NM_001106324	1	+	207659038	207661261	207659124	207660615	2	207659038,207660423,	207660180,207661261,
Brms1	NM_001009605	1	+	207661536	207670801	207666446	207670350	10	207661536,207666439,207666690,207666948,207667221,207667385,207667975,207669100,207669951,207670342,	207661598,207666585,207666781,207667076,207667301,207667482,207668068,207669165,207669991,207670801,
Rin1	NM_139038	1	+	207671501	207676148	207671637	207676134	10	207671501,207671936,207672216,207672420,207672603,207672831,207673820,207674438,207674704,207675684,	207671792,207672117,207672331,207672493,207672695,207673572,207674126,207674570,207674856,207676148,
Cd248	NM_001106325	1	+	207689952	207692517	207690000	207692295	1	207689952,	207692517,
Tmem151a	NM_001107570	1	-	207703693	207705638	207704742	207705375	1	207703693,	207705638,
Yif1	NM_172017	1	+	207711276	207715338	207711430	207715281	8	207711276,207712098,207712446,207712679,207714274,207714476,207714960,207715134,	207711461,207712310,207712551,207712758,207714332,207714632,207715054,207715338,
Cnih2	NM_001025132	1	-	207715691	207717584	207716294	207717584	5	207715691,207716493,207716734,207717067,207717515,	207716322,207716637,207716847,207717115,207717584,
Rab1b	NM_001109979	1	-	207720770	207727458	207721195	207727387	6	207720770,207721480,207725139,207725335,207725673,207727373,	207721390,207721612,207725235,207725431,207725746,207727458,
Pacs1	NM_134406	1	-	207750952	207903865	207752150	207903765	24	207750952,207752376,207753849,207755946,207756298,207758235,207758684,207759304,207759578,207760362,207760803,207761776,207762051,207764657,207770143,207770555,207771573,207773639,207773802,207774296,207779519,207780290,207786038,207903415,	207752266,207752496,207754076,207756082,207756341,207758278,207758787,207759415,207759733,207760469,207760908,207761912,207762167,207764738,207770237,207770716,207771633,207773720,207773894,207774441,207779647,207780377,207786126,207903865,
Sf3b2	NM_001106326	1	-	207904814	207925715	207905341	207925661	20	207904814,207905717,207911571,207911763,207912134,207915170,207915374,207916046,207917750,207918145,207918364,207918646,207919028,207919395,207919787,207921476,207923561,207924758,207925308,207925528,	207905413,207906003,207911673,207911906,207912229,207915278,207915464,207916196,207917978,207918226,207918502,207918862,207919120,207919492,207919897,207921594,207923801,207924836,207925355,207925715,
Gal3st3	NM_001024290	1	+	207928647	207938402	207932529	207937780	3	207928647,207932417,207936606,	207928795,207932654,207938402,
Cst6	NM_133566	1	-	207991312	207993021	207991423	207992747	3	207991312,207991854,207992507,	207991507,207991980,207993021,
Banf1	NM_053631	1	-	208008343	208010342	208008713	208009620	3	208008343,208009497,208010266,	208008860,208009636,208010342,
Eif1ad	NM_001008305	1	+	208010509	208015809	208012186	208014298	6	208010509,208012054,208012419,208012612,208012886,208014147,	208010914,208012273,208012528,208012721,208012934,208015809,
Sart1	NM_031596	1	-	208026618	208035281	208026670	208035223	19	208026618,208026779,208026996,208027670,208027910,208028327,208028620,208028846,208029376,208029730,208030221,208030542,208030774,208030979,208031350,208031555,208032311,208032697,208034910,	208026689,208026901,208027086,208027806,208028001,208028415,208028731,208029020,208029650,208029858,208030428,208030685,208030874,208031057,208031456,208031682,208032367,208032755,208035281,
Tsga10ip	NM_001004278	1	-	208036716	208050776	208036741	208050738	8	208036716,208037277,208037584,208042851,208047800,208048119,208048895,208050609,	208036850,208037396,208037684,208043148,208047948,208048814,208049035,208050776,
Drap1	NM_001077668	1	-	208067916	208070556	208068501	208070351	7	208067916,208068985,208069214,208069427,208069826,208070005,208070309,	208068607,208069074,208069308,208069547,208069920,208070078,208070556,
Bles03	NM_001024233	1	+	208070685	208072937	208070794	208072329	2	208070685,208071572,	208070916,208072937,
Bles03	NM_001243534	1	+	208070685	208072937	208070794	208071964	2	208070685,208071558,	208070916,208072937,
Fosl1	NM_012953	1	+	208090611	208099118	208090835	208098507	4	208090611,208093298,208097601,208098090,	208090940,208093496,208097709,208099118,
Fibp	NM_172334	1	+	208104190	208108458	208104215	208108402	10	208104190,208104472,208104873,208105895,208106645,208107093,208107277,208107624,208107801,208108332,	208104300,208104671,208105000,208105996,208106779,208107202,208107341,208107711,208107899,208108458,
[truncated: 15,088 more rows]
