# Supplementary material for: Enabling cell-type-specific behavioral epigenetics in Drosophila: a modified high-yield INTACT method reveals the impact of social environment on the epigenetic landscape in dopaminergic neurons
Source: BMC Biol. 2019 Apr 10;17:30. doi: 10.1186/s12915-019-0646-4 (PMC6456965; doi:10.1186/s12915-019-0646-4)
Supplement: Supplementary file 20 — Changes for Diffreps and Ngs.plot for Drosophila genome 6.02. Minor changes were made in Diffreps and ngs.plot local copies to add D. melanogaster genome release 6.02 to the set of genomes. (ZIP 6257 kb) [file 12915_2019_646_MOESM20_ESM.zip › Additional File 20/PJ/Database/rn4/rn4.ensembl.refFlat.cisgenome.txt]

ENSRNOG00000018674	ENSRNOT00000050151	1	-	133925529	134302139	133925682	134302088	19	133925529,133932969,133938113,133959565,133978443,133981901,133991271,134081434,134169351,134170342,134172615,134178756,134179501,134180032,134181232,134196669,134237566,134238370,134301840,	133925868,133933128,133938155,133959640,133978687,133982074,133991402,134081623,134169454,134170407,134172639,134179053,134179643,134180175,134181390,134196738,134237638,134238445,134302139,
ENSRNOG00000018674	ENSRNOT00000046849	1	-	133925529	134302139	133925682	134302088	18	133925529,133932969,133959565,133978443,133981901,133991271,134081434,134169351,134170342,134172615,134178756,134179501,134180032,134181232,134196669,134237566,134238370,134301840,	133925868,133933128,133959640,133978687,133982074,133991402,134081623,134169454,134170407,134172639,134179053,134179643,134180175,134181390,134196738,134237638,134238445,134302139,
ENSRNOG00000018674	ENSRNOT00000045165	1	-	133925529	134302139	133925682	134302088	18	133925529,133932969,133938113,133978443,133981901,133991271,134081434,134169351,134170342,134172615,134178756,134179501,134180032,134181232,134196669,134237566,134238370,134301840,	133925868,133933128,133938155,133978687,133982074,133991402,134081623,134169454,134170407,134172639,134179053,134179643,134180175,134181390,134196738,134237638,134238445,134302139,
ENSRNOG00000018674	ENSRNOT00000041839	1	-	133925529	134302139	133925682	134302088	17	133925529,133932969,133978443,133981901,133991271,134081434,134169351,134170342,134172615,134178756,134179501,134180032,134181232,134196669,134237566,134238370,134301840,	133925868,133933128,133978687,133982074,133991402,134081623,134169454,134170407,134172639,134179053,134179643,134180175,134181390,134196738,134237638,134238445,134302139,
ENSRNOG00000018674	ENSRNOT00000025536	1	-	134028022	134302139	134028022	134302088	14	134028022,134029634,134081434,134169351,134170342,134172615,134178756,134179501,134180032,134181232,134196669,134237566,134238370,134301840,	134028141,134029769,134081623,134169454,134170407,134172639,134179053,134179643,134180175,134181390,134196738,134237638,134238445,134302139,
ENSRNOG00000018674	ENSRNOT00000046080	1	-	134028022	134302139	134028022	134302088	13	134028022,134081434,134169351,134170342,134172615,134178756,134179501,134180032,134181232,134196669,134237566,134238370,134301840,	134028141,134081623,134169454,134170407,134172639,134179053,134179643,134180175,134181390,134196738,134237638,134238445,134302139,
ENSRNOG00000018674	ENSRNOT00000047776	1	-	134055046	134302139	134055046	134302088	13	134055046,134081434,134169351,134170342,134172615,134178756,134179501,134180032,134181232,134196669,134237566,134238370,134301840,	134055150,134081623,134169454,134170407,134172639,134179053,134179643,134180175,134181390,134196738,134237638,134238445,134302139,
ENSRNOG00000018674	ENSRNOT00000025276	1	-	134169230	134302139	134169230	134302088	14	134169230,134169282,134169305,134169334,134170342,134172615,134178756,134179501,134180032,134181232,134196669,134237566,134238370,134301840,	134169278,134169300,134169329,134169454,134170407,134172639,134179053,134179643,134180175,134181390,134196738,134237638,134238445,134302139,
ENSRNOG00000019189	ENSRNOT00000033408	1	+	41922019	41957924	41922045	41957924	17	41922019,41922578,41926861,41930065,41933429,41934381,41935238,41938614,41943432,41943736,41949158,41951641,41951886,41953865,41955615,41956112,41957804,	41922100,41922713,41927043,41930183,41933573,41934504,41935393,41938725,41943545,41943836,41949269,41951778,41951965,41953937,41955726,41956205,41957924,
ENSRNOG00000020102	ENSRNOT00000027384	1	+	83873125	83895590	83873179	83895590	16	83873125,83873948,83878318,83878610,83883986,83884128,83884321,83885905,83890663,83892975,83893251,83893391,83893549,83895117,83895296,83895443,	83873195,83873995,83878367,83878724,83884028,83884235,83884378,83885974,83890793,83893035,83893307,83893468,83893601,83895188,83895363,83895590,
ENSRNOG00000020102	ENSRNOT00000064153	1	+	83873577	83896119	83878366	83895596	15	83873577,83878318,83878610,83883986,83884128,83884321,83885905,83890663,83892975,83893251,83893391,83893549,83895117,83895296,83895446,	83873995,83878367,83878724,83884028,83884235,83884378,83885974,83890793,83893035,83893307,83893468,83893601,83895188,83895363,83896119,
ENSRNOG00000020102	ENSRNOT00000066443	1	+	83883862	83895664	83883862	83895596	13	83883862,83883986,83884128,83884321,83885905,83890663,83892975,83893251,83893391,83893549,83895117,83895296,83895443,	83883875,83884028,83884235,83884378,83885974,83890793,83893035,83893307,83893468,83893601,83895188,83895363,83895664,
ENSRNOG00000015675	ENSRNOT00000021340	1	+	99805899	100757606	99805979	100757606	24	99805899,99814634,99821151,99860173,99916865,99917119,99960862,100026636,100065148,100116229,100116948,100126574,100127805,100139485,100150311,100169375,100335243,100447250,100561548,100720338,100741250,100748256,100750406,100757555,	99806034,99814763,99821179,99860209,99916880,99917123,99960903,100026834,100065245,100116302,100117031,100126709,100127908,100139559,100150411,100169504,100335369,100447373,100561644,100720479,100741444,100748433,100750631,100757606,
ENSRNOG00000015675	ENSRNOT00000056030	1	+	99973883	100758004	100335266	100757606	18	99973883,100026663,100065148,100116229,100116948,100126574,100127805,100139485,100150311,100169375,100335243,100447250,100561548,100720338,100741250,100748256,100750406,100757555,	99973904,100026834,100065245,100116302,100117031,100126709,100127908,100139559,100150411,100169504,100335369,100447373,100561644,100720479,100741444,100748433,100750631,100758004,
ENSRNOG00000014938	ENSRNOT00000020099	1	+	109047398	109277756	109047753	109277253	8	109047398,109047688,109216404,109238359,109241659,109264382,109268536,109276911,	109047492,109047756,109216625,109238442,109241797,109264535,109268781,109277756,
ENSRNOG00000020124	ENSRNOT00000027261	1	-	159373972	159393171	159374056	159381782	6	159373972,159374471,159376485,159381700,159382539,159393038,	159374198,159374620,159376691,159381838,159382602,159393171,
ENSRNOG00000010017	ENSRNOT00000013362	1	+	167769796	167788196	167769865	167786933	11	167769796,167772049,167773169,167773358,167774078,167777218,167778605,167779815,167784933,167785311,167786776,	167770441,167772255,167773230,167773531,167774200,167777365,167778701,167779901,167785104,167785457,167788196,
ENSRNOG00000015218	ENSRNOT00000020684	1	-	184528342	184554623	184528460	184554623	8	184528342,184528929,184529766,184533068,184534065,184534296,184549503,184554592,	184528540,184529050,184529883,184533215,184534143,184534418,184549650,184554623,
ENSRNOG00000015218	ENSRNOT00000055034	1	-	184528342	184553824	184528460	184552984	9	184528342,184528929,184529766,184533068,184534065,184534296,184549503,184552923,184553740,	184528540,184529050,184529883,184533215,184534143,184534418,184549650,184553086,184553824,
ENSRNOG00000019807	ENSRNOT00000026987	1	+	251612376	251708108	251612546	251708004	12	251612376,251616496,251644341,251669655,251670454,251670774,251673614,251675413,251695233,251697431,251705674,251707914,	251612728,251616631,251644478,251669798,251670540,251670847,251673771,251675525,251695368,251697570,251705743,251708108,
ENSRNOG00000019807	ENSRNOT00000026934	1	+	251612376	251708108	251612546	251708004	11	251612376,251644341,251669655,251670454,251670774,251673614,251675413,251695233,251697431,251705674,251707914,	251612728,251644478,251669798,251670540,251670847,251673771,251675525,251695368,251697570,251705743,251708108,
ENSRNOG00000014705	ENSRNOT00000054684	1	+	259905544	260144190	259905766	260128986	18	259905544,260092911,260095318,260096952,260097608,260105610,260108825,260110827,260116996,260119144,260125484,260125529,260126575,260127736,260128623,260128871,260135182,260141123,	259905837,260094004,260095380,260097044,260097706,260105613,260108966,260110959,260117076,260119769,260125511,260125589,260127215,260127772,260128633,260129003,260135304,260144190,
ENSRNOG00000014705	ENSRNOT00000054685	1	+	259905544	260144190	259905646	260141234	14	259905544,260092911,260095318,260096952,260097608,260108825,260110827,260116996,260119144,260125484,260126575,260128871,260135182,260141123,	259905837,260094004,260095380,260097044,260097706,260108966,260110959,260117076,260119769,260125589,260127215,260129003,260135304,260144190,
ENSRNOG00000014705	ENSRNOT00000019746	1	+	259905544	260144190	260117056	260141234	15	259905544,260092911,260095318,260096952,260097608,260108825,260110827,260116996,260119144,260125484,260126575,260127736,260128871,260135182,260141123,	259905837,260094004,260095380,260097044,260097706,260108966,260110959,260117076,260119769,260125589,260127215,260127772,260129003,260135304,260144190,
ENSRNOG00000016381	ENSRNOT00000022003	1	-	2868195	3158231	2868316	3157858	8	2868195,2909494,2911347,2958834,2967302,2982999,3041612,3157608,	2868603,2909652,2911445,2958988,2967382,2983155,3041656,3158231,
ENSRNOG00000011058	ENSRNOT00000015208	1	-	7099839	7614980	7100096	7606878	78	7099839,7103564,7109127,7110706,7113491,7114078,7120508,7121604,7121873,7127575,7141275,7144331,7146935,7151315,7161380,7169130,7170968,7181023,7184575,7187934,7193165,7213791,7246974,7259223,7348826,7370247,7372435,7376513,7378898,7381634,7385568,7387341,7390799,7392022,7394598,7396197,7398015,7400576,7401383,7401793,7401890,7403600,7404015,7405640,7411439,7414034,7415650,7416885,7418117,7419816…	7100105,7103587,7109220,7110815,7113732,7114237,7120574,7121670,7121912,7127712,7141387,7144498,7147093,7151401,7161582,7169205,7171030,7181084,7184654,7188081,7193434,7213921,7247131,7259396,7349016,7370402,7372641,7376631,7379104,7381710,7385718,7387477,7390975,7392173,7394771,7396383,7398021,7400714,7401503,7401809,7401913,7403771,7404144,7405820,7411610,7414190,7415824,7417014,7418279,7419966…
ENSRNOG00000011058	ENSRNOT00000041441	1	-	7099839	7614980	7100096	7606878	76	7099839,7103564,7109127,7110706,7113491,7114078,7120508,7121604,7121873,7127575,7141275,7144331,7146935,7151315,7161380,7169130,7170968,7181023,7184575,7187934,7193165,7213791,7246974,7259223,7348826,7370247,7372435,7376513,7378898,7381634,7385568,7387341,7390799,7392022,7394598,7396197,7400576,7401383,7401886,7403600,7404015,7405640,7411439,7414034,7415650,7416885,7418117,7419816,7422357,7423164…	7100105,7103587,7109220,7110815,7113732,7114237,7120574,7121670,7121912,7127712,7141387,7144498,7147093,7151401,7161582,7169205,7171030,7181084,7184654,7188081,7193434,7213921,7247131,7259396,7349016,7370402,7372641,7376631,7379104,7381710,7385718,7387477,7390975,7392173,7394771,7396383,7400714,7401518,7401913,7403771,7404144,7405820,7411610,7414190,7415824,7417014,7418279,7419966,7422492,7423344…
ENSRNOG00000011058	ENSRNOT00000016273	1	-	7099839	7614980	7100096	7606878	75	7099839,7103564,7109127,7110706,7113491,7114078,7120508,7121604,7121873,7127575,7141275,7144331,7146935,7151315,7161380,7169130,7170968,7181023,7184575,7187934,7193165,7213791,7246974,7259223,7348826,7370247,7372435,7376513,7378898,7381634,7385568,7387341,7390799,7392022,7394598,7396197,7400576,7401383,7403600,7404015,7405640,7411439,7414034,7415650,7416885,7418117,7419816,7422357,7423164,7425443…	7100105,7103587,7109220,7110815,7113732,7114237,7120574,7121670,7121912,7127712,7141387,7144498,7147093,7151401,7161582,7169205,7171030,7181084,7184654,7188081,7193434,7213921,7247131,7259396,7349016,7370402,7372641,7376631,7379104,7381710,7385718,7387477,7390975,7392173,7394771,7396383,7400714,7401518,7403771,7404144,7405820,7411610,7414190,7415824,7417014,7418279,7419966,7422492,7423344,7425614…
ENSRNOG00000040148	ENSRNOT00000044049	1	+	13036063	13949156	13036063	13949156	33	13036063,13051806,13061578,13066076,13081578,13154193,13154418,13191174,13205367,13236259,13237333,13302522,13337263,13364439,13364627,13383132,13385786,13572433,13632177,13632606,13633703,13633888,13650236,13729063,13771388,13810255,13876215,13876350,13886055,13887426,13888813,13911135,13949005,	13036174,13051900,13061631,13066231,13081681,13154252,13154436,13191338,13205436,13236342,13237444,13302616,13337310,13364535,13364696,13383168,13385900,13572495,13632220,13632649,13633747,13633942,13650240,13729109,13771470,13810335,13876243,13877535,13886066,13887499,13888943,13911172,13949156,
ENSRNOG00000011409	ENSRNOT00000015225	1	-	13630455	13635958	13630795	13635653	4	13630455,13634105,13634986,13635557,	13630994,13634286,13635122,13635958,
ENSRNOG00000013436	ENSRNOT00000018556	1	-	15701126	15763003	15701443	15763003	11	15701126,15708830,15713437,15714641,15721790,15753410,15756047,15758783,15760839,15762726,15762993,	15701658,15708911,15713534,15714786,15721882,15753542,15756148,15758879,15760903,15762881,15763003,
ENSRNOG00000013436	ENSRNOT00000044431	1	-	15701126	15762903	15701443	15762903	10	15701126,15708830,15713437,15714641,15721790,15753410,15756047,15758783,15760839,15762726,	15701658,15708911,15713534,15714786,15721882,15753542,15756148,15758879,15760903,15762903,
ENSRNOG00000011134	ENSRNOT00000014917	1	+	18358306	18885460	18358306	18885248	64	18358306,18367436,18405340,18454593,18458355,18459812,18465955,18469046,18472033,18490884,18494123,18548347,18549699,18565903,18572895,18577064,18584531,18592793,18596777,18600178,18604392,18617684,18619783,18620599,18620876,18621151,18631991,18668212,18684040,18690149,18692845,18707025,18711712,18719890,18724558,18726023,18735926,18736705,18738869,18771677,18783048,18784932,18786614,18789508,187…	18358478,18367549,18405583,18454773,18458445,18459930,18466134,18469146,18472194,18491025,18494297,18548449,18549911,18566015,18573009,18577192,18584618,18593005,18596884,18600359,18604529,18617921,18619927,18620779,18621065,18621285,18632109,18668347,18684165,18690236,18693039,18707168,18711811,18720002,18724721,18726234,18736043,18736869,18739008,18771780,18783165,18785115,18786620,18789663,187…
ENSRNOG00000011134	ENSRNOT00000061442	1	+	18735978	18885248	18735978	18885248	28	18735978,18736019,18736705,18738869,18771677,18783048,18784932,18786614,18789508,18795215,18796123,18798570,18803965,18810602,18811421,18826626,18831686,18834464,18852734,18858145,18858550,18865929,18866335,18868480,18869999,18879864,18882204,18885090,	18736014,18736043,18736869,18739008,18771780,18783165,18785115,18786620,18789663,18795359,18796257,18798730,18804090,18810765,18811566,18826765,18831807,18834641,18852883,18858322,18858719,18866042,18866525,18868636,18870153,18879995,18882427,18885248,
ENSRNOG00000026501	ENSRNOT00000036714	1	+	30393320	30412096	30393373	30411623	12	30393320,30399949,30401249,30403233,30403519,30403962,30406876,30407146,30408641,30408963,30411090,30411419,	30393575,30400090,30401387,30403415,30403630,30404075,30407005,30407303,30408846,30409123,30411253,30412096,
ENSRNOG00000026501	ENSRNOT00000036693	1	+	30393320	30412096	30393373	30411623	11	30393320,30399949,30401249,30403233,30403519,30404935,30407273,30408641,30408963,30411090,30411419,	30393575,30400090,30401387,30403415,30403592,30404940,30407303,30408846,30409123,30411253,30412096,
ENSRNOG00000026501	ENSRNOT00000064132	1	+	30400466	30412096	30400466	30411623	11	30400466,30401249,30403233,30403519,30403962,30406876,30407146,30408641,30408963,30411090,30411419,	30400524,30401387,30403415,30403630,30404075,30407005,30407303,30408846,30409123,30411253,30412096,
ENSRNOG00000016011	ENSRNOT00000021471	1	+	34591854	34677565	34591854	34677565	15	34591854,34616936,34630870,34643276,34647493,34651205,34653288,34653561,34653761,34659232,34659755,34661649,34663903,34668261,34676513,	34592262,34617037,34630940,34643323,34647644,34651337,34653471,34653657,34653848,34659266,34659839,34661688,34663926,34669897,34677565,
ENSRNOG00000019358	ENSRNOT00000026350	1	+	35523679	35959892	35526006	35759882	8	35523679,35525935,35559583,35595069,35659874,35728883,35759746,35959865,	35523817,35526473,35559774,35595186,35660210,35729022,35759895,35959892,
ENSRNOG00000039566	ENSRNOT00000060654	1	+	36548338	36834392	36548338	36834392	4	36548338,36706931,36834124,36834330,	36548422,36706957,36834186,36834392,
ENSRNOG00000018191	ENSRNOT00000064376	1	+	37535415	37779392	37535622	37779353	6	37535415,37567433,37568550,37710243,37770735,37779338,	37535906,37567786,37569071,37710332,37770829,37779392,
ENSRNOG00000018191	ENSRNOT00000060637	1	+	37535415	37777720	37535622	37777685	6	37535415,37567433,37568550,37710243,37770735,37777619,	37535906,37567786,37569071,37710332,37770829,37777720,
ENSRNOG00000017731	ENSRNOT00000024213	1	-	42986809	43096390	42987317	43062926	9	42986809,42989728,42991298,42993313,42996940,42997351,43008364,43062748,43096263,	42987412,42989927,42991374,42993416,42997094,42997513,43008534,43063006,43096390,
ENSRNOG00000018013	ENSRNOT00000049023	1	-	43151360	44146408	43151360	44146408	15	43151360,43162259,43181985,43302308,43326364,43339871,43345998,43361697,43569339,43718899,43784518,43912262,43983373,44123106,44146240,	43151473,43162377,43182017,43302315,43326400,43339876,43346152,43361759,43569476,43719015,43784602,43912384,43983614,44123178,44146408,
ENSRNOG00000018013	ENSRNOT00000050014	1	-	43151360	44146408	43151360	44146408	14	43151360,43162259,43167124,43274818,43326364,43339871,43345998,43361697,43569339,43718899,43784518,43912262,43983373,44146240,	43151473,43162377,43167138,43274840,43326400,43339876,43346152,43361759,43569476,43719015,43784602,43912384,43983614,44146408,
ENSRNOG00000018013	ENSRNOT00000047982	1	-	43151360	44146408	43151360	44146408	13	43151360,43162259,43181985,43302308,43326364,43339871,43345998,43361697,43569339,43718899,43912262,43983373,44146240,	43151473,43162377,43182017,43302315,43326400,43339876,43346152,43361759,43569476,43719015,43912384,43983614,44146408,
ENSRNOG00000018013	ENSRNOT00000066140	1	-	43569337	44146407	43569337	43784563	7	43569337,43718899,43784518,43912262,43983373,44045414,44146240,	43569476,43719015,43784602,43912384,43983614,44045570,44146407,
ENSRNOG00000018013	ENSRNOT00000068620	1	-	43569337	44146407	43569337	43784563	5	43569337,43718899,43784518,43983373,44146240,	43569476,43719015,43784602,43983614,44146407,
ENSRNOG00000013119	ENSRNOT00000017590	1	-	47176365	47205384	47176536	47205384	16	47176365,47178835,47179822,47185029,47186911,47188788,47195190,47198157,47201079,47201589,47201633,47202136,47202658,47203474,47205080,47205282,	47176611,47178932,47179862,47185098,47187024,47189015,47195250,47198238,47201217,47201631,47201677,47202191,47202664,47203514,47205088,47205384,
ENSRNOG00000013119	ENSRNOT00000017585	1	-	47176365	47205384	47176536	47205384	15	47176365,47178835,47179822,47185029,47186911,47188788,47198157,47201079,47201589,47201633,47202136,47202658,47203474,47205080,47205282,	47176611,47178932,47179862,47185098,47187024,47189015,47198238,47201217,47201631,47201677,47202191,47202664,47203514,47205088,47205384,
ENSRNOG00000031331	ENSRNOT00000041605	1	+	56622815	56623871	56622815	56623871	1	56622815,	56623871,
ENSRNOG00000000084	ENSRNOT00000041681	1	+	61817410	61891770	61881883	61891770	11	61817410,61818276,61823300,61825345,61849260,61849977,61851883,61853144,61881448,61883554,61891662,	61817965,61818504,61823424,61826156,61849552,61850535,61852143,61853262,61882261,61883782,61891770,
ENSRNOG00000029758	ENSRNOT00000044846	1	+	70222600	70370985	70222600	70370985	6	70222600,70324265,70324549,70370222,70370452,70370751,	70222822,70324301,70324752,70370224,70370736,70370985,
ENSRNOG00000027288	ENSRNOT00000037132	1	+	77588946	77597830	77591708	77597770	6	77588946,77591106,77591496,77594626,77596161,77597495,	77588996,77591247,77591853,77594989,77596521,77597830,
ENSRNOG00000016599	ENSRNOT00000022227	1	-	78641172	78644481	78641555	78644481	5	78641172,78642417,78642557,78642733,78643563,	78641564,78642478,78642663,78642851,78644481,
ENSRNOG00000031529	ENSRNOT00000041580	1	+	81780087	81853249	81780126	81791000	10	81780087,81781977,81782282,81782628,81783534,81784442,81786634,81786974,81790818,81853028,	81780300,81782140,81782432,81782789,81783711,81784584,81786822,81787116,81791775,81853249,
ENSRNOG00000021030	ENSRNOT00000028550	1	-	85981892	85992588	85982511	85992583	10	85981892,85982681,85982894,85990596,85990986,85991170,85991625,85991974,85992207,85992521,	85982601,85982810,85982989,85990655,85991074,85991321,85991826,85992093,85992254,85992588,
ENSRNOG00000021030	ENSRNOT00000041809	1	-	85981892	85992588	85982511	85992583	9	85981892,85982681,85982894,85990596,85990986,85991170,85991974,85992207,85992521,	85982601,85982810,85982989,85990655,85991074,85991321,85992093,85992254,85992588,
ENSRNOG00000037363	ENSRNOT00000056536	1	-	91133738	91411447	91133738	91411447	15	91133738,91158220,91166053,91179783,91197279,91205879,91206046,91206176,91244186,91263762,91263857,91353759,91387176,91396060,91411325,	91133807,91158243,91166076,91179830,91197310,91205886,91206069,91206181,91244231,91263797,91263864,91353797,91387239,91396074,91411447,
ENSRNOG00000017648	ENSRNOT00000023732	1	+	93311126	93374813	93311126	93374813	6	93311126,93330393,93331018,93333195,93334487,93373875,	93311335,93330685,93331825,93333423,93334611,93374813,
ENSRNOG00000020443	ENSRNOT00000049584	1	+	95417183	95431806	95417207	95431785	11	95417183,95417704,95424084,95424343,95425358,95426067,95427894,95428470,95430276,95431368,95431628,	95417377,95417927,95424180,95424427,95425469,95426354,95428089,95428644,95430412,95431493,95431806,
ENSRNOG00000028781	ENSRNOT00000042115	1	-	96448587	96524655	96449782	96524584	31	96448587,96450197,96452470,96452721,96453426,96454574,96455590,96457308,96458518,96461765,96462491,96466348,96470036,96470613,96472623,96472979,96474910,96476568,96499915,96500232,96503354,96507090,96508802,96510301,96510989,96511725,96512992,96515229,96515473,96523498,96524530,	96449891,96450392,96452637,96452880,96453573,96454676,96455717,96457508,96458829,96461973,96462615,96466424,96470211,96470781,96472800,96473106,96474983,96476656,96500062,96500436,96503447,96507252,96508980,96510481,96511121,96511787,96513118,96515358,96515599,96523681,96524655,
ENSRNOG00000013624	ENSRNOT00000045719	1	-	97490349	97518197	97490349	97518197	12	97490349,97491395,97494372,97501157,97503481,97506405,97508031,97510080,97512359,97516785,97517381,97518179,	97490514,97491519,97494436,97501331,97503652,97506508,97508150,97510216,97512523,97516851,97517466,97518197,
ENSRNOG00000014277	ENSRNOT00000019175	1	+	98560383	98599520	98560431	98599093	17	98560383,98566913,98570175,98572219,98573719,98576415,98577254,98577658,98579472,98582262,98587311,98588259,98588984,98590445,98594320,98596524,98598954,	98560458,98567059,98570298,98572297,98573864,98576480,98577417,98577784,98579606,98582363,98587436,98588322,98589078,98590529,98594478,98596622,98599520,
ENSRNOG00000029455	ENSRNOT00000041040	1	+	99518603	99754407	99518603	99754407	3	99518603,99662634,99754335,	99518696,99662826,99754407,
ENSRNOG00000014829	ENSRNOT00000020853	1	+	99581942	99668610	99582023	99667819	16	99581942,99582123,99583891,99584694,99585944,99590032,99591277,99594338,99602459,99610484,99622499,99631009,99633152,99656936,99657178,99667709,	99582048,99582256,99583974,99584744,99586047,99590192,99591419,99594404,99602581,99610584,99622578,99631201,99633247,99656987,99657266,99668610,
ENSRNOG00000016717	ENSRNOT00000022499	1	+	101697264	101798495	101697363	101797483	7	101697264,101706689,101730364,101740519,101748197,101755546,101797264,	101697511,101706811,101730506,101740583,101748339,101755654,101798495,
ENSRNOG00000032120	ENSRNOT00000056018	1	-	103698391	103897736	103698391	103897736	20	103698391,103750099,103752251,103752312,103753450,103757291,103757479,103757528,103758352,103759063,103759525,103774199,103825160,103892529,103893192,103895417,103895804,103897486,103897580,103897727,	103698399,103750145,103752308,103752352,103753500,103757351,103757527,103757615,103758485,103759139,103759613,103774225,103825189,103892556,103893254,103895549,103895883,103897569,103897679,103897736,
ENSRNOG00000032120	ENSRNOT00000046752	1	-	103721103	103897736	103721103	103897736	22	103721103,103750099,103752251,103752312,103753450,103757291,103757479,103757528,103758352,103759062,103759559,103759865,103760341,103825160,103839176,103882005,103893202,103895417,103895804,103897486,103897580,103897727,	103721111,103750145,103752308,103752352,103753500,103757351,103757527,103757615,103758477,103759090,103759687,103759906,103760363,103825190,103839189,103882034,103893254,103895549,103895883,103897569,103897679,103897736,
ENSRNOG00000032120	ENSRNOT00000045029	1	-	103721103	103897736	103721103	103897736	21	103721103,103750099,103752251,103752312,103753450,103757291,103757479,103757528,103758352,103759062,103759559,103759865,103760341,103825160,103892529,103893192,103895417,103895804,103897486,103897580,103897727,	103721111,103750145,103752308,103752352,103753500,103757351,103757527,103757615,103758477,103759090,103759687,103759906,103760363,103825192,103892556,103893254,103895549,103895883,103897569,103897679,103897736,
ENSRNOG00000032120	ENSRNOT00000056017	1	-	103721103	103895646	103721103	103895646	17	103721103,103750099,103752251,103752312,103753450,103757291,103757479,103757528,103758352,103759063,103759525,103774199,103825160,103892529,103893192,103895417,103895641,	103721111,103750145,103752308,103752352,103753500,103757351,103757527,103757615,103758485,103759139,103759613,103774225,103825189,103892556,103893254,103895586,103895646,
ENSRNOG00000012698	ENSRNOT00000016939	1	+	120538994	120600102	120538994	120598737	3	120538994,120553984,120597150,	120539311,120554480,120600102,
ENSRNOG00000012369	ENSRNOT00000016481	1	+	128936111	128989452	128936223	128989347	3	128936111,128981262,128989343,	128936549,128981394,128989452,
ENSRNOG00000032798	ENSRNOT00000043854	1	-	129580125	130077110	129580125	130077110	15	129580125,129593533,129599003,129614903,129616565,129624351,129631594,129631846,129955155,129955258,129972269,129972400,129976575,130021750,130076930,	129580505,129593598,129599179,129615042,129616764,129624567,129631609,129631928,129955199,129955297,129972280,129972410,129976662,130022240,130077110,
ENSRNOG00000037061	ENSRNOT00000046660	1	+	131052697	131212817	131129049	131212817	6	131052697,131129038,131156837,131177756,131193358,131212600,	131052778,131129082,131156985,131178053,131193542,131212817,
ENSRNOG00000011213	ENSRNOT00000015065	1	-	136271572	136358077	136272405	136336525	23	136271572,136271988,136276057,136278158,136281620,136282672,136287473,136290275,136294394,136300438,136301785,136316044,136316347,136317833,136320225,136322335,136324603,136325554,136327926,136331508,136334647,136336427,136357724,	136271760,136272583,136276247,136278281,136281813,136282872,136287612,136290466,136294590,136300599,136301892,136316193,136316446,136317947,136320344,136322527,136325271,136325687,136328051,136331668,136335318,136336529,136358077,
ENSRNOG00000011213	ENSRNOT00000030936	1	-	136271572	136358077	136287604	136336525	22	136271572,136271988,136276057,136278158,136281620,136282672,136287473,136294394,136300438,136301785,136316044,136316347,136317833,136320225,136322335,136324603,136325554,136327926,136331508,136334647,136336427,136357724,	136271760,136272583,136276247,136278281,136281813,136282872,136287612,136294590,136300599,136301892,136316193,136316446,136317947,136320344,136322527,136325271,136325687,136328051,136331668,136335318,136336529,136358077,
ENSRNOG00000018940	ENSRNOT00000025621	1	+	137323994	137365983	137324747	137365685	18	137323994,137324731,137325697,137326927,137331766,137334654,137336023,137338359,137347209,137351120,137351974,137359648,137361835,137362100,137364322,137365026,137365230,137365612,	137324134,137324843,137325786,137327019,137331950,137334796,137336137,137338437,137347290,137351201,137352100,137359779,137362004,137362298,137364404,137365125,137365342,137365983,
ENSRNOG00000019776	ENSRNOT00000026870	1	+	138398333	138529056	138483699	138529004	9	138398333,138483699,138490719,138493005,138495469,138498112,138505581,138506707,138528798,	138398728,138483768,138490792,138493149,138495603,138498271,138505685,138506817,138529056,
ENSRNOG00000016421	ENSRNOT00000021971	1	-	143641256	143746315	143642617	143746251	5	143641256,143651098,143708737,143736977,143745432,	143642844,143651280,143708885,143737194,143746315,
ENSRNOG00000016815	ENSRNOT00000022578	1	-	145664796	145894704	145666652	145894542	15	145664796,145668419,145669247,145672216,145673117,145675702,145680720,145683025,145688599,145731978,145779862,145827763,145842474,145845038,145894401,	145666785,145668487,145669346,145672293,145673181,145675870,145680790,145683172,145688641,145732025,145779928,145827797,145842567,145845166,145894704,
ENSRNOG00000018322	ENSRNOT00000025192	1	+	146754044	146834296	146754108	146834095	20	146754044,146782510,146783386,146787624,146792426,146793466,146795684,146797852,146799337,146801231,146801612,146802409,146808993,146816749,146818653,146818860,146819041,146823160,146824376,146834080,	146754238,146782653,146783462,146787727,146792520,146793578,146795791,146797894,146799423,146801355,146801749,146802513,146809143,146816857,146818770,146818891,146819141,146823220,146824481,146834296,
ENSRNOG00000018322	ENSRNOT00000040420	1	+	146754090	146824625	146754108	146824625	21	146754090,146782510,146783386,146787624,146792426,146793466,146795684,146797852,146799337,146801231,146801612,146802409,146808993,146816749,146818638,146818860,146819041,146821796,146823160,146824376,146824613,	146754238,146782653,146783462,146787727,146792520,146793578,146795791,146797894,146799423,146801355,146801749,146802513,146809143,146816857,146818770,146818891,146819141,146821820,146823220,146824481,146824625,
ENSRNOG00000018322	ENSRNOT00000025415	1	+	146754090	146824625	146754108	146824625	20	146754090,146782510,146783386,146787624,146792426,146793466,146795684,146797852,146799337,146801231,146801612,146802409,146816749,146818638,146818860,146819041,146821796,146823160,146824376,146824613,	146754238,146782653,146783462,146787727,146792520,146793578,146795791,146797894,146799423,146801355,146801749,146802513,146816857,146818770,146818891,146819141,146821820,146823220,146824481,146824625,
ENSRNOG00000022635	ENSRNOT00000055402	1	+	148051657	149274466	148051657	149274466	23	148051657,148231562,148545492,148619428,148690329,148724282,148781497,148804626,148806950,148846829,148900201,148929134,148969001,149127233,149198003,149207687,149249677,149259115,149259957,149262058,149267863,149272572,149274359,	148051720,148231724,148545546,148619479,148690454,148724452,148781634,148804771,148807089,148846985,148900270,148929291,148969104,149127348,149198180,149207763,149249723,149259166,149260059,149262231,149267973,149272664,149274466,
ENSRNOG00000022635	ENSRNOT00000034416	1	+	148231559	149274466	148231559	149274466	22	148231559,148545492,148619428,148690329,148724282,148781497,148804626,148806950,148846829,148900201,148929134,148929250,148969001,149127233,149198003,149207687,149259115,149259957,149262058,149267863,149272572,149274359,	148231724,148545546,148619479,148690454,148724452,148781634,148804771,148807089,148846985,148900270,148929238,148929291,148969104,149127348,149198180,149207767,149259166,149260059,149262231,149267973,149272664,149274466,
ENSRNOG00000022635	ENSRNOT00000055397	1	+	148486810	149274633	148486810	149274466	22	148486810,148545492,148619428,148690329,148724282,148781497,148804626,148806950,148846829,148900201,148929134,148969001,149127233,149198003,149207687,149249677,149259115,149259957,149262058,149267863,149272572,149274359,	148487119,148545546,148619479,148690454,148724452,148781634,148804771,148807089,148846985,148900270,148929291,148969104,149127348,149198180,149207763,149249723,149259166,149260059,149262231,149267973,149272664,149274633,
ENSRNOG00000022635	ENSRNOT00000055401	1	+	148545479	149274633	148690329	149274466	21	148545479,148619428,148690329,148724282,148781497,148804626,148806950,148846829,148900201,148929134,148969001,149127233,149198003,149207687,149248823,149259115,149259957,149262058,149267863,149272572,149274359,	148545546,148619479,148690454,148724452,148781634,148804771,148807089,148846985,148900270,148929291,148969104,149127348,149198180,149207763,149248923,149259166,149260059,149262231,149267973,149272664,149274633,
ENSRNOG00000022635	ENSRNOT00000055399	1	+	148545479	149274633	148690329	149274466	20	148545479,148619428,148690329,148724282,148781497,148804626,148806950,148900201,148929134,148969001,149127233,149198003,149207687,149249677,149259115,149259957,149262058,149267863,149272572,149274359,	148545546,148619479,148690454,148724452,148781634,148804771,148807089,148900270,148929291,148969104,149127348,149198180,149207763,149249723,149259166,149260059,149262231,149267973,149272664,149274633,
ENSRNOG00000011151	ENSRNOT00000055373	1	+	153808624	154172717	153808624	154172717	30	153808624,153812277,153908147,153959730,153971852,153996562,154002946,154004657,154037299,154039268,154043069,154063300,154071057,154077794,154088596,154102387,154107983,154110750,154113114,154117838,154120062,154127601,154132111,154137726,154149645,154152772,154156995,154158740,154168438,154171958,	153808919,153812547,153908357,153959986,153972088,153996733,154003161,154004868,154037401,154039463,154043270,154063486,154071084,154077941,154088813,154102507,154108245,154111018,154113258,154118088,154120083,154127834,154132266,154138604,154149818,154153008,154157292,154160355,154168581,154172717,
ENSRNOG00000011151	ENSRNOT00000015181	1	+	153808624	154172717	153808624	154172717	30	153808624,153812277,153959730,153970542,153971852,153996562,154002946,154004657,154037299,154039268,154043069,154063300,154071057,154077794,154088596,154102387,154107983,154110750,154113114,154117838,154120062,154127601,154132111,154137726,154149645,154152772,154156995,154158740,154168438,154171958,	153808919,153812547,153959986,153970641,153972088,153996733,154003161,154004868,154037401,154039463,154043270,154063486,154071084,154077941,154088813,154102507,154108245,154111018,154113258,154118088,154120083,154127834,154132266,154138604,154149818,154153008,154157292,154160355,154168581,154172717,
ENSRNOG00000011151	ENSRNOT00000015228	1	+	153808696	154172717	153808696	154172717	29	153808696,153812277,153908147,153959730,153970542,153971852,153996562,154002946,154004657,154037299,154039268,154043069,154063300,154077794,154088596,154102387,154107983,154110750,154113114,154117838,154127601,154132111,154137726,154149645,154152772,154156995,154158740,154168438,154171958,	153808919,153812547,153908357,153959986,153970641,153972088,153996733,154003161,154004868,154037401,154039463,154043270,154063486,154077941,154088813,154102507,154108245,154111018,154113258,154118088,154127834,154132266,154138604,154149818,154153008,154157292,154160355,154168581,154172717,
ENSRNOG00000016206	ENSRNOT00000022176	1	-	156174284	156435696	156174284	156435516	15	156174284,156196948,156233100,156273347,156281431,156283039,156285247,156299375,156311119,156359510,156380728,156389920,156399224,156409567,156435399,	156174987,156197040,156233179,156273513,156281492,156283127,156285328,156299506,156311225,156359593,156380803,156390082,156399259,156409685,156435696,
ENSRNOG00000019192	ENSRNOT00000026047	1	-	158316867	158375737	158320671	158375737	23	158316867,158324161,158324521,158325466,158325856,158326257,158326572,158327337,158327812,158328473,158329044,158329540,158330068,158330258,158330618,158330971,158331309,158331609,158332031,158332782,158333386,158338062,158372563,	158320868,158324431,158324696,158325615,158325924,158326344,158326822,158327639,158328012,158328547,158329258,158329659,158330154,158330368,158330669,158331148,158331402,158331662,158332044,158332821,158333575,158338140,158375737,
ENSRNOG00000019192	ENSRNOT00000031423	1	-	158316867	158342394	158320671	158342394	23	158316867,158324161,158324521,158325466,158325856,158326257,158326572,158327337,158327812,158328473,158329044,158329540,158330068,158330258,158330618,158330971,158331309,158331609,158332031,158332782,158333386,158338062,158342250,	158320868,158324431,158324696,158325615,158325924,158326344,158326822,158327639,158328012,158328547,158329258,158329659,158330154,158330368,158330669,158331148,158331402,158331662,158332044,158332821,158333575,158338140,158342394,
ENSRNOG00000014629	ENSRNOT00000019690	1	-	166706025	166741550	166706329	166741424	4	166706025,166708000,166710863,166741402,	166706435,166708126,166711077,166741550,
ENSRNOG00000026754	ENSRNOT00000064293	1	+	169836252	169920055	169836614	169918812	29	169836252,169868662,169870364,169872017,169874487,169877765,169878916,169881234,169887267,169887448,169890583,169895301,169895922,169896684,169898859,169899655,169900408,169902157,169903853,169905183,169905251,169911990,169912489,169913927,169914327,169915816,169917435,169917573,169918637,	169836653,169868866,169870478,169872156,169874584,169877911,169878996,169881384,169887363,169887601,169890751,169895433,169895999,169896740,169898972,169899760,169900616,169902273,169903977,169905185,169906029,169912166,169912570,169914043,169914446,169915947,169917483,169917704,169920055,
ENSRNOG00000026754	ENSRNOT00000065712	1	+	169836252	169920055	169836614	169918812	28	169836252,169868662,169870364,169872017,169874487,169877765,169878916,169881234,169887267,169887448,169890583,169895301,169895922,169896684,169898859,169899655,169900408,169902157,169903853,169905251,169911990,169912489,169913927,169914327,169915816,169917435,169917573,169918637,	169836653,169868866,169870478,169872156,169874584,169877911,169878996,169881384,169887363,169887601,169890751,169895433,169895999,169896740,169898972,169899760,169900616,169902273,169903973,169906029,169912166,169912570,169914043,169914446,169915947,169917483,169917704,169920055,
ENSRNOG00000026754	ENSRNOT00000022817	1	+	169861776	169920055	169861776	169918812	28	169861776,169868662,169870364,169872017,169874487,169877765,169878916,169881234,169887267,169887448,169890583,169895301,169895922,169896684,169898859,169899655,169900408,169902154,169903853,169905251,169911990,169912489,169913927,169914327,169915816,169917435,169917573,169918637,	169861836,169868866,169870478,169872156,169874584,169877911,169878996,169881384,169887363,169887601,169890751,169895433,169895999,169896740,169898972,169899760,169900616,169902273,169903973,169906029,169912166,169912570,169914043,169914446,169915947,169917483,169917704,169920055,
ENSRNOG00000034303	ENSRNOT00000042088	1	+	171700719	172020795	171700719	172019427	19	171700719,171772539,171782260,171798203,171800588,171800676,171845702,171853177,171891540,171997453,172009898,172011672,172012347,172013354,172013751,172014028,172014993,172016895,172019263,	171700961,171772557,171782293,171798245,171800598,171800810,171845776,171853300,171891689,171997518,172010100,172011813,172012423,172013537,172013922,172014196,172015158,172017159,172020795,
ENSRNOG00000020514	ENSRNOT00000027820	1	-	173556966	174069437	173557164	173871068	17	173556966,173567622,173570590,173592839,173627351,173630367,173635931,173663244,173664828,173674514,173736815,173739617,173776824,173846835,173870831,174019425,174069376,	173557468,173567839,173570824,173592948,173627536,173630551,173636081,173663367,173664908,173674635,173736884,173739790,173776914,173847043,173871072,174019495,174069437,
ENSRNOG00000020514	ENSRNOT00000048020	1	-	173556966	174069437	173557164	173871068	17	173556966,173567622,173567959,173570586,173592835,173627351,173630367,173635931,173664828,173674514,173736815,173739617,173776824,173846835,173870831,174019425,174069376,	173557468,173567839,173567961,173570820,173592948,173627536,173630551,173636081,173664908,173674638,173736884,173739790,173776914,173847043,173871072,174019495,174069437,
ENSRNOG00000016013	ENSRNOT00000065892	1	-	177205904	177230442	177207099	177219514	4	177205904,177210863,177218508,177230298,	177207120,177211021,177219539,177230442,
ENSRNOG00000024530	ENSRNOT00000033673	1	+	178216552	178265367	178216716	178230886	5	178216552,178224937,178229039,178230769,178264276,	178216749,178225096,178229132,178230914,178265367,
ENSRNOG00000031587	ENSRNOT00000055066	1	-	178234693	178311979	178234702	178265461	24	178234693,178237372,178238982,178241203,178242829,178244470,178249074,178251541,178255961,178256142,178256525,178263324,178268654,178275325,178278718,178279377,178280697,178283832,178284217,178284469,178287252,178289359,178292159,178311684,	178235047,178237510,178239187,178241346,178242997,178244625,178249191,178251760,178256034,178256333,178256549,178265466,178268853,178275508,178278935,178279571,178281336,178283976,178284374,178284636,178287323,178289654,178292263,178311979,
ENSRNOG00000031587	ENSRNOT00000048903	1	-	178234693	178264849	178234693	178264849	11	178234693,178237372,178238982,178241203,178242829,178244470,178249074,178251541,178254150,178256142,178263324,	178235047,178237510,178239187,178241346,178242997,178244625,178249191,178251799,178254163,178256333,178264849,
ENSRNOG00000031587	ENSRNOT00000052222	1	-	178234693	178264471	178234693	178264471	10	178234693,178237372,178238982,178241203,178242829,178244470,178249074,178251541,178256111,178263324,	178235047,178237510,178239187,178241346,178242997,178244625,178249191,178251799,178256333,178264471,
ENSRNOG00000031587	ENSRNOT00000047684	1	-	178234693	178263745	178234693	178263745	12	178234693,178237372,178238982,178241203,178242829,178244470,178249074,178249868,178251624,178254150,178256142,178263324,	178235047,178237510,178239187,178241346,178242997,178244625,178249118,178249889,178251799,178254163,178256333,178263745,
ENSRNOG00000031587	ENSRNOT00000050125	1	-	178234702	178265428	178234702	178265428	11	178234702,178237372,178238982,178241203,178242829,178244470,178249074,178251541,178253901,178256142,178263324,	178235047,178237510,178239187,178241346,178242997,178244625,178249191,178251760,178253971,178256333,178265428,
ENSRNOG00000012061	ENSRNOT00000016418	1	+	181264421	181459856	181264422	181453210	16	181264421,181293045,181293889,181350133,181351397,181361840,181370280,181392424,181408116,181410065,181414512,181417727,181418092,181423854,181453051,181459201,	181264506,181293157,181294018,181350290,181351532,181361937,181370427,181392598,181408208,181410128,181414651,181417808,181418200,181423995,181453267,181459856,
ENSRNOG00000012061	ENSRNOT00000016442	1	+	181264421	181459848	181264422	181459354	15	181264421,181293045,181293889,181350133,181351397,181361840,181370280,181392424,181408116,181410065,181414512,181417727,181418092,181423854,181459201,	181264506,181293157,181294018,181350290,181351532,181361937,181370427,181392598,181408208,181410128,181414651,181417808,181418200,181423995,181459848,
ENSRNOG00000020271	ENSRNOT00000027463	1	-	187687604	187705871	187687604	187705790	13	187687604,187687621,187688853,187689329,187689665,187689860,187690669,187691760,187693686,187693910,187694198,187698333,187705758,	187687616,187687670,187688993,187689453,187689750,187689956,187690778,187691836,187693774,187693965,187694348,187698430,187705871,
ENSRNOG00000020271	ENSRNOT00000066938	1	-	187687605	187706035	187687618	187705790	13	187687605,187688853,187689329,187689665,187689860,187690669,187691760,187693686,187693910,187694198,187698333,187705758,187705918,	187687670,187688993,187689453,187689750,187689956,187690778,187691836,187693774,187693965,187694348,187698430,187705881,187706035,
ENSRNOG00000024414	ENSRNOT00000054950	1	-	189718868	189836411	189721787	189836411	12	189718868,189754998,189788495,189790077,189803730,189821112,189823917,189825009,189826745,189829847,189832472,189836326,	189721966,189755119,189788595,189790259,189803763,189821241,189824144,189825264,189826849,189829910,189832536,189836411,
ENSRNOG00000024414	ENSRNOT00000033490	1	-	189718868	189835976	189721787	189835909	12	189718868,189754998,189788495,189790077,189803730,189820168,189823917,189825009,189826745,189829847,189832472,189835803,	189721966,189755119,189788595,189790259,189803763,189820297,189824144,189825264,189826849,189829910,189832536,189835976,
ENSRNOG00000024414	ENSRNOT00000033517	1	-	189718868	189835976	189721787	189835909	12	189718868,189754998,189788495,189790077,189803730,189821112,189823917,189825009,189826745,189829847,189832472,189835803,	189721966,189755119,189788595,189790259,189803763,189821241,189824144,189825264,189826849,189829910,189832536,189835976,
ENSRNOG00000024414	ENSRNOT00000067315	1	-	189718868	189835976	189721787	189835909	11	189718868,189754998,189788495,189790077,189821112,189823917,189825009,189826745,189829847,189832472,189835803,	189721966,189755119,189788595,189790259,189821241,189824144,189825264,189826849,189829910,189832536,189835976,
ENSRNOG00000022737	ENSRNOT00000039130	1	+	190752443	190844600	190828808	190844600	28	190752443,190754113,190757530,190758905,190759586,190781384,190792612,190795044,190797069,190798562,190806133,190808107,190808972,190811115,190812570,190814573,190816369,190817229,190819202,190827687,190828806,190835002,190836070,190838518,190840691,190841513,190843279,190844253,	190752538,190754414,190757575,190759220,190759619,190781450,190792930,190795083,190797217,190798753,190806451,190808425,190809005,190811148,190812724,190814746,190816687,190817368,190819520,190827905,190829118,190835314,190836073,190838855,190840759,190841828,190843297,190844600,
ENSRNOG00000022737	ENSRNOT00000029779	1	+	190832454	190844564	190832454	190844564	11	190832454,190834946,190835015,190836070,190836193,190837611,190838518,190839606,190841479,190843555,190844277,	190832527,190834971,190835314,190836073,190836220,190837668,190838830,190839629,190841828,190843582,190844564,
ENSRNOG00000017635	ENSRNOT00000054890	1	+	199187935	199395997	199188217	199394426	16	199187935,199264317,199300447,199304644,199333597,199339915,199345126,199346526,199359158,199374329,199374520,199383202,199391059,199393503,199394345,199394517,	199188292,199264359,199300548,199304732,199333661,199340019,199345179,199346646,199359243,199374425,199374595,199383276,199391171,199393572,199394433,199395997,
ENSRNOG00000020163	ENSRNOT00000047885	1	-	202368684	202397666	202368684	202397666	7	202368684,202384168,202392554,202394902,202396848,202397321,202397610,	202368836,202384190,202392568,202394907,202397153,202397478,202397666,
ENSRNOG00000020532	ENSRNOT00000027875	1	+	203383400	203472247	203383469	203472246	10	203383400,203426071,203459580,203459946,203460468,203461231,203468176,203469375,203471017,203472090,	203383855,203426162,203459707,203460025,203460565,203461372,203468287,203469471,203471140,203472247,
ENSRNOG00000020532	ENSRNOT00000027871	1	+	203383418	203472247	203383418	203472246	9	203383418,203459580,203459946,203460468,203461231,203468176,203469375,203471017,203472090,	203383721,203459707,203460025,203460565,203461372,203468287,203469471,203471140,203472247,
ENSRNOG00000029931	ENSRNOT00000040150	1	+	204430165	204855453	204430165	204852106	25	204430165,204451259,204454001,204456998,204467676,204468960,204481272,204492956,204516394,204518656,204535914,204553901,204590616,204597777,204603478,204686912,204723449,204725035,204827225,204828150,204836385,204838172,204839110,204840491,204851535,	204430372,204451463,204454073,204457107,204467828,204469128,204481389,204493034,204516413,204518664,204535932,204553918,204590943,204597947,204603592,204686988,204723532,204725160,204827361,204828231,204836516,204838284,204839131,204842895,204855453,
ENSRNOG00000031353	ENSRNOT00000051289	1	-	210760437	210838520	210760618	210838318	10	210760437,210761661,210762789,210766022,210767036,210826152,210831114,210831373,210836778,210837916,	210760679,210761865,210762898,210766237,210767152,210826276,210831283,210831528,210836882,210838520,
ENSRNOG00000025539	ENSRNOT00000032303	1	-	219987825	220221494	219989314	220221343	72	219987825,219992036,219992331,219993643,220012514,220017490,220017700,220018039,220018284,220019036,220021237,220022479,220024117,220027829,220029180,220030310,220030847,220032302,220032987,220039942,220045204,220045790,220052042,220052296,220052806,220054927,220059784,220065279,220067581,220067959,220069879,220072368,220073265,220075952,220077076,220078304,220079224,220082958,220086722,220103213…	219989365,219992111,219992455,219993729,220012626,220017614,220017746,220018203,220018360,220019150,220021319,220022625,220024231,220027935,220029250,220030392,220030994,220032456,220033220,220040072,220045338,220045919,220052189,220052401,220053202,220055210,220059888,220065440,220067837,220068118,220069981,220072725,220073358,220076185,220077291,220078474,220079349,220083109,220086870,220103518…
ENSRNOG00000025539	ENSRNOT00000015108	1	-	219987825	220221494	220018315	220067621	73	219987825,219992036,219992331,219993643,220012514,220017490,220017700,220018039,220018284,220019036,220024117,220027829,220029180,220030310,220030847,220032302,220032987,220036125,220038314,220039942,220045204,220045790,220051212,220052042,220052296,220052806,220054927,220059784,220065279,220067581,220067959,220069879,220072368,220073265,220075952,220077076,220078304,220079224,220082958,220086722…	219989365,219992111,219992455,219993729,220012626,220017614,220017746,220018203,220018360,220019150,220024231,220027935,220029250,220030392,220030994,220032456,220033159,220036326,220039236,220040072,220045338,220045870,220051555,220052189,220052401,220053202,220055210,220059888,220065440,220067837,220068118,220069981,220072725,220073358,220076185,220077291,220078474,220079349,220083109,220086870…
ENSRNOG00000025539	ENSRNOT00000014800	1	-	220012320	220221494	220012320	220221343	69	220012320,220012514,220017490,220017700,220018039,220018284,220019036,220021237,220022479,220024117,220027829,220029180,220030310,220030847,220032302,220032987,220039942,220045204,220045790,220052042,220052296,220052806,220054927,220059784,220065279,220067581,220067959,220069879,220072368,220073265,220075952,220077076,220078304,220079224,220082958,220086722,220103213,220105443,220111109,220111294…	220012341,220012626,220017614,220017746,220018203,220018360,220019150,220021319,220022625,220024231,220027935,220029250,220030392,220030994,220032456,220033220,220040072,220045338,220045919,220052189,220052401,220053202,220055210,220059888,220065440,220067837,220068118,220069981,220072725,220073358,220076185,220077291,220078474,220079349,220083109,220086870,220103518,220105611,220111213,220111411…
ENSRNOG00000012036	ENSRNOT00000054793	1	-	220962600	221405914	220962600	221405907	41	220962600,220966540,220969028,220976736,220981429,220984179,220986142,221000123,221005401,221008046,221011148,221015151,221016689,221019973,221068771,221071142,221071312,221072667,221072954,221073780,221084815,221123187,221124362,221125018,221128500,221132289,221134885,221140210,221144945,221153106,221154226,221177387,221201377,221212870,221233744,221235439,221270180,221272923,221312309,221359084…	220962986,220966727,220969129,220976954,220981607,220984407,220986379,221000341,221005597,221008124,221011229,221015352,221016826,221020016,221068840,221071180,221071419,221072677,221072988,221073917,221084918,221123303,221124492,221125116,221128585,221132483,221134988,221140354,221145082,221153295,221154344,221177491,221201478,221213083,221233917,221235528,221270257,221273067,221312423,221359189…
ENSRNOG00000012036	ENSRNOT00000016164	1	-	221119950	221405914	221120003	221405907	21	221119950,221123187,221124362,221125018,221128500,221132289,221134885,221140210,221144945,221153106,221154226,221177387,221201377,221212870,221233744,221235439,221270180,221272923,221312309,221359084,221405709,	221120119,221123303,221124492,221125116,221128585,221132483,221134988,221140354,221145082,221153295,221154344,221177491,221201478,221213083,221233917,221235528,221270257,221273067,221312423,221359189,221405914,
ENSRNOG00000012872	ENSRNOT00000017405	1	+	222274597	222301650	222274619	222301563	8	222274597,222280291,222281209,222291136,222292304,222294659,222300753,222301461,	222274822,222280487,222281373,222291277,222292483,222294773,222300857,222301650,
ENSRNOG00000036619	ENSRNOT00000054791	1	+	223318392	223419462	223318392	223419461	2	223318392,223419391,	223318442,223419462,
ENSRNOG00000015030	ENSRNOT00000064578	1	-	227476277	227574457	227476277	227518270	29	227476277,227477387,227478750,227479100,227479338,227479556,227479827,227480151,227481371,227481466,227481528,227482606,227488100,227489187,227490857,227491386,227493612,227494650,227500413,227501140,227502318,227502558,227504655,227505787,227510423,227511951,227513897,227518225,227574327,	227476446,227477473,227478954,227479138,227479365,227479564,227479846,227480287,227481461,227481523,227481591,227482707,227488311,227489267,227490953,227491574,227493823,227494759,227500564,227501207,227502452,227502667,227504809,227505891,227511042,227512054,227514022,227518279,227574457,
ENSRNOG00000015030	ENSRNOT00000020361	1	-	227476277	227574457	227476277	227518270	27	227476277,227477387,227478750,227479339,227479394,227480133,227481371,227481466,227481528,227482606,227488100,227489187,227490857,227491386,227493612,227494650,227500413,227501140,227502318,227502558,227504655,227505787,227510423,227511951,227513897,227518225,227574327,	227476440,227477473,227478918,227479365,227479475,227480287,227481461,227481523,227481591,227482707,227488311,227489267,227490953,227491574,227493823,227494759,227500564,227501207,227502452,227502667,227504809,227505891,227511042,227512054,227514022,227518279,227574457,
ENSRNOG00000015030	ENSRNOT00000065921	1	-	227476277	227574457	227476277	227518270	29	227476277,227477387,227478750,227479297,227479659,227479902,227479993,227480151,227481371,227481466,227481528,227482606,227488100,227489187,227490857,227491386,227493612,227494650,227500413,227501140,227502318,227502558,227504655,227505787,227510423,227511951,227513897,227518225,227574327,	227476440,227477473,227478954,227479305,227479680,227479936,227480016,227480287,227481461,227481523,227481591,227482707,227488311,227489267,227490953,227491574,227493823,227494759,227500564,227501207,227502452,227502667,227504809,227505891,227511042,227512054,227514022,227518279,227574457,
ENSRNOG00000015894	ENSRNOT00000015668	1	+	228441383	228634717	228441502	228633641	48	228441383,228486459,228496133,228500353,228512709,228514398,228520599,228525793,228529044,228533024,228534111,228535884,228538451,228539634,228553876,228555703,228556785,228557523,228560351,228560760,228562975,228564043,228570570,228573609,228581130,228582974,228586894,228588960,228592628,228595093,228596985,228597498,228598339,228603668,228605804,228606766,228608517,228609627,228610893,228616067…	228441555,228486562,228496309,228500425,228512833,228514614,228520685,228525860,228529194,228533105,228534271,228536021,228538545,228539797,228553994,228555774,228556924,228557625,228560447,228560995,228563140,228564216,228570666,228573705,228581280,228583088,228587050,228589100,228592798,228595233,228597168,228597628,228598427,228603765,228605939,228606919,228608676,228609728,228611086,228616211…
ENSRNOG00000027491	ENSRNOT00000035814	1	+	230666735	230697748	230666918	230697604	19	230666735,230679432,230683746,230685188,230686922,230687379,230687595,230688294,230688517,230689127,230689872,230691537,230692214,230692658,230694005,230695038,230695454,230696303,230697568,	230667000,230679552,230683869,230685311,230687294,230687502,230687718,230688414,230688643,230689299,230690091,230691656,230692354,230692800,230694152,230695122,230695535,230696473,230697748,
ENSRNOG00000027491	ENSRNOT00000035803	1	+	230666735	230697748	230666918	230697604	18	230666735,230679432,230683746,230685188,230686922,230687379,230687595,230688294,230688517,230689127,230689872,230691537,230692214,230692658,230694005,230695454,230696303,230697568,	230667000,230679552,230683869,230685311,230687294,230687502,230687718,230688414,230688643,230689299,230690091,230691656,230692354,230692800,230694152,230695535,230696473,230697748,
ENSRNOG00000015491	ENSRNOT00000020809	1	+	232742758	232787900	232742758	232787358	9	232742758,232760400,232763225,232766278,232766614,232772454,232775004,232778467,232787207,	232742894,232760472,232763401,232766353,232766739,232772580,232775161,232778571,232787900,
ENSRNOG00000015491	ENSRNOT00000048910	1	+	232753428	232813384	232753428	232813384	12	232753428,232753439,232760400,232763225,232769537,232771875,232772479,232775004,232778467,232794735,232808962,232813268,	232753434,232753578,232760472,232763401,232769640,232771910,232772580,232775161,232778571,232794838,232809029,232813384,
ENSRNOG00000011308	ENSRNOT00000015406	1	+	233777722	233841343	233778036	233840486	16	233777722,233787354,233804141,233819171,233821323,233822320,233824299,233824674,233826321,233829418,233833072,233834008,233835241,233835938,233839301,233840339,	233778189,233787588,233804401,233819390,233821433,233822507,233824423,233824782,233826426,233829525,233833235,233834149,233835338,233836096,233839400,233841343,
ENSRNOG00000033195	ENSRNOT00000067643	1	+	235865842	235958065	235892388	235958065	19	235865842,235892343,235908587,235914228,235921503,235924241,235930744,235935670,235937870,235941817,235947043,235949569,235952580,235954797,235956381,235956488,235957160,235957487,235957908,	235865899,235892487,235908722,235914359,235921742,235924406,235930842,235935941,235938076,235941958,235947057,235949582,235952597,235954813,235956400,235956497,235957180,235957522,235958065,
ENSRNOG00000033195	ENSRNOT00000052256	1	+	235865842	235936539	235892388	235936539	9	235865842,235892343,235908587,235914228,235921503,235924241,235930744,235935670,235936459,	235865899,235892487,235908722,235914359,235921742,235924406,235930842,235935941,235936539,
ENSRNOG00000016117	ENSRNOT00000021546	1	-	242209920	242372128	242210181	242372128	54	242209920,242212027,242212577,242214439,242216042,242218468,242221842,242222024,242224079,242226424,242227188,242231659,242232276,242233918,242235531,242237983,242241738,242244734,242247056,242248037,242248251,242248488,242250572,242252267,242252852,242255180,242256562,242259005,242259015,242263114,242264904,242268354,242269820,242272041,242275269,242276674,242296732,242297993,242302003,242304521…	242210220,242212175,242212687,242214630,242216142,242218610,242221938,242222113,242224219,242226573,242227359,242231751,242232432,242234044,242235630,242237995,242241815,242244900,242247218,242248136,242248410,242248670,242250650,242252376,242253026,242255326,242256668,242259011,242259121,242263278,242265036,242268510,242270013,242272148,242275394,242276852,242296849,242298118,242302086,242304565…
ENSRNOG00000016117	ENSRNOT00000021385	1	-	242209920	242372128	242210181	242372128	49	242209920,242212027,242212577,242214439,242216042,242218468,242221842,242222024,242224079,242226424,242227188,242231659,242238181,242247059,242248037,242248251,242248488,242250572,242252267,242252852,242255180,242256562,242259005,242259015,242263114,242264904,242268354,242269820,242272041,242275269,242276674,242296732,242297993,242302003,242304521,242304838,242308231,242311375,242312191,242312756…	242210220,242212175,242212687,242214630,242216142,242218610,242221938,242222113,242224219,242226573,242227359,242231714,242238185,242247218,242248136,242248410,242248670,242250650,242252376,242253026,242255326,242256668,242259011,242259121,242263278,242265036,242268510,242270013,242272148,242275394,242276852,242296849,242298118,242302086,242304565,242304907,242308335,242311502,242312307,242312787…
ENSRNOG00000016166	ENSRNOT00000022000	1	-	245350085	245399534	245350426	245399468	7	245350085,245350888,245356817,245370384,245374937,245377397,245399372,	245350613,245351006,245356969,245370578,245375022,245377549,245399534,
ENSRNOG00000013443	ENSRNOT00000018043	1	-	246414876	246463625	246415180	246463625	15	246414876,246417228,246417416,246418335,246422467,246424937,246430299,246433062,246436897,246438715,246444175,246445372,246446599,246453808,246463529,	246415248,246417305,246417500,246418482,246422536,246425077,246430430,246433157,246437064,246438847,246444253,246445533,246446722,246454004,246463625,
ENSRNOG00000015220	ENSRNOT00000020568	1	+	248430155	248571877	248430244	248571369	15	248430155,248447779,248523247,248532985,248538173,248547523,248552439,248554708,248557675,248558566,248559058,248567631,248568408,248570656,248571250,	248430268,248447982,248523444,248533122,248538330,248547658,248552585,248554845,248557758,248558667,248559227,248567777,248568451,248570800,248571877,
ENSRNOG00000015220	ENSRNOT00000067338	1	+	248447112	248571877	248447112	248571369	16	248447112,248447237,248447779,248523247,248532985,248538173,248547523,248552439,248554708,248557675,248558566,248559058,248567631,248568408,248570656,248571250,	248447124,248447249,248447982,248523444,248533122,248538330,248547658,248552585,248554845,248557758,248558667,248559227,248567777,248568451,248570800,248571877,
ENSRNOG00000013817	ENSRNOT00000018815	1	+	249542968	249563033	249542968	249562566	6	249542968,249559236,249559966,249560922,249561713,249562020,	249543087,249559270,249560105,249561048,249561856,249563033,
ENSRNOG00000016280	ENSRNOT00000064259	1	+	250529173	250693948	250630944	250691940	14	250529173,250616852,250630881,250665554,250669921,250675205,250675916,250676489,250678263,250679775,250681325,250681957,250691778,250693623,	250529290,250616930,250630971,250665786,250670108,250675302,250676054,250676608,250678513,250679894,250681436,250682036,250691971,250693948,
ENSRNOG00000016280	ENSRNOT00000022426	1	+	250568308	250693948	250568308	250691940	15	250568308,250585395,250616852,250630881,250665554,250669921,250675205,250675916,250676489,250678263,250679775,250681325,250681957,250691778,250693623,	250568356,250585503,250616930,250630971,250665786,250670108,250675302,250676054,250676608,250678513,250679894,250681436,250682036,250691971,250693948,
ENSRNOG00000020353	ENSRNOT00000027574	1	-	252601139	252796776	252601209	252729722	14	252601139,252604042,252606527,252607750,252612853,252617656,252621088,252647294,252653468,252676963,252697859,252707572,252729646,252796695,	252603159,252604162,252606577,252608085,252612971,252617740,252621202,252647426,252653513,252676992,252697951,252707649,252729722,252796776,
ENSRNOG00000020353	ENSRNOT00000063997	1	-	252601139	252796776	252601209	252729722	13	252601139,252604042,252606527,252607750,252612853,252621088,252647294,252653468,252676963,252697859,252707572,252729646,252796695,	252603159,252604162,252606577,252608085,252612971,252621202,252647426,252653513,252676992,252697951,252707649,252729722,252796776,
ENSRNOG00000020353	ENSRNOT00000065816	1	-	252601139	252796776	252601209	252729722	12	252601139,252604042,252606527,252607750,252612853,252621088,252647294,252676963,252697859,252707572,252729646,252796695,	252603159,252604162,252606577,252608085,252612971,252621202,252647426,252676992,252697951,252707649,252729722,252796776,
ENSRNOG00000011313	ENSRNOT00000016017	1	-	255760610	255961706	255760610	255961706	23	255760610,255769666,255782591,255789309,255790329,255795942,255797477,255806388,255828014,255842837,255845846,255847455,255849165,255851390,255853443,255853783,255869532,255881397,255887937,255890204,255916378,255940888,255961544,	255760816,255769774,255782691,255789441,255790442,255796066,255797611,255806575,255828186,255842951,255845977,255847573,255849273,255851482,255853520,255853886,255869679,255881577,255888027,255890323,255916443,255940962,255961706,
ENSRNOG00000011313	ENSRNOT00000015979	1	-	255767843	255961706	255767843	255961706	23	255767843,255769668,255782591,255789309,255790329,255795942,255797477,255806388,255828014,255842837,255845846,255847455,255849165,255851390,255853443,255853783,255869532,255881397,255887937,255890204,255916378,255940888,255961544,	255767979,255769774,255782691,255789441,255790442,255796066,255797611,255806575,255828186,255842951,255845977,255847573,255849273,255851482,255853520,255853886,255869679,255881577,255888027,255890323,255916443,255940962,255961706,
ENSRNOG00000011313	ENSRNOT00000040487	1	-	255769366	255961706	255769366	255961706	23	255769366,255769668,255782591,255789309,255790329,255795942,255797477,255806388,255828014,255842837,255845846,255847455,255849165,255851390,255853443,255853783,255869532,255881397,255887937,255890204,255916378,255940888,255961544,	255769535,255769774,255782691,255789441,255790442,255796066,255797611,255806575,255828186,255842951,255845977,255847573,255849273,255851482,255853520,255853886,255869679,255881577,255888027,255890323,255916443,255940962,255961706,
ENSRNOG00000013993	ENSRNOT00000047127	1	+	262032294	262225068	262032294	262224962	14	262032294,262032724,262033021,262106238,262200178,262202297,262204819,262209878,262210344,262210924,262211456,262215858,262219652,262224538,	262032483,262032791,262033146,262106340,262200311,262202400,262204906,262210004,262210372,262211053,262211564,262215907,262219797,262225068,
ENSRNOG00000013993	ENSRNOT00000019681	1	+	262032294	262225068	262032294	262224962	15	262032294,262032724,262033021,262106238,262200178,262202297,262204819,262209878,262210344,262210921,262211456,262215858,262216476,262219724,262224538,	262032483,262032791,262033146,262106340,262200311,262202400,262204906,262210004,262210372,262211053,262211564,262215907,262216527,262219797,262225068,
ENSRNOG00000013993	ENSRNOT00000019655	1	+	262032294	262225068	262032294	262224618	14	262032294,262032724,262033021,262106238,262200178,262202297,262204819,262209878,262210344,262210921,262211456,262215858,262216476,262224538,	262032483,262032791,262033146,262106340,262200311,262202400,262204906,262210004,262210372,262211053,262211564,262215907,262216527,262225068,
ENSRNOG00000013993	ENSRNOT00000042687	1	+	262032294	262225068	262032294	262224574	13	262032294,262032724,262033021,262044805,262106238,262200178,262202297,262204819,262209863,262210344,262210921,262211456,262224538,	262032483,262032791,262033146,262044874,262106340,262200311,262202388,262204906,262210004,262210372,262211053,262211564,262225068,
ENSRNOG00000013993	ENSRNOT00000051566	1	+	262032294	262225068	262032294	262224618	13	262032294,262032724,262033021,262106238,262200178,262202297,262204819,262209863,262210344,262210921,262211456,262215858,262224538,	262032483,262032791,262033146,262106340,262200311,262202400,262204906,262210004,262210372,262211053,262211564,262215907,262225068,
ENSRNOG00000013993	ENSRNOT00000045642	1	+	262032294	262210004	262032294	262204904	9	262032294,262032724,262033021,262106238,262154880,262200178,262202297,262204819,262209878,	262032483,262032791,262033146,262106340,262155024,262200311,262202400,262204906,262210004,
ENSRNOG00000025581	ENSRNOT00000051834	1	+	263185212	263217633	263185212	263217633	13	263185212,263189801,263191735,263197134,263204762,263208363,263209095,263210181,263212087,263213056,263215755,263216599,263217526,	263185264,263189876,263191869,263197244,263204954,263208497,263209234,263210237,263212195,263213629,263216307,263216725,263217633,
ENSRNOG00000017406	ENSRNOT00000023414	1	+	263931294	264398506	263931294	264075152	28	263931294,263952727,263954254,263962456,263966208,263973687,263975629,263977506,263980295,263993131,264002259,264005140,264006276,264011965,264018112,264020584,264023097,264028744,264034306,264052023,264059905,264071597,264073470,264074994,264103826,264138208,264290196,264398410,	263931533,263952811,263954368,263962585,263966417,263973862,263975717,263977762,263980479,263993286,264002344,264005346,264006395,264012098,264018294,264020798,264023286,264028963,264034444,264052117,264059958,264071692,264073549,264075152,264103888,264138287,264290304,264398506,
ENSRNOG00000017406	ENSRNOT00000023363	1	+	264002255	264398506	264002255	264075152	17	264002255,264005140,264006276,264011965,264018112,264020584,264023097,264028744,264052023,264059905,264071597,264073470,264074994,264103826,264138208,264290196,264398410,	264002344,264005346,264006395,264012098,264018294,264020798,264023286,264028963,264052117,264059958,264071692,264073549,264075152,264103888,264138287,264290304,264398506,
ENSRNOG00000010117	ENSRNOT00000066947	1	-	267369510	267399521	267370386	267399521	22	267369510,267371733,267372840,267375234,267376546,267377703,267379063,267380107,267381034,267381487,267382319,267383133,267383508,267384963,267385400,267386498,267388433,267390347,267390904,267391411,267391698,267399472,	267370610,267371933,267373042,267375926,267376635,267377888,267379217,267380230,267381148,267381592,267382667,267383319,267383625,267385062,267385505,267386670,267388642,267390547,267391068,267391548,267391889,267399521,
ENSRNOG00000010117	ENSRNOT00000013559	1	-	267369510	267399521	267370386	267399521	23	267369510,267371733,267372840,267375234,267375626,267376546,267377703,267379063,267380107,267381034,267381487,267382319,267383133,267383508,267384963,267385400,267386498,267388433,267390347,267390904,267391411,267391698,267399472,	267370610,267371933,267373042,267375596,267375926,267376635,267377888,267379217,267380230,267381148,267381592,267382667,267383319,267383625,267385062,267385505,267386670,267388642,267390547,267391068,267391548,267391889,267399521,
ENSRNOG00000032583	ENSRNOT00000046586	1	-	245887	356821	245887	356821	7	245887,256156,257489,261373,262605,353889,356615,	246771,256280,257714,262177,262775,354002,356821,
ENSRNOG00000032583	ENSRNOT00000041455	1	-	245887	267011	245887	267011	7	245887,256156,257489,258566,259804,260546,266805,	246774,256280,257714,259370,260077,260562,267011,
ENSRNOG00000032770	ENSRNOT00000062062	1	-	1414890	1460037	1414890	1417118	6	1414890,1415674,1416333,1416859,1457031,1459898,	1415071,1415774,1416597,1417120,1457151,1460037,
ENSRNOG00000040316	ENSRNOT00000062051	1	-	1693123	1904702	1693123	1904702	5	1693123,1768487,1769107,1769618,1904611,	1693209,1768544,1769356,1769879,1904702,
ENSRNOG00000015552	ENSRNOT00000021437	1	+	2466683	2499257	2466712	2497285	13	2466683,2470764,2470916,2472460,2473081,2474224,2475120,2478182,2481727,2483890,2486568,2490539,2497033,	2466782,2470832,2470981,2472578,2473224,2474321,2475237,2478307,2481794,2484002,2486665,2490687,2499257,
ENSRNOG00000013160	ENSRNOT00000017688	1	-	3322904	3448083	3322904	3448083	20	3322904,3325049,3326777,3331532,3337150,3337981,3339241,3340127,3342047,3343619,3348588,3354159,3377053,3380809,3383313,3383342,3386688,3412277,3412447,3447954,	3323168,3325181,3327889,3331646,3337301,3338191,3339411,3340263,3342191,3343694,3348935,3354292,3377155,3380922,3383338,3383401,3386729,3412327,3412498,3448083,
ENSRNOG00000023549	ENSRNOT00000034744	1	-	4269125	4333486	4270805	4333198	2	4269125,4332739,	4270868,4333486,
ENSRNOG00000013351	ENSRNOT00000049699	1	-	4428319	4579373	4428319	4579023	32	4428319,4430152,4434880,4436531,4437024,4438219,4445380,4452472,4452623,4457096,4466636,4466813,4467159,4468351,4468445,4468776,4474843,4475459,4481106,4481378,4481665,4485520,4486756,4498641,4508112,4510062,4514018,4515391,4530621,4531946,4577552,4578870,	4428361,4430373,4434992,4436697,4437394,4438459,4445431,4452520,4452683,4457162,4466788,4466850,4467179,4468375,4468472,4468800,4475022,4475680,4481147,4481446,4481813,4485593,4486911,4498720,4508236,4510146,4514082,4515526,4530722,4532028,4577650,4579373,
ENSRNOG00000013351	ENSRNOT00000040559	1	-	4428319	4579373	4428319	4579023	30	4428319,4430152,4434880,4436531,4437024,4438219,4445380,4457096,4466636,4466813,4467159,4468351,4468445,4468776,4474843,4475459,4481106,4481378,4481665,4485520,4486756,4498641,4508112,4510062,4514018,4515391,4530621,4531946,4577552,4578870,	4428361,4430373,4434992,4436697,4437394,4438459,4445431,4457162,4466788,4466850,4467179,4468375,4468472,4468800,4475022,4475680,4481147,4481446,4481813,4485593,4486911,4498720,4508236,4510146,4514082,4515526,4530722,4532028,4577650,4579373,
ENSRNOG00000013351	ENSRNOT00000044778	1	-	4428319	4579373	4428319	4579023	29	4428319,4430152,4434880,4436531,4437024,4438219,4457096,4466636,4466813,4467159,4468351,4468445,4468776,4474843,4475459,4481106,4481378,4481665,4485520,4486756,4498641,4508112,4510062,4514018,4515391,4530621,4531946,4577552,4578870,	4428361,4430373,4434992,4436697,4437394,4438459,4457162,4466788,4466850,4467179,4468375,4468472,4468800,4475022,4475680,4481147,4481446,4481813,4485593,4486911,4498720,4508236,4510146,4514082,4515526,4530722,4532028,4577650,4579373,
ENSRNOG00000014290	ENSRNOT00000063916	1	-	5318616	5744593	5330228	5742872	10	5318616,5330204,5351305,5367198,5375506,5380906,5417295,5615098,5742172,5744535,	5322394,5330289,5352236,5367325,5375675,5381153,5417531,5615348,5743190,5744593,
ENSRNOG00000014290	ENSRNOT00000019319	1	-	5318616	5744593	5321454	5742872	9	5318616,5351305,5367198,5375506,5380906,5417295,5615098,5742172,5744535,	5322394,5352236,5367325,5375675,5381153,5417531,5615348,5743190,5744593,
ENSRNOG00000014290	ENSRNOT00000044325	1	-	5341885	5744593	5341885	5742872	9	5341885,5351305,5367198,5375506,5380906,5417295,5615098,5742172,5744535,	5341919,5352236,5367325,5375675,5381153,5417531,5615348,5743190,5744593,
ENSRNOG00000014450	ENSRNOT00000019893	1	+	5846061	5922167	5848348	5920472	31	5846061,5848310,5852006,5854120,5856537,5857562,5859015,5860205,5861756,5863892,5865085,5867245,5867511,5869113,5871402,5876068,5878881,5881118,5882339,5883178,5883636,5884669,5885636,5886895,5888379,5899153,5913571,5914298,5915004,5919246,5920375,	5846218,5848963,5852136,5854336,5856616,5857713,5859124,5860459,5862434,5864144,5865164,5867409,5867768,5869242,5871455,5876157,5878974,5881226,5882482,5883352,5883699,5884895,5885780,5886997,5888451,5899342,5913664,5914385,5915183,5919327,5922167,
ENSRNOG00000014450	ENSRNOT00000065146	1	+	5846061	5922167	5848348	5920472	31	5846061,5848310,5852006,5854120,5856537,5857562,5859015,5860205,5861756,5861869,5863892,5865085,5867245,5867511,5869113,5876068,5878881,5881118,5882339,5883178,5883636,5884669,5885636,5886895,5888379,5899153,5913571,5914298,5915004,5919246,5920375,	5846218,5848963,5852136,5854339,5856616,5857713,5859124,5860459,5861842,5862434,5864144,5865164,5867409,5867768,5869235,5876157,5878974,5881226,5882482,5883352,5883699,5884895,5885780,5886997,5888451,5899342,5913664,5914385,5915183,5919327,5922167,
ENSRNOG00000014450	ENSRNOT00000061932	1	+	5846061	5915852	5848348	5915852	30	5846061,5848310,5852006,5854120,5856537,5857562,5859015,5860205,5861756,5861869,5863892,5865085,5867245,5867511,5869113,5876068,5878881,5881118,5882339,5883178,5883636,5884669,5885636,5886895,5888379,5899153,5913571,5914298,5915004,5915764,	5846218,5848963,5852136,5854339,5856616,5857713,5859124,5860459,5861842,5862434,5864144,5865164,5867409,5867768,5869235,5876157,5878974,5881226,5882482,5883352,5883699,5884895,5885780,5886997,5888451,5899342,5913664,5914385,5915183,5915852,
ENSRNOG00000040242	ENSRNOT00000061930	1	+	6160111	6172313	6160119	6170829	2	6160111,6170551,	6160366,6172313,
ENSRNOG00000015473	ENSRNOT00000065809	1	-	7988526	8102667	7988585	8102660	14	7988526,7997315,8001197,8004432,8006059,8011981,8018094,8019696,8026031,8030493,8034260,8038949,8068138,8102614,	7988601,7997392,8001216,8004551,8006121,8012037,8018251,8019899,8026578,8030730,8034419,8039030,8068306,8102667,
ENSRNOG00000015473	ENSRNOT00000068668	1	-	7988526	8102667	7988585	8102660	15	7988526,7997315,8001197,8004432,8006059,8011981,8018094,8019696,8026031,8028290,8029795,8034260,8038949,8068138,8102614,	7988601,7997392,8001216,8004551,8006121,8012037,8018251,8019899,8026578,8028302,8029807,8034419,8039030,8068306,8102667,
ENSRNOG00000015473	ENSRNOT00000066900	1	-	7988526	8102667	7988585	8102660	13	7988526,7997315,8001197,8004432,8006059,8011981,8018094,8019696,8026031,8034260,8038949,8068138,8102614,	7988601,7997392,8001216,8004551,8006121,8012037,8018251,8019899,8026578,8034419,8039030,8068306,8102667,
ENSRNOG00000015473	ENSRNOT00000048754	1	-	7988526	8102667	7988585	8102660	12	7988526,7997315,8004413,8006059,8011981,8018094,8019696,8026031,8034260,8038949,8068138,8102614,	7988601,7997392,8004551,8006121,8012037,8018251,8019899,8026578,8034419,8039030,8068306,8102667,
ENSRNOG00000010753	ENSRNOT00000046539	1	-	8456588	8688694	8457204	8688668	6	8456588,8463533,8508919,8623935,8649794,8688527,	8457242,8463697,8509035,8624037,8649950,8688694,
ENSRNOG00000011411	ENSRNOT00000030511	1	-	9293345	9354300	9293345	9354300	22	9293345,9294570,9295357,9305041,9307275,9308661,9310019,9313822,9315077,9316521,9318885,9320521,9321688,9322449,9323487,9326308,9330060,9330803,9332581,9342633,9352316,9353963,	9293359,9294723,9295459,9305325,9307372,9308930,9310147,9313929,9315123,9316641,9319026,9320693,9321899,9322505,9323599,9326451,9330126,9330856,9332667,9342702,9352940,9354300,
ENSRNOG00000012249	ENSRNOT00000016553	1	+	12821948	12857077	12821948	12855260	8	12821948,12828233,12837171,12839395,12844255,12850114,12853169,12854477,	12822044,12828404,12837366,12839530,12844330,12850207,12853265,12857077,
ENSRNOG00000012476	ENSRNOT00000016818	1	+	13106940	13185314	13106962	13185117	20	13106940,13147237,13150438,13150737,13151353,13151978,13152401,13153508,13162370,13166087,13173052,13174126,13175779,13178958,13180094,13181292,13182479,13182921,13183779,13185048,	13107115,13147361,13150635,13150891,13151478,13152141,13152465,13153663,13162492,13166168,13173140,13174228,13175849,13179077,13180159,13181478,13182575,13183070,13183885,13185314,
ENSRNOG00000012476	ENSRNOT00000034516	1	+	13106940	13185314	13106962	13185117	19	13106940,13147237,13150438,13150737,13151353,13151978,13152401,13153508,13162370,13173052,13174126,13175779,13178958,13180094,13181292,13182479,13182921,13183779,13185048,	13107115,13147361,13150635,13150891,13151478,13152141,13152465,13153663,13162492,13173140,13174228,13175849,13179077,13180159,13181478,13182575,13183070,13183885,13185314,
ENSRNOG00000011386	ENSRNOT00000015145	1	+	13375942	13620238	13559234	13620238	8	13375942,13559232,13582644,13597100,13612145,13613319,13615917,13619532,	13376038,13559385,13582769,13597293,13613304,13615415,13616050,13620238,
ENSRNOG00000011460	ENSRNOT00000015927	1	-	13680782	13841423	13680782	13841423	34	13680782,13682386,13687501,13689983,13690349,13691898,13693309,13696224,13699306,13699986,13706950,13708644,13719839,13722246,13723300,13728209,13730687,13733030,13733279,13733814,13737929,13738844,13750676,13752300,13757313,13758490,13765981,13766521,13769453,13778262,13797770,13800554,13831687,13841338,	13680974,13683599,13687623,13690115,13690452,13692013,13693486,13696353,13699451,13700090,13707073,13708789,13720019,13722392,13723434,13728527,13730838,13733141,13733495,13733922,13738095,13739011,13751575,13752413,13757647,13758595,13766060,13766564,13769576,13778331,13797902,13800636,13831739,13841423,
ENSRNOG00000031700	ENSRNOT00000067070	1	+	15205360	15412610	15205360	15412610	59	15205360,15267625,15276681,15280828,15282607,15284241,15287037,15306739,15316306,15320194,15333975,15334249,15334273,15334742,15334986,15335216,15335591,15335673,15335784,15336465,15336637,15337173,15337210,15337697,15338241,15338463,15339193,15339643,15340300,15341038,15341142,15341406,15341732,15342117,15342147,15342194,15342500,15343352,15344068,15344337,15344406,15344721,15344760,15344994,153…	15205829,15267765,15276705,15281022,15282776,15284348,15287208,15306852,15316466,15320348,15334088,15334260,15334380,15334773,15335017,15335248,15335610,15335726,15335814,15336533,15336730,15337194,15337241,15337737,15338271,15338508,15339207,15339660,15340317,15341063,15341197,15341457,15341803,15342128,15342153,15342222,15342506,15343387,15344110,15344374,15344422,15344745,15344785,15345038,153…
ENSRNOG00000031700	ENSRNOT00000051496	1	+	15205360	15412610	15205360	15412610	52	15205360,15267625,15276681,15280828,15282607,15284241,15287037,15306739,15316306,15320194,15333975,15334546,15334670,15334762,15336026,15336122,15336637,15337443,15337742,15338745,15339251,15339417,15339870,15340355,15340409,15341542,15341775,15341906,15342368,15342514,15342953,15343058,15343148,15344068,15344337,15344476,15344879,15345074,15345143,15345229,15345311,15345391,15345471,15345592,153…	15205829,15267765,15276705,15281022,15282776,15284348,15287208,15306852,15316466,15320348,15334090,15334581,15334681,15334788,15336090,15336144,15336698,15337473,15337849,15338753,15339284,15339428,15339937,15340397,15340475,15341574,15341798,15341956,15342451,15342545,15343013,15343093,15343224,15344117,15344394,15344503,15344920,15345118,15345200,15345284,15345327,15345404,15345522,15345625,153…
ENSRNOG00000012701	ENSRNOT00000017401	1	+	15419522	15550117	15505778	15550117	21	15419522,15505776,15508912,15520228,15521382,15525595,15529466,15536518,15541484,15541872,15542048,15542579,15543283,15544033,15544829,15545137,15545585,15545918,15547861,15549851,15550109,	15419558,15505875,15508990,15520392,15521500,15525706,15529580,15536667,15541600,15542030,15542135,15542588,15543301,15544238,15545004,15545239,15545636,15545976,15547961,15550072,15550117,
ENSRNOG00000012701	ENSRNOT00000067647	1	+	15440421	15553260	15440939	15545604	9	15440421,15508909,15520228,15521382,15545585,15545918,15547861,15549851,15551636,	15441072,15508990,15520392,15521441,15545636,15545976,15547961,15550072,15553260,
ENSRNOG00000013969	ENSRNOT00000019076	1	+	16332800	16454056	16332800	16454052	22	16332800,16335623,16336227,16338067,16338477,16342076,16343570,16344774,16347917,16349639,16351349,16355370,16357316,16358796,16369515,16375812,16387334,16414366,16431135,16434371,16449173,16453949,	16333114,16335793,16336447,16338260,16338573,16342262,16343723,16344907,16348041,16349869,16351456,16355489,16357447,16358937,16369715,16375839,16387455,16414422,16431298,16434469,16449232,16454056,
ENSRNOG00000013969	ENSRNOT00000018701	1	+	16332800	16436300	16332800	16436300	22	16332800,16335623,16336227,16338067,16338477,16342076,16343570,16344774,16347917,16349639,16351349,16355370,16357316,16358796,16369515,16375812,16387334,16414366,16431135,16434371,16434582,16436275,	16333114,16335793,16336447,16338260,16338573,16342262,16343723,16344907,16348041,16349869,16351456,16355489,16357447,16358937,16369715,16375839,16387455,16414422,16431298,16434469,16434593,16436300,
ENSRNOG00000014313	ENSRNOT00000019313	1	-	16508496	16537848	16508498	16537848	18	16508496,16520352,16521679,16522880,16523093,16524054,16527037,16529054,16529504,16531300,16531359,16533289,16533734,16533842,16534011,16535647,16536616,16537829,	16508618,16520460,16521790,16523006,16523208,16524188,16527292,16529159,16529585,16531357,16531522,16533510,16533827,16533869,16534059,16535768,16536620,16537848,
ENSRNOG00000014313	ENSRNOT00000019299	1	-	16508496	16535767	16508498	16535767	18	16508496,16520352,16521679,16522880,16523093,16524054,16525839,16526071,16527037,16529054,16529504,16531300,16531359,16533289,16533734,16533855,16534038,16535647,	16508618,16520460,16521790,16523006,16523208,16524188,16526067,16526179,16527292,16529159,16529585,16531357,16531522,16533510,16533827,16533903,16534059,16535767,
ENSRNOG00000043253	ENSRNOT00000064225	1	-	16906106	16917917	16906106	16917917	8	16906106,16906434,16911305,16911900,16913674,16914891,16917157,16917876,	16906152,16906704,16911442,16912085,16913761,16914994,16917314,16917917,
ENSRNOG00000043253	ENSRNOT00000068074	1	-	16906409	16917889	16906409	16917889	10	16906409,16911156,16911331,16911900,16912652,16913674,16914891,16917154,16917638,16917875,	16906687,16911199,16911442,16912085,16912658,16913761,16914994,16917285,16917703,16917889,
ENSRNOG00000014979	ENSRNOT00000061543	1	-	17149750	17170518	17149750	17170518	4	17149750,17150229,17150976,17170073,	17149773,17150245,17152028,17170518,
ENSRNOG00000014979	ENSRNOT00000020102	1	-	17150976	17211154	17150976	17211154	3	17150976,17170073,17210982,	17152028,17170532,17211154,
ENSRNOG00000015605	ENSRNOT00000020988	1	-	17328576	17566622	17328577	17566621	11	17328576,17332277,17341918,17344735,17346673,17352368,17452402,17481963,17500428,17502418,17566348,	17328613,17332551,17342024,17344937,17346783,17352671,17452696,17482138,17500544,17502500,17566622,
ENSRNOG00000015605	ENSRNOT00000067354	1	-	17346737	17566622	17346737	17566621	8	17346737,17346775,17352368,17452402,17481963,17500428,17502418,17566348,	17346773,17346783,17352671,17452696,17482138,17500544,17502500,17566622,
ENSRNOG00000011134	ENSRNOT00000061512	1	+	18203478	18549915	18358309	18549915	14	18203478,18358307,18367436,18405340,18454593,18458355,18459812,18465955,18469046,18472033,18490884,18494123,18548347,18549699,	18203574,18358478,18367549,18405583,18454773,18458445,18459930,18466134,18469146,18472194,18491025,18494297,18548449,18549915,
ENSRNOG00000011245	ENSRNOT00000015547	1	-	18967835	19042865	18968055	19042865	14	18967835,18968698,18979161,18999932,19001763,19008316,19009969,19011783,19016519,19018855,19027570,19034209,19038856,19042663,	18968147,18968760,18979286,19000073,19001970,19008399,19010129,19011861,19016611,19019021,19027749,19034273,19039092,19042865,
ENSRNOG00000011720	ENSRNOT00000057467	1	+	19469743	19545412	19469743	19487026	20	19469743,19477734,19478208,19479763,19481214,19483010,19484795,19486882,19492520,19494956,19506709,19509385,19510998,19518136,19519638,19527989,19537382,19539693,19540367,19543822,	19469845,19477846,19478283,19479923,19481344,19483095,19484887,19489367,19492612,19495108,19506786,19509471,19511109,19518251,19519741,19528139,19537462,19540105,19540430,19545412,
ENSRNOG00000011720	ENSRNOT00000015730	1	+	19469743	19543951	19469743	19543763	21	19469743,19477734,19478208,19479763,19481214,19483010,19484795,19486882,19490812,19492520,19494956,19506709,19509385,19510998,19518136,19519638,19527989,19537382,19539668,19540367,19543619,	19469845,19477846,19478283,19479923,19481344,19483095,19484887,19486987,19490948,19492612,19495108,19506786,19509471,19511109,19518251,19519741,19528139,19537462,19540105,19540430,19543951,
ENSRNOG00000011720	ENSRNOT00000061404	1	+	19469743	19543951	19469743	19543763	20	19469743,19477734,19479763,19481214,19483010,19484795,19486882,19490812,19492520,19494956,19506709,19509385,19510998,19518136,19519638,19527989,19537382,19539668,19540367,19543619,	19469845,19477846,19479923,19481344,19483095,19484887,19486987,19490948,19492612,19495108,19506786,19509471,19511109,19518251,19519741,19528139,19537462,19540105,19540430,19543951,
ENSRNOG00000011855	ENSRNOT00000015761	1	+	19783812	19869008	19865859	19867317	2	19783812,19865843,	19784739,19869008,
ENSRNOG00000012346	ENSRNOT00000037224	1	-	20375185	20519645	20375185	20424291	13	20375185,20377450,20382233,20386995,20388025,20392267,20393684,20398039,20399217,20407023,20423022,20423817,20519561,	20375848,20377614,20382406,20387093,20388178,20392355,20393903,20398115,20399260,20407128,20423238,20424305,20519645,
ENSRNOG00000013202	ENSRNOT00000017617	1	+	20573132	20706398	20573214	20704564	8	20573132,20582113,20589281,20600573,20603938,20628060,20650413,20704367,	20573233,20582245,20589436,20600710,20604099,20628173,20650561,20706398,
ENSRNOG00000013202	ENSRNOT00000061317	1	+	20573132	20706398	20573214	20704564	9	20573132,20582113,20589281,20589314,20600573,20603938,20628060,20650413,20704367,	20573233,20582245,20589299,20589436,20600710,20604099,20628173,20650561,20706398,
ENSRNOG00000013791	ENSRNOT00000018695	1	+	21087398	21159922	21087457	21159836	25	21087398,21091684,21097797,21098968,21102913,21110825,21118660,21119621,21120214,21122507,21124035,21129949,21131050,21131530,21133739,21136909,21138056,21141643,21143069,21145066,21154405,21155272,21156169,21157939,21159665,	21087535,21091763,21097920,21099094,21102974,21110923,21118740,21119741,21120324,21122573,21124108,21130058,21131179,21131562,21133867,21136976,21138144,21141822,21143121,21145221,21154541,21155350,21156302,21158096,21159922,
ENSRNOG00000013994	ENSRNOT00000019519	1	+	21223677	21287411	21223677	21287411	25	21223677,21253679,21255009,21256286,21257654,21260192,21262278,21262501,21263244,21265047,21265438,21268098,21269567,21271680,21272387,21273604,21274568,21275467,21276657,21278165,21279783,21281094,21281960,21283843,21287240,	21223863,21253752,21255126,21256412,21257715,21260290,21262358,21262621,21263354,21265113,21265511,21268207,21269699,21271712,21272515,21273674,21274656,21275634,21276709,21278320,21279913,21281175,21282093,21284006,21287411,
ENSRNOG00000015321	ENSRNOT00000061234	1	-	21599942	21686543	21601089	21686543	12	21599942,21602639,21618393,21620026,21622010,21623196,21625774,21626160,21653589,21653932,21659700,21686279,	21601254,21602808,21618536,21620086,21622202,21623363,21625877,21626340,21653673,21654100,21659847,21686543,
ENSRNOG00000015670	ENSRNOT00000021318	1	-	21721896	21762024	21723092	21756234	10	21721896,21725831,21728104,21729626,21730344,21732508,21733517,21735432,21756149,21761993,	21723185,21725914,21728177,21729723,21730397,21732646,21733611,21735502,21756299,21762024,
ENSRNOG00000011161	ENSRNOT00000015566	1	-	23321410	23376407	23323487	23376232	5	23321410,23332266,23336349,23355708,23376117,	23323641,23332399,23336472,23357049,23376407,
ENSRNOG00000012122	ENSRNOT00000016518	1	+	24279840	24389159	24281328	24389159	6	24279840,24281207,24308244,24367239,24376887,24389071,	24280327,24281717,24308419,24367350,24377108,24389159,
ENSRNOG00000012609	ENSRNOT00000042072	1	-	24514752	24925947	24848872	24925947	37	24514752,24519982,24521808,24523855,24542380,24544182,24545254,24545936,24550299,24555256,24557654,24558060,24560275,24563010,24563466,24563911,24564348,24611000,24631403,24644558,24656138,24656289,24660009,24660852,24669255,24671767,24745663,24746688,24770076,24848871,24854913,24858441,24861509,24872849,24905501,24906620,24925736,	24517069,24520021,24521844,24523894,24542404,24544227,24545293,24545963,24550344,24555304,24557702,24558087,24560305,24563040,24563496,24563941,24564375,24611045,24631451,24644585,24656165,24656322,24660027,24660882,24669285,24671821,24745723,24746751,24770148,24848931,24855096,24858501,24861572,24872909,24905534,24906782,24925947,
ENSRNOG00000039835	ENSRNOT00000061137	1	-	24656063	24860754	24656064	24860754	6	24656063,24735896,24768076,24847865,24860576,24860695,	24656073,24735905,24768122,24847993,24860631,24860754,
ENSRNOG00000039835	ENSRNOT00000061136	1	-	24725366	24860754	24725368	24860754	5	24725366,24729653,24773127,24860576,24860695,	24725447,24729762,24773134,24860631,24860754,
ENSRNOG00000012609	ENSRNOT00000017428	1	-	24848836	24977697	24848836	24977515	9	24848836,24854913,24858441,24861509,24872849,24905501,24906620,24925736,24977493,	24848931,24855096,24858501,24861572,24872909,24905534,24906782,24925946,24977697,
ENSRNOG00000012609	ENSRNOT00000067280	1	-	24854925	24977697	24854925	24977515	9	24854925,24855004,24858441,24861509,24872849,24905501,24906620,24925736,24977493,	24855000,24855096,24858501,24861572,24872909,24905534,24906782,24925946,24977697,
ENSRNOG00000021478	ENSRNOT00000030327	1	+	26788963	26951929	26789066	26947728	8	26788963,26919012,26926115,26938762,26945026,26947657,26947725,26951314,	26789085,26919128,26926264,26938864,26945065,26947721,26947744,26951929,
ENSRNOG00000014004	ENSRNOT00000018849	1	+	27633607	27698293	27633607	27698105	15	27633607,27636287,27638733,27639814,27641289,27643677,27643986,27645620,27682636,27690556,27691922,27697114,27697606,27697987,27698247,	27633694,27636395,27638847,27639940,27641474,27643971,27644720,27645789,27682784,27690688,27692075,27697210,27697680,27698105,27698293,
ENSRNOG00000014240	ENSRNOT00000019436	1	+	27737930	27793207	27737930	27793074	14	27737930,27742352,27742549,27746520,27748968,27749138,27749482,27750758,27763136,27766477,27768195,27768381,27777351,27792933,	27738002,27742412,27742555,27746594,27749050,27749231,27749617,27750915,27763217,27766642,27768268,27768513,27777472,27793207,
ENSRNOG00000011568	ENSRNOT00000015395	1	+	29072170	29156096	29072266	29156017	5	29072170,29101532,29103375,29108419,29155820,	29072363,29101724,29103522,29108617,29156096,
ENSRNOG00000039802	ENSRNOT00000061073	1	+	29185575	29304730	29185575	29304728	7	29185575,29185685,29185737,29185847,29248761,29303484,29304605,	29185683,29185736,29185783,29185893,29248814,29303561,29304730,
ENSRNOG00000012324	ENSRNOT00000016712	1	-	29437131	29494579	29437131	29494579	6	29437131,29438734,29453440,29490775,29492798,29493487,	29437242,29439910,29453512,29490934,29493023,29494579,
ENSRNOG00000013331	ENSRNOT00000042855	1	+	29739358	29764329	29739399	29764064	16	29739358,29741271,29743802,29745135,29748901,29749374,29751030,29754240,29755547,29756411,29757604,29760623,29761322,29761622,29763214,29763977,	29739462,29741279,29743881,29745297,29749045,29749539,29751179,29754365,29755716,29756607,29757776,29760742,29761434,29761753,29763328,29764329,
ENSRNOG00000013331	ENSRNOT00000018336	1	+	29739358	29764329	29739399	29764064	15	29739358,29743818,29745135,29748901,29749374,29751030,29754240,29755547,29756411,29757604,29760623,29761322,29761622,29763214,29763977,	29739462,29743881,29745297,29749045,29749539,29751179,29754365,29755716,29756607,29757776,29760742,29761434,29761753,29763328,29764329,
ENSRNOG00000014721	ENSRNOT00000019806	1	+	29797024	29894912	29805876	29892403	11	29797024,29805868,29811763,29838534,29873910,29877592,29879697,29885682,29890325,29890619,29891394,	29797095,29805941,29811945,29838632,29874000,29877722,29879831,29885879,29890387,29890758,29894912,
ENSRNOG00000015676	ENSRNOT00000021000	1	-	30136721	30165207	30137231	30165124	16	30136721,30140426,30144392,30145346,30147914,30149500,30152111,30153813,30156573,30158704,30159455,30160874,30162654,30163971,30164326,30165072,	30137332,30140594,30144495,30145385,30148026,30149633,30152207,30153889,30156706,30158820,30159566,30161019,30162715,30164104,30164541,30165207,
ENSRNOG00000016103	ENSRNOT00000021898	1	+	30252092	30278933	30252278	30276472	10	30252092,30252408,30252688,30270518,30271686,30272328,30273091,30274109,30274645,30275888,	30252303,30252435,30252792,30270579,30271808,30272424,30273236,30274194,30274773,30278933,
ENSRNOG00000017302	ENSRNOT00000040291	1	-	30516567	30557540	30516604	30555871	15	30516567,30520825,30521859,30523304,30525177,30525827,30527146,30531509,30532970,30535614,30536697,30548239,30553384,30555585,30557495,	30516628,30520897,30522027,30523405,30525277,30525956,30527259,30531634,30533074,30535749,30536836,30548471,30553516,30555914,30557540,
ENSRNOG00000039655	ENSRNOT00000060815	1	-	33272208	33516427	33272208	33516425	3	33272208,33352326,33516402,	33272352,33352339,33516427,
ENSRNOG00000016368	ENSRNOT00000022046	1	+	34004771	34118091	34005375	34116420	4	34004771,34073243,34075411,34116345,	34005678,34073327,34075444,34118091,
ENSRNOG00000019582	ENSRNOT00000026564	1	+	34687755	34881130	34687860	34873923	28	34687755,34694730,34696205,34696342,34700557,34702353,34704431,34720582,34729197,34730364,34741319,34755213,34757361,34759627,34760641,34762583,34768794,34773817,34774331,34784767,34813499,34818023,34819361,34820090,34833031,34836643,34873833,34880677,	34688084,34694815,34696256,34696396,34700682,34702454,34704568,34720694,34729289,34730462,34741493,34755350,34757408,34759735,34760716,34762686,34768871,34773958,34774400,34784879,34813639,34818065,34819462,34820268,34833139,34836796,34873953,34881130,
ENSRNOG00000019582	ENSRNOT00000067716	1	+	34759444	34896864	34773850	34896864	7	34759444,34760641,34762583,34768794,34773817,34774331,34896780,	34759735,34760716,34762686,34768871,34773958,34774400,34896864,
ENSRNOG00000019549	ENSRNOT00000060767	1	+	34979038	35068762	34979194	35066131	4	34979038,35024328,35061332,35067762,	34979344,35024443,35066139,35068762,
ENSRNOG00000019549	ENSRNOT00000026482	1	+	34979165	35067895	34979194	35065859	5	34979165,35024328,35061332,35065697,35067762,	34979344,35024443,35065696,35066139,35067895,
ENSRNOG00000019501	ENSRNOT00000060757	1	-	35114370	35132050	35114370	35132050	9	35114370,35117490,35118975,35120021,35121281,35125047,35126421,35128840,35131543,	35114494,35117567,35119040,35120128,35121382,35125087,35126497,35128949,35132050,
ENSRNOG00000024280	ENSRNOT00000035962	1	+	35229957	35290659	35229961	35290659	11	35229957,35231348,35236482,35238892,35261169,35269295,35274332,35277143,35286982,35290482,35290617,	35230087,35231605,35236627,35239078,35261487,35269496,35274506,35277386,35287219,35290587,35290659,
ENSRNOG00000018960	ENSRNOT00000047472	1	-	35803551	36269628	35857495	36269628	150	35803551,35809623,35811593,35813000,35814118,35815905,35817634,35821830,35822570,35824734,35826387,35829672,35830987,35833734,35834104,35837856,35839309,35842070,35848252,35848535,35849562,35853151,35857471,35863885,35866677,35870519,35872377,35875456,35876727,35878109,35881001,35881669,35884238,35884804,35887206,35890141,35896367,35897060,35898164,35899509,35900056,35901291,35902768,35904573,359…	35803792,35809767,35811652,35813093,35814331,35816034,35817835,35822042,35822694,35824877,35826456,35830000,35831179,35833872,35834287,35838007,35839497,35842233,35848371,35848720,35849696,35853318,35857630,35864041,35866803,35870714,35872612,35875551,35876875,35878264,35881148,35881852,35884443,35884938,35887377,35890297,35896523,35897237,35898314,35899692,35900189,35901488,35902900,35904747,359…
ENSRNOG00000018960	ENSRNOT00000044296	1	-	35803551	36269628	35803551	35848344	148	35803551,35811593,35813000,35814118,35815905,35817634,35821830,35822570,35824734,35829672,35830987,35833734,35834104,35837856,35839309,35842070,35848252,35848535,35849562,35853151,35857471,35863885,35866677,35870519,35872377,35875456,35876727,35878109,35881001,35881669,35884238,35884804,35887206,35890141,35896367,35897060,35898164,35899509,35900056,35901291,35902768,35904573,35904907,35907825,359…	35803792,35811652,35813093,35814331,35816034,35817835,35822042,35822694,35824877,35830000,35831179,35833872,35834287,35838007,35839497,35842233,35848371,35848720,35849696,35853318,35857630,35864041,35866803,35870714,35872612,35875551,35876875,35878264,35881148,35881852,35884443,35884938,35887377,35890297,35896523,35897237,35898314,35899692,35900189,35901488,35902900,35904747,35905075,35908026,359…
ENSRNOG00000018960	ENSRNOT00000025795	1	-	36095412	36269628	36095412	36269577	31	36095412,36098382,36099606,36101304,36103491,36104995,36105703,36106106,36106432,36107849,36108853,36111553,36114104,36115734,36116332,36118076,36118893,36125052,36125751,36152758,36154056,36158804,36165959,36167190,36172769,36174111,36174688,36179432,36186010,36198481,36269561,	36095595,36098523,36099771,36101472,36103656,36105104,36105912,36106265,36106567,36108014,36109012,36111727,36114248,36115887,36116497,36118279,36118990,36125221,36125864,36152923,36154194,36158912,36166069,36167387,36172948,36174204,36174709,36179516,36186106,36198543,36269628,
ENSRNOG00000018690	ENSRNOT00000025355	1	-	36523684	36622963	36525288	36564936	6	36523684,36542561,36544794,36564802,36618102,36622845,	36525477,36542796,36544884,36564946,36618175,36622963,
ENSRNOG00000018052	ENSRNOT00000024418	1	-	37865903	37958862	37867053	37958343	13	37865903,37872631,37873184,37875424,37880295,37880830,37886038,37888189,37890601,37898861,37900061,37907017,37958291,	37867352,37872721,37873393,37875549,37880442,37880899,37886098,37888309,37890643,37898949,37900264,37907181,37958862,
ENSRNOG00000016919	ENSRNOT00000065733	1	+	38098440	38173633	38098762	38172987	22	38098440,38124656,38125381,38134097,38138071,38139251,38143349,38143441,38143478,38144874,38146547,38154259,38154792,38155797,38161165,38161701,38162981,38165102,38166698,38167713,38170546,38171536,	38098792,38124740,38125426,38134259,38138225,38139382,38143439,38143477,38143524,38144956,38146665,38154391,38154905,38155991,38161266,38161815,38163138,38165236,38166843,38167782,38170762,38173633,
ENSRNOG00000016919	ENSRNOT00000022872	1	+	38122917	38172987	38122917	38172987	25	38122917,38122960,38124656,38125381,38134097,38138071,38139251,38143349,38143453,38143481,38143514,38143756,38144876,38146547,38154259,38154792,38155797,38161165,38161701,38162981,38165102,38166698,38167713,38170546,38171536,	38122945,38122962,38124740,38125426,38134259,38138225,38139382,38143451,38143477,38143497,38143520,38143779,38144956,38146665,38154391,38154905,38155991,38161266,38161815,38163138,38165236,38166843,38167782,38170762,38172987,
ENSRNOG00000016728	ENSRNOT00000022567	1	+	38397389	38513591	38397389	38513591	29	38397389,38404800,38417968,38419618,38428737,38431188,38432312,38440403,38441931,38442415,38442453,38444533,38445328,38483936,38487627,38490537,38493144,38499321,38502265,38503143,38504009,38505495,38507126,38508367,38508944,38510133,38511406,38511626,38512971,	38398586,38405236,38418141,38419843,38428923,38431335,38432384,38440562,38442040,38442420,38442532,38444626,38445592,38483984,38487656,38490556,38493152,38499486,38502334,38503269,38504118,38505675,38507245,38508476,38509003,38510239,38511494,38511781,38513591,
ENSRNOG00000016728	ENSRNOT00000065386	1	+	38397389	38513591	38397389	38513591	31	38397389,38404800,38417968,38419618,38428737,38431188,38432312,38440403,38441931,38442453,38444533,38445328,38451649,38478183,38481251,38482819,38485574,38489303,38490537,38499321,38502265,38503143,38504009,38505495,38507126,38508367,38508944,38510133,38511406,38511626,38512971,	38398586,38405236,38418141,38419843,38428923,38431335,38432384,38440562,38442036,38442532,38444626,38445592,38451662,38478203,38481265,38482830,38485585,38489311,38490564,38499486,38502334,38503269,38504118,38505675,38507245,38508476,38509003,38510239,38511494,38511781,38513591,
ENSRNOG00000016549	ENSRNOT00000022397	1	-	38513708	38556210	38514235	38556190	7	38513708,38516088,38535489,38541989,38543871,38553397,38556057,	38514479,38516216,38535609,38542141,38543980,38553549,38556210,
ENSRNOG00000016490	ENSRNOT00000022148	1	-	38641565	38707788	38641565	38707788	14	38641565,38657299,38660776,38675881,38682432,38684299,38689974,38693968,38696604,38704740,38706792,38707017,38707682,38707746,	38641692,38657424,38660923,38676044,38682686,38684392,38690104,38694150,38696750,38704825,38706903,38707113,38707742,38707788,
ENSRNOG00000017030	ENSRNOT00000022939	1	+	40012868	40324259	40012868	40323007	19	40012868,40073550,40104255,40221232,40259821,40272883,40288361,40293904,40294687,40299363,40302017,40307188,40307567,40313167,40314638,40316336,40319031,40321253,40321471,	40013069,40073700,40104366,40221476,40260005,40273207,40288507,40294014,40294846,40299573,40302222,40307327,40307740,40313318,40314735,40317120,40319162,40321466,40324259,
ENSRNOG00000029049	ENSRNOT00000043521	1	+	40474617	40701777	40475497	40701777	3	40474617,40666486,40701613,	40475742,40666647,40701777,
ENSRNOG00000018321	ENSRNOT00000024967	1	+	41121372	41177694	41121564	41177505	15	41121372,41124166,41134542,41146768,41148093,41149788,41153367,41156401,41162385,41167850,41172721,41174254,41175005,41176073,41177395,	41121674,41124385,41134607,41146820,41148163,41149867,41153492,41156536,41162564,41167953,41172892,41174360,41175102,41176279,41177694,
ENSRNOG00000018321	ENSRNOT00000067369	1	+	41156194	41173824	41156194	41173824	7	41156194,41156300,41156341,41162385,41167850,41172721,41173800,	41156296,41156339,41156536,41162564,41167953,41172892,41173824,
ENSRNOG00000030210	ENSRNOT00000034842	1	+	41501334	41583357	41501334	41583357	21	41501334,41521971,41535255,41538756,41540712,41543508,41544539,41547493,41549379,41553313,41557073,41558096,41564760,41566789,41569825,41572270,41576355,41579550,41580693,41581789,41583241,	41501434,41522166,41535462,41538855,41540830,41543696,41544647,41547682,41551791,41553414,41557185,41558543,41564829,41566933,41570056,41572379,41576435,41579580,41580855,41581912,41583357,
ENSRNOG00000014997	ENSRNOT00000021840	1	+	42253272	42341644	42253356	42340387	48	42253272,42275101,42284075,42285216,42288440,42290611,42293116,42297548,42297851,42298821,42302094,42304511,42305656,42307082,42307781,42308465,42309014,42309485,42310373,42312406,42313787,42314912,42318500,42319269,42319501,42319925,42320776,42322570,42322871,42323465,42324380,42325720,42326365,42326653,42327314,42329358,42330177,42331385,42331878,42332695,42333515,42334571,42335722,42336408,423…	42253490,42275241,42284194,42285315,42288573,42290741,42293222,42297714,42298014,42298925,42302259,42304652,42305800,42307220,42307929,42308640,42309130,42309654,42310553,42312508,42313889,42315108,42318665,42319413,42319677,42320013,42320992,42322701,42322969,42323602,42324571,42325847,42326485,42326910,42327533,42329508,42330339,42331593,42332025,42332930,42333652,42334686,42335869,42336596,423…
ENSRNOG00000022946	ENSRNOT00000037369	1	+	42690157	42781890	42690548	42780451	11	42690157,42737524,42742567,42743840,42744818,42767139,42767358,42773506,42775747,42777573,42780390,	42690962,42737628,42742722,42744009,42744936,42767237,42767573,42773615,42775860,42777673,42781890,
ENSRNOG00000018013	ENSRNOT00000064456	1	-	43151360	43361759	43151360	43361759	8	43151360,43162259,43228635,43274818,43326364,43339871,43345998,43361697,	43151473,43162377,43228649,43274840,43326400,43339876,43346152,43361759,
ENSRNOG00000017122	ENSRNOT00000023046	1	+	44561622	44624611	44605577	44624606	3	44561622,44605577,44624457,	44561663,44605749,44624611,
ENSRNOG00000017174	ENSRNOT00000035402	1	+	44922561	45027506	44922573	45027506	8	44922561,44958526,44972049,45001980,45022957,45024108,45027146,45027492,	44922715,44958669,44972166,45002124,45023045,45024408,45027221,45027506,
ENSRNOG00000017174	ENSRNOT00000023290	1	+	44922561	45026476	44922573	45026476	7	44922561,44958526,44972049,45001980,45022957,45024108,45026393,	44922715,44958669,44972166,45002124,45023045,45024408,45026476,
ENSRNOG00000017174	ENSRNOT00000023304	1	+	44922561	45025567	44922573	45025140	7	44922561,44958526,44972049,45001980,45022957,45024108,45025096,	44922715,44958669,44972166,45002124,45023045,45024408,45025567,
ENSRNOG00000011310	ENSRNOT00000043474	1	-	46392899	46589078	46393647	46588809	22	46392899,46395953,46397838,46399996,46404981,46407118,46409990,46412323,46413237,46421447,46423689,46425812,46428440,46430296,46430867,46432155,46433898,46459065,46460454,46469409,46489441,46588742,	46393765,46396042,46397919,46400108,46405154,46407274,46410141,46412407,46413380,46421634,46423782,46425955,46428492,46430355,46430918,46432311,46434039,46459115,46460575,46469438,46489570,46589078,
ENSRNOG00000011310	ENSRNOT00000045843	1	-	46392899	46495004	46393647	46495004	23	46392899,46395953,46397838,46399996,46404981,46407118,46409990,46412323,46413237,46421447,46423689,46425812,46428440,46430296,46430867,46432155,46433898,46459065,46460454,46469409,46489441,46494929,46494956,	46393765,46396042,46397919,46400108,46405154,46407274,46410141,46412407,46413380,46421634,46423782,46425955,46428492,46430355,46430918,46432311,46434039,46459115,46460575,46469438,46489570,46494954,46495004,
ENSRNOG00000011310	ENSRNOT00000067142	1	-	46392899	46489625	46393647	46489625	22	46392899,46395953,46397838,46399996,46404981,46407118,46409990,46412323,46413237,46421447,46423689,46425812,46428440,46430296,46430867,46432155,46433898,46459065,46460454,46469409,46489441,46489612,	46393765,46396042,46397919,46400108,46405154,46407274,46410141,46412407,46413380,46421634,46423782,46425955,46428492,46430355,46430918,46432311,46434039,46459115,46460575,46469438,46489570,46489625,
ENSRNOG00000011310	ENSRNOT00000049326	1	-	46393647	46852719	46393647	46852719	24	46393647,46395953,46397838,46399996,46404981,46407118,46409990,46412323,46413237,46421447,46423689,46425812,46428440,46430296,46430867,46432155,46433898,46459065,46460454,46469409,46489441,46619788,46635189,46852613,	46393765,46396042,46397919,46400108,46405154,46407274,46410141,46412407,46413380,46421634,46423782,46425955,46428492,46430355,46430918,46432311,46434039,46459115,46460575,46469438,46489570,46619881,46635324,46852719,
ENSRNOG00000011310	ENSRNOT00000016064	1	-	46393647	46852719	46393647	46852719	23	46393647,46395953,46397838,46399996,46404981,46407118,46409990,46412323,46413237,46421447,46423689,46425812,46428440,46430296,46430867,46432155,46433898,46459065,46460454,46469409,46489441,46635189,46852613,	46393765,46396042,46397919,46400108,46405154,46407274,46410141,46412407,46413380,46421634,46423782,46425955,46428492,46430355,46430918,46432311,46434039,46459115,46460575,46469438,46489570,46635324,46852719,
ENSRNOG00000024140	ENSRNOT00000049831	1	-	47049664	47065559	47050089	47065494	8	47049664,47052383,47053456,47055074,47056184,47057372,47057936,47065431,	47050129,47052413,47053515,47055110,47056266,47057455,47058023,47065559,
ENSRNOG00000023753	ENSRNOT00000032667	1	+	48827688	48913175	48827688	48911351	46	48827688,48831111,48832814,48833041,48833351,48833507,48833902,48834010,48835864,48836113,48836237,48836306,48836405,48836739,48837061,48837332,48843002,48843719,48844256,48844371,48844500,48845083,48845262,48855695,48855886,48856576,48857620,48857792,48860422,48860863,48862295,48863868,48866157,48869556,48871406,48888880,48889279,48889809,48891185,48891977,48892535,48895007,48903730,48906585,489…	48827884,48831227,48832978,48833143,48833496,48833573,48833946,48834040,48835887,48836125,48836281,48836332,48836483,48836770,48837099,48837372,48843037,48843733,48844295,48844404,48844580,48845211,48845279,48855699,48855950,48856612,48857696,48857998,48860568,48860958,48862561,48864012,48866356,48869660,48871493,48888946,48889353,48889928,48891380,48892069,48892721,48896003,48903865,48906874,489…
ENSRNOG00000023753	ENSRNOT00000042807	1	+	48857631	48913175	48857632	48903865	22	48857631,48857792,48860422,48860863,48862295,48863868,48866157,48869556,48871367,48871412,48888880,48889279,48889809,48891185,48891977,48892535,48895007,48897979,48903730,48906585,48909895,48911197,	48857696,48857998,48860568,48860958,48862561,48864012,48866356,48869664,48871369,48871493,48888946,48889353,48889928,48891380,48892069,48892721,48896003,48898015,48903865,48906874,48909980,48913175,
ENSRNOG00000023753	ENSRNOT00000044959	1	+	48857631	48913175	48857632	48911351	22	48857631,48857792,48859677,48860422,48860863,48862295,48863868,48866157,48869556,48871367,48871412,48888880,48889279,48889809,48891185,48891977,48892535,48895007,48903730,48906585,48909895,48911197,	48857696,48857998,48859698,48860568,48860958,48862561,48864012,48866356,48869664,48871369,48871493,48888946,48889353,48889928,48891380,48892069,48892721,48896003,48903865,48906874,48909980,48913175,
ENSRNOG00000030969	ENSRNOT00000040554	1	-	49669625	49695959	49669625	49695959	3	49669625,49695786,49695939,	49670032,49695815,49695959,
ENSRNOG00000042518	ENSRNOT00000048246	1	+	49934842	49947137	49934842	49947137	9	49934842,49944122,49945504,49945621,49945760,49945844,49946497,49946844,49946909,	49935037,49944134,49945610,49945748,49945832,49945951,49946526,49946862,49947137,
ENSRNOG00000022921	ENSRNOT00000035125	1	-	53084115	53093031	53084511	53093004	4	53084115,53086695,53088010,53092788,	53086193,53086971,53088143,53093031,
ENSRNOG00000014166	ENSRNOT00000019317	1	+	53165791	53295122	53165955	53293939	13	53165791,53209969,53220635,53221751,53232109,53235182,53236546,53259801,53267135,53287946,53289774,53291930,53293921,	53166039,53210141,53220742,53221851,53232157,53235233,53236621,53259988,53267218,53288049,53290049,53291971,53295122,
ENSRNOG00000010529	ENSRNOT00000014552	1	-	53587567	53613637	53587567	53611041	21	53587567,53589121,53589757,53590397,53592554,53593454,53595661,53596447,53598087,53599228,53599457,53599781,53600719,53601113,53602708,53603493,53605193,53607244,53609351,53610989,53613523,	53587712,53589219,53590029,53590625,53592789,53593573,53595821,53596555,53598306,53599381,53599585,53599955,53600896,53601284,53602805,53603634,53605390,53607329,53609908,53611138,53613637,
ENSRNOG00000001489	ENSRNOT00000002038	1	+	54390755	54407562	54393657	54406917	8	54390755,54393550,54394825,54397800,54403926,54404585,54405885,54406837,	54390913,54393711,54395205,54397888,54404018,54404753,54405980,54407562,
ENSRNOG00000001489	ENSRNOT00000002039	1	+	54390755	54407562	54393657	54406917	7	54390755,54393550,54394825,54397800,54403926,54405885,54406837,	54390913,54393711,54395205,54397888,54404018,54405980,54407562,
ENSRNOG00000012988	ENSRNOT00000017442	1	+	55923096	55980380	55923529	55980140	6	55923096,55945603,55964227,55966878,55977189,55979852,	55923611,55945767,55964368,55966974,55977267,55980380,
ENSRNOG00000013082	ENSRNOT00000059766	1	-	56063354	56115045	56063402	56115045	18	56063354,56064139,56064805,56072162,56073809,56080088,56081394,56089354,56089647,56091840,56096179,56097840,56100296,56101004,56105327,56106631,56113858,56115023,	56063534,56064221,56064946,56072324,56073994,56080245,56081578,56089443,56089808,56091972,56096311,56097954,56100451,56101125,56105459,56106766,56114703,56115045,
ENSRNOG00000013082	ENSRNOT00000017718	1	-	56063360	56151257	56063402	56151186	18	56063360,56064139,56064805,56072162,56073809,56080088,56081394,56089354,56089647,56091840,56096179,56097840,56100296,56101004,56105327,56106631,56113862,56151167,	56063534,56064221,56064946,56072324,56073994,56080245,56081578,56089443,56089808,56091972,56096311,56097954,56100451,56101125,56105459,56106770,56114703,56151257,
ENSRNOG00000039076	ENSRNOT00000014598	1	+	56487750	56498516	56487830	56498459	9	56487750,56488814,56495586,56496231,56496976,56497128,56497547,56497776,56498425,	56488038,56488898,56495655,56496255,56497054,56497238,56497704,56497987,56498516,
ENSRNOG00000039076	ENSRNOT00000059760	1	+	56487861	56497785	56497224	56497727	5	56487861,56488814,56495586,56497128,56497547,	56488038,56488892,56495655,56497236,56497785,
ENSRNOG00000011191	ENSRNOT00000014883	1	+	56869208	56919619	56869211	56919619	8	56869208,56879862,56880492,56891110,56893392,56917796,56919266,56919585,	56869429,56880157,56881284,56891326,56893516,56918689,56919277,56919619,
ENSRNOG00000031073	ENSRNOT00000050523	1	+	57409529	57410433	57410433	57410433	3	57409529,57409705,57410007,	57409703,57410005,57410433,
ENSRNOG00000026349	ENSRNOT00000039037	1	-	57539961	57540993	57539961	57540993	1	57539961,	57540993,
ENSRNOG00000011282	ENSRNOT00000015019	1	+	58442219	58461442	58442220	58461025	15	58442219,58447827,58449511,58450598,58451532,58451786,58453551,58453771,58454260,58455803,58456280,58456911,58457913,58460778,58461008,	58442298,58447918,58449612,58450831,58451680,58451942,58453666,58453842,58454395,58455977,58456341,58457066,58458056,58460870,58461442,
ENSRNOG00000029957	ENSRNOT00000029103	1	+	59370759	59382948	59370759	59382948	6	59370759,59370841,59370908,59374829,59378502,59381344,	59370837,59370904,59370948,59374921,59378629,59382948,
ENSRNOG00000029957	ENSRNOT00000031821	1	+	59370983	59383092	59374891	59382948	4	59370983,59374829,59378502,59381344,	59371086,59374921,59378629,59383092,
ENSRNOG00000025894	ENSRNOT00000048946	1	-	59968474	60107613	59968474	59977747	13	59968474,59968571,59970636,59971627,59973333,59973976,59974518,59977541,60062217,60063406,60072126,60106326,60107554,	59968535,59969451,59970760,59971852,59973972,59974140,59974781,59977785,60062532,60063533,60072174,60106449,60107613,
ENSRNOG00000010717	ENSRNOT00000051493	1	+	60140946	60184439	60140946	60184439	6	60140946,60143007,60145134,60169042,60180847,60183519,	60141143,60143299,60145935,60169270,60180971,60184439,
ENSRNOG00000026774	ENSRNOT00000040595	1	+	60272154	60301547	60272154	60301547	6	60272154,60274210,60274815,60284158,60298399,60300627,	60272351,60274502,60275616,60284386,60298523,60301547,
ENSRNOG00000032110	ENSRNOT00000051051	1	-	60418879	60445437	60418879	60445437	6	60418879,60419430,60427584,60436237,60444050,60445164,	60418896,60420303,60427708,60436465,60444827,60445437,
ENSRNOG00000026429	ENSRNOT00000029893	1	+	61729473	61744704	61729473	61744704	6	61729473,61731568,61732199,61734751,61741868,61743784,	61729682,61731860,61733012,61734979,61741992,61744704,
ENSRNOG00000030359	ENSRNOT00000044015	1	+	61934309	62009775	61934309	62009754	6	61934309,61936433,61937050,61939631,61947990,62008852,	61934533,61936725,61937863,61939859,61948114,62009775,
ENSRNOG00000038862	ENSRNOT00000059379	1	-	63094469	63226214	63094469	63226214	11	63094469,63094774,63095053,63139835,63151161,63200701,63225213,63225352,63225662,63225745,63225876,	63094613,63094890,63095176,63139869,63151236,63200715,63225230,63225413,63225741,63225857,63226214,
ENSRNOG00000038826	ENSRNOT00000059324	1	+	63677485	63735565	63677501	63735523	10	63677485,63729093,63729307,63729678,63730968,63731379,63731907,63732446,63732978,63735386,	63677535,63729129,63729592,63729984,63731253,63731685,63732204,63732749,63733029,63735565,
ENSRNOG00000038826	ENSRNOT00000059323	1	+	63677492	63819592	63677501	63819467	16	63677492,63677697,63677911,63729512,63729519,63729678,63730968,63731379,63731907,63815898,63817487,63817883,63818035,63818304,63819058,63819287,	63677535,63677733,63678115,63729517,63729592,63729984,63731253,63731685,63732098,63816135,63817596,63817959,63818073,63818357,63819211,63819592,
ENSRNOG00000011468	ENSRNOT00000016198	1	-	63830254	63837306	63830568	63836504	5	63830254,63835471,63835861,63836261,63837219,	63830756,63835741,63836111,63836508,63837306,
ENSRNOG00000042030	ENSRNOT00000043739	1	-	64505285	64626032	64506236	64626002	9	64505285,64517372,64568384,64577212,64584242,64586983,64587628,64598048,64625725,	64506330,64517543,64568555,64577383,64584410,64587148,64587787,64599621,64626032,
ENSRNOG00000015110	ENSRNOT00000020321	1	+	64855428	64883885	64855493	64882342	6	64855428,64858990,64864182,64865631,64868450,64882178,	64855642,64859282,64864923,64865859,64868574,64883885,
ENSRNOG00000015956	ENSRNOT00000055721	1	-	65272955	65287865	65276360	65278979	3	65272955,65279507,65287797,	65279008,65279708,65287865,
ENSRNOG00000042777	ENSRNOT00000020523	1	-	65919812	65931424	65919812	65931383	8	65919812,65922466,65923980,65924444,65925164,65925444,65930490,65931178,	65921500,65922581,65924138,65924450,65925254,65925571,65930582,65931424,
ENSRNOG00000015914	ENSRNOT00000021391	1	-	67498114	67517021	67499488	67517021	13	67498114,67499405,67503795,67504273,67504644,67504841,67508793,67509739,67511081,67511582,67511974,67512723,67516972,	67498646,67499623,67504044,67504372,67504767,67504921,67508932,67509856,67511233,67511686,67512019,67512859,67517021,
ENSRNOG00000016687	ENSRNOT00000022480	1	-	67630583	67648373	67630644	67648250	14	67630583,67632689,67638007,67638459,67638855,67642103,67644053,67644733,67645540,67646206,67646547,67646920,67647694,67648225,	67632044,67632854,67638175,67638774,67639419,67642421,67644218,67645051,67645849,67646320,67646661,67647229,67647721,67648373,
ENSRNOG00000017795	ENSRNOT00000024251	1	+	67882319	67905770	67882801	67905523	8	67882319,67882707,67884786,67888306,67901115,67901373,67902924,67905448,	67882384,67883005,67884991,67888531,67901271,67901470,67903036,67905770,
ENSRNOG00000038600	ENSRNOT00000058900	1	+	68019795	68027327	68019976	68027327	13	68019795,68019972,68020394,68021120,68023134,68023670,68024092,68024336,68024790,68026122,68026387,68026540,68027132,	68019868,68020061,68020537,68021214,68023292,68023853,68024218,68024459,68024908,68026234,68026462,68026880,68027327,
ENSRNOG00000027843	ENSRNOT00000039823	1	-	69071647	69110751	69071659	69110745	8	69071647,69071905,69072925,69078298,69090472,69091905,69110443,69110711,	69071803,69071955,69073051,69078592,69090778,69092184,69110479,69110751,
ENSRNOG00000032699	ENSRNOT00000068459	1	-	69465632	69483549	69467279	69483456	14	69465632,69467244,69467581,69467760,69471350,69471862,69472145,69473110,69473468,69474642,69477117,69478086,69480131,69483330,	69467108,69467318,69467627,69467903,69471443,69471955,69472201,69473186,69473541,69474738,69477338,69478198,69480310,69483549,
ENSRNOG00000032699	ENSRNOT00000067676	1	-	69465632	69483549	69467073	69483456	13	69465632,69467244,69467760,69471350,69471862,69472145,69473110,69473468,69474642,69477117,69478086,69480131,69483330,	69467108,69467318,69467903,69471443,69471955,69472201,69473186,69473541,69474738,69477338,69478198,69480310,69483549,
ENSRNOG00000032699	ENSRNOT00000067605	1	-	69465632	69478313	69467279	69478313	13	69465632,69467244,69467581,69467760,69471350,69471862,69472145,69473110,69473468,69474642,69477117,69478086,69478296,	69467108,69467318,69467627,69467903,69471443,69471955,69472201,69473186,69473541,69474738,69477338,69478198,69478313,
ENSRNOG00000032699	ENSRNOT00000045767	1	-	69466320	69483549	69466320	69483456	15	69466320,69466358,69467297,69467581,69467760,69471350,69471862,69472145,69473110,69473468,69474642,69477117,69478086,69480131,69483330,	69466356,69466385,69467318,69467627,69467903,69471443,69471955,69472201,69473186,69473541,69474738,69477338,69478198,69480310,69483549,
ENSRNOG00000032699	ENSRNOT00000043328	1	-	69467068	69483549	69467068	69483456	14	69467068,69467170,69467258,69467760,69471350,69471862,69472145,69473110,69473468,69474642,69477117,69478086,69480131,69483330,	69467100,69467193,69467318,69467903,69471443,69471955,69472201,69473186,69473541,69474738,69477338,69478198,69480310,69483549,
ENSRNOG00000027733	ENSRNOT00000036413	1	+	69571995	69602268	69572026	69601943	8	69571995,69573826,69593635,69600791,69601002,69601130,69601324,69601796,	69572060,69573862,69593962,69600908,69601045,69601168,69601374,69602268,
ENSRNOG00000038497	ENSRNOT00000040441	1	+	69973731	69994983	69973731	69994983	6	69973731,69977060,69979048,69988771,69991391,69994078,	69973928,69977343,69979861,69988996,69991515,69994983,
ENSRNOG00000028365	ENSRNOT00000047949	1	+	70909043	70932936	70909043	70932936	3	70909043,70931949,70932871,	70909614,70932858,70932936,
ENSRNOG00000002628	ENSRNOT00000003545	1	+	71160394	71180865	71164026	71179879	6	71160394,71163980,71166968,71173975,71175603,71178974,	71160621,71164263,71167781,71174203,71175727,71180865,
ENSRNOG00000019280	ENSRNOT00000026074	1	+	72609253	72632513	72609253	72632513	6	72609253,72609459,72617975,72628118,72631050,72632475,	72609356,72609555,72618017,72628218,72631199,72632513,
ENSRNOG00000042745	ENSRNOT00000036574	1	-	72658003	73003901	72658003	73003901	5	72658003,72661417,72987734,72999578,73003619,	72658944,72661541,72987971,73000376,73003901,
ENSRNOG00000042745	ENSRNOT00000066225	1	-	72658042	73003901	72658042	73003901	14	72658042,72749400,72765594,72824778,72826909,72847046,72932845,72959825,72960286,72960347,72960397,72987723,72999578,73003619,	72658944,72749410,72765603,72824787,72826914,72847076,72932853,72959835,72960296,72960361,72960402,72987971,73000376,73003901,
ENSRNOG00000042745	ENSRNOT00000068611	1	-	72658042	73003901	72658042	73003901	8	72658042,72661417,72662171,72664198,72824778,72987777,72999578,73003619,	72658944,72661541,72662184,72664210,72824787,72987971,73000376,73003901,
ENSRNOG00000031328	ENSRNOT00000026298	1	+	72735651	72750099	72735651	72750099	7	72735651,72736438,72737332,72744795,72746957,72748122,72748582,	72735684,72736565,72737428,72745275,72747046,72748249,72750099,
ENSRNOG00000027550	ENSRNOT00000058563	1	+	72870144	72881239	72870617	72880317	5	72870144,72871384,72871969,72872158,72878884,	72871016,72871568,72872040,72872279,72881239,
ENSRNOG00000027550	ENSRNOT00000033662	1	+	72870392	72880317	72870392	72880317	7	72870392,72870486,72870509,72871384,72871969,72872158,72878884,	72870482,72870504,72871016,72871568,72872040,72872279,72880317,
ENSRNOG00000038348	ENSRNOT00000058393	1	-	73448832	73847858	73448834	73847858	5	73448832,73573272,73619923,73799147,73847843,	73448885,73573317,73619947,73799204,73847858,
ENSRNOG00000042113	ENSRNOT00000002046	1	-	74302694	74358945	74302767	74358945	7	74302694,74309955,74320310,74350993,74351049,74357286,74358812,	74302880,74310133,74320405,74351048,74351097,74357495,74358945,
ENSRNOG00000031005	ENSRNOT00000046600	1	-	74460655	74636611	74460655	74636611	12	74460655,74460881,74460934,74461024,74627959,74628841,74635877,74635947,74636183,74636287,74636360,74636539,	74460877,74460932,74460997,74461255,74627971,74629457,74635942,74636171,74636286,74636356,74636537,74636611,
ENSRNOG00000031005	ENSRNOT00000049870	1	-	74460655	74636611	74460655	74636611	10	74460655,74460881,74460934,74461024,74627959,74628841,74636002,74636183,74636392,74636548,	74460877,74460932,74460997,74461255,74627971,74629457,74636171,74636249,74636534,74636611,
ENSRNOG00000030636	ENSRNOT00000041367	1	-	74553798	74605247	74553906	74605210	6	74553798,74555559,74567137,74589548,74603729,74605077,	74554019,74555737,74567232,74589675,74603938,74605247,
ENSRNOG00000013023	ENSRNOT00000017555	1	-	76280787	76288575	76280833	76288571	13	76280787,76281103,76281275,76281847,76282027,76282399,76282667,76283094,76284771,76285192,76285820,76287787,76288347,	76280840,76281160,76281352,76281914,76282203,76282594,76282772,76283190,76284842,76285392,76285929,76287852,76288575,
ENSRNOG00000021800	ENSRNOT00000058241	1	+	76412314	76436366	76412314	76435874	14	76412314,76416609,76418233,76421577,76421958,76423697,76429950,76430491,76430934,76432415,76432934,76435154,76435432,76435705,	76412621,76416850,76420085,76421636,76422118,76424016,76430014,76430634,76431038,76432491,76433023,76435295,76435614,76436366,
ENSRNOG00000015229	ENSRNOT00000068268	1	+	76658890	76693384	76658890	76693384	14	76658890,76673904,76674415,76677119,76678322,76679149,76679339,76680464,76682058,76682516,76686893,76687427,76690680,76691894,	76659051,76674124,76674526,76677342,76678474,76679246,76679479,76680575,76682170,76682626,76687252,76687807,76690929,76693384,
ENSRNOG00000015229	ENSRNOT00000020509	1	+	76658890	76693384	76658890	76693384	13	76658890,76673904,76674415,76677119,76678322,76679149,76679339,76680464,76682058,76682516,76686893,76687427,76691894,	76659051,76674124,76674526,76677342,76678474,76679246,76679479,76680575,76682170,76682626,76687252,76687807,76693384,
ENSRNOG00000015229	ENSRNOT00000065122	1	+	76659287	76693384	76659293	76693384	14	76659287,76673904,76674415,76677119,76678322,76679149,76679339,76680464,76682058,76682516,76686893,76687427,76690680,76691894,	76659307,76674124,76674526,76677342,76678474,76679246,76679479,76680575,76682170,76682626,76687252,76687807,76690929,76693384,
ENSRNOG00000015229	ENSRNOT00000037198	1	+	76659287	76692902	76659293	76692902	7	76659287,76673904,76674415,76677119,76678441,76685515,76692562,	76659307,76674124,76674526,76677342,76678455,76685532,76692902,
ENSRNOG00000015229	ENSRNOT00000058184	1	+	76660557	76677290	76660557	76677290	4	76660557,76673904,76674415,76677119,	76660595,76674124,76674526,76677290,
ENSRNOG00000015852	ENSRNOT00000021223	1	-	76757366	76824155	76757366	76824155	8	76757366,76757568,76758464,76770954,76772246,76807091,76820733,76821140,	76757564,76757767,76758570,76771086,76772324,76807236,76821138,76824155,
ENSRNOG00000034247	ENSRNOT00000041287	1	+	76938010	76942788	76938010	76942788	7	76938010,76940329,76940460,76940803,76941308,76942220,76942687,	76938055,76940458,76940527,76940908,76941370,76942401,76942788,
ENSRNOG00000015865	ENSRNOT00000021310	1	+	77069124	77081190	77069210	77080914	5	77069124,77074069,77079604,77080595,77080812,	77069213,77074219,77079718,77080655,77081190,
ENSRNOG00000013767	ENSRNOT00000018495	1	-	78241157	78261349	78241361	78255175	14	78241157,78241592,78242313,78242546,78242710,78243305,78243467,78244074,78244241,78250533,78252113,78254709,78255027,78261017,	78241459,78241665,78242374,78242625,78242865,78243381,78243628,78244157,78244452,78250689,78252268,78254792,78255186,78261349,
ENSRNOG00000014353	ENSRNOT00000019814	1	+	78380815	78407577	78380815	78407497	27	78380815,78381065,78383585,78383721,78386949,78388270,78389381,78390616,78392841,78393334,78395261,78395959,78397244,78397896,78398112,78398754,78399490,78400559,78400919,78401384,78403579,78404109,78405275,78406225,78406535,78406901,78407368,	78380920,78381131,78383639,78383795,78387076,78388520,78389552,78390856,78392996,78393485,78395466,78396110,78397480,78397978,78398226,78398902,78399651,78400668,78401020,78401479,78403621,78404128,78405494,78406402,78406631,78407261,78407577,
ENSRNOG00000014353	ENSRNOT00000064461	1	+	78380815	78407497	78380815	78407497	28	78380815,78381065,78383585,78383721,78386949,78388270,78389381,78390616,78392841,78393334,78395261,78395959,78397244,78397896,78398112,78398754,78399490,78400559,78400919,78401384,78401712,78402896,78402916,78405306,78406225,78406535,78406901,78407368,	78380920,78381131,78383639,78383795,78387076,78388520,78389552,78390856,78392996,78393485,78395466,78396110,78397480,78397978,78398226,78398902,78399651,78400668,78401020,78401479,78401754,78402912,78402953,78405494,78406402,78406631,78407261,78407497,
ENSRNOG00000017753	ENSRNOT00000024246	1	+	78899457	78911984	78899488	78911984	23	78899457,78899708,78902396,78902549,78902750,78904020,78904224,78904649,78904872,78905055,78905266,78905888,78907626,78907773,78907925,78909092,78909509,78910614,78910791,78911039,78911275,78911543,78911891,	78899493,78899808,78902474,78902612,78902864,78904137,78904341,78904773,78904969,78905189,78905435,78906007,78907696,78907843,78908027,78909156,78909631,78910707,78910864,78911110,78911419,78911687,78911984,
ENSRNOG00000018730	ENSRNOT00000025388	1	-	79021831	79059686	79022672	79059474	9	79021831,79024629,79024867,79028169,79039689,79040603,79042991,79048208,79059386,	79022945,79024716,79024931,79028323,79039838,79040721,79043288,79048571,79059686,
ENSRNOG00000018730	ENSRNOT00000043891	1	-	79032464	79059686	79032464	79059474	6	79032464,79039689,79040603,79042991,79048208,79059386,	79032853,79039838,79040721,79043288,79048571,79059686,
ENSRNOG00000019844	ENSRNOT00000026881	1	+	79816825	79824777	79817459	79820577	3	79816825,79817457,79819355,	79816985,79817989,79824777,
ENSRNOG00000020130	ENSRNOT00000065865	1	+	80209377	80226352	80209479	80226016	29	80209377,80209603,80209652,80210013,80213634,80213888,80214144,80214688,80214950,80215183,80215359,80215622,80216525,80218126,80221332,80221790,80222053,80222322,80222517,80222874,80223138,80223284,80224345,80224535,80224828,80224977,80225350,80225586,80226005,	80209503,80209648,80209682,80210127,80213733,80213931,80214391,80214718,80215050,80215280,80215395,80215760,80216631,80218272,80221479,80221873,80222179,80222437,80222618,80222952,80223214,80223452,80224433,80224622,80224896,80225064,80225514,80225686,80226352,
ENSRNOG00000020130	ENSRNOT00000064956	1	+	80209475	80225688	80209479	80225688	30	80209475,80209603,80209652,80210013,80213634,80213888,80214144,80214688,80214950,80215183,80215359,80215622,80216525,80218126,80221332,80221790,80222053,80222322,80222517,80222874,80223138,80223284,80223341,80223358,80224345,80224535,80224828,80224977,80225350,80225586,	80209503,80209648,80209682,80210127,80213733,80213931,80214391,80214718,80215050,80215280,80215395,80215760,80216631,80218272,80221479,80221873,80222179,80222437,80222618,80222952,80223214,80223340,80223356,80223452,80224433,80224622,80224896,80225064,80225514,80225688,
ENSRNOG00000020130	ENSRNOT00000027379	1	+	80209479	80226352	80209479	80226016	30	80209479,80209603,80209667,80209991,80213634,80213888,80214144,80214688,80214950,80215183,80215359,80215622,80216525,80217663,80218126,80221332,80221790,80222053,80222322,80222517,80222874,80223138,80223284,80224345,80224535,80224828,80224977,80225350,80225586,80226005,	80209503,80209643,80209686,80210127,80213733,80213931,80214391,80214718,80215050,80215280,80215395,80215760,80216643,80217831,80218272,80221479,80221873,80222179,80222437,80222618,80222952,80223214,80223452,80224433,80224622,80224896,80225064,80225514,80225686,80226352,
ENSRNOG00000020130	ENSRNOT00000032924	1	+	80209479	80226352	80209479	80225669	28	80209479,80209603,80209667,80209991,80213634,80213888,80214144,80214688,80214950,80215183,80215359,80215622,80216525,80218126,80221332,80221790,80222053,80222322,80222517,80222874,80223138,80223284,80224345,80224535,80224828,80224977,80225586,80226005,	80209503,80209643,80209686,80210127,80213733,80213931,80214391,80214718,80215050,80215280,80215395,80215760,80216631,80218272,80221479,80221873,80222179,80222437,80222618,80222952,80223214,80223452,80224433,80224622,80224896,80225064,80225686,80226352,
ENSRNOG00000020130	ENSRNOT00000044886	1	+	80209479	80226109	80209479	80226109	26	80209479,80209603,80209667,80209991,80213634,80213888,80214144,80214688,80214950,80215183,80215359,80215622,80216525,80218126,80221332,80221790,80222053,80222322,80222517,80222874,80223138,80223284,80224345,80224535,80225921,80226071,	80209503,80209643,80209686,80210127,80213733,80213931,80214391,80214718,80215050,80215280,80215395,80215760,80216631,80218272,80221479,80221873,80222179,80222437,80222618,80222952,80223214,80223452,80224433,80224622,80225923,80226109,
ENSRNOG00000020310	ENSRNOT00000027578	1	-	80313805	80384390	80314318	80380674	20	80313805,80317994,80318195,80319596,80320087,80327914,80328424,80328724,80359558,80370884,80371096,80371540,80372839,80373098,80375083,80377243,80377488,80380158,80380595,80384136,	80314744,80318116,80318324,80319822,80320253,80328088,80328534,80328838,80359762,80370992,80371201,80371693,80373001,80373152,80375262,80377409,80377586,80380323,80380724,80384390,
ENSRNOG00000020498	ENSRNOT00000027831	1	+	80591804	80638117	80591804	80638117	42	80591804,80600542,80601518,80602548,80602815,80603907,80604744,80605072,80607667,80608061,80608511,80608729,80611580,80612146,80613153,80614209,80614407,80614625,80614963,80615687,80616189,80616484,80617455,80619927,80620254,80620494,80621179,80622582,80622724,80623287,80624033,80626030,80627151,80627429,80627849,80631627,80631998,80632501,80633197,80633822,80634364,80636848,	80591991,80600706,80601725,80602729,80602904,80604323,80604890,80605195,80607822,80608181,80608656,80608893,80611781,80612347,80613390,80614328,80614539,80614739,80615212,80615887,80616400,80616734,80617588,80620175,80620365,80620613,80621387,80622720,80622764,80623451,80624178,80626262,80627275,80627643,80628064,80631835,80632158,80632694,80633368,80633953,80634497,80638117,
ENSRNOG00000020635	ENSRNOT00000028026	1	+	80867166	80876233	80867166	80875999	6	80867166,80871361,80872462,80873591,80874503,80875906,	80867314,80871475,80872584,80873732,80874593,80876233,
ENSRNOG00000033164	ENSRNOT00000040989	1	+	81408432	81581603	81408455	81459262	9	81408432,81436535,81436839,81438284,81452644,81453271,81458766,81459121,81581488,	81408626,81436698,81436989,81438445,81452821,81453413,81458954,81459263,81581603,
ENSRNOG00000020827	ENSRNOT00000028261	1	+	81918199	81929635	81918199	81929261	9	81918199,81918975,81920715,81923372,81923905,81925954,81927422,81927729,81929079,	81918379,81919138,81920865,81923533,81924082,81926096,81927610,81927871,81929635,
ENSRNOG00000020817	ENSRNOT00000028249	1	+	82039228	82064293	82039237	82063522	9	82039228,82039879,82045117,82045484,82046869,82060942,82061496,82062199,82063340,	82039414,82040042,82045267,82045645,82047046,82061081,82061684,82062341,82064293,
ENSRNOG00000020848	ENSRNOT00000057220	1	+	82310540	82332822	82310903	82332389	16	82310540,82310900,82311140,82311385,82314287,82315741,82316489,82316736,82318909,82319141,82320845,82326603,82326835,82328400,82331533,82332086,	82310613,82311008,82311260,82311452,82314365,82315756,82316596,82316823,82319050,82319223,82320939,82326745,82326943,82328466,82331620,82332822,
ENSRNOG00000020848	ENSRNOT00000028290	1	+	82310540	82332822	82310903	82332389	15	82310540,82310900,82311140,82311385,82314287,82316489,82316736,82318909,82319141,82320845,82326603,82326835,82328400,82331533,82332086,	82310613,82311008,82311260,82311452,82314365,82316596,82316823,82319050,82319223,82320939,82326745,82326943,82328466,82331620,82332822,
ENSRNOG00000020914	ENSRNOT00000028393	1	-	82436626	82523827	82437544	82523827	37	82436626,82439925,82440114,82441861,82442700,82444221,82445687,82446513,82446697,82447752,82449268,82450465,82451667,82451889,82454051,82455126,82473188,82475750,82479082,82483743,82485368,82489329,82490833,82494735,82496484,82498629,82499065,82499279,82499681,82505794,82506366,82507719,82508697,82510682,82515552,82516740,82523655,	82437703,82439968,82440288,82442154,82442773,82444841,82445884,82446598,82446836,82447997,82449649,82450670,82451798,82452168,82454141,82455351,82473452,82475897,82479173,82483946,82486119,82489467,82491767,82494886,82496787,82498788,82499183,82499467,82499794,82505910,82506377,82507753,82508766,82510741,82515726,82516892,82523827,
ENSRNOG00000018677	ENSRNOT00000025303	1	+	82686232	82726544	82692935	82726287	14	82686232,82692850,82703188,82705766,82717433,82717947,82720826,82721633,82722694,82724158,82724394,82725039,82725213,82726207,	82686428,82692981,82703317,82705878,82717587,82718079,82720892,82721702,82722817,82724287,82724609,82725127,82725316,82726544,
ENSRNOG00000029805	ENSRNOT00000048885	1	+	82961674	82978812	82961674	82978737	4	82961674,82962650,82968111,82978474,	82961707,82962777,82968210,82978812,
ENSRNOG00000029805	ENSRNOT00000049849	1	+	82968110	82980723	82968173	82980723	2	82968110,82978474,	82968210,82980723,
ENSRNOG00000029805	ENSRNOT00000063839	1	+	82968110	82980723	82968173	82980723	3	82968110,82978474,82979032,	82968210,82979002,82980723,
ENSRNOG00000020433	ENSRNOT00000027773	1	-	84000723	84073767	84001756	84073659	21	84000723,84002026,84002986,84003657,84004377,84005290,84005515,84005791,84006070,84009387,84012281,84012987,84014719,84019107,84019881,84020990,84022400,84023308,84025707,84025991,84073497,	84001915,84002185,84003067,84003804,84004557,84005425,84005698,84005932,84006179,84009538,84012429,84013218,84014812,84019193,84019963,84021069,84022488,84023395,84025827,84026106,84073767,
ENSRNOG00000020557	ENSRNOT00000027893	1	-	84116100	84254503	84116215	84254503	115	84116100,84116511,84117167,84117508,84118365,84121385,84122068,84122509,84122663,84126343,84127894,84129938,84131836,84132667,84133553,84134276,84137733,84152487,84154185,84156440,84156632,84156855,84160398,84161456,84165809,84166451,84166652,84167075,84168653,84168860,84171571,84171869,84172124,84172590,84173061,84174455,84174666,84174792,84177478,84178517,84179396,84179498,84179849,84181507,841…	84116311,84116563,84117268,84117573,84118522,84121520,84122215,84122570,84122794,84126386,84128025,84130190,84131923,84132818,84133624,84135068,84138075,84152675,84154267,84156545,84156761,84156944,84160479,84161474,84165885,84166532,84166732,84167175,84168728,84168912,84171678,84171966,84172237,84172728,84173121,84174626,84174692,84174812,84177542,84178529,84179458,84179757,84180182,84181638,841…
ENSRNOG00000020557	ENSRNOT00000064639	1	-	84116100	84254503	84116215	84254503	114	84116100,84116511,84117167,84117508,84118365,84121385,84122068,84122509,84122663,84126343,84127894,84129938,84131836,84132667,84133553,84134276,84137733,84152487,84154185,84156440,84156632,84156855,84160398,84161456,84165834,84166252,84166455,84166652,84167075,84168653,84168860,84171571,84171869,84172124,84172590,84173061,84174455,84176303,84176525,84178096,84178517,84178895,84179395,84179504,841…	84116311,84116563,84117268,84117573,84118522,84121520,84122215,84122570,84122794,84126386,84128025,84130190,84131923,84132818,84133624,84135068,84138075,84152675,84154267,84156545,84156761,84156944,84160479,84161483,84165862,84166289,84166532,84166732,84167175,84168728,84168912,84171678,84171966,84172237,84172728,84173121,84174626,84176334,84176532,84178123,84178552,84178934,84179440,84179757,841…
ENSRNOG00000037589	ENSRNOT00000056979	1	-	84241922	84448323	84241922	84448323	7	84241922,84257023,84260503,84261815,84273160,84365560,84448149,	84242029,84257145,84260540,84261828,84273362,84365622,84448323,
ENSRNOG00000033744	ENSRNOT00000048677	1	+	84265740	84284683	84265740	84284568	17	84265740,84268409,84269467,84269698,84270665,84270914,84273782,84275565,84276475,84278819,84278991,84279221,84279436,84281767,84281890,84282143,84284511,	84265757,84268594,84269577,84269760,84270797,84271068,84273956,84275682,84276751,84278900,84279096,84279340,84279596,84281804,84282025,84282256,84284683,
ENSRNOG00000020636	ENSRNOT00000028006	1	-	84393848	84416299	84394151	84416014	7	84393848,84395538,84395781,84396563,84397553,84400847,84415908,	84394318,84395577,84395943,84396617,84397607,84401018,84416299,
ENSRNOG00000020636	ENSRNOT00000046611	1	-	84393848	84416299	84394151	84416014	6	84393848,84395538,84395781,84396563,84397553,84415908,	84394318,84395577,84395943,84396617,84397607,84416299,
ENSRNOG00000042096	ENSRNOT00000028151	1	+	84797537	84805787	84797537	84805787	4	84797537,84799852,84801078,84804420,	84797591,84799979,84801177,84805787,
ENSRNOG00000030932	ENSRNOT00000033661	1	-	85064033	85075385	85065434	85075306	3	85064033,85070518,85075291,	85066798,85070645,85075385,
ENSRNOG00000030932	ENSRNOT00000050869	1	-	85064896	85066448	85064896	85066448	3	85064896,85065438,85065671,	85064906,85065587,85066448,
ENSRNOG00000020807	ENSRNOT00000065011	1	+	85448848	85482508	85448848	85482426	33	85448848,85450028,85451610,85452233,85453177,85453652,85455957,85458329,85460336,85462081,85463915,85465995,85467882,85468031,85469560,85470283,85470472,85471045,85471919,85474586,85477353,85477957,85478560,85478990,85479399,85479674,85480113,85480350,85480558,85480790,85481912,85481969,85482162,	85448940,85450091,85451668,85452404,85453315,85453835,85456118,85458519,85460474,85462260,85464007,85466121,85467950,85468153,85469636,85470395,85470536,85471168,85472053,85474639,85477572,85478023,85478688,85479091,85479504,85479806,85480228,85480480,85480610,85481396,85481948,85482070,85482508,
ENSRNOG00000020807	ENSRNOT00000047120	1	+	85448848	85482508	85448848	85482426	32	85448848,85450028,85451610,85452233,85453177,85453652,85455957,85458329,85460336,85462081,85463915,85465995,85467882,85468031,85469560,85470283,85470472,85471045,85471919,85474586,85477353,85478560,85478990,85479399,85479671,85480113,85480350,85480558,85480790,85481912,85481969,85482162,	85448940,85450091,85451668,85452404,85453315,85453835,85456118,85458519,85460474,85462260,85464007,85466121,85467950,85468153,85469636,85470395,85470536,85471168,85472053,85474639,85477572,85478688,85479091,85479495,85479806,85480228,85480480,85480610,85481396,85481948,85482070,85482508,
ENSRNOG00000020807	ENSRNOT00000035096	1	+	85448848	85479705	85448848	85479705	27	85448848,85450028,85451610,85452233,85453177,85453652,85455957,85458329,85460336,85462081,85463915,85465995,85467882,85468031,85469560,85470283,85470472,85471045,85471919,85474586,85477353,85477957,85478560,85478990,85479399,85479618,85479642,	85448940,85450091,85451668,85452404,85453315,85453835,85456118,85458519,85460474,85462260,85464007,85466121,85467950,85468153,85469636,85470395,85470536,85471168,85472053,85474639,85477572,85478023,85478688,85479091,85479495,85479641,85479705,
ENSRNOG00000024625	ENSRNOT00000032363	1	-	85585519	85597999	85586935	85595904	11	85585519,85587227,85587397,85588397,85590510,85590747,85592702,85592883,85595360,85595845,85597943,	85587077,85587309,85588313,85588576,85590665,85590830,85592806,85593011,85595528,85595936,85597999,
ENSRNOG00000021095	ENSRNOT00000028637	1	-	86113706	86117083	86113862	86117083	7	86113706,86114013,86114468,86114587,86115367,86115473,86117043,	86113882,86114051,86114505,86114662,86115391,86115506,86117083,
ENSRNOG00000029116	ENSRNOT00000066292	1	+	86401015	86547969	86401016	86547848	3	86401015,86546881,86547818,	86401077,86547069,86547969,
ENSRNOG00000022919	ENSRNOT00000037700	1	-	87152490	87311536	87152884	87228932	4	87152490,87154377,87228802,87311214,	87153970,87154415,87229019,87311536,
ENSRNOG00000021144	ENSRNOT00000028703	1	-	87550696	87559436	87553416	87553869	2	87550696,87559288,	87553965,87559436,
ENSRNOG00000011584	ENSRNOT00000015791	1	-	87793207	87833003	87793446	87833002	19	87793207,87801578,87803831,87804614,87806950,87811790,87812267,87814018,87815930,87817454,87818678,87822233,87824586,87826126,87828526,87829613,87830610,87831667,87832866,	87793477,87801727,87803929,87804722,87807164,87811954,87812404,87814146,87816109,87817751,87818883,87822313,87824734,87826369,87828585,87829711,87830771,87831753,87833003,
ENSRNOG00000011584	ENSRNOT00000066902	1	-	87793207	87833003	87793472	87833002	20	87793207,87801578,87803831,87804614,87804687,87806950,87811790,87812267,87814018,87815930,87817454,87818678,87822233,87824586,87826126,87828526,87829613,87830610,87831667,87832866,	87793477,87801727,87803929,87804683,87804722,87807164,87811954,87812404,87814146,87816109,87817751,87818883,87822313,87824734,87826369,87828585,87829711,87830771,87831753,87833003,
ENSRNOG00000012140	ENSRNOT00000031236	1	+	87924057	87966499	87924057	87958300	28	87924057,87928225,87931528,87931930,87932176,87932302,87932369,87932420,87932500,87933907,87937266,87940052,87941181,87941972,87943005,87943298,87943821,87946606,87947091,87949263,87952127,87955731,87956290,87957352,87958255,87960839,87963170,87966124,	87924096,87928332,87931687,87931942,87932202,87932328,87932386,87932467,87932526,87933934,87937372,87940081,87941198,87941986,87943017,87943517,87943964,87946657,87947175,87949367,87952243,87955912,87956458,87957494,87958422,87960929,87963340,87966499,
ENSRNOG00000012140	ENSRNOT00000016421	1	+	87924057	87966499	87924057	87966365	26	87924057,87928225,87931528,87931930,87932176,87932835,87934901,87935905,87936887,87937164,87937225,87940052,87941028,87943176,87943291,87943821,87946606,87947091,87949263,87952127,87955731,87956290,87957352,87960839,87963170,87966124,	87924096,87928332,87931687,87931942,87932190,87932848,87934921,87935909,87936932,87937190,87937372,87940081,87941040,87943203,87943517,87943964,87946657,87947175,87949367,87952243,87955912,87956458,87957494,87960929,87963340,87966499,
ENSRNOG00000013565	ENSRNOT00000018153	1	-	88332567	88362934	88333682	88355555	7	88332567,88334159,88347903,88351811,88353473,88361403,88362789,	88334049,88334294,88348018,88351926,88355557,88361494,88362934,
ENSRNOG00000014463	ENSRNOT00000019463	1	-	90430168	90490153	90431624	90489966	11	90430168,90432899,90433893,90436113,90438306,90440552,90440776,90452379,90453401,90468223,90489855,	90431807,90433137,90434033,90436465,90438475,90440610,90440868,90452515,90453480,90468258,90490153,
ENSRNOG00000014786	ENSRNOT00000020014	1	-	90568190	90577339	90568712	90576772	12	90568190,90569193,90569448,90569666,90569917,90570617,90572445,90572695,90576254,90576558,90576749,90577166,	90568835,90569351,90569560,90569801,90570013,90570764,90572581,90572844,90576323,90576646,90576795,90577339,
ENSRNOG00000011911	ENSRNOT00000046094	1	-	92753794	92811358	92753794	92811358	4	92753794,92754336,92810964,92811231,	92754000,92754404,92811025,92811358,
ENSRNOG00000014380	ENSRNOT00000019278	1	+	93059784	93062966	93059784	93062966	3	93059784,93059983,93060565,	93059818,93060044,93062966,
ENSRNOG00000019812	ENSRNOT00000026862	1	-	95027199	95032520	95027552	95031325	10	95027199,95027929,95029363,95029907,95030187,95030543,95031095,95031285,95032195,95032426,	95027699,95028138,95029463,95030087,95030447,95030834,95031209,95031343,95032327,95032520,
ENSRNOG00000020148	ENSRNOT00000027320	1	+	95288010	95313105	95306491	95313105	10	95288010,95304796,95306377,95308855,95309734,95310356,95311523,95311683,95311952,95313041,	95288077,95304865,95306528,95309091,95309847,95310558,95311592,95311820,95313023,95313105,
ENSRNOG00000020731	ENSRNOT00000028142	1	-	95809978	95837610	95809978	95832305	29	95809978,95810371,95810728,95810878,95811481,95812093,95813277,95813465,95815993,95816667,95816954,95817674,95817893,95819798,95822099,95823959,95825341,95825510,95825791,95826788,95826961,95827192,95828429,95829546,95829787,95830563,95831027,95832065,95837472,	95810037,95810543,95810797,95811054,95811579,95812269,95813304,95813528,95816194,95816749,95817048,95817802,95818057,95820018,95822287,95824104,95825418,95825573,95825923,95826872,95827096,95827339,95828651,95829621,95829862,95830728,95831129,95832320,95837610,
ENSRNOG00000020731	ENSRNOT00000039654	1	-	95809978	95837610	95809978	95832305	27	95809978,95810371,95810728,95810878,95811481,95812093,95813277,95813465,95815993,95816667,95816954,95817674,95817893,95819798,95822099,95823959,95825341,95825510,95825791,95826788,95826961,95827192,95829829,95830563,95831027,95832065,95837472,	95810037,95810543,95810797,95811054,95811579,95812269,95813304,95813528,95816194,95816749,95817048,95817802,95818057,95820018,95822287,95824104,95825418,95825573,95825923,95826872,95827096,95827228,95829862,95830728,95831129,95832320,95837610,
ENSRNOG00000021046	ENSRNOT00000067430	1	-	96197897	96262346	96197913	96261596	7	96197897,96199109,96202570,96202952,96204506,96210747,96261429,	96198119,96199290,96202665,96203079,96204715,96210890,96262346,
ENSRNOG00000021046	ENSRNOT00000028570	1	-	96197897	96227621	96197913	96227571	7	96197897,96199109,96202570,96202952,96204506,96210747,96227509,	96198119,96199290,96202665,96203079,96204715,96210890,96227621,
ENSRNOG00000021063	ENSRNOT00000028615	1	-	96308954	96345931	96308954	96342076	14	96308954,96309506,96310801,96311187,96328788,96329816,96330137,96332279,96332999,96333408,96333931,96337482,96341620,96345214,	96308971,96310647,96311034,96311375,96328949,96330046,96330263,96332433,96333168,96333620,96334046,96338102,96342102,96345931,
ENSRNOG00000021149	ENSRNOT00000028717	1	-	96720184	96768550	96720496	96768432	27	96720184,96721560,96722049,96723204,96725855,96726269,96726929,96729277,96730342,96733982,96734996,96736293,96739971,96744484,96745930,96746864,96747112,96747316,96748278,96750385,96750747,96750973,96751106,96754629,96754873,96755469,96768396,	96720574,96721669,96722105,96723314,96725955,96726323,96726971,96729328,96730462,96734465,96735113,96736446,96740021,96744609,96745996,96747007,96747169,96747376,96748363,96750480,96750805,96750998,96751215,96754768,96755017,96755537,96768550,
ENSRNOG00000021149	ENSRNOT00000028719	1	-	96720184	96768550	96720496	96768432	22	96720184,96721560,96722049,96723204,96725855,96726269,96726929,96741071,96744484,96745930,96746864,96747112,96747316,96748278,96750385,96750747,96750973,96751106,96754629,96754873,96755469,96768396,	96720574,96721669,96722105,96723314,96725955,96726323,96726971,96741133,96744609,96745996,96747007,96747169,96747376,96748363,96750480,96750805,96750998,96751215,96754768,96755017,96755537,96768550,
ENSRNOG00000021149	ENSRNOT00000067392	1	-	96720184	96768550	96720561	96768432	21	96720184,96722049,96723204,96725855,96726269,96726929,96741071,96744484,96745930,96746864,96747112,96747316,96748278,96750385,96750747,96750973,96751106,96754629,96754873,96755469,96768396,	96720574,96722105,96723314,96725955,96726323,96726971,96741133,96744609,96745996,96747007,96747169,96747376,96748363,96750480,96750805,96750998,96751215,96754768,96755017,96755537,96768550,
ENSRNOG00000037152	ENSRNOT00000050109	1	+	99018029	99298225	99018029	99298225	4	99018029,99152977,99179368,99298091,	99018138,99153079,99179434,99298225,
ENSRNOG00000014530	ENSRNOT00000046529	1	+	99160396	99407197	99160396	99406890	38	99160396,99170904,99194972,99204366,99215479,99251668,99257906,99258989,99260894,99287725,99339595,99348239,99349934,99353697,99355351,99356747,99359486,99361079,99366189,99367129,99367262,99372407,99372900,99374352,99377249,99377650,99384632,99385806,99386845,99389496,99390851,99395731,99397148,99397503,99398272,99398744,99404037,99406764,	99160514,99170957,99195045,99204634,99215646,99252761,99258019,99259098,99261284,99287848,99339734,99348531,99350637,99354156,99355417,99356792,99359647,99361268,99366242,99367153,99367337,99372491,99373012,99374498,99377258,99377823,99384786,99385969,99386946,99389592,99391020,99395967,99397303,99397575,99398469,99398863,99404241,99407197,
ENSRNOG00000014530	ENSRNOT00000019460	1	+	99194972	99287852	99194972	99287852	9	99194972,99204366,99208440,99215479,99251668,99257906,99258989,99260894,99287725,	99195045,99204634,99208509,99215646,99252761,99258019,99259098,99261284,99287852,
ENSRNOG00000031662	ENSRNOT00000041950	1	+	99743288	99789023	99743288	99789023	18	99743288,99746195,99748720,99749095,99758956,99761586,99762646,99764182,99764718,99766431,99768123,99771581,99775619,99776629,99778282,99781337,99786029,99788867,	99743831,99746335,99748854,99749269,99759098,99761639,99762668,99764209,99764743,99766566,99768227,99771706,99775732,99776761,99778382,99781438,99786197,99789023,
ENSRNOG00000016147	ENSRNOT00000022383	1	+	101425974	101466022	101426436	101464264	12	101425974,101429268,101430864,101446927,101448105,101449856,101452835,101456399,101461022,101462438,101462912,101463928,	101426522,101429521,101430983,101447042,101448193,101449947,101452974,101456549,101461155,101462549,101463040,101466022,
ENSRNOG00000037130	ENSRNOT00000056007	1	+	106105438	106360704	106105438	106259411	5	106105438,106106253,106232592,106259382,106360702,	106105510,106106275,106232596,106259411,106360704,
ENSRNOG00000021507	ENSRNOT00000033811	1	+	106260589	106379222	106321117	106379222	7	106260589,106265576,106321117,106326319,106365393,106378140,106379117,	106260646,106265639,106321192,106326484,106365486,106378218,106379222,
ENSRNOG00000012690	ENSRNOT00000018028	1	-	107335237	107359088	107336534	107348421	7	107335237,107339680,107341444,107346793,107348282,107358014,107358816,	107337166,107339841,107341535,107346850,107348511,107358135,107359088,
ENSRNOG00000013718	ENSRNOT00000019245	1	+	107440125	107645117	107440663	107644458	95	107440125,107440592,107461682,107466493,107468908,107470115,107472882,107474540,107476371,107479978,107480739,107481910,107482153,107485840,107488372,107490621,107494592,107494951,107496233,107500602,107501381,107502220,107513806,107514524,107515757,107517915,107518349,107518588,107518801,107523325,107523947,107524195,107524446,107526099,107531262,107531990,107534000,107537825,107538429,107538651…	107440222,107440685,107461820,107466713,107469009,107470272,107472993,107474712,107476545,107480167,107480891,107482068,107482267,107486092,107488566,107490822,107494821,107495070,107496412,107500787,107501537,107502406,107513977,107514628,107515908,107518130,107518482,107518716,107518997,107523459,107524121,107524332,107524598,107526291,107531450,107532183,107534183,107538007,107538577,107538848…
ENSRNOG00000013718	ENSRNOT00000055965	1	+	107513802	107644458	107513802	107644458	72	107513802,107514524,107515757,107517915,107518349,107518588,107518801,107523325,107523947,107524195,107524941,107526099,107531262,107531990,107534000,107537825,107538429,107538651,107539167,107540155,107541467,107541728,107541946,107542379,107542734,107544107,107545519,107545787,107546721,107546939,107550852,107552479,107552669,107558873,107561926,107567084,107567263,107568938,107569290,107569613…	107513977,107514628,107515908,107518130,107518482,107518716,107518997,107523459,107524121,107524332,107525093,107526291,107531450,107532183,107534183,107538007,107538577,107538848,107539398,107540294,107541597,107541736,107542095,107542647,107542871,107544206,107545688,107545913,107546830,107547079,107551043,107552585,107552761,107559049,107562038,107567166,107567407,107569029,107569468,107569695…
ENSRNOG00000013718	ENSRNOT00000019318	1	+	107513802	107644458	107513802	107644458	71	107513802,107514524,107515757,107517915,107518349,107518588,107518801,107523325,107523947,107524195,107524941,107526099,107531262,107531990,107534000,107537825,107538429,107538651,107539167,107540155,107541467,107541728,107541946,107542379,107542734,107544107,107545519,107545787,107546721,107546939,107550852,107552479,107552669,107558873,107561926,107567084,107567263,107568938,107569290,107569613…	107513977,107514628,107515908,107518130,107518482,107518716,107518997,107523459,107524121,107524332,107525093,107526291,107531450,107532183,107534183,107538007,107538577,107538848,107539398,107540294,107541597,107541736,107542095,107542647,107542871,107544206,107545688,107545913,107546830,107547079,107551043,107552585,107552761,107559049,107562038,107567166,107567407,107569029,107569468,107569695…
ENSRNOG00000014465	ENSRNOT00000019498	1	+	107670477	107999350	107670499	107999252	23	107670477,107711897,107714186,107716903,107718018,107725765,107727411,107729012,107752379,107754445,107757107,107759701,107760854,107763289,107764712,107768785,107777218,107801695,107870674,107871296,107879883,107889558,107999167,	107670744,107711993,107714375,107716961,107718091,107725926,107727491,107729166,107752451,107754511,107757164,107759826,107760993,107763422,107764860,107768843,107777327,107801823,107870734,107871401,107879977,107889652,107999350,
ENSRNOG00000014862	ENSRNOT00000019971	1	-	108189424	108820931	108189424	108820931	10	108189424,108194863,108195224,108208630,108246173,108434666,108436236,108754557,108815826,108820878,	108189706,108194923,108195421,108208783,108246311,108434749,108436457,108754625,108815975,108820931,
ENSRNOG00000010803	ENSRNOT00000014573	1	-	108843085	108955159	108843965	108953843	11	108843085,108855155,108868058,108871640,108898631,108935267,108935592,108937266,108953757,108954275,108954964,	108844271,108855367,108868211,108871784,108898714,108935488,108935660,108937388,108953917,108954335,108955159,
ENSRNOG00000022581	ENSRNOT00000023888	1	+	110175553	110360215	110187754	110359533	22	110175553,110187658,110267288,110309074,110319414,110319896,110321117,110322815,110325725,110329207,110332037,110338270,110338481,110340967,110346269,110348895,110351981,110355425,110357894,110358067,110358581,110358914,	110175720,110188215,110267493,110309160,110319521,110320028,110321248,110323068,110325943,110329402,110332638,110338374,110338608,110341152,110346594,110348972,110352107,110355626,110357975,110358172,110358769,110360215,
ENSRNOG00000022581	ENSRNOT00000055943	1	+	110175553	110360215	110325835	110359533	24	110175553,110187658,110267288,110309074,110319414,110319896,110321117,110322815,110325725,110329207,110331018,110332037,110338270,110338481,110340967,110346269,110348461,110348895,110351981,110355425,110357894,110358067,110358581,110358914,	110175720,110188215,110267493,110309160,110319521,110320028,110321248,110323068,110325943,110329406,110331020,110332638,110338374,110338608,110341152,110346598,110348463,110348972,110352107,110355626,110357975,110358172,110358769,110360215,
ENSRNOG00000015734	ENSRNOT00000021366	1	+	110729519	110813926	110729519	110813913	11	110729519,110749127,110782375,110786286,110795012,110796599,110797413,110798806,110799061,110812638,110813792,	110729647,110749172,110782659,110787533,110795157,110796805,110797578,110798962,110799135,110812782,110813926,
ENSRNOG00000010853	ENSRNOT00000055925	1	-	117587004	117716267	117587579	117716267	14	117587004,117594322,117595491,117596536,117598121,117608816,117637331,117644983,117647595,117647849,117648344,117659260,117715898,117716212,	117588098,117594432,117595578,117596731,117598289,117608826,117637347,117645026,117647611,117647931,117648454,117659305,117716038,117716267,
ENSRNOG00000010853	ENSRNOT00000051883	1	-	117587004	117716267	117587579	117716267	19	117587004,117594322,117595491,117596536,117598121,117598323,117602347,117616675,117621172,117624935,117627354,117630148,117639214,117641484,117647751,117648344,117659260,117715898,117716213,	117588098,117594432,117595578,117596731,117598289,117598333,117602351,117616689,117621175,117624947,117627360,117630156,117639219,117641493,117647760,117648454,117659305,117716039,117716267,
ENSRNOG00000010853	ENSRNOT00000020760	1	-	117640776	117716267	117640776	117716267	6	117640776,117641167,117648344,117659260,117715898,117716212,	117640855,117641173,117648454,117659305,117716038,117716267,
ENSRNOG00000015503	ENSRNOT00000021068	1	+	118106688	118247339	118142099	118247339	13	118106688,118140894,118142095,118175363,118182487,118218304,118223099,118223835,118228003,118230413,118243277,118243574,118245905,	118106821,118140988,118142250,118175546,118182709,118218406,118223227,118223930,118228131,118230563,118243392,118243659,118247339,
ENSRNOG00000015829	ENSRNOT00000021262	1	+	118583515	118700653	118583676	118700653	27	118583515,118633921,118636366,118638494,118639711,118641058,118644557,118645138,118646438,118647306,118652307,118653749,118654896,118657272,118658269,118660720,118663971,118668727,118669361,118671257,118674029,118676779,118678373,118678669,118680138,118681138,118699482,	118583733,118634001,118636562,118638708,118639836,118641230,118644732,118645262,118646511,118647407,118652478,118653884,118654947,118657413,118658299,118661013,118664200,118668850,118669493,118671386,118674281,118676972,118678394,118678814,118680341,118681271,118700653,
ENSRNOG00000015829	ENSRNOT00000065343	1	+	118583515	118700653	118583676	118700653	8	118583515,118633921,118636366,118638494,118678669,118680138,118681138,118699482,	118583733,118634001,118636562,118638708,118678814,118680341,118681271,118700653,
ENSRNOG00000016090	ENSRNOT00000021530	1	+	118726115	118777542	118726115	118775226	16	118726115,118726666,118737027,118739200,118739858,118747288,118752967,118756309,118756479,118757692,118758787,118759510,118764845,118772083,118773875,118774629,	118726175,118726727,118737164,118739273,118740001,118747379,118753148,118756397,118756568,118757823,118758857,118759581,118765015,118772254,118774058,118777542,
ENSRNOG00000016358	ENSRNOT00000022049	1	+	118970875	119156598	119098702	119156358	14	118970875,119037628,119098662,119117811,119118863,119137889,119138931,119140896,119142895,119146424,119147595,119148882,119154300,119156286,	118970999,119037682,119099656,119117892,119118900,119138035,119138967,119140983,119143081,119146604,119147808,119149002,119154441,119156598,
ENSRNOG00000024460	ENSRNOT00000033822	1	+	120050877	120102655	120050905	120102655	19	120050877,120052145,120053444,120058990,120062328,120065540,120068177,120069173,120071546,120072521,120084762,120086809,120091277,120094440,120094972,120098044,120100048,120101093,120102506,	120051175,120052214,120053635,120059114,120062450,120065658,120068242,120069252,120071693,120072620,120084929,120086972,120091415,120094518,120095073,120098149,120100121,120101208,120102655,
ENSRNOG00000024460	ENSRNOT00000051000	1	+	120050877	120087514	120050905	120087294	13	120050877,120052145,120053444,120058990,120062328,120065540,120068177,120069173,120071546,120072521,120084762,120086809,120087246,	120051175,120052214,120053635,120059114,120062450,120065658,120068242,120069252,120071693,120072620,120084929,120086972,120087514,
ENSRNOG00000011526	ENSRNOT00000064889	1	+	120324842	120476913	120324842	120475601	24	120324842,120348623,120349266,120350621,120353278,120374075,120381414,120385180,120391767,120393296,120402113,120411533,120447387,120447550,120448057,120451458,120451860,120458261,120460198,120461973,120466054,120470108,120474109,120475503,	120324950,120348728,120349410,120350698,120353367,120374248,120381627,120385281,120391871,120393414,120402302,120411561,120447428,120447582,120448082,120451472,120452040,120458364,120460395,120462061,120466158,120470238,120474222,120476913,
ENSRNOG00000011526	ENSRNOT00000015845	1	+	120324842	120476913	120324842	120475601	28	120324842,120348623,120349266,120350621,120353278,120374075,120381414,120385180,120391767,120393296,120402113,120434637,120434746,120434962,120436709,120439147,120447420,120447550,120448051,120451374,120451860,120458261,120460198,120461973,120466054,120470108,120474109,120475503,	120324950,120348728,120349410,120350698,120353367,120374248,120381627,120385281,120391871,120393414,120402302,120434661,120434751,120434964,120436718,120439168,120447428,120447576,120448078,120451389,120452040,120458364,120460395,120462061,120466158,120470238,120474222,120476913,
ENSRNOG00000011526	ENSRNOT00000055902	1	+	120348626	120476913	120348626	120460270	24	120348626,120349266,120350621,120353278,120374075,120381414,120385180,120391767,120393296,120402113,120411533,120447387,120447550,120448057,120451458,120451860,120452198,120458261,120460198,120461973,120466054,120470108,120474109,120475503,	120348728,120349410,120350698,120353367,120374248,120381627,120385281,120391871,120393414,120402302,120411561,120447428,120447582,120448082,120451472,120452040,120452237,120458364,120460395,120462061,120466158,120470238,120474222,120476913,
ENSRNOG00000012730	ENSRNOT00000016959	1	-	120695814	120788595	120696059	120788595	32	120695814,120698192,120698715,120701882,120702940,120705110,120706105,120707379,120709201,120713071,120715486,120717673,120718207,120720676,120724123,120725910,120726439,120727659,120728411,120730924,120731558,120732272,120736611,120738455,120740701,120742263,120742523,120744091,120770815,120771860,120776712,120788415,	120696237,120698294,120699563,120701999,120703058,120705262,120706300,120707657,120709399,120713238,120715736,120717813,120718371,120720848,120724400,120726070,120726560,120727832,120728576,120731139,120731671,120732402,120736688,120738568,120740839,120742427,120742651,120744318,120770964,120772040,120776884,120788595,
ENSRNOG00000012730	ENSRNOT00000017368	1	-	120696110	120788568	120696110	120788568	23	120696110,120715722,120717673,120718207,120720676,120724123,120725910,120726439,120727659,120728411,120730924,120731558,120732272,120736611,120738455,120740701,120742263,120742523,120744091,120770815,120771860,120776712,120788415,	120696170,120715736,120717813,120718371,120720848,120724400,120726070,120726560,120727832,120728576,120731139,120731671,120732402,120736688,120738568,120740839,120742427,120742651,120744318,120770964,120772040,120776884,120788568,
ENSRNOG00000013028	ENSRNOT00000043019	1	-	120847745	120881883	120847745	120881883	15	120847745,120853612,120854830,120855772,120856107,120856658,120860601,120862425,120863673,120865495,120866325,120866914,120874062,120876555,120881784,	120847818,120853687,120854901,120855832,120856134,120856823,120860786,120862528,120863787,120865624,120866387,120867044,120874203,120876660,120881883,
ENSRNOG00000013795	ENSRNOT00000018436	1	-	121100975	121142773	121101189	121132587	6	121100975,121112705,121132376,121135042,121142046,121142328,	121101329,121113311,121132638,121135160,121142144,121142773,
ENSRNOG00000013823	ENSRNOT00000049340	1	+	121193992	121298746	121228267	121297175	11	121193992,121228266,121236832,121243888,121246067,121247945,121249362,121250461,121255933,121268744,121296998,	121194017,121228440,121236947,121244007,121246125,121247996,121249455,121250590,121256040,121268898,121298746,
ENSRNOG00000037080	ENSRNOT00000055877	1	+	121324403	121491069	121324403	121491069	10	121324403,121324796,121335868,121382618,121404009,121404756,121409789,121462356,121489096,121490918,	121324479,121325167,121336034,121382788,121404093,121404914,121409833,121462462,121489237,121491069,
ENSRNOG00000023274	ENSRNOT00000033858	1	-	122267091	122385096	122268726	122381340	10	122267091,122282618,122284688,122294456,122307885,122356459,122357495,122366997,122381172,122384981,	122268799,122282778,122284864,122294559,122308092,122356597,122357533,122367038,122381400,122385096,
ENSRNOG00000013877	ENSRNOT00000018639	1	+	122402367	122469865	122402367	122469428	14	122402367,122406683,122409256,122409571,122409771,122409952,122414494,122418268,122419046,122438359,122449874,122454594,122468439,122469313,	122402547,122406807,122409407,122409697,122409777,122409971,122414509,122418283,122419169,122438465,122450002,122454744,122468522,122469865,
ENSRNOG00000014187	ENSRNOT00000019267	1	+	122704986	122990007	122705018	122989472	21	122704986,122757799,122924068,122928607,122931240,122940649,122942705,122944264,122948794,122949158,122954179,122956011,122956613,122962598,122963253,122968859,122969371,122974940,122978233,122981720,122989084,	122705112,122758345,122924381,122928759,122931385,122940864,122942832,122944503,122948962,122949363,122954463,122956148,122956773,122962701,122963324,122969089,122969482,122975103,122978363,122981855,122990007,
ENSRNOG00000022822	ENSRNOT00000040147	1	+	123057581	123115563	123057581	123115563	8	123057581,123061578,123079967,123087199,123107379,123108477,123113706,123115478,	123057716,123061678,123080053,123087377,123107562,123108609,123113809,123115563,
ENSRNOG00000009932	ENSRNOT00000046645	1	-	127132843	127308205	127132843	127308205	24	127132843,127135118,127142140,127156863,127175846,127179004,127212553,127214604,127215937,127236250,127238199,127253508,127255919,127264802,127267113,127277695,127281512,127281995,127282859,127298364,127300026,127303424,127306089,127307775,	127132912,127135216,127142250,127156973,127175888,127179127,127212673,127214679,127216039,127236353,127238302,127253602,127256106,127264933,127267278,127277731,127281624,127282072,127283002,127298473,127300089,127303443,127306105,127308205,
ENSRNOG00000012874	ENSRNOT00000068766	1	+	128547398	128591304	128547750	128589521	4	128547398,128563713,128580600,128588819,	128547764,128563829,128581118,128591304,
ENSRNOG00000012874	ENSRNOT00000017473	1	+	128563322	128591304	128563322	128589521	4	128563322,128563713,128580600,128588819,	128563330,128563829,128581118,128591304,
ENSRNOG00000012716	ENSRNOT00000055829	1	-	128609726	128720325	128609740	128719412	39	128609726,128615036,128621120,128623872,128626669,128628803,128631425,128632776,128634021,128635186,128635465,128643162,128644228,128648066,128649721,128651862,128653138,128654862,128655864,128659321,128661054,128661606,128665336,128670189,128671049,128672865,128676000,128677881,128678223,128679208,128680264,128681762,128683383,128685927,128691234,128692965,128696746,128719350,128719823,	128610074,128615280,128621334,128623972,128626848,128628938,128631566,128632905,128634144,128635337,128635604,128643302,128644270,128648242,128649892,128651955,128653235,128655011,128656014,128659393,128661207,128661769,128665525,128670380,128671139,128673082,128676125,128678060,128678268,128679309,128680511,128681896,128683524,128686035,128691296,128693052,128696978,128719483,128720325,
ENSRNOG00000012716	ENSRNOT00000055825	1	-	128683478	128719440	128683478	128719409	5	128683478,128691234,128692965,128696746,128719350,	128683524,128691296,128693052,128696978,128719440,
ENSRNOG00000011160	ENSRNOT00000015084	1	-	130683152	130884752	130685862	130785240	13	130683152,130687740,130691853,130694683,130705120,130734852,130735743,130742758,130744609,130752736,130753388,130784789,130884693,	130686046,130687900,130692054,130694817,130705285,130734941,130735854,130742848,130744743,130752888,130753569,130785620,130884752,
ENSRNOG00000037061	ENSRNOT00000055811	1	+	131156730	131212817	131156730	131212817	5	131156730,131156837,131177756,131193358,131212600,	131156769,131156985,131178053,131193542,131212817,
ENSRNOG00000010964	ENSRNOT00000014802	1	+	131224568	131360512	131224568	131356475	32	131224568,131273291,131276315,131284768,131287516,131290559,131292364,131294611,131300896,131302514,131309578,131323224,131325554,131329489,131330912,131331564,131332359,131334337,131334576,131335765,131341438,131341990,131342313,131345024,131348846,131349778,131350313,131353163,131353905,131355343,131356425,131356724,	131224700,131273367,131276452,131285139,131287570,131290625,131292560,131294720,131300939,131302647,131309699,131323292,131325621,131329625,131331025,131331717,131332610,131334463,131334694,131336014,131341470,131342172,131342396,131345219,131349008,131349849,131350358,131353214,131354355,131355674,131356517,131360512,
ENSRNOG00000010964	ENSRNOT00000055809	1	+	131224569	131360512	131224673	131302647	31	131224569,131273291,131276315,131284768,131290559,131292364,131294611,131300896,131302514,131309578,131323224,131325554,131329489,131330912,131331564,131332359,131334337,131334576,131335765,131341438,131341990,131342313,131345024,131348846,131349778,131350313,131353163,131353905,131355343,131356425,131356716,	131224700,131273367,131276452,131285139,131290625,131292560,131294720,131300939,131302647,131309699,131323292,131325621,131329625,131331025,131331717,131332610,131334463,131334694,131336014,131341470,131342172,131342396,131345219,131349008,131349849,131350358,131353214,131354355,131355674,131356510,131360512,
ENSRNOG00000010964	ENSRNOT00000014697	1	+	131307247	131360512	131307247	131342344	23	131307247,131309524,131323224,131325554,131329489,131330912,131331564,131332359,131334337,131334576,131335765,131341393,131341990,131342313,131345024,131348846,131349778,131350313,131353163,131353905,131355343,131356425,131356716,	131307322,131309699,131323292,131325621,131329625,131331025,131331717,131332610,131334463,131334694,131336014,131341470,131342172,131342396,131345219,131349008,131349849,131350358,131353214,131354355,131355674,131356510,131360512,
ENSRNOG00000022610	ENSRNOT00000031334	1	-	131756898	131881608	131756898	131881608	15	131756898,131770011,131777979,131779065,131781367,131781686,131783210,131784787,131789740,131790731,131795086,131818565,131872873,131876741,131881484,	131757054,131770156,131778067,131779214,131781454,131781773,131783791,131784904,131789805,131790897,131795285,131818613,131872967,131876873,131881608,
ENSRNOG00000037057	ENSRNOT00000055802	1	+	132370703	132741626	132370703	132741626	5	132370703,132370903,132485891,132541744,132741546,	132370724,132371080,132486049,132541770,132741626,
ENSRNOG00000017510	ENSRNOT00000067889	1	-	134870029	134885431	134870666	134885352	10	134870029,134870906,134873008,134878295,134879015,134879492,134879901,134881927,134882321,134885279,	134870804,134871056,134873193,134878440,134879171,134879674,134880069,134882059,134882444,134885431,
ENSRNOG00000017510	ENSRNOT00000042158	1	-	134870029	134885431	134870666	134885352	12	134870029,134870906,134873008,134878295,134879015,134879492,134879901,134880010,134880038,134881927,134882321,134885279,	134870804,134871056,134873193,134878440,134879171,134879674,134879982,134880012,134880069,134882059,134882444,134885431,
ENSRNOG00000017510	ENSRNOT00000064953	1	-	134870029	134885431	134870666	134885352	11	134870029,134870906,134873008,134878295,134879015,134879492,134879901,134880036,134881927,134882321,134885279,	134870804,134871056,134873193,134878440,134879171,134879674,134879976,134880069,134882059,134882444,134885431,
ENSRNOG00000017510	ENSRNOT00000024253	1	-	134870029	134885431	134870666	134885352	9	134870029,134870906,134873008,134878295,134879015,134879492,134881927,134882321,134885279,	134870804,134871056,134873193,134878440,134879171,134879674,134882059,134882444,134885431,
ENSRNOG00000016897	ENSRNOT00000022962	1	-	135122062	135135420	135122910	135132579	9	135122062,135123247,135124573,135127634,135129813,135132259,135132567,135133279,135135062,	135123069,135123358,135124732,135127813,135130018,135132388,135132675,135133390,135135420,
ENSRNOG00000026514	ENSRNOT00000068376	1	+	135527817	135567038	135527817	135566862	18	135527817,135528876,135530980,135534322,135536657,135540071,135544038,135545757,135548931,135551392,135551938,135552970,135553955,135555734,135556879,135557372,135562283,135566771,	135528117,135529069,135531045,135534401,135536773,135540090,135544058,135545842,135549103,135551463,135552025,135553090,135554169,135555798,135557036,135557565,135562292,135567038,
ENSRNOG00000026514	ENSRNOT00000034042	1	+	135527817	135566862	135527817	135566862	19	135527817,135528876,135530980,135534322,135536657,135539131,135543031,135545261,135545757,135548931,135551392,135551938,135552970,135553955,135555734,135556879,135557372,135563917,135566778,	135528117,135529069,135531045,135534401,135536773,135539170,135543056,135545272,135545842,135549103,135551463,135552025,135553090,135554169,135555798,135557036,135557565,135563930,135566862,
ENSRNOG00000043141	ENSRNOT00000068084	1	-	135653107	135681472	135653803	135681470	3	135653107,135655620,135681398,	135653932,135655728,135681472,
ENSRNOG00000012055	ENSRNOT00000016281	1	-	136168771	136187655	136169171	136187655	23	136168771,136170429,136170670,136173712,136175678,136176464,136176832,136177207,136178480,136179806,136180096,136180384,136180647,136180962,136181402,136184466,136184951,136185313,136185371,136185896,136186186,136186400,136187523,	136169324,136170537,136170907,136173849,136175820,136176598,136176947,136177330,136178717,136179972,136180164,136180499,136180830,136181165,136181580,136184653,136185107,136185343,136185487,136186068,136186331,136186658,136187655,
ENSRNOG00000012002	ENSRNOT00000018021	1	-	136552362	136642545	136553442	136642446	38	136552362,136556431,136560886,136563982,136564744,136566016,136566432,136567184,136568356,136569126,136570340,136570513,136574248,136575732,136576394,136578104,136578669,136578831,136578994,136579802,136583838,136584496,136584811,136590091,136592203,136593014,136593352,136596328,136597260,136600651,136601094,136601773,136603467,136606300,136607943,136610572,136639553,136642391,	136553556,136556540,136561009,136564149,136564957,136566104,136566568,136567287,136568489,136569359,136570425,136570654,136574473,136575896,136576550,136578313,136578739,136578903,136579078,136579973,136583981,136584664,136584902,136590255,136592328,136593175,136593516,136596413,136597424,136600736,136601273,136601887,136603535,136606377,136608021,136610729,136639653,136642545,
ENSRNOG00000012002	ENSRNOT00000067301	1	-	136552362	136642545	136553442	136592312	39	136552362,136556431,136560886,136563982,136564744,136566016,136566432,136567184,136568356,136569126,136570340,136570513,136574248,136575732,136575922,136576390,136578104,136578669,136578831,136578994,136579802,136583838,136584496,136584811,136590091,136592203,136593014,136593352,136596328,136597260,136600651,136601094,136601773,136603467,136606300,136607943,136610572,136639553,136642391,	136553556,136556540,136561009,136564149,136564957,136566104,136566568,136567287,136568489,136569359,136570425,136570654,136574473,136575896,136575924,136576550,136578313,136578739,136578903,136579078,136579973,136583981,136584664,136584902,136590255,136592328,136593175,136593516,136596413,136597424,136600736,136601273,136601887,136603535,136606377,136608021,136610729,136639653,136642545,
ENSRNOG00000011458	ENSRNOT00000015488	1	+	137188335	137244616	137202442	137241328	9	137188335,137202423,137229782,137236989,137237447,137237706,137238208,137238776,137240806,	137188447,137204656,137229961,137237166,137237607,137237994,137238321,137238912,137244616,
ENSRNOG00000019005	ENSRNOT00000025797	1	+	137415851	137544337	137415913	137544311	22	137415851,137486386,137488105,137496536,137497412,137500052,137505847,137507343,137511912,137513821,137513957,137519518,137521884,137522192,137523729,137523966,137525295,137534831,137537050,137538759,137543686,137544204,	137416081,137486443,137488296,137496593,137497467,137500141,137505926,137507481,137512001,137513873,137514000,137519596,137521955,137522354,137523778,137524102,137525494,137535049,137537180,137538933,137543816,137544337,
ENSRNOG00000019161	ENSRNOT00000014790	1	-	137556773	137666929	137557665	137666900	12	137556773,137559039,137559743,137561097,137564675,137565739,137566142,137568620,137570426,137581220,137641317,137666885,	137557764,137559120,137559838,137561296,137564812,137565844,137566256,137568873,137570650,137581409,137641492,137666929,
ENSRNOG00000019161	ENSRNOT00000026009	1	-	137556773	137641716	137557665	137641716	12	137556773,137559039,137559743,137561097,137564675,137565739,137566142,137568620,137570426,137581220,137641317,137641701,	137557764,137559120,137559838,137561296,137564812,137565844,137566256,137568873,137570650,137581409,137641492,137641716,
ENSRNOG00000019278	ENSRNOT00000026089	1	-	137749267	137776360	137749375	137776360	13	137749267,137751802,137756497,137758637,137762233,137763082,137765355,137767279,137769131,137770206,137775261,137775733,137776204,	137749628,137751983,137756629,137758771,137762384,137763217,137765511,137767401,137769154,137770437,137775357,137776120,137776360,
ENSRNOG00000019297	ENSRNOT00000026158	1	-	137827127	137933089	137827775	137932956	9	137827127,137828756,137829688,137831674,137835273,137838223,137847313,137859533,137932951,	137827964,137828837,137829799,137831831,137835413,137838316,137847445,137859690,137933089,
ENSRNOG00000019529	ENSRNOT00000026595	1	-	138006566	138043662	138008059	138043618	9	138006566,138008736,138011781,138017406,138021914,138032481,138034403,138043198,138043501,	138008218,138008883,138011869,138017599,138022112,138032587,138034560,138043500,138043662,
ENSRNOG00000010840	ENSRNOT00000032106	1	+	138563869	138876886	138688495	138837945	31	138563869,138565362,138567980,138613622,138638606,138663622,138681645,138688282,138704517,138723751,138736441,138759611,138765017,138766283,138767523,138774590,138776338,138786954,138796520,138806495,138806799,138827652,138837930,138840569,138858089,138860507,138864576,138866622,138871383,138875847,138876604,	138564085,138565464,138568095,138613742,138638685,138663750,138681691,138688519,138704644,138723826,138736599,138759723,138765156,138766334,138767728,138774738,138776423,138787244,138796650,138806688,138806979,138827796,138838058,138840698,138858272,138860624,138864760,138866827,138871481,138876076,138876886,
ENSRNOG00000032723	ENSRNOT00000047408	1	+	138920619	139014913	138921492	139014913	19	138920619,138921477,138923872,138927614,138940953,138942207,138942236,138942246,138944393,138951621,138952397,138953119,138953736,138957110,138965457,138965824,138969827,139014774,139014880,	138920672,138921583,138923940,138927699,138941087,138942234,138942245,138942348,138944608,138951745,138952474,138953256,138953859,138957210,138965609,138965991,138969966,139014878,139014913,
ENSRNOG00000025088	ENSRNOT00000037996	1	+	139842573	139886756	139842573	139886756	23	139842573,139843698,139849133,139854043,139856181,139856974,139857174,139858682,139859595,139862109,139863551,139865914,139867117,139867901,139868767,139870165,139872642,139880019,139880901,139882338,139882745,139883916,139885912,	139842662,139843845,139849209,139854125,139856288,139857073,139857317,139858830,139859639,139862257,139863661,139865993,139867366,139868030,139868835,139870294,139872753,139880145,139880980,139882381,139882832,139884172,139886756,
ENSRNOG00000011680	ENSRNOT00000016289	1	-	139908060	140000146	139908879	139978598	19	139908060,139910787,139911194,139913068,139915385,139916273,139919628,139925645,139927949,139931541,139935600,139938547,139940001,139943303,139945187,139947437,139952604,139978286,140000053,	139909067,139910910,139911453,139913170,139915554,139917360,139919773,139926133,139928037,139931674,139935718,139938764,139940075,139943418,139945298,139947571,139952713,139978699,140000146,
ENSRNOG00000012442	ENSRNOT00000036343	1	-	140203039	140270662	140203039	140270662	28	140203039,140204787,140209547,140211146,140211407,140214624,140216043,140219167,140220586,140223009,140223243,140225300,140226216,140229166,140230924,140231847,140239758,140240697,140251501,140252437,140255652,140256289,140257414,140260196,140264265,140265602,140266212,140270568,	140203167,140204888,140209705,140211233,140211612,140214810,140216255,140219383,140220767,140223165,140223279,140225432,140226302,140229295,140230994,140232053,140239968,140240873,140251693,140252570,140255774,140256385,140257485,140260376,140264502,140265741,140266359,140270662,
ENSRNOG00000013017	ENSRNOT00000017636	1	-	140535822	140693148	140539827	140693088	19	140535822,140541852,140553085,140553833,140556211,140558795,140559718,140567827,140574355,140575467,140577253,140592517,140592941,140598458,140629104,140632667,140639841,140646716,140693057,	140539926,140541989,140553236,140553972,140556311,140558919,140559791,140567979,140574430,140575602,140577330,140592603,140593007,140598561,140629318,140632881,140639889,140646831,140693148,
ENSRNOG00000013506	ENSRNOT00000018098	1	-	140885728	140960486	140886472	140898908	7	140885728,140888503,140891571,140897168,140898415,140898754,140960394,	140886621,140888617,140891616,140897269,140898524,140898925,140960486,
ENSRNOG00000030229	ENSRNOT00000043129	1	-	141602288	141721711	141602653	141671605	7	141602288,141669306,141669933,141670861,141676485,141677191,141721436,	141603561,141669430,141670161,141671668,141677046,141677471,141721711,
ENSRNOG00000030229	ENSRNOT00000041780	1	-	141649666	141721711	141649666	141721633	6	141649666,141669306,141669933,141670861,141677191,141721436,	141649974,141669430,141670161,141671668,141677471,141721711,
ENSRNOG00000013770	ENSRNOT00000018592	1	-	142936378	143010358	142937065	143010295	19	142936378,142939215,142940971,142942311,142944935,142949006,142951297,142957547,142971604,142973700,142976729,142977391,142979874,142995612,142996832,143003125,143007103,143008497,143010174,	142937255,142939308,142941053,142942576,142945026,142949098,142951365,142957611,142971687,142973820,142976815,142977490,142979968,142995799,142996958,143003227,143007290,143008606,143010358,
ENSRNOG00000033507	ENSRNOT00000047771	1	+	143105976	143137062	143105976	143137062	7	143105976,143116729,143117388,143118898,143119347,143135853,143137045,	143106182,143117009,143118192,143119126,143119471,143136738,143137062,
ENSRNOG00000013925	ENSRNOT00000018868	1	+	143415815	143603546	143415864	143603164	20	143415815,143416484,143450524,143452206,143464508,143466373,143481465,143486090,143490636,143492749,143493049,143495224,143499780,143506929,143564657,143583907,143586096,143588452,143590391,143603043,	143415921,143416580,143450635,143452291,143464606,143466401,143481538,143486171,143490853,143492914,143493112,143495294,143499827,143506990,143564739,143584027,143586205,143588521,143590492,143603546,
ENSRNOG00000013925	ENSRNOT00000018990	1	+	143415815	143603546	143415864	143603164	18	143415815,143416484,143450524,143452206,143464508,143466373,143481465,143486090,143490636,143492749,143493049,143506929,143564657,143583907,143586096,143588452,143590391,143603043,	143415921,143416580,143450635,143452291,143464606,143466401,143481538,143486171,143490853,143492914,143493112,143506990,143564739,143584027,143586205,143588521,143590492,143603546,
ENSRNOG00000013925	ENSRNOT00000051374	1	+	143415864	143602264	143415864	143602264	19	143415864,143416484,143450524,143452206,143464508,143466373,143481465,143486090,143490636,143492749,143493049,143506929,143564657,143583907,143586096,143588452,143590391,143602106,143602156,	143415921,143416580,143450635,143452291,143464606,143466401,143481538,143486171,143490853,143492914,143493112,143506990,143564739,143584027,143586205,143588521,143590492,143602155,143602264,
ENSRNOG00000016429	ENSRNOT00000022060	1	+	143863505	144477283	143863505	144477283	9	143863505,144085377,144307150,144341114,144377576,144381496,144423005,144461520,144476394,	143864163,144085627,144307386,144341361,144377745,144381623,144423945,144461616,144477283,
ENSRNOG00000016429	ENSRNOT00000050639	1	+	143863505	144477283	143863505	144477283	8	143863505,144085377,144307150,144341114,144377576,144381496,144423005,144476394,	143864163,144085627,144307386,144341361,144377745,144381623,144423945,144477283,
ENSRNOG00000016429	ENSRNOT00000064430	1	+	144307123	144477283	144307123	144477283	8	144307123,144307139,144341114,144377576,144381496,144423005,144461520,144476394,	144307135,144307386,144341361,144377745,144381623,144423945,144461616,144477283,
ENSRNOG00000016769	ENSRNOT00000022538	1	+	144783908	144864574	144783964	144863860	3	144783908,144818997,144863707,	144784166,144819278,144864574,
ENSRNOG00000017311	ENSRNOT00000023329	1	+	146313071	146422586	146313071	146422586	15	146313071,146313734,146317552,146354409,146364491,146373599,146397541,146416333,146416721,146418016,146418493,146419173,146419945,146422322,146422424,	146313083,146313868,146317702,146354485,146364653,146373703,146397651,146416431,146416835,146418122,146418636,146419347,146420006,146422360,146422586,
ENSRNOG00000017311	ENSRNOT00000031890	1	+	146354429	146422586	146397582	146422586	10	146354429,146364491,146373599,146397541,146418016,146418493,146419173,146419945,146422322,146422424,	146354485,146364653,146373703,146397651,146418122,146418636,146419347,146420006,146422360,146422586,
ENSRNOG00000017383	ENSRNOT00000023468	1	-	146522014	146545246	146522278	146545246	5	146522014,146523487,146526987,146540306,146545216,	146522333,146523606,146527139,146540544,146545246,
ENSRNOG00000030776	ENSRNOT00000042163	1	+	146977958	147084664	147022233	147083761	20	146977958,147021862,147031134,147032981,147044105,147045464,147048251,147052377,147057843,147060254,147061509,147065132,147068015,147069414,147073295,147075234,147076846,147079468,147082566,147083615,	146978283,147022334,147031286,147033114,147044187,147045579,147049052,147052449,147057945,147060308,147061557,147065227,147068135,147069584,147073398,147075405,147076925,147079568,147082772,147084664,
ENSRNOG00000030776	ENSRNOT00000045048	1	+	146977958	147084664	147022233	147083761	19	146977958,147021862,147031134,147032981,147044105,147045464,147048251,147052377,147057843,147060254,147065132,147068015,147069414,147073295,147075234,147076846,147079468,147082566,147083615,	146978283,147022334,147031286,147033114,147044187,147045579,147049052,147052449,147057945,147060308,147065227,147068135,147069584,147073398,147075405,147076925,147079568,147082772,147084664,
ENSRNOG00000030776	ENSRNOT00000048024	1	+	146977958	147084664	147022233	147083761	19	146977958,147021862,147031134,147032981,147044105,147045464,147048251,147052377,147057843,147060254,147061509,147065132,147069414,147073295,147075234,147076846,147079468,147082566,147083615,	146978283,147022334,147031286,147033114,147044187,147045579,147049052,147052449,147057945,147060308,147061557,147065227,147069584,147073398,147075405,147076925,147079568,147082772,147084664,
ENSRNOG00000030776	ENSRNOT00000050872	1	+	147053612	147084664	147053612	147083761	15	147053612,147054123,147054392,147057843,147060254,147061509,147065132,147068015,147069414,147073295,147075234,147076846,147079468,147082566,147083615,	147054099,147054377,147056067,147057945,147060308,147061557,147065227,147068135,147069584,147073398,147075405,147076925,147079568,147082772,147084664,
ENSRNOG00000033242	ENSRNOT00000051623	1	+	149145745	149173468	149172622	149172871	2	149145745,149172608,	149145760,149173468,
ENSRNOG00000009462	ENSRNOT00000012781	1	+	149410496	149424047	149410798	149423709	9	149410496,149414344,149415215,149417078,149418234,149418356,149418896,149420748,149423647,	149410898,149414464,149415319,149417180,149418276,149418428,149418950,149420863,149424047,
ENSRNOG00000009462	ENSRNOT00000012780	1	+	149410496	149424047	149410798	149423709	8	149410496,149414344,149415215,149418234,149418356,149418896,149420748,149423647,	149410898,149414464,149415319,149418276,149418428,149418950,149420863,149424047,
ENSRNOG00000011476	ENSRNOT00000015784	1	+	154216133	154329582	154216376	154329582	14	154216133,154222811,154225043,154226698,154240304,154262732,154282071,154289145,154289352,154294477,154298988,154323412,154325629,154329437,	154216517,154222921,154225164,154226839,154240385,154262827,154282204,154289244,154289390,154294544,154299126,154323510,154325656,154329582,
ENSRNOG00000011476	ENSRNOT00000055370	1	+	154216133	154299694	154216376	154299352	12	154216133,154222811,154225043,154226698,154240304,154262732,154282071,154289145,154289352,154294477,154298988,154299340,	154216517,154222921,154225164,154226839,154240385,154262827,154282204,154289244,154289390,154294544,154299126,154299694,
ENSRNOG00000011882	ENSRNOT00000016361	1	+	154348780	154544906	154477224	154544906	10	154348780,154477224,154509098,154538569,154540049,154541103,154542146,154542804,154543905,154544762,	154348854,154477525,154509339,154539144,154540120,154541368,154542237,154542910,154544031,154544906,
ENSRNOG00000012584	ENSRNOT00000016783	1	-	154786524	154800839	154786783	154800820	3	154786524,154794333,154800682,	154786924,154794429,154800839,
ENSRNOG00000012584	ENSRNOT00000016180	1	-	154786524	154800839	154786783	154800814	2	154786524,154800682,	154786924,154800839,
ENSRNOG00000024194	ENSRNOT00000037050	1	+	154817661	154935717	154817661	154935717	17	154817661,154861448,154882676,154885715,154899832,154910303,154913986,154918952,154920242,154924260,154925373,154926496,154929115,154930793,154930992,154932071,154935148,	154817860,154861540,154882769,154885921,154899987,154912078,154914193,154919057,154920322,154924315,154925483,154926564,154929323,154930980,154931029,154932260,154935717,
ENSRNOG00000029784	ENSRNOT00000049321	1	+	155057621	155174708	155122971	155174202	15	155057621,155122947,155130893,155131498,155135965,155149719,155152526,155154519,155157978,155162016,155163772,155167038,155168048,155170975,155174115,	155057985,155123161,155130994,155131646,155136003,155149836,155152701,155154583,155158027,155162129,155163890,155167138,155168245,155171113,155174708,
ENSRNOG00000013641	ENSRNOT00000019053	1	-	155292619	155362698	155292621	155360955	49	155292619,155293178,155294111,155294952,155295470,155296463,155296736,155297542,155298415,155298967,155302929,155303904,155304437,155305073,155305925,155306669,155307519,155309716,155311057,155311980,155312532,155313203,155315121,155316150,155316717,155317116,155317726,155318967,155319418,155320147,155321360,155323442,155323839,155325749,155331938,155334442,155335017,155335881,155336653,155337027…	155292711,155293298,155294195,155295069,155295656,155296570,155296824,155297656,155298521,155299123,155303083,155304062,155304562,155305264,155306209,155306796,155307637,155309887,155311285,155312154,155312652,155313330,155315249,155316240,155316894,155317320,155317936,155319075,155319637,155320232,155321455,155323535,155323998,155325887,155332045,155334578,155335228,155336024,155336773,155337104…
ENSRNOG00000027204	ENSRNOT00000034389	1	+	156592503	156657997	156592503	156657863	5	156592503,156593262,156637664,156639678,156656845,	156593124,156593900,156637878,156639875,156657997,
ENSRNOG00000036859	ENSRNOT00000055321	1	+	156703240	156794530	156755744	156792861	18	156703240,156709145,156742937,156755684,156769297,156772858,156773583,156779741,156780108,156780554,156783253,156784580,156785362,156786054,156786488,156789091,156791527,156792712,	156703803,156709231,156743019,156755861,156769401,156772952,156773643,156779840,156780202,156780700,156783336,156784731,156785581,156786212,156786636,156789174,156791640,156794530,
ENSRNOG00000030404	ENSRNOT00000043554	1	+	156871561	156937540	156871595	156937476	16	156871561,156918377,156919924,156923551,156924331,156925206,156926091,156927646,156929077,156929551,156931108,156932404,156933431,156935031,156936092,156937364,	156871615,156918408,156919985,156923596,156924528,156925266,156926159,156927782,156929162,156929624,156931246,156932488,156933455,156935102,156936144,156937540,
ENSRNOG00000030404	ENSRNOT00000040886	1	+	156871561	156937540	156871595	156937476	15	156871561,156918377,156919924,156923551,156924331,156925206,156926091,156927646,156929077,156929551,156931108,156932404,156935031,156936092,156937364,	156871615,156918408,156919985,156923596,156924528,156925266,156926159,156927782,156929162,156929624,156931246,156932488,156935102,156936144,156937540,
ENSRNOG00000017976	ENSRNOT00000024281	1	-	156992492	157028887	156994149	157025467	14	156992492,156995177,156995589,156996502,156998837,157000925,157004900,157016306,157019082,157019498,157022328,157023900,157025332,157028818,	156994285,156995298,156995654,156996666,156999003,157001283,157004994,157016497,157019181,157019732,157022491,157024038,157025469,157028887,
ENSRNOG00000017118	ENSRNOT00000046943	1	+	157663337	157720713	157663362	157720713	13	157663337,157669139,157670860,157698349,157701556,157705619,157705984,157711637,157713883,157715909,157718591,157719477,157720642,	157663562,157669282,157671084,157698499,157701608,157705783,157706161,157711702,157714043,157715972,157718660,157719574,157720713,
ENSRNOG00000017118	ENSRNOT00000023115	1	+	157663337	157720713	157670937	157720713	12	157663337,157669139,157670860,157698349,157701556,157705619,157705984,157711637,157713883,157718591,157719477,157720642,	157663562,157669282,157671084,157698499,157701608,157705783,157706161,157711702,157714043,157718660,157719574,157720713,
ENSRNOG00000017608	ENSRNOT00000039223	1	+	157774328	157831090	157774328	157831090	14	157774328,157774381,157776267,157780427,157812510,157813412,157817543,157818122,157821809,157826897,157827284,157827794,157828570,157830992,	157774379,157774451,157776537,157780585,157812734,157813660,157817676,157818212,157821957,157827049,157827328,157827954,157828683,157831090,
ENSRNOG00000017608	ENSRNOT00000023802	1	+	157774396	157892686	157774396	157892552	35	157774396,157776267,157780427,157812510,157813412,157817543,157818122,157821809,157826897,157827284,157827786,157828570,157830992,157833506,157836192,157836368,157838561,157840166,157842834,157845340,157846556,157848112,157850930,157851618,157852600,157856421,157860248,157862052,157865436,157866204,157870930,157873872,157877000,157882275,157892402,	157774451,157776537,157780585,157812734,157813660,157817676,157818212,157821957,157827049,157827326,157827954,157828683,157831111,157833629,157836341,157836711,157838713,157840413,157843015,157845524,157846729,157848236,157851199,157851708,157853200,157856760,157860387,157862117,157865642,157866335,157871092,157874093,157877895,157882387,157892686,
ENSRNOG00000017608	ENSRNOT00000065679	1	+	157774396	157874418	157774396	157874418	33	157774396,157776267,157780427,157812510,157813412,157817543,157818122,157821809,157826897,157827284,157827786,157828570,157830992,157833506,157836192,157836368,157838561,157840166,157842834,157845340,157846556,157848112,157850930,157851618,157852600,157856421,157860248,157862052,157865436,157866204,157870930,157873872,157874410,	157774451,157776537,157780585,157812734,157813660,157817676,157818212,157821957,157827049,157827326,157827954,157828683,157831111,157833629,157836341,157836711,157838713,157840413,157843015,157845524,157846729,157848236,157851199,157851708,157853200,157856760,157860387,157862117,157865642,157866335,157871092,157874093,157874418,
ENSRNOG00000017975	ENSRNOT00000024256	1	-	157931500	157945870	157932796	157945864	8	157931500,157933404,157933976,157935776,157936935,157940221,157941726,157945796,	157932950,157933481,157934090,157935890,157937093,157940383,157941830,157945870,
ENSRNOG00000018176	ENSRNOT00000048204	1	+	158041087	158080213	158041530	158077912	8	158041087,158062289,158063859,158065134,158067344,158070246,158075793,158077847,	158041600,158062348,158063913,158065240,158067456,158070340,158075860,158080213,
ENSRNOG00000018176	ENSRNOT00000025104	1	+	158041087	158080213	158041530	158077912	8	158041087,158062289,158063859,158065306,158067344,158070246,158075793,158077847,	158041600,158062348,158063913,158065412,158067456,158070340,158075860,158080213,
ENSRNOG00000018873	ENSRNOT00000025827	1	+	158140472	158287606	158228864	158283612	9	158140472,158228846,158263116,158268761,158273943,158280174,158282194,158283499,158284198,	158140684,158228934,158263197,158268788,158274069,158280317,158282369,158283630,158287606,
ENSRNOG00000018873	ENSRNOT00000025739	1	+	158140472	158287606	158228921	158283612	8	158140472,158228846,158263116,158273943,158280174,158282194,158283499,158284198,	158140684,158228934,158263197,158274069,158280317,158282369,158283630,158287606,
ENSRNOG00000019319	ENSRNOT00000026241	1	+	158548829	158782422	158548922	158780368	20	158548829,158579921,158639810,158660103,158665247,158669793,158671463,158721483,158728986,158730689,158737680,158739931,158754773,158765168,158770334,158770540,158771125,158772111,158772331,158780284,	158548927,158579967,158639887,158660248,158665381,158669848,158671592,158721606,158729082,158730761,158737797,158740036,158754935,158765303,158770418,158770718,158771346,158772241,158772414,158782422,
ENSRNOG00000019319	ENSRNOT00000042524	1	+	158548829	158782422	158548922	158780368	19	158548829,158579921,158639810,158660103,158665247,158669793,158671463,158721483,158728986,158737680,158739931,158754773,158765168,158770334,158770540,158771125,158772111,158772331,158780284,	158548927,158579967,158639887,158660248,158665381,158669848,158671592,158721606,158729082,158737797,158740036,158754935,158765303,158770418,158770718,158771346,158772241,158772414,158782422,
ENSRNOG00000019555	ENSRNOT00000026448	1	+	158846701	158912163	158872248	158911593	35	158846701,158865578,158872211,158883854,158884554,158885098,158885347,158885746,158886071,158887383,158887983,158889529,158891445,158892916,158894179,158895552,158897955,158898359,158899178,158899644,158899789,158900044,158900519,158901010,158901259,158901429,158901678,158904267,158904566,158905208,158908591,158909644,158909850,158911191,158911575,	158846757,158865656,158872760,158884033,158884619,158885223,158885497,158885816,158886192,158887589,158888090,158889729,158891531,158893099,158894354,158895687,158898091,158898462,158899374,158899696,158899953,158900257,158900625,158901158,158901346,158901498,158901796,158904381,158904712,158905241,158908674,158909695,158909914,158911341,158912163,
ENSRNOG00000019555	ENSRNOT00000030037	1	+	158846701	158912163	158872248	158911593	34	158846701,158865578,158872211,158883854,158884554,158885098,158885347,158885746,158886071,158887383,158887983,158889529,158891445,158892916,158894179,158895552,158897955,158898359,158899178,158899644,158899789,158900044,158900519,158901010,158901259,158901429,158901678,158904267,158904566,158908591,158909644,158909850,158911191,158911575,	158846757,158865656,158872760,158884033,158884619,158885223,158885497,158885816,158886192,158887589,158888090,158889729,158891531,158893099,158894354,158895687,158898091,158898462,158899374,158899696,158899953,158900257,158900625,158901158,158901346,158901498,158901796,158904381,158904712,158908674,158909695,158909914,158911341,158912163,
ENSRNOG00000019560	ENSRNOT00000026586	1	+	158921606	159013829	158921797	159012673	31	158921606,158951844,158982472,158985571,158995831,158996801,159001555,159002116,159002505,159002744,159002904,159004069,159004326,159005216,159005745,159005889,159006295,159006489,159006894,159007770,159008182,159008847,159009178,159009609,159009874,159010879,159011087,159011448,159011927,159012121,159012465,	158921868,158951911,158982562,158985660,158995941,158996857,159001615,159002258,159002558,159002819,159002946,159004138,159004457,159005328,159005785,159005953,159006368,159006667,159007007,159007848,159008305,159008918,159009301,159009697,159009922,159010954,159011187,159011561,159011966,159012228,159013829,
ENSRNOG00000019560	ENSRNOT00000055261	1	+	158951757	159013829	158951794	159012673	23	158951757,158982472,158985571,158995831,158996801,159001555,159002116,159002505,159002744,159002904,159004069,159004326,159005824,159008858,159009178,159009609,159009874,159010879,159011087,159011448,159011927,159012121,159012465,	158951911,158982562,158985660,158995941,158996857,159001615,159002258,159002558,159002819,159002946,159004138,159004360,159005831,159008918,159009301,159009697,159009922,159010954,159011187,159011561,159011966,159012228,159013829,
ENSRNOG00000019560	ENSRNOT00000049042	1	+	158961790	159013829	158961790	159012673	31	158961790,158962098,158982472,158985571,158995831,158996801,159001555,159002116,159002505,159002744,159002904,159004069,159004326,159005216,159005745,159005889,159006295,159006489,159006894,159007770,159008182,159008847,159009178,159009609,159009874,159010879,159011087,159011448,159011927,159012121,159012465,	158961809,158962160,158982562,158985660,158995941,158996857,159001615,159002258,159002558,159002819,159002946,159004138,159004457,159005328,159005785,159005953,159006368,159006667,159007007,159007848,159008305,159008918,159009301,159009697,159009922,159010954,159011187,159011561,159011966,159012228,159013829,
ENSRNOG00000020175	ENSRNOT00000027321	1	-	159475045	159542451	159477284	159542438	10	159475045,159476933,159479484,159480143,159493891,159497967,159501625,159516795,159519715,159542375,	159475922,159477405,159479586,159480277,159494012,159498075,159501780,159516937,159519753,159542451,
ENSRNOG00000020347	ENSRNOT00000027575	1	-	159598047	159696720	159599011	159680478	33	159598047,159599315,159602295,159602904,159603841,159606730,159607980,159610443,159611504,159621335,159623160,159626678,159627387,159633844,159635846,159637207,159637963,159638638,159642030,159647468,159650986,159656731,159663561,159667833,159670666,159672061,159672800,159673588,159676763,159679311,159679600,159680402,159696568,	159599229,159599427,159602450,159603146,159604063,159606873,159608124,159610601,159611771,159621565,159623590,159626832,159627570,159634009,159636024,159637346,159638077,159638937,159642147,159647656,159651120,159656872,159663654,159667972,159670804,159672225,159672981,159673696,159676903,159679488,159679702,159680506,159696720,
ENSRNOG00000020347	ENSRNOT00000027590	1	-	159633821	159696720	159633821	159680478	21	159633821,159633850,159635846,159637207,159637963,159638638,159642030,159647468,159650986,159656731,159663561,159667833,159670666,159672061,159672800,159673588,159676763,159679311,159679600,159680402,159696568,	159633848,159634009,159636024,159637346,159638077,159638937,159642147,159647656,159651120,159656872,159663654,159667972,159670804,159672225,159672981,159673696,159676903,159679488,159679702,159680506,159696720,
ENSRNOG00000020425	ENSRNOT00000027685	1	+	159761566	159925836	159761942	159924431	12	159761566,159854180,159882064,159899206,159902157,159906211,159911968,159914069,159914778,159915165,159919258,159923914,	159762081,159854311,159882179,159899318,159902273,159906389,159912146,159914237,159914879,159915401,159919325,159925836,
ENSRNOG00000031586	ENSRNOT00000046793	1	+	160955734	160956673	160955734	160956673	1	160955734,	160956673,
ENSRNOG00000033465	ENSRNOT00000066053	1	-	161584857	161620193	161584986	161620146	3	161584857,161619722,161620054,	161585115,161619945,161620193,
ENSRNOG00000017252	ENSRNOT00000023170	1	+	162265828	162267222	162265828	162267222	2	162265828,162267212,	162266715,162267222,
ENSRNOG00000019613	ENSRNOT00000026607	1	+	164722167	164928937	164722167	164928907	7	164722167,164772757,164792146,164874446,164876594,164878943,164928898,	164722312,164773109,164792693,164874567,164876766,164879073,164928937,
ENSRNOG00000019667	ENSRNOT00000049641	1	+	164979708	165127800	165020878	165127800	27	164979708,165020842,165035176,165064206,165068322,165079848,165091020,165098460,165100249,165101314,165102819,165104792,165105563,165106360,165110763,165111982,165112029,165112686,165119127,165119558,165119867,165120580,165121873,165123118,165124373,165126548,165127749,	164979921,165020942,165035391,165064299,165068436,165079980,165091113,165098572,165100311,165101390,165102923,165104860,165105621,165106402,165110905,165112014,165112124,165112815,165119278,165119670,165119956,165120703,165121999,165123307,165124550,165126614,165127800,
ENSRNOG00000019667	ENSRNOT00000064076	1	+	164979708	165125077	165020878	165124568	26	164979708,165020842,165035176,165064206,165068322,165079848,165091020,165098460,165100249,165101314,165102819,165104792,165105563,165106360,165110763,165111559,165111982,165112029,165112686,165119127,165119558,165119867,165120580,165121873,165123118,165124373,	164979921,165020942,165035391,165064299,165068436,165079980,165091113,165098572,165100311,165101390,165102923,165104860,165105621,165106402,165110905,165111592,165112014,165112124,165112815,165119278,165119670,165119956,165120703,165121999,165123307,165125077,
ENSRNOG00000019667	ENSRNOT00000047831	1	+	164979708	165125077	165020878	165124568	24	164979708,165020842,165035176,165064206,165068322,165079848,165091020,165098460,165100249,165101314,165102819,165104792,165105563,165106360,165110763,165111982,165112686,165119127,165119558,165119867,165120580,165121873,165123118,165124373,	164979921,165020942,165035391,165064299,165068436,165079980,165091113,165098572,165100311,165101390,165102923,165104860,165105621,165106402,165110905,165112124,165112815,165119278,165119670,165119956,165120703,165121999,165123307,165125077,
ENSRNOG00000028802	ENSRNOT00000041144	1	+	165543265	165544213	165543265	165544213	1	165543265,	165544213,
ENSRNOG00000021727	ENSRNOT00000065948	1	-	166067965	166069017	166067965	166069017	2	166067965,166068187,	166067990,166069017,
ENSRNOG00000021727	ENSRNOT00000033009	1	-	166068025	166069032	166068025	166069032	3	166068025,166068147,166068171,	166068031,166068153,166069032,
ENSRNOG00000014691	ENSRNOT00000020137	1	-	166494112	166660309	166608446	166660307	7	166494112,166608446,166617522,166629014,166629937,166630976,166660183,	166494124,166608586,166617668,166629108,166630010,166631203,166660309,
ENSRNOG00000014214	ENSRNOT00000019247	1	+	167115388	167118407	167115416	167117825	5	167115388,167115786,167116100,167116617,167117696,	167115419,167115850,167116176,167116792,167118407,
ENSRNOG00000009910	ENSRNOT00000013276	1	+	167888782	167949621	167888839	167947565	12	167888782,167910507,167922737,167930584,167931897,167933895,167935795,167939188,167940540,167945514,167946853,167947458,	167888938,167910648,167922911,167930812,167932044,167934004,167935977,167939296,167940707,167945713,167946950,167949621,
ENSRNOG00000009812	ENSRNOT00000013126	1	-	167974267	168040200	167975081	168040200	22	167974267,167975829,167978019,167979044,167980379,167981371,167983335,167986850,167995725,167996563,168001267,168006253,168007515,168016780,168019203,168022383,168031202,168032415,168034294,168036843,168039098,168040025,	167975180,167975961,167978107,167979238,167980484,167981605,167983463,167986977,167995911,167996665,168001444,168006438,168007590,168016921,168019400,168022582,168031348,168032591,168034422,168037039,168039172,168040200,
ENSRNOG00000027097	ENSRNOT00000038398	1	-	168042772	168209045	168044937	168209045	17	168042772,168044937,168089032,168117546,168119255,168125691,168132804,168134956,168135479,168136310,168143758,168146480,168148634,168177051,168178716,168180467,168208907,	168042849,168045108,168089101,168117696,168119365,168125896,168132903,168135085,168135593,168136388,168143872,168146589,168148767,168177157,168178827,168180587,168209045,
ENSRNOG00000018262	ENSRNOT00000024933	1	+	168533490	168568291	168533490	168566797	14	168533490,168544939,168547402,168549843,168551973,168556636,168558408,168559026,168559727,168560673,168561831,168563627,168565649,168566620,	168533717,168545141,168547562,168550063,168552103,168556831,168558540,168559190,168559854,168560837,168561952,168563801,168565760,168568291,
ENSRNOG00000017767	ENSRNOT00000024060	1	-	168627362	168741252	168630444	168707221	21	168627362,168635189,168636463,168645705,168647887,168648473,168655972,168658954,168659694,168662319,168665414,168681042,168683018,168683887,168684099,168685649,168686756,168688943,168690597,168707161,168740809,	168630688,168635324,168636583,168645770,168647995,168648523,168656114,168659086,168659835,168662350,168665538,168681121,168683630,168683935,168684152,168685727,168686930,168689014,168690698,168707310,168741252,
ENSRNOG00000017021	ENSRNOT00000022984	1	-	169251524	169567075	169251798	169566608	11	169251524,169266634,169289968,169295291,169301737,169329606,169335314,169337163,169377842,169401139,169566430,	169251945,169266799,169290064,169295429,169301923,169329766,169335512,169337347,169378009,169401332,169567075,
ENSRNOG00000016244	ENSRNOT00000055142	1	+	170076005	170156924	170076005	170155675	25	170076005,170105698,170109160,170111642,170113461,170118339,170121691,170122996,170123895,170124621,170125762,170126743,170127216,170133934,170137145,170138637,170139750,170140184,170141695,170147880,170149338,170151690,170153068,170155634,170156697,	170076272,170105906,170109277,170111744,170113617,170118440,170121949,170123112,170124022,170124712,170125910,170126943,170127323,170134003,170137289,170138763,170139969,170140286,170141821,170147988,170149528,170151779,170153171,170155690,170156924,
ENSRNOG00000016244	ENSRNOT00000021858	1	+	170076008	170153467	170076008	170153467	18	170076008,170105698,170109160,170111642,170113461,170118339,170121691,170122996,170123895,170124621,170125762,170126743,170127216,170133934,170137145,170149338,170151690,170153068,	170076272,170105906,170109277,170111744,170113617,170118440,170121949,170123112,170124022,170124712,170125910,170126943,170127323,170134003,170137289,170149528,170151779,170153467,
ENSRNOG00000015713	ENSRNOT00000021671	1	+	170232440	170387843	170232440	170387843	13	170232440,170342919,170343748,170347571,170360208,170367706,170372337,170374687,170375957,170376505,170379074,170380199,170387766,	170232576,170343009,170343819,170347674,170360349,170367822,170372396,170374707,170376019,170376574,170379176,170380272,170387843,
ENSRNOG00000015488	ENSRNOT00000047142	1	+	170557392	170695818	170557587	170695818	13	170557392,170639985,170642442,170642594,170655625,170656419,170657425,170658303,170660096,170673587,170687706,170690541,170695704,	170557594,170640050,170642505,170642657,170655637,170656554,170657472,170658365,170660221,170673761,170687847,170690694,170695818,
ENSRNOG00000015488	ENSRNOT00000066926	1	+	170557392	170695818	170557587	170695818	12	170557392,170639985,170642442,170655625,170656419,170657425,170658303,170660096,170673587,170687706,170690541,170695704,	170557594,170640050,170642505,170655637,170656554,170657472,170658365,170660221,170673761,170687847,170690694,170695818,
ENSRNOG00000015488	ENSRNOT00000055138	1	+	170557392	170695818	170557587	170695818	12	170557392,170639985,170642594,170655625,170656419,170657425,170658303,170660096,170673587,170687706,170690541,170695704,	170557594,170640050,170642657,170655637,170656554,170657472,170658365,170660221,170673761,170687847,170690694,170695818,
ENSRNOG00000015488	ENSRNOT00000021020	1	+	170557392	170695818	170557587	170695818	11	170557392,170639985,170642594,170656419,170657425,170658303,170660096,170673587,170687706,170690541,170695704,	170557594,170640050,170642657,170656554,170657472,170658365,170660221,170673761,170687847,170690694,170695818,
ENSRNOG00000015488	ENSRNOT00000065360	1	+	170557392	170695818	170557587	170695818	11	170557392,170639985,170655625,170656419,170657425,170658303,170660096,170673587,170687706,170690541,170695704,	170557594,170640050,170655637,170656554,170657472,170658365,170660221,170673761,170687847,170690694,170695818,
ENSRNOG00000014341	ENSRNOT00000067170	1	-	171163521	171221252	171164292	171182332	9	171163521,171170801,171173637,171175936,171176677,171179602,171182178,171220823,171221162,	171164603,171170912,171173835,171176057,171176780,171179888,171182375,171220910,171221252,
ENSRNOG00000014341	ENSRNOT00000019338	1	-	171163521	171198354	171164292	171198354	8	171163521,171170801,171173637,171175936,171176677,171179602,171182178,171198253,	171164603,171170912,171173835,171176057,171176780,171179888,171182375,171198354,
ENSRNOG00000012258	ENSRNOT00000017199	1	-	172026262	172097710	172027640	172097447	6	172026262,172031097,172039960,172040349,172041709,172097339,	172027728,172031216,172040069,172040452,172041797,172097710,
ENSRNOG00000012000	ENSRNOT00000016292	1	-	172199676	172233765	172199989	172233027	22	172199676,172200798,172201516,172202237,172204327,172205680,172207316,172207665,172210690,172211865,172213495,172215270,172215779,172216009,172216802,172218891,172223845,172225050,172227510,172228629,172232936,172233667,	172200049,172200954,172201606,172202383,172204447,172205825,172207496,172207893,172210811,172212026,172213592,172215416,172215926,172216117,172216922,172219029,172223938,172225165,172227680,172228859,172233086,172233765,
ENSRNOG00000011417	ENSRNOT00000015498	1	+	172409281	172577108	172409344	172576118	17	172409281,172409408,172506383,172508495,172511445,172515465,172540207,172541086,172548843,172550031,172552136,172553886,172560351,172570543,172572255,172574521,172575903,	172409407,172410275,172506434,172508744,172511585,172515572,172540418,172541160,172548983,172550169,172552248,172554000,172560551,172570747,172572417,172574810,172577108,
ENSRNOG00000011417	ENSRNOT00000065284	1	+	172409344	172577108	172409344	172576118	18	172409344,172409417,172506383,172508495,172511445,172515465,172540207,172541086,172548843,172550031,172552136,172553886,172560351,172570543,172572255,172574521,172574723,172575903,	172409404,172410275,172506434,172508744,172511585,172515572,172540418,172541160,172548983,172550169,172552248,172554000,172560551,172570747,172572417,172574705,172574810,172577108,
ENSRNOG00000024712	ENSRNOT00000030540	1	+	172804411	172913667	172804573	172913228	13	172804411,172830107,172854381,172855654,172857467,172868662,172874690,172893236,172898710,172905165,172908136,172909511,172913099,	172804669,172830208,172854727,172855707,172857591,172868776,172874816,172893408,172898889,172905232,172908292,172909588,172913667,
ENSRNOG00000020479	ENSRNOT00000055120	1	-	174430830	174537706	174433792	174514917	34	174430830,174435765,174435970,174436656,174436819,174438303,174439961,174441890,174442630,174443527,174444976,174446723,174449606,174450636,174452645,174453165,174453577,174454786,174458682,174459508,174461504,174462533,174465431,174465721,174467552,174479851,174480042,174482429,174483367,174486138,174495710,174513846,174536857,174537560,	174433975,174435891,174436080,174436729,174436937,174438428,174440169,174442000,174442787,174443697,174445113,174446853,174449699,174450741,174452826,174453260,174453671,174454975,174458828,174459620,174461672,174462656,174465642,174465767,174467696,174479915,174480122,174482541,174483488,174486296,174495814,174514975,174536943,174537706,
ENSRNOG00000020479	ENSRNOT00000027787	1	-	174430830	174514917	174433792	174514917	33	174430830,174435765,174435970,174436656,174436819,174438303,174439961,174441890,174442630,174443527,174444976,174446723,174449606,174450636,174452645,174453165,174453577,174454786,174458682,174459508,174461504,174462533,174465431,174465721,174467552,174479851,174480042,174482429,174483367,174486138,174495710,174513846,174514082,	174433975,174435891,174436080,174436729,174436937,174438428,174440169,174442000,174442787,174443697,174445113,174446853,174449699,174450741,174452826,174453260,174453671,174454975,174458828,174459620,174461672,174462656,174465642,174465767,174467696,174479915,174480122,174482541,174483488,174486296,174495814,174514010,174514917,
ENSRNOG00000018459	ENSRNOT00000025007	1	+	175687359	175802134	175687359	175802008	10	175687359,175731474,175733133,175762336,175773489,175776385,175782254,175790985,175796002,175801685,	175687873,175731647,175733336,175762417,175773706,175776562,175782517,175791181,175796336,175802134,
ENSRNOG00000032265	ENSRNOT00000055110	1	-	176406405	176442658	176406405	176442658	10	176406405,176408423,176409383,176409865,176412109,176413133,176414545,176415693,176416160,176442572,	176406594,176408521,176409456,176409991,176412323,176413192,176414682,176415849,176416324,176442658,
ENSRNOG00000027405	ENSRNOT00000037870	1	+	176937286	176961863	176937301	176960055	14	176937286,176939222,176942351,176946606,176947279,176947984,176948602,176953927,176954260,176955013,176956555,176957223,176957722,176960002,	176937442,176939351,176943999,176946737,176947442,176948124,176948719,176954029,176954377,176955087,176956618,176957283,176957808,176961863,
ENSRNOG00000015557	ENSRNOT00000021027	1	-	177729220	177742566	177729471	177742536	10	177729220,177730968,177731706,177732762,177735835,177737881,177738867,177740427,177740623,177742442,	177729533,177731010,177731788,177732925,177736081,177738030,177739076,177740535,177741403,177742566,
ENSRNOG00000014976	ENSRNOT00000020587	1	+	177830612	177869061	177832047	177868460	14	177830612,177832039,177843795,177844233,177846632,177848741,177852652,177852908,177855515,177861074,177863169,177863406,177864420,177868370,	177830710,177832224,177844006,177844441,177846776,177848895,177852732,177853032,177855596,177861176,177863297,177863506,177864540,177869061,
ENSRNOG00000014726	ENSRNOT00000034610	1	+	177972233	177996683	177975707	177996495	14	177972233,177975663,177976696,177980401,177985208,177985659,177987924,177990295,177991893,177992092,177992696,177992916,177995043,177996408,	177972310,177975908,177976907,177980609,177985352,177985816,177988004,177990419,177991974,177992194,177992824,177993016,177995163,177996683,
ENSRNOG00000014513	ENSRNOT00000019654	1	+	178090469	178164024	178090866	178164024	22	178090469,178090862,178093593,178095268,178096970,178100690,178111503,178112529,178122171,178122459,178123621,178127141,178127927,178136187,178137759,178157546,178158160,178158587,178159818,178161535,178161993,178163964,	178090546,178090983,178093706,178095395,178097067,178100834,178111592,178112645,178122310,178122554,178123724,178127218,178128042,178136292,178137897,178157639,178158377,178158775,178159937,178161537,178162004,178164024,
ENSRNOG00000027505	ENSRNOT00000037026	1	+	178972938	179080887	178977437	179044900	30	178972938,178977416,178977860,178980008,178982314,178994777,178995372,178995992,179000060,179000826,179010469,179013398,179021838,179024706,179025182,179038405,179043549,179044881,179047309,179048274,179048717,179050598,179055419,179064976,179067287,179067644,179073386,179074574,179080336,179080791,	178973078,178977497,178978125,178980136,178982465,178995037,178995489,178996110,179000234,179001005,179010604,179013528,179021993,179024862,179025393,179038556,179043648,179045412,179047442,179048577,179048922,179050815,179055593,179065098,179067413,179067839,179073557,179074756,179080410,179080887,
ENSRNOG00000015783	ENSRNOT00000001933	1	+	179102354	179266561	179102354	179266561	29	179102354,179104136,179107894,179114028,179123831,179125281,179126263,179126316,179131890,179142996,179167592,179190978,179193774,179196731,179197217,179199180,179214832,179216233,179224679,179235094,179235488,179244590,179245271,179260568,179261652,179262003,179265165,179265820,179266362,	179102414,179104389,179108022,179114170,179124091,179125402,179126265,179126422,179132064,179143178,179167727,179191125,179193903,179196887,179197428,179199331,179214931,179216405,179224977,179235341,179235693,179244810,179245436,179260756,179261775,179262198,179265353,179265991,179266561,
ENSRNOG00000021428	ENSRNOT00000029108	1	+	179435667	179453859	179435667	179453859	7	179435667,179441220,179446092,179447074,179448568,179452813,179453809,	179435741,179441350,179446368,179447289,179448797,179452859,179453859,
ENSRNOG00000026107	ENSRNOT00000036226	1	+	179509513	179575791	179570714	179575791	3	179509513,179570712,179575606,	179509598,179570925,179575791,
ENSRNOG00000016448	ENSRNOT00000022726	1	+	179693492	179756678	179712403	179754345	18	179693492,179712304,179728554,179731488,179733185,179733631,179738828,179739568,179740059,179740952,179742337,179743740,179744216,179745849,179746117,179749145,179751211,179754235,	179693682,179712646,179728655,179731549,179733223,179733803,179738978,179739701,179740187,179741154,179742405,179743818,179744279,179745984,179746306,179749270,179751390,179756678,
ENSRNOG00000016448	ENSRNOT00000055055	1	+	179693492	179752169	179712403	179752169	18	179693492,179712304,179728554,179731488,179733185,179733631,179738828,179739568,179740059,179740894,179742377,179743740,179744216,179745849,179746117,179749145,179751211,179752155,	179693682,179712646,179728655,179731549,179733223,179733803,179738978,179739701,179740163,179740902,179742405,179743818,179744279,179745984,179746306,179749270,179751390,179752169,
ENSRNOG00000017487	ENSRNOT00000023591	1	+	179944476	180013040	179944476	180012875	28	179944476,179945438,179945559,179945707,179947730,179950352,179952912,179956131,179961996,179965544,179969770,179972530,179975792,179977613,179980254,179981384,179982469,179982886,179984385,179989313,179993401,179995005,179997193,180004235,180004988,180005621,180010608,180012810,	179944567,179945467,179945590,179945735,179947818,179950484,179953148,179956235,179962097,179965684,179969894,179972746,179975960,179977754,179980313,179981502,179982543,179983022,179984576,179989407,179993531,179995193,179997349,180004378,180005125,180005719,180010804,180013040,
ENSRNOG00000017659	ENSRNOT00000023773	1	+	180202786	180324717	180203228	180323980	2	180202786,180323361,	180203713,180324717,
ENSRNOG00000025793	ENSRNOT00000055048	1	-	180465512	180502558	180467104	180501285	15	180465512,180470399,180472576,180478256,180480689,180485728,180486698,180488680,180489241,180494462,180497239,180500175,180501030,180501214,180502420,	180468678,180470552,180472735,180478482,180480809,180485858,180486776,180488775,180489353,180494640,180497384,180500311,180501123,180501303,180502558,
ENSRNOG00000018751	ENSRNOT00000025400	1	-	180710624	180812765	180753776	180812668	19	180710624,180744511,180753640,180756072,180760779,180762023,180768295,180769585,180773142,180775530,180781160,180782571,180787591,180795994,180797029,180802539,180808435,180808783,180812499,	180710651,180744524,180753943,180756216,180760894,180762107,180768436,180769772,180773208,180775647,180781315,180782699,180787790,180796117,180797112,180802708,180808552,180808932,180812765,
ENSRNOG00000025353	ENSRNOT00000035800	1	-	180861807	180889430	180861980	180889430	9	180861807,180862613,180867801,180868013,180870522,180872119,180878579,180885213,180889291,	180862064,180862749,180867932,180868167,180870631,180872592,180878769,180885369,180889430,
ENSRNOG00000018815	ENSRNOT00000025629	1	+	181003121	181012741	181003121	181012444	10	181003121,181003801,181004715,181005501,181006887,181010457,181011416,181011674,181011926,181012240,	181003253,181003970,181004860,181005595,181007107,181010613,181011494,181011829,181012109,181012741,
ENSRNOG00000012362	ENSRNOT00000016632	1	+	181498715	181594090	181498715	181594090	4	181498715,181580728,181587600,181593578,	181498926,181580812,181587741,181594090,
ENSRNOG00000013836	ENSRNOT00000064404	1	-	182145316	182234995	182151405	182234889	21	182145316,182151404,182152440,182157716,182160301,182161981,182163238,182167106,182169697,182172684,182173291,182174613,182180047,182180285,182183381,182186168,182186463,182188134,182191649,182195467,182234857,	182146149,182151452,182152992,182157886,182160535,182162138,182163330,182167220,182169778,182172766,182173403,182174741,182180129,182180354,182183493,182186245,182186575,182188208,182191754,182195507,182234995,
ENSRNOG00000013836	ENSRNOT00000063937	1	-	182145316	182234995	182151405	182234889	22	182145316,182151404,182152440,182152849,182157716,182160301,182161981,182163238,182167106,182169697,182172684,182173291,182174613,182180047,182180285,182183381,182186168,182186463,182188134,182191649,182195467,182234857,	182146149,182151452,182152813,182152992,182157886,182160535,182162138,182163330,182167220,182169778,182172766,182173403,182174741,182180129,182180354,182183493,182186245,182186575,182188208,182191754,182195507,182234995,
ENSRNOG00000013836	ENSRNOT00000031770	1	-	182145316	182234995	182146018	182234889	20	182145316,182152440,182157716,182160301,182161981,182163238,182167106,182169697,182172684,182173291,182174613,182180047,182180285,182183381,182186168,182186463,182188134,182191649,182195467,182234857,	182146149,182152992,182157886,182160535,182162138,182163330,182167220,182169778,182172766,182173403,182174741,182180129,182180354,182183493,182186245,182186575,182188208,182191754,182195507,182234995,
ENSRNOG00000013836	ENSRNOT00000019309	1	-	182145316	182234995	182151405	182234889	20	182145316,182151404,182152440,182157716,182161981,182163238,182167106,182169697,182172684,182173291,182174613,182180047,182180285,182183381,182186168,182186463,182188134,182191649,182195467,182234857,	182146149,182151452,182152992,182157886,182162138,182163330,182167220,182169778,182172766,182173403,182174741,182180129,182180354,182183493,182186245,182186575,182188208,182191754,182195507,182234995,
ENSRNOG00000013836	ENSRNOT00000019304	1	-	182152248	182234995	182152248	182234889	20	182152248,182152440,182152849,182157716,182161981,182163238,182167106,182169697,182172684,182173291,182174613,182180047,182180285,182183381,182186168,182186463,182188134,182191649,182195467,182234857,	182152253,182152813,182152992,182157886,182162138,182163330,182167220,182169778,182172766,182173403,182174741,182180129,182180354,182183493,182186245,182186575,182188208,182191754,182195507,182234995,
ENSRNOG00000036722	ENSRNOT00000055035	1	-	183677633	183902731	183677633	183902731	7	183677633,183678073,183678176,183693923,183785130,183793821,183902560,	183677678,183678097,183678320,183693970,183785178,183793861,183902731,
ENSRNOG00000015773	ENSRNOT00000021690	1	+	184665736	184693581	184683136	184693252	10	184665736,184681268,184683122,184685690,184687252,184688404,184689223,184690092,184690973,184692553,	184666095,184681401,184683185,184685793,184687452,184688559,184689401,184690189,184691058,184693581,
ENSRNOG00000015773	ENSRNOT00000045491	1	+	184665736	184693581	184683136	184692587	9	184665736,184681268,184683122,184685690,184687252,184688404,184689223,184690973,184692553,	184666095,184681401,184683185,184685793,184687452,184688559,184689401,184691058,184693581,
ENSRNOG00000016635	ENSRNOT00000034754	1	+	184797822	184935708	184854885	184934449	27	184797822,184817513,184824906,184826380,184835604,184854645,184857064,184873611,184874606,184875827,184877705,184881184,184890523,184903537,184911188,184912800,184915455,184921339,184926208,184927336,184928375,184929580,184931444,184932924,184933395,184933639,184934390,	184797989,184817590,184825076,184826551,184835803,184854910,184857196,184873781,184874672,184875934,184877808,184881400,184890661,184904411,184911893,184913009,184915534,184921517,184926374,184927494,184928440,184929691,184931584,184933026,184933556,184933728,184935708,
ENSRNOG00000016635	ENSRNOT00000001880	1	+	184797822	184922417	184854885	184922381	19	184797822,184817513,184824906,184826380,184835604,184854645,184857064,184873611,184874606,184875827,184877705,184881184,184890523,184903537,184911188,184912800,184915455,184921339,184922363,	184797989,184817590,184825076,184826551,184835803,184854910,184857196,184873781,184874672,184875934,184877808,184881400,184890661,184904411,184911893,184913009,184915534,184921517,184922417,
ENSRNOG00000016702	ENSRNOT00000022392	1	-	184941586	185161747	184942024	185161747	7	184941586,184953550,184966883,184979674,185024873,185096296,185161428,	184942122,184953621,184967051,184979786,185025026,185096344,185161747,
ENSRNOG00000016722	ENSRNOT00000022502	1	-	185179737	185247479	185180271	185247479	24	185179737,185182813,185183212,185185145,185186456,185186744,185187857,185189908,185190864,185192944,185197662,185201902,185206163,185207547,185209263,185216044,185224965,185228721,185232363,185235573,185242805,185244059,185247196,185247476,	185180373,185183044,185183311,185185307,185186628,185186859,185188013,185190098,185191011,185193089,185197755,185202062,185206233,185207640,185209372,185216154,185225092,185229175,185232441,185235733,185243003,185244172,185247287,185247479,
ENSRNOG00000017403	ENSRNOT00000023555	1	+	185726046	185730550	185726075	185729465	5	185726046,185726430,185728299,185729035,185729395,	185726132,185727753,185728950,185729301,185730550,
ENSRNOG00000020010	ENSRNOT00000027129	1	+	186104305	186122852	186104482	186122321	6	186104305,186106058,186118147,186118333,186119383,186122084,	186104726,186106228,186118237,186118386,186119579,186122852,
ENSRNOG00000020281	ENSRNOT00000027525	1	-	186205161	186293437	186205240	186293417	14	186205161,186205388,186205527,186206342,186206760,186208387,186209966,186210219,186210497,186210803,186211214,186211566,186213285,186293359,	186205288,186205448,186205740,186206404,186206926,186208556,186210102,186210373,186210728,186211013,186211369,186211694,186213469,186293437,
ENSRNOG00000043225	ENSRNOT00000023999	1	+	186507473	186517465	186507473	186517465	3	186507473,186507514,186516652,	186507512,186507532,186517465,
ENSRNOG00000018986	ENSRNOT00000049576	1	+	187034147	187053401	187034263	187052611	10	187034147,187035611,187035886,187036052,187036763,187037932,187047085,187047331,187052104,187052432,	187034440,187035755,187035973,187036271,187036925,187038444,187047249,187047493,187052323,187053401,
ENSRNOG00000018986	ENSRNOT00000025721	1	+	187034147	187053401	187034263	187052611	9	187034147,187035611,187035886,187036763,187037932,187047085,187047331,187052104,187052432,	187034440,187035755,187035973,187036796,187038444,187047249,187047493,187052323,187053401,
ENSRNOG00000018986	ENSRNOT00000065187	1	+	187034147	187053401	187034263	187052611	8	187034147,187035611,187035886,187036763,187037932,187047085,187052104,187052432,	187034440,187035755,187035973,187036796,187038444,187047249,187052323,187053401,
ENSRNOG00000026040	ENSRNOT00000035672	1	-	187169209	187174369	187169479	187174251	11	187169209,187169746,187170150,187170381,187170704,187171603,187171970,187172242,187172819,187173078,187174193,	187169499,187169963,187170296,187170623,187170855,187171823,187172125,187172508,187172982,187173099,187174369,
ENSRNOG00000020394	ENSRNOT00000027644	1	-	187949939	187995550	187950196	187995268	16	187949939,187950974,187953463,187954786,187955840,187959014,187961035,187962395,187968172,187969746,187971359,187976391,187980161,187980293,187981353,187995210,	187950323,187951063,187953628,187954920,187956006,187959132,187961159,187962574,187968273,187969898,187971504,187976493,187980203,187980434,187981439,187995550,
ENSRNOG00000020424	ENSRNOT00000027681	1	+	188564270	188643798	188564270	188643446	7	188564270,188564411,188574130,188579414,188581165,188630500,188643246,	188564280,188564521,188574221,188579478,188581290,188630671,188643798,
ENSRNOG00000020430	ENSRNOT00000027704	1	+	188850579	188895073	188850659	188895073	29	188850579,188851639,188856355,188857673,188860398,188862407,188863019,188863856,188864271,188867453,188868478,188873376,188876099,188878742,188880359,188880828,188884837,188885258,188885735,188888317,188889250,188890143,188890831,188891400,188891868,188892496,188892873,188893448,188894917,	188850745,188851751,188856509,188857847,188860585,188862573,188863134,188864052,188864375,188867630,188868563,188873483,188876175,188878851,188880484,188880976,188884944,188885373,188885907,188888426,188889313,188890209,188891009,188891496,188892034,188892594,188893019,188893530,188895073,
ENSRNOG00000016374	ENSRNOT00000068183	1	-	189482976	189589279	189484488	189584899	18	189482976,189488368,189490329,189492145,189493430,189499565,189501682,189503928,189507383,189517952,189521490,189522716,189540528,189550282,189563634,189564766,189584733,189588826,	189484653,189488474,189490467,189492216,189493553,189499756,189501793,189504050,189507535,189518155,189521638,189522907,189540652,189550452,189563712,189565033,189585035,189589279,
ENSRNOG00000016374	ENSRNOT00000065207	1	-	189482976	189589279	189484488	189584842	19	189482976,189488368,189490329,189492145,189493430,189499565,189501682,189503928,189507383,189510271,189517958,189521490,189522716,189540528,189550282,189563634,189564766,189584733,189588826,	189484653,189488474,189490467,189492216,189493553,189499756,189501793,189504050,189507535,189510277,189518155,189521638,189522907,189540652,189550452,189563712,189565033,189585035,189589279,
ENSRNOG00000016374	ENSRNOT00000022253	1	-	189482976	189589279	189484488	189584899	18	189482976,189488368,189490329,189492145,189493430,189499565,189501682,189503928,189507383,189517952,189520146,189522716,189540528,189550282,189563634,189564766,189584733,189588826,	189484653,189488474,189490467,189492216,189493553,189499756,189501793,189504050,189507535,189518155,189520291,189522907,189540652,189550452,189563712,189565033,189585035,189589279,
ENSRNOG00000016374	ENSRNOT00000065448	1	-	189482976	189589279	189484488	189584899	17	189482976,189488368,189490329,189492145,189493430,189499565,189501682,189503928,189507383,189517952,189521490,189522716,189540528,189550282,189563634,189584733,189588826,	189484653,189488474,189490467,189492216,189493553,189499756,189501793,189504050,189507535,189518155,189521638,189522907,189540652,189550452,189563712,189585035,189589279,
ENSRNOG00000016374	ENSRNOT00000022331	1	-	189482976	189589279	189484488	189584899	16	189482976,189488368,189490329,189492145,189493430,189499565,189501682,189503928,189507383,189517952,189521490,189522716,189540528,189550282,189584733,189588826,	189484653,189488474,189490467,189492216,189493553,189499756,189501793,189504050,189507535,189518155,189521638,189522907,189540652,189550452,189585035,189589279,
ENSRNOG00000016374	ENSRNOT00000022289	1	-	189484609	189589279	189484609	189584842	20	189484609,189487831,189488368,189490329,189492145,189493430,189499565,189501682,189503928,189507383,189510271,189517958,189521490,189522716,189540528,189550282,189563634,189564766,189584733,189588826,	189484745,189487836,189488474,189490467,189492216,189493553,189499756,189501793,189504050,189507535,189510277,189518155,189521638,189522907,189540652,189550452,189563712,189565033,189585035,189589279,
ENSRNOG00000020457	ENSRNOT00000054938	1	+	189894936	190085789	189897786	190085333	25	189894936,189897740,189920788,189938732,189942066,189942981,189981660,189994480,190037612,190049304,190052300,190054332,190055756,190060450,190061484,190062725,190064130,190065110,190071655,190072885,190073572,190079236,190079596,190080011,190085267,	189895118,189897819,189920886,189942054,189942939,189943847,189981786,189994615,190037749,190050604,190052336,190054393,190056033,190060512,190061600,190062897,190064271,190065200,190071799,190072962,190073616,190079397,190079703,190080132,190085789,
ENSRNOG00000020457	ENSRNOT00000054937	1	+	189894936	190085789	189897786	190085333	22	189894936,189897740,189920788,189938732,189981660,189994480,190037612,190049304,190054332,190055756,190060450,190061484,190062725,190064130,190065110,190071655,190072885,190073572,190079236,190079596,190080011,190085267,	189895118,189897819,189920886,189943847,189981786,189994615,190037749,190050604,190054393,190055955,190060512,190061600,190062897,190064271,190065200,190071799,190072962,190073616,190079397,190079703,190080132,190085789,
ENSRNOG00000020457	ENSRNOT00000050466	1	+	189894936	190085789	189943668	190085333	24	189894936,189897740,189920788,189938732,189981660,189994480,190037612,190049304,190052300,190054332,190055756,190060450,190061484,190062725,190064130,190065110,190071655,190072885,190073572,190077335,190079247,190079596,190080011,190085267,	189895118,189897819,189920886,189943847,189981786,189994615,190037749,190050604,190052336,190054393,190055955,190060512,190061600,190062897,190064271,190065200,190071799,190072962,190073616,190077343,190079397,190079703,190080132,190085789,
ENSRNOG00000020457	ENSRNOT00000027744	1	+	189894936	190085789	189943668	190085333	20	189894936,189897740,189920788,189938732,189981660,189994480,190037612,190049304,190054332,190055756,190060450,190061484,190062725,190071655,190072885,190073572,190079236,190079596,190080011,190085267,	189895118,189897819,189920886,189943847,189981786,189994615,190037749,190050604,190054393,190055955,190060512,190061600,190062897,190071799,190072962,190073616,190079397,190079703,190080132,190085789,
ENSRNOG00000020457	ENSRNOT00000047161	1	+	189894936	190085789	189897786	190085333	21	189894936,189897740,189920788,189981660,189994480,190037612,190049304,190054332,190055756,190060450,190061484,190062725,190064130,190065110,190071655,190072885,190073572,190079236,190079596,190080011,190085267,	189895118,189897819,189920886,189981786,189994615,190037749,190050604,190054393,190055955,190060512,190061600,190062897,190064271,190065200,190071799,190072962,190073616,190079397,190079703,190080132,190085789,
ENSRNOG00000020560	ENSRNOT00000054911	1	+	190427622	190470531	190427622	190470149	24	190427622,190428225,190429526,190430332,190433484,190434842,190435470,190436347,190437594,190438930,190439563,190439622,190440454,190442114,190443446,190445092,190446480,190457737,190458432,190459893,190461020,190465820,190468388,190469982,	190427643,190428550,190429556,190430368,190433514,190434872,190435494,190436495,190437803,190438960,190439576,190439630,190440605,190442323,190443476,190445416,190446510,190457755,190458586,190460102,190461205,190466209,190468660,190470531,
ENSRNOG00000020560	ENSRNOT00000027919	1	+	190427622	190470531	190427622	190470149	22	190427622,190428225,190429526,190430332,190433484,190434842,190435470,190436347,190437594,190438930,190439563,190439622,190440454,190442114,190445092,190446480,190458435,190459893,190461020,190465820,190468388,190469982,	190427643,190428550,190429556,190430368,190433514,190434872,190435494,190436495,190437803,190438960,190439576,190439630,190440605,190442323,190445416,190446510,190458586,190460102,190461205,190466209,190468660,190470531,
ENSRNOG00000020560	ENSRNOT00000054910	1	+	190442013	190557491	190510602	190557491	23	190442013,190445092,190446480,190458435,190459893,190461020,190465820,190468388,190469982,190484850,190506252,190506869,190509364,190510530,190513435,190516058,190524927,190526833,190529019,190551004,190554389,190556995,190557459,	190442323,190445416,190446510,190458586,190460102,190461205,190466209,190468660,190470135,190485108,190506285,190506973,190509394,190510702,190513759,190516364,190524941,190526906,190529343,190551328,190554713,190557319,190557491,
ENSRNOG00000025651	ENSRNOT00000035531	1	-	190969407	190987454	190970607	190975064	5	190969407,190972890,190974931,190985818,190987327,	190971551,190973073,190975111,190985962,190987454,
ENSRNOG00000017097	ENSRNOT00000022971	1	+	192082901	192174599	192082911	192173782	7	192082901,192103255,192106598,192113316,192114267,192123134,192173685,	192083036,192103443,192106752,192113380,192114360,192123226,192174599,
ENSRNOG00000017810	ENSRNOT00000066762	1	-	193191235	193205474	193191235	193199370	10	193191235,193192431,193192677,193192867,193195152,193196646,193197941,193199008,193199307,193205346,	193191309,193192445,193192695,193192883,193195227,193196721,193198038,193199092,193199397,193205474,
ENSRNOG00000018327	ENSRNOT00000024751	1	+	193270868	193377577	193270939	193377393	11	193270868,193339888,193350984,193357155,193358228,193358938,193367862,193376646,193377004,193377177,193377330,	193270952,193340066,193351109,193357237,193358303,193359004,193368028,193376790,193377082,193377222,193377577,
ENSRNOG00000018384	ENSRNOT00000024974	1	-	193384456	193502939	193384456	193502939	21	193384456,193386543,193400664,193402153,193402886,193405918,193409386,193412373,193412679,193421582,193423362,193429003,193449918,193453670,193456495,193463216,193464297,193470915,193486069,193502613,193502919,	193384511,193386674,193400838,193402262,193403022,193406027,193409464,193412572,193412788,193421778,193423452,193429181,193450067,193453755,193456665,193463288,193464363,193471102,193486146,193502692,193502939,
ENSRNOG00000018683	ENSRNOT00000054897	1	+	194172913	194795620	194173031	194794557	52	194172913,194229605,194236011,194239056,194242525,194246118,194249279,194250035,194251504,194251977,194275942,194279453,194283591,194287424,194288797,194289772,194295818,194296543,194301508,194306166,194306579,194313486,194332434,194474946,194477737,194498901,194501079,194609861,194616689,194696730,194700989,194710245,194718939,194728402,194728672,194733724,194735118,194738242,194754992,194755838…	194173077,194229689,194236052,194239112,194242622,194246267,194249415,194250193,194251586,194252113,194276015,194279533,194283717,194287549,194288896,194289845,194295922,194296727,194301606,194306256,194306680,194313621,194332543,194475017,194477844,194499029,194501175,194609963,194616784,194696809,194701090,194710304,194719088,194728488,194728829,194733765,194735209,194738362,194755082,194755943…
ENSRNOG00000033881	ENSRNOT00000047069	1	-	194506999	194563096	194509569	194543220	4	194506999,194523920,194542063,194562662,	194509753,194523992,194543225,194563096,
ENSRNOG00000015717	ENSRNOT00000021359	1	+	195263486	195303244	195263486	195303070	19	195263486,195271242,195271573,195273468,195279214,195282734,195283485,195284614,195286937,195288676,195289514,195290504,195290918,195292448,195293995,195297753,195298558,195301059,195302995,	195263607,195271336,195271647,195273605,195279305,195282811,195283522,195284712,195287057,195288840,195289650,195290654,195291012,195292525,195294130,195297879,195298725,195301195,195303244,
ENSRNOG00000015717	ENSRNOT00000021062	1	+	195271243	195303244	195271243	195271646	19	195271243,195271424,195271573,195273468,195279214,195282734,195283485,195284614,195286937,195288676,195289514,195290504,195290918,195292448,195293995,195297753,195298558,195301059,195302995,	195271344,195271502,195271647,195273605,195279305,195282811,195283522,195284712,195287057,195288840,195289650,195290654,195291012,195292525,195294130,195297879,195298725,195301195,195303244,
ENSRNOG00000015717	ENSRNOT00000021379	1	+	195271416	195303244	195271416	195303070	18	195271416,195271573,195273468,195279214,195282734,195283485,195284614,195286937,195288676,195289514,195290504,195290918,195292448,195293995,195297753,195298558,195301059,195302995,	195271502,195271647,195273605,195279305,195282811,195283522,195284712,195287057,195288840,195289650,195290654,195291012,195292525,195294130,195297879,195298725,195301195,195303244,
ENSRNOG00000016038	ENSRNOT00000067152	1	+	196629365	196866985	196693391	196866985	6	196629365,196693361,196826546,196860062,196866634,196866979,	196629426,196693498,196826707,196860202,196866835,196866985,
ENSRNOG00000016038	ENSRNOT00000021537	1	+	196629365	196866937	196693373	196866838	5	196629365,196693361,196826546,196860062,196866634,	196629426,196693498,196826707,196860202,196866937,
ENSRNOG00000016102	ENSRNOT00000021702	1	-	196927456	197045432	196930099	197044944	17	196927456,196932205,196932809,196934046,196934789,196939954,196958388,196959006,196964488,196968201,197038652,197040381,197043386,197044129,197044548,197044810,197045081,	196930131,196932403,196932998,196934224,196934855,196940043,196958515,196959137,196964633,196968283,197038721,197040455,197043442,197044193,197044705,197045002,197045432,
ENSRNOG00000016737	ENSRNOT00000031734	1	-	197973673	198166491	197973831	198166491	12	197973673,197977654,197982029,197993344,198015306,198028538,198040931,198050207,198128811,198162925,198163829,198166245,	197973988,197977773,197982119,197993480,198015376,198028693,198041020,198050302,198129009,198163106,198163976,198166491,
ENSRNOG00000027590	ENSRNOT00000030461	1	+	198793755	198844652	198793755	198844652	21	198793755,198810357,198820317,198821830,198823056,198823711,198825338,198826028,198828188,198829537,198830509,198832898,198833764,198835009,198835189,198838321,198839084,198839239,198841402,198842650,198844601,	198793890,198810855,198820533,198821950,198823203,198823843,198825374,198826088,198828317,198829666,198830593,198832961,198833863,198835108,198835243,198838387,198839153,198839317,198841606,198842716,198844652,
ENSRNOG00000027374	ENSRNOT00000029027	1	-	199453402	199504533	199453402	199504533	30	199453402,199454063,199454899,199457006,199457473,199460230,199465818,199466494,199470283,199471024,199471860,199472154,199473241,199474359,199475578,199476303,199476999,199479681,199480041,199485202,199485976,199491263,199496494,199497425,199500297,199501221,199503271,199503756,199504123,199504484,	199453546,199454269,199455071,199457190,199457612,199460318,199465981,199466626,199470450,199471132,199472013,199472320,199473454,199474493,199475700,199476434,199477123,199479802,199480270,199485393,199486075,199491363,199496605,199497520,199500421,199501386,199503336,199503888,199504248,199504533,
ENSRNOG00000036647	ENSRNOT00000064975	1	+	200064500	200193285	200064500	200193285	21	200064500,200065093,200065903,200066535,200072209,200075260,200080881,200101868,200104992,200107189,200108559,200188134,200189354,200189795,200190196,200190583,200191147,200191291,200191856,200192480,200193106,	200064564,200065420,200066212,200066555,200072280,200075275,200080917,200101889,200105020,200107213,200108701,200188449,200189660,200190117,200190507,200190898,200191213,200191606,200191880,200192624,200193285,
ENSRNOG00000036647	ENSRNOT00000054880	1	+	200064500	200193285	200064500	200193285	13	200064500,200065093,200065903,200188134,200189354,200189795,200190196,200190583,200191147,200191291,200191856,200192480,200193106,	200064564,200065420,200066212,200188449,200189660,200190117,200190507,200190898,200191213,200191606,200191880,200192624,200193285,
ENSRNOG00000036647	ENSRNOT00000025680	1	+	200064500	200193285	200064500	200193285	14	200064500,200065093,200065903,200188134,200189354,200189795,200190192,200190583,200191147,200191291,200191856,200192480,200192894,200193106,	200064564,200065420,200066212,200188449,200189660,200190113,200190507,200190898,200191213,200191606,200191880,200192616,200192896,200193285,
ENSRNOG00000024073	ENSRNOT00000033074	1	-	200930362	200941365	200930792	200941339	13	200930362,200931045,200931269,200931441,200931651,200932470,200932741,200932994,200933280,200933868,200934275,200935588,200941260,	200930858,200931133,200931380,200931565,200931718,200932534,200932831,200933049,200933328,200933943,200934335,200935651,200941365,
ENSRNOG00000017414	ENSRNOT00000023504	1	-	201456691	201459756	201456876	201459353	9	201456691,201457112,201457316,201457913,201458170,201458403,201458798,201459093,201459339,	201457032,201457231,201457706,201458009,201458333,201458459,201459009,201459256,201459756,
ENSRNOG00000017414	ENSRNOT00000054873	1	-	201456691	201459756	201456876	201459353	8	201456691,201457112,201457316,201458170,201458403,201458798,201459093,201459339,	201457032,201457231,201457706,201458333,201458459,201459009,201459256,201459756,
ENSRNOG00000018367	ENSRNOT00000024863	1	+	201582855	201593186	201582869	201593017	8	201582855,201586783,201588547,201590473,201591720,201592011,201592345,201592984,	201582966,201586907,201588655,201590605,201591896,201592209,201592491,201593186,
ENSRNOG00000019846	ENSRNOT00000028967	1	+	201962339	201992660	201962339	201992660	48	201962339,201964896,201965320,201965763,201966167,201966710,201966991,201968109,201968758,201969267,201969471,201969820,201970214,201970610,201971115,201971465,201972419,201972785,201973817,201974157,201974489,201974936,201975164,201976046,201976639,201979046,201979552,201979835,201980106,201980227,201980841,201984776,201986449,201986921,201987754,201988284,201988569,201988886,201989144,201989395…	201962409,201964968,201965389,201966025,201966282,201966801,201967098,201968311,201968884,201969385,201969610,201969931,201970284,201970748,201971280,201971560,201972546,201973041,201973873,201974258,201974641,201975075,201975278,201976226,201976879,201979203,201979681,201979980,201980150,201980425,201984695,201986238,201986631,201987090,201988011,201988471,201988795,201989065,201989214,201989496…
ENSRNOG00000020021	ENSRNOT00000027134	1	+	202083020	202132217	202083094	202132217	26	202083020,202112991,202114409,202115840,202116293,202116956,202117138,202117321,202118872,202119200,202119560,202119730,202123449,202124358,202124971,202127883,202128078,202128350,202128452,202128935,202129262,202129955,202130282,202130519,202130771,202131999,	202083188,202113086,202114495,202115981,202116410,202116990,202117207,202117468,202118904,202119365,202119658,202119881,202123510,202124566,202125020,202127924,202128112,202128406,202128476,202128977,202129283,202129997,202130322,202130572,202130861,202132217,
ENSRNOG00000020021	ENSRNOT00000054868	1	+	202083020	202124440	202083094	202124439	15	202083020,202112991,202114409,202115840,202116293,202116956,202117138,202117321,202118872,202119200,202119560,202119730,202121551,202123449,202124358,	202083188,202113086,202114495,202115981,202116410,202116990,202117207,202117468,202118904,202119365,202119658,202119881,202121617,202123510,202124440,
ENSRNOG00000030626	ENSRNOT00000064138	1	-	202498820	202510876	202498820	202510876	5	202498820,202510255,202510369,202510542,202510796,	202498946,202510294,202510467,202510688,202510876,
ENSRNOG00000026039	ENSRNOT00000036132	1	+	203281294	203295516	203281936	203294788	8	203281294,203281921,203282883,203287043,203291013,203291748,203293636,203294748,	203281326,203282036,203282981,203287118,203291115,203291835,203293728,203295516,
ENSRNOG00000026039	ENSRNOT00000047533	1	+	203281294	203295516	203281945	203294802	7	203281294,203281921,203282883,203287043,203291013,203291748,203294748,	203281326,203282036,203282981,203287118,203291115,203291835,203295516,
ENSRNOG00000026039	ENSRNOT00000054863	1	+	203281294	203295516	203281296	203294788	6	203281294,203281921,203282883,203293257,203293636,203294748,	203281326,203282036,203282981,203293341,203293728,203295516,
ENSRNOG00000026039	ENSRNOT00000048730	1	+	203281294	203294788	203281945	203294788	11	203281294,203281921,203282883,203287043,203291748,203292322,203293007,203293155,203293328,203293636,203294745,	203281326,203282036,203282981,203287118,203291835,203292344,203293037,203293174,203293341,203293728,203294788,
ENSRNOG00000020651	ENSRNOT00000028077	1	-	203934811	203977042	203935460	203976968	23	203934811,203936455,203936975,203939072,203939942,203943427,203946986,203947654,203948081,203948511,203948698,203949148,203949868,203952371,203953802,203954836,203962227,203963502,203964215,203964853,203966278,203970377,203976943,	203935595,203936539,203937035,203939140,203940023,203943509,203947055,203947844,203948179,203948615,203948828,203949277,203949981,203952493,203953891,203954977,203962377,203963601,203964312,203964942,203966370,203970626,203977042,
ENSRNOG00000020651	ENSRNOT00000050721	1	-	203934811	203977042	203935460	203976968	22	203934811,203936455,203936975,203939072,203939942,203943427,203946986,203947654,203948081,203948511,203948698,203949148,203949868,203952371,203953802,203954836,203962227,203963502,203964215,203964853,203966278,203976943,	203935595,203936539,203937035,203939140,203940023,203943509,203947055,203947844,203948179,203948615,203948828,203949277,203949981,203952493,203953891,203954977,203962377,203963601,203964312,203964942,203966370,203977042,
ENSRNOG00000020713	ENSRNOT00000028119	1	-	204065864	204120445	204066901	204120204	22	204065864,204068869,204069828,204070737,204071159,204071759,204071990,204072466,204075900,204077252,204077730,204079103,204079564,204080910,204081370,204083770,204084586,204085136,204085366,204089920,204092761,204120153,	204067040,204068972,204069955,204070864,204071345,204071896,204072080,204072564,204075999,204077349,204077829,204079185,204079749,204081103,204081542,204083855,204084790,204085238,204085447,204090003,204092918,204120445,
ENSRNOG00000020713	ENSRNOT00000040748	1	-	204065864	204120445	204066901	204085154	21	204065864,204068869,204069828,204070737,204071159,204071759,204072523,204075900,204077252,204077703,204079103,204079564,204080910,204081370,204083770,204084586,204085136,204085366,204089920,204092761,204120153,	204067040,204068972,204069955,204070864,204071345,204071896,204072564,204075999,204077349,204077829,204079185,204079749,204081103,204081542,204083855,204084790,204085238,204085447,204090003,204092918,204120445,
ENSRNOG00000020736	ENSRNOT00000028175	1	-	204187195	204237498	204187584	204237424	21	204187195,204189604,204190221,204190782,204191523,204195123,204195848,204197480,204198446,204198958,204199516,204200316,204202093,204203395,204203687,204204326,204210489,204211101,204212998,204235638,204237339,	204187692,204189781,204190350,204190852,204191655,204195230,204195984,204197649,204198549,204199007,204199641,204200391,204202225,204203513,204203776,204204378,204210579,204211155,204213115,204235699,204237498,
ENSRNOG00000029931	ENSRNOT00000041825	1	+	204586362	204855453	204586753	204852106	16	204586362,204590621,204597777,204603478,204686912,204723449,204725035,204827225,204828150,204828425,204829639,204836385,204838172,204839110,204840491,204851535,	204586790,204590943,204597947,204603592,204686988,204723532,204725160,204827361,204828231,204828446,204829660,204836516,204838284,204839131,204842895,204855453,
ENSRNOG00000029931	ENSRNOT00000045145	1	+	204586362	204855453	204586753	204852106	14	204586362,204590621,204597777,204603478,204686912,204723449,204725035,204827225,204828150,204828437,204836385,204838172,204840491,204851535,	204586790,204590943,204597947,204603592,204686988,204723532,204725160,204827361,204828231,204828446,204836516,204838257,204842895,204855453,
ENSRNOG00000029588	ENSRNOT00000042579	1	+	204963366	204999290	204963366	204999290	12	204963366,204967355,204972738,204972875,204979820,204984724,204985526,204985781,204989551,204992276,204992470,204999216,	204963384,204967444,204972811,204973011,204979860,204984913,204985639,204986003,204989659,204992394,204992601,204999290,
ENSRNOG00000020865	ENSRNOT00000028329	1	-	205018528	205166049	205020000	205165999	26	205018528,205023038,205027339,205029018,205034679,205039056,205039945,205043187,205043686,205043941,205047093,205050893,205053603,205065264,205068664,205069969,205074996,205078149,205078699,205080570,205084258,205085697,205087112,205099497,205108818,205165863,	205020267,205023144,205027524,205029071,205034832,205039202,205040046,205043245,205043798,205044143,205047168,205050965,205053698,205065425,205068799,205070034,205075038,205078205,205078765,205080622,205084313,205085849,205087211,205099830,205108964,205166049,
ENSRNOG00000020865	ENSRNOT00000045899	1	-	205018528	205166049	205020000	205108926	26	205018528,205023038,205027339,205029018,205034679,205039056,205039945,205043187,205043686,205043941,205047093,205050893,205051524,205053615,205065264,205068664,205069969,205074996,205078149,205080570,205084258,205085697,205087112,205099497,205108818,205165863,	205020267,205023144,205027524,205029071,205034832,205039202,205040046,205043245,205043798,205044143,205047168,205050965,205051536,205053698,205065425,205068799,205070034,205075038,205078205,205080622,205084313,205085849,205087211,205099830,205108964,205166049,
ENSRNOG00000015540	ENSRNOT00000020886	1	-	205980412	206047334	205982473	206047334	27	205980412,205984681,205989049,205991141,205991806,205995580,205997026,205997938,205999594,206010211,206012401,206015240,206016207,206016285,206016438,206016524,206016644,206019901,206020589,206021210,206022115,206032840,206037256,206039963,206043043,206046170,206047107,	205982525,205984801,205989200,205991248,205991960,205995702,205997157,205997993,205999692,206010297,206012517,206015305,206016274,206016317,206016469,206016590,206016669,206019932,206020625,206021225,206022245,206032954,206037369,206040029,206043181,206046357,206047334,
ENSRNOG00000015540	ENSRNOT00000065950	1	-	206003962	206096001	206003962	206047334	21	206003962,206010211,206012401,206015240,206016207,206016285,206016438,206016524,206016644,206019901,206020589,206021210,206022115,206032840,206037256,206039963,206043043,206046170,206047107,206063137,206095936,	206004064,206010297,206012517,206015305,206016274,206016317,206016469,206016590,206016669,206019932,206020625,206021225,206022245,206032954,206037369,206040029,206043181,206046357,206047340,206063285,206096001,
ENSRNOG00000015911	ENSRNOT00000022213	1	-	206102752	206206350	206102952	206206270	23	206102752,206105942,206109470,206110210,206112459,206115213,206118431,206122504,206123913,206125219,206130054,206132444,206134509,206136188,206141341,206143722,206149798,206151602,206164968,206166709,206168716,206177490,206206179,	206103214,206106040,206109610,206110447,206112570,206115450,206118557,206122714,206124104,206125428,206130254,206132768,206134694,206136415,206141631,206143939,206149970,206151999,206165100,206166906,206168914,206177887,206206350,
ENSRNOG00000017512	ENSRNOT00000023789	1	-	206438326	206455477	206438744	206449646	10	206438326,206440126,206442872,206443429,206445583,206446401,206446686,206446899,206449484,206455442,	206438935,206440226,206443039,206443816,206445665,206446487,206446807,206447010,206449647,206455477,
ENSRNOG00000017512	ENSRNOT00000047041	1	-	206438326	206455477	206438744	206443450	9	206438326,206440126,206443429,206445583,206446401,206446686,206446899,206449484,206455442,	206438935,206440226,206443816,206445665,206446487,206446807,206447010,206449647,206455477,
ENSRNOG00000017512	ENSRNOT00000054855	1	-	206438326	206443029	206438744	206443029	4	206438326,206440126,206442872,206442978,	206438935,206440226,206442974,206443029,
ENSRNOG00000022289	ENSRNOT00000000599	1	-	206697248	206704457	206698074	206704452	6	206697248,206698578,206698820,206699482,206701361,206704353,	206698280,206698720,206698997,206699671,206701541,206704457,
ENSRNOG00000019145	ENSRNOT00000054850	1	-	206903449	206972100	206906359	206970281	21	206903449,206907308,206908373,206909697,206911652,206914318,206915731,206916201,206918366,206929330,206932128,206934736,206935659,206937131,206937645,206940318,206944419,206944851,206945841,206970239,206971766,	206906541,206907524,206908532,206909861,206912362,206914408,206915863,206916471,206918450,206929725,206932255,206934852,206935813,206937225,206937752,206940497,206944466,206944930,206945980,206970334,206972100,
ENSRNOG00000026579	ENSRNOT00000036769	1	-	207216920	207251131	207217000	207251131	13	207216920,207217143,207218314,207227502,207231915,207236033,207240593,207242989,207246035,207247043,207247769,207250936,207251119,	207217063,207217370,207218393,207227601,207232026,207236155,207240734,207243146,207246231,207247123,207247829,207251020,207251131,
ENSRNOG00000019564	ENSRNOT00000026573	1	+	207318257	207358896	207325402	207358275	37	207318257,207325380,207330591,207331108,207332193,207332428,207332885,207335384,207335619,207337732,207338412,207338867,207340435,207340809,207343721,207344231,207345516,207346044,207346309,207348782,207350501,207350920,207351638,207351986,207352313,207353107,207354207,207354554,207355093,207355440,207355920,207356151,207356300,207356543,207356990,207357679,207358047,	207318625,207325559,207330743,207331282,207332285,207332509,207333001,207335497,207335807,207337850,207338571,207339170,207340589,207341680,207343859,207344988,207345719,207346135,207346456,207349046,207350726,207351010,207351899,207352117,207352518,207353482,207354452,207354693,207355178,207355637,207356063,207356227,207356351,207356764,207357164,207357722,207358896,
ENSRNOG00000019745	ENSRNOT00000026812	1	-	207475569	207492267	207475695	207492229	21	207475569,207475935,207476645,207476799,207477706,207477975,207478516,207479013,207479241,207479886,207482459,207482731,207483521,207483922,207484929,207485094,207485635,207485807,207486195,207486568,207492085,	207475854,207476094,207476711,207476946,207477886,207478110,207478699,207479154,207479350,207480037,207482607,207482962,207483614,207484008,207485011,207485173,207485723,207485894,207486315,207486683,207492267,
ENSRNOG00000020350	ENSRNOT00000027632	1	-	207750954	207903865	207752150	207903765	24	207750954,207752376,207753849,207755946,207756298,207758235,207758684,207759304,207759578,207760362,207760803,207761776,207762051,207764657,207770143,207770555,207771573,207773639,207773802,207774296,207779519,207780299,207786038,207903415,	207752266,207752496,207754076,207756082,207756341,207758278,207758787,207759415,207759733,207760469,207760908,207761912,207762167,207764738,207770237,207770716,207771633,207773720,207773894,207774441,207779657,207780377,207786126,207903865,
ENSRNOG00000020463	ENSRNOT00000027753	1	+	208010509	208015805	208012186	208014298	6	208010509,208012054,208012419,208012612,208012886,208014147,	208010914,208012273,208012528,208012721,208012934,208015805,
ENSRNOG00000020892	ENSRNOT00000028363	1	-	208529744	208545000	208530921	208544949	11	208529744,208533884,208534743,208535001,208535259,208536877,208537088,208538123,208539094,208539584,208544917,	208530998,208533966,208534856,208535130,208535397,208536956,208537181,208538287,208539202,208539745,208545000,
ENSRNOG00000043503	ENSRNOT00000028576	1	+	209055077	209075710	209055077	209075710	6	209055077,209055204,209059465,209071725,209074962,209075527,	209055200,209055710,209059563,209072138,209075127,209075710,
ENSRNOG00000043503	ENSRNOT00000054830	1	+	209055233	209077606	209055306	209076052	5	209055233,209059465,209071725,209074962,209075527,	209055710,209059563,209072138,209075127,209077606,
ENSRNOG00000021098	ENSRNOT00000028646	1	+	209183699	209199170	209184945	209198800	17	209183699,209184870,209185631,209186193,209186622,209187498,209187881,209188150,209190584,209192056,209192339,209192733,209197082,209197309,209197727,209198741,209198938,	209183789,209185018,209185734,209186256,209186754,209187649,209188055,209188267,209190866,209192134,209192462,209192849,209197224,209197346,209197904,209198804,209199170,
ENSRNOG00000021108	ENSRNOT00000028665	1	-	209320812	209327918	209321040	209327661	10	209320812,209321664,209322021,209322536,209323352,209323611,209325142,209325386,209325860,209327259,	209321104,209321868,209322130,209322751,209323468,209323735,209325311,209325541,209325964,209327918,
ENSRNOG00000021125	ENSRNOT00000028687	1	-	209583413	209586399	209583548	209586360	6	209583413,209583746,209583922,209584231,209584699,209586192,	209583654,209583808,209583961,209584363,209584834,209586399,
ENSRNOG00000021125	ENSRNOT00000050964	1	-	209583413	209586360	209583548	209586360	8	209583413,209583746,209583922,209584231,209584699,209585411,209586192,209586219,	209583654,209583808,209583961,209584363,209584834,209585413,209586217,209586360,
ENSRNOG00000021174	ENSRNOT00000028749	1	+	209730711	209871391	209730711	209871032	11	209730711,209738512,209739309,209857824,209869696,209870165,209870369,209870515,209870869,209871027,209871233,	209731003,209738614,209739426,209857854,209869813,209870287,209870400,209870589,209870951,209871062,209871391,
ENSRNOG00000021184	ENSRNOT00000045193	1	-	209958924	210022099	209959262	209972597	18	209958924,209960217,209963165,209963944,209964900,209965206,209965614,209966618,209966815,209967024,209967760,209968604,209968875,209969064,209969393,209972181,209972462,210022018,	209959623,209960262,209963423,209964112,209964998,209965379,209965747,209966731,209966915,209967144,209967997,209968661,209968946,209969130,209969442,209972235,209972642,210022099,
ENSRNOG00000021184	ENSRNOT00000028765	1	-	209958924	210022099	209959262	210022072	19	209958924,209960217,209963165,209963950,209964900,209965206,209965614,209966618,209966706,209966833,209967024,209967760,209968604,209968875,209969064,209969393,209972181,209972462,210022018,	209959623,209960262,209963423,209964112,209964998,209965379,209965747,209966702,209966744,209966915,209967144,209967997,209968661,209968946,209969130,209969442,209972235,209972642,210022099,
ENSRNOG00000021184	ENSRNOT00000028763	1	-	209958924	210022099	209959262	210022072	18	209958924,209960217,209962167,209963165,209964900,209965206,209965614,209966618,209966815,209967024,209967760,209968604,209968875,209969064,209969393,209972181,209972462,210022018,	209959623,209960262,209962194,209963423,209964998,209965379,209965747,209966731,209966915,209967144,209967997,209968661,209968946,209969130,209969442,209972235,209972642,210022099,
ENSRNOG00000032042	ENSRNOT00000051855	1	+	210103696	210109541	210103696	210106743	4	210103696,210104893,210105550,210106288,	210104195,210105283,210106105,210109541,
ENSRNOG00000032042	ENSRNOT00000054822	1	+	210104167	210109541	210104167	210106743	5	210104167,210104893,210105363,210105550,210106288,	210104195,210105073,210105372,210106105,210109541,
ENSRNOG00000023528	ENSRNOT00000032123	1	+	210346477	210376957	210346952	210376838	6	210346477,210347625,210348793,210357366,210374664,210376745,	210347151,210347719,210348902,210357475,210374924,210376957,
ENSRNOG00000023528	ENSRNOT00000043411	1	+	210347024	210377224	210347024	210377224	7	210347024,210347625,210348793,210357366,210374664,210377136,210377179,	210347175,210347719,210348902,210357475,210374924,210377175,210377224,
ENSRNOG00000029998	ENSRNOT00000054819	1	-	210617855	210688015	210618813	210688005	10	210617855,210618619,210639038,210642397,210643493,210666732,210676780,210677039,210686445,210687603,	210617915,210618874,210639147,210642612,210643609,210666856,210676949,210677194,210686549,210688015,
ENSRNOG00000029998	ENSRNOT00000050010	1	-	210618696	210688125	210618813	210688005	10	210618696,210619859,210639038,210642397,210643493,210666732,210676780,210677039,210686445,210687603,	210618874,210620063,210639147,210642612,210643609,210666856,210676949,210677194,210686549,210688125,
ENSRNOG00000017964	ENSRNOT00000024234	1	-	211122126	211204306	211122965	211204220	10	211122126,211124264,211125960,211128140,211172087,211184231,211199770,211200096,211202659,211203818,	211123026,211124468,211126069,211128355,211172203,211184355,211199939,211200251,211202763,211204306,
ENSRNOG00000018847	ENSRNOT00000025664	1	+	211408815	211426726	211409619	211426153	11	211408815,211409600,211410211,211410395,211410655,211417459,211417666,211417818,211418592,211418832,211425993,	211408933,211409844,211410282,211410451,211410726,211417576,211417723,211417900,211418699,211418954,211426726,
ENSRNOG00000020192	ENSRNOT00000027322	1	+	211673344	211730848	211673344	211674114	4	211673344,211673926,211709910,211730551,	211673501,211674114,211710010,211730848,
ENSRNOG00000032929	ENSRNOT00000043387	1	-	212326515	212352859	212326839	212348961	18	212326515,212328329,212328934,212329208,212330423,212331620,212332079,212332272,212337871,212338077,212338610,212339632,212339867,212340999,212346738,212348371,212348821,212352728,	212327033,212328480,212329039,212329287,212330674,212331740,212332200,212332382,212338006,212338192,212338662,212339747,212339925,212341051,212347514,212348485,212348972,212352859,
ENSRNOG00000032929	ENSRNOT00000048098	1	-	212326515	212352859	212326839	212348961	22	212326515,212328329,212328934,212329208,212330423,212330473,212331620,212332079,212332272,212337381,212337871,212338077,212338610,212339632,212339867,212340999,212346738,212347113,212347223,212348371,212348821,212352728,	212327033,212328480,212329039,212329287,212330449,212330674,212331740,212332200,212332382,212337393,212338006,212338192,212338662,212339747,212339925,212341051,212347101,212347199,212347514,212348485,212348972,212352859,
ENSRNOG00000020646	ENSRNOT00000028028	1	-	212983949	213008757	212985258	213008707	4	212983949,213002745,213002934,213008671,	212985389,213002855,213003152,213008757,
ENSRNOG00000036627	ENSRNOT00000032937	1	-	214162551	214176200	214162551	214171433	7	214162551,214162672,214164470,214167760,214169991,214171286,214176138,	214162574,214162754,214164677,214167817,214170126,214171449,214176200,
ENSRNOG00000021013	ENSRNOT00000028530	1	-	214552459	214597350	214552459	214597319	11	214552459,214557496,214559766,214560062,214560935,214560976,214562549,214563946,214565772,214578149,214597289,	214552537,214557607,214559901,214560136,214560972,214561045,214562617,214564021,214565872,214578233,214597350,
ENSRNOG00000021013	ENSRNOT00000028556	1	-	214552459	214597350	214552459	214597319	11	214552459,214557496,214559766,214560062,214560935,214560976,214562549,214563946,214564432,214578149,214597289,	214552537,214557607,214559901,214560136,214560972,214561045,214562617,214564021,214564478,214578233,214597350,
ENSRNOG00000021013	ENSRNOT00000028535	1	-	214552889	214597350	214556246	214597319	12	214552889,214556216,214557722,214559766,214560062,214560935,214560973,214562549,214563946,214565772,214578149,214597289,	214554589,214556330,214557833,214559901,214560136,214560972,214561045,214562617,214564021,214565872,214578233,214597350,
ENSRNOG00000021013	ENSRNOT00000046521	1	-	214552889	214597350	214556246	214597319	13	214552889,214556216,214557722,214559766,214560062,214560935,214560976,214562549,214563946,214564432,214565772,214578149,214597289,	214554589,214556330,214557833,214559901,214560136,214560972,214561045,214562617,214563975,214564478,214565872,214578233,214597350,
ENSRNOG00000021057	ENSRNOT00000065411	1	+	214812972	214843558	214812972	214841461	14	214812972,214817879,214820853,214824968,214825402,214825939,214826176,214830377,214830866,214836724,214838041,214839980,214841015,214841318,	214813328,214818088,214821104,214825167,214825505,214825994,214826308,214830623,214830987,214836828,214838137,214840162,214841236,214843558,
ENSRNOG00000021057	ENSRNOT00000028595	1	+	214812972	214843558	214812972	214841461	15	214812972,214813161,214817879,214820853,214824968,214825402,214825939,214826176,214830377,214830866,214836724,214838041,214839980,214841015,214841318,	214812999,214813328,214818088,214821104,214825167,214825505,214825994,214826308,214830623,214830987,214836828,214838137,214840162,214841236,214843558,
ENSRNOG00000021057	ENSRNOT00000063896	1	+	214824357	214843558	214824357	214841461	12	214824357,214824968,214825402,214825939,214826176,214830377,214830866,214836724,214838041,214839980,214841015,214841318,	214824369,214825167,214825505,214825994,214826308,214830623,214830987,214836828,214838137,214840162,214841236,214843558,
ENSRNOG00000030201	ENSRNOT00000044115	1	-	215219404	215220352	215219404	215220352	1	215219404,	215220352,
ENSRNOG00000012524	ENSRNOT00000016804	1	-	215849249	215882668	215849300	215882668	11	215849249,215850348,215855095,215856297,215856731,215857509,215858577,215859231,215859496,215877362,215882327,	215849811,215850448,215855210,215856376,215856782,215857644,215858682,215859268,215859703,215877391,215882668,
ENSRNOG00000023530	ENSRNOT00000032191	1	-	216923475	216924411	216923475	216924411	1	216923475,	216924411,
ENSRNOG00000013239	ENSRNOT00000018452	1	-	217636134	217770594	217636280	217770398	24	217636134,217638306,217638719,217639068,217640482,217641617,217651631,217652156,217652662,217653914,217654463,217655402,217696791,217698085,217698187,217698219,217698260,217737957,217767234,217768436,217769627,217770374,217770385,217770392,	217636388,217638383,217638870,217639216,217640730,217641867,217651708,217652350,217652795,217654067,217654517,217655522,217696808,217698185,217698217,217698258,217698290,217738020,217767279,217768500,217769725,217770383,217770391,217770594,
ENSRNOG00000013239	ENSRNOT00000018272	1	-	217636136	217770416	217636280	217770416	20	217636136,217638306,217638719,217639068,217640482,217641617,217651631,217652156,217652662,217653914,217654463,217655402,217696791,217698085,217722515,217737957,217767234,217768436,217769627,217770374,	217636388,217638383,217638870,217639216,217640730,217641867,217651708,217652350,217652795,217654067,217654517,217655522,217696808,217698290,217722590,217738020,217767279,217768500,217769725,217770416,
ENSRNOG00000013971	ENSRNOT00000018763	1	-	219268421	219290273	219269341	219290256	9	219268421,219270212,219274018,219279275,219282500,219283587,219284685,219286259,219290196,	219269447,219270350,219274147,219279445,219282673,219283793,219284755,219286320,219290273,
ENSRNOG00000013971	ENSRNOT00000065063	1	-	219268421	219289685	219269341	219289685	9	219268421,219270212,219274018,219279275,219282500,219283587,219284685,219286259,219289627,	219269447,219270350,219274147,219279445,219282673,219283793,219284755,219286310,219289685,
ENSRNOG00000014183	ENSRNOT00000019174	1	+	219521032	219764401	219608717	219764401	7	219521032,219608574,219701796,219720041,219722865,219758605,219764210,	219521133,219608759,219701951,219720170,219722995,219758759,219764401,
ENSRNOG00000014840	ENSRNOT00000020201	1	+	219906101	219983250	219906101	219982070	6	219906101,219972069,219975047,219977542,219980486,219981879,	219906305,219972224,219975176,219977672,219980640,219983250,
ENSRNOG00000042788	ENSRNOT00000054795	1	+	220492226	220626148	220492226	220626148	7	220492226,220495851,220498703,220506364,220508490,220619713,220624660,	220492331,220496054,220498867,220506514,220508585,220619869,220626148,
ENSRNOG00000013053	ENSRNOT00000017892	1	+	222382666	222502266	222382666	222502191	40	222382666,222383198,222387577,222389630,222394972,222395699,222398462,222402378,222403828,222406581,222406775,222411259,222412513,222413666,222415808,222417496,222419329,222424020,222427079,222427936,222430250,222431858,222434403,222434778,222437010,222442230,222457690,222459736,222466850,222476557,222478404,222480534,222482249,222483833,222486032,222486843,222487646,222493916,222498749,222502057,	222382678,222383272,222387616,222389808,222395186,222395824,222398634,222402547,222403952,222406654,222406876,222411394,222412567,222413807,222415943,222417777,222419558,222424164,222427088,222428083,222430379,222432110,222434578,222434893,222437204,222442363,222458829,222459846,222466968,222476649,222478463,222480560,222482300,222483899,222486319,222486926,222487852,222493968,222498856,222502266,
ENSRNOG00000013413	ENSRNOT00000018137	1	-	222545889	222614779	222546049	222614779	10	222545889,222560024,222562918,222565054,222568375,222570094,222585692,222592088,222601516,222614739,	222546205,222560137,222563029,222565162,222568508,222570216,222586094,222592230,222601602,222614779,
ENSRNOG00000017619	ENSRNOT00000024000	1	+	223731658	223773219	223731702	223772731	13	223731658,223741188,223747331,223749426,223751298,223752942,223754390,223759534,223761745,223763709,223765983,223769824,223772658,	223731768,223741293,223747472,223749556,223751360,223753071,223754504,223759637,223761930,223763874,223766141,223769899,223773219,
ENSRNOG00000017878	ENSRNOT00000024093	1	-	223832867	223875238	223832867	223875193	16	223832867,223833329,223850891,223851289,223852328,223852664,223854567,223856285,223857620,223858679,223858734,223861980,223862087,223863961,223870423,223875127,	223832873,223833494,223851076,223851291,223852367,223852688,223854589,223856415,223857749,223858730,223858742,223862083,223862111,223864102,223870528,223875238,
ENSRNOG00000017936	ENSRNOT00000024167	1	-	223911498	224108034	223911936	224094026	21	223911498,223916950,223917093,223920661,223923908,223930149,223940010,223947915,223948208,223950369,223951496,223956507,223978268,223980936,223991745,223993597,224017524,224023618,224029919,224094022,224107975,	223911959,223917002,223917172,223920787,223924148,223930217,223940139,223948077,223948388,223950564,223951641,223956650,223978367,223981043,223991827,223993688,224017653,224023784,224029967,224094130,224108034,
ENSRNOG00000017936	ENSRNOT00000067696	1	-	223911498	224108034	223911936	224017583	20	223911498,223916950,223917093,223920661,223923908,223930149,223940010,223947915,223948208,223950369,223951496,223956507,223978268,223980936,223991745,223993597,224017524,224029919,224094022,224107975,	223911959,223917002,223917172,223920787,223924148,223930217,223940139,223948077,223948388,223950564,223951641,223956650,223978367,223981043,223991827,223993688,224017653,224029967,224094130,224108034,
ENSRNOG00000012514	ENSRNOT00000044486	1	+	224888151	224921521	224914443	224921084	4	224888151,224914440,224919098,224920864,	224888432,224914910,224919278,224921521,
ENSRNOG00000012782	ENSRNOT00000017212	1	+	225036972	225099140	225036972	225096782	23	225036972,225041754,225042282,225046459,225050359,225052707,225053363,225053830,225054169,225057297,225060573,225066237,225067520,225068510,225072065,225074013,225077493,225083155,225085691,225088636,225092752,225096074,225096585,	225037303,225041895,225042844,225046629,225050548,225052877,225053573,225054036,225054239,225057426,225060662,225066369,225067556,225068666,225072243,225074229,225077702,225083338,225085911,225088735,225092907,225096178,225099140,
ENSRNOG00000012782	ENSRNOT00000067384	1	+	225036972	225099140	225036972	225096782	22	225036972,225041754,225042282,225046459,225050359,225052707,225053363,225053830,225054169,225057297,225060573,225066237,225068510,225072065,225074013,225077493,225083155,225085691,225088636,225092752,225096074,225096585,	225037303,225041895,225042844,225046629,225050548,225052877,225053573,225054036,225054239,225057426,225060662,225066369,225068666,225072243,225074229,225077702,225083338,225085911,225088735,225092907,225096178,225099140,
ENSRNOG00000027770	ENSRNOT00000017755	1	+	225960534	226031774	225960534	226031774	8	225960534,225965144,225966438,225979080,225982572,225994740,226012295,226031595,	225960570,225965224,225966643,225979294,225982697,225994912,226012370,226031774,
ENSRNOG00000027770	ENSRNOT00000021450	1	+	225964717	226275925	225964717	226275925	27	225964717,225965125,225966438,225979080,225982572,225994740,226031595,226058694,226141638,226176024,226177352,226180845,226188877,226189065,226191442,226192369,226193271,226195885,226200098,226205391,226209450,226223483,226266114,226266375,226269289,226273965,226275902,	225964740,225965224,225966643,225979294,225982697,225994912,226031770,226058818,226141711,226176125,226177487,226180896,226188913,226189206,226191472,226192659,226193500,226196053,226200239,226205520,226209702,226223658,226266265,226266575,226269422,226274249,226275925,
ENSRNOG00000027770	ENSRNOT00000054779	1	+	225965141	226275418	225965144	226275418	25	225965141,225966438,225979080,225982572,225994740,226031595,226058694,226141638,226176024,226177352,226180845,226188877,226189065,226191442,226192369,226193271,226195885,226200098,226205391,226209450,226223483,226266114,226266375,226269289,226273965,	225965224,225966643,225979294,225982697,225994912,226031770,226058818,226141711,226176125,226177487,226180896,226188913,226189206,226191472,226192659,226193500,226196053,226200239,226205520,226209702,226223658,226266265,226266575,226269422,226275418,
ENSRNOG00000027770	ENSRNOT00000018521	1	+	225965141	226275418	225965144	226275418	24	225965141,225966438,225979080,225982572,225994740,226031595,226058694,226141638,226176024,226177352,226180845,226189065,226191442,226192369,226193271,226195885,226200098,226205391,226209450,226223483,226266114,226266375,226269289,226273965,	225965224,225966643,225979294,225982697,225994912,226031770,226058818,226141711,226176125,226177487,226180896,226189206,226191472,226192659,226193500,226196053,226200239,226205520,226209702,226223694,226266265,226266575,226269422,226275418,
ENSRNOG00000027770	ENSRNOT00000054778	1	+	225965141	226275418	225965144	226275418	24	225965141,225966438,225979080,225982572,225994740,226031595,226058694,226141638,226176024,226177352,226180845,226188877,226189065,226192369,226193271,226195885,226200098,226205391,226209450,226223483,226266114,226266375,226269289,226273965,	225965224,225966643,225979294,225982697,225994912,226031770,226058818,226141711,226176125,226177487,226180896,226188913,226189206,226192659,226193500,226196053,226200239,226205520,226209702,226223658,226266265,226266575,226269422,226275418,
ENSRNOG00000027770	ENSRNOT00000054777	1	+	225965141	226223816	225966640	226223816	20	225965141,225966438,225979080,225982572,225994740,226012295,226031595,226058694,226141638,226176024,226177352,226180845,226189065,226192369,226193271,226195885,226200098,226205391,226209450,226223483,	225965224,225966643,225979294,225982697,225994912,226012370,226031770,226058818,226141711,226176125,226177433,226180896,226189206,226192659,226193500,226196053,226200239,226205520,226209702,226223816,
ENSRNOG00000027770	ENSRNOT00000043656	1	+	225965141	226032088	225966640	226032088	7	225965141,225966438,225979080,225982572,225994740,226031595,226032075,	225965224,225966643,225979294,225982697,225994912,226031770,226032088,
ENSRNOG00000024620	ENSRNOT00000034216	1	-	226591019	226659773	226591964	226659773	9	226591019,226592152,226598889,226619355,226622562,226646804,226649478,226654443,226659515,	226592029,226592237,226599149,226619508,226622656,226647070,226649622,226654537,226659773,
ENSRNOG00000036615	ENSRNOT00000054776	1	-	226871225	226984342	226871315	226984253	6	226871225,226888635,226920281,226921183,226947678,226984101,	226871498,226888693,226920350,226921302,226947784,226984342,
ENSRNOG00000014928	ENSRNOT00000020123	1	+	227106827	227309417	227244839	227308604	13	227106827,227244768,227274859,227278490,227280247,227295403,227296391,227297444,227298867,227299846,227306495,227307710,227308532,	227107098,227246051,227274955,227278530,227280393,227295439,227296478,227297630,227299047,227300059,227306615,227307851,227309417,
ENSRNOG00000015011	ENSRNOT00000029109	1	-	227335484	227410712	227336123	227410712	11	227335484,227338062,227340684,227342218,227342418,227346422,227346700,227348613,227352470,227400649,227410325,	227336330,227338355,227340837,227342297,227342548,227346556,227346808,227348742,227352581,227400706,227410712,
ENSRNOG00000015232	ENSRNOT00000068645	1	-	227690023	227961671	227690473	227846963	15	227690023,227699695,227748774,227752884,227764002,227767005,227767154,227768991,227787976,227794192,227802760,227809643,227846894,227852388,227961231,	227690476,227699810,227748919,227753040,227764087,227767054,227767238,227769203,227788276,227794345,227802878,227809774,227846963,227852475,227961671,
ENSRNOG00000015232	ENSRNOT00000020594	1	-	227748130	227961671	227748130	227846963	14	227748130,227748774,227752884,227764002,227767005,227767154,227768991,227787976,227794192,227802760,227809643,227846894,227852388,227961231,	227748140,227748919,227753040,227764087,227767054,227767238,227769203,227788276,227794345,227802878,227809774,227846963,227852475,227961671,
ENSRNOG00000015232	ENSRNOT00000020550	1	-	227748130	227961671	227748130	227846963	13	227748130,227748774,227764002,227767005,227767154,227768991,227787976,227794192,227802760,227809643,227846894,227852388,227961231,	227748140,227748919,227764087,227767054,227767238,227769203,227788276,227794345,227802878,227809774,227846963,227852475,227961671,
ENSRNOG00000015406	ENSRNOT00000020763	1	-	228107461	228300945	228107461	228300909	11	228107461,228133284,228152934,228157769,228174672,228250604,228251421,228254224,228259061,228272474,228300648,	228107551,228133419,228153118,228157905,228174788,228250759,228251612,228254350,228259208,228272637,228300945,
ENSRNOG00000016023	ENSRNOT00000021496	1	+	228748120	228868261	228813246	228867349	12	228748120,228813143,228843189,228855809,228856644,228857845,228859495,228861552,228863802,228864464,228866652,228867286,	228748214,228813255,228845875,228856001,228856753,228858097,228859583,228861772,228863945,228864665,228866751,228868261,
ENSRNOG00000016023	ENSRNOT00000048426	1	+	228748120	228868261	228845160	228867349	11	228748120,228813143,228843189,228855809,228856644,228859495,228861552,228863802,228864464,228866652,228867286,	228748214,228813255,228845875,228856001,228856753,228859583,228861772,228863945,228864665,228866751,228868261,
ENSRNOG00000016023	ENSRNOT00000054773	1	+	228748120	228868261	228856692	228867349	9	228748120,228813143,228843189,228855809,228856644,228863802,228864464,228866652,228867286,	228748214,228813255,228845875,228856001,228856753,228863945,228864665,228866751,228868261,
ENSRNOG00000016075	ENSRNOT00000021779	1	+	228936605	229036885	228936707	229036697	5	228936605,228940828,228978018,228994249,229036533,	228937055,228941012,228978302,228994394,229036885,
ENSRNOG00000011931	ENSRNOT00000016740	1	+	230015056	230183451	230029601	230182468	34	230015056,230029565,230033708,230040274,230049575,230056872,230058822,230061109,230063443,230073036,230077091,230077415,230079369,230080706,230085381,230087414,230088164,230090492,230092455,230100118,230101046,230105332,230107763,230113698,230117985,230122730,230127223,230157641,230165386,230176024,230176571,230179262,230181196,230182432,	230015171,230029826,230033838,230040724,230049837,230056999,230058996,230061283,230063614,230073090,230077222,230077473,230079470,230080854,230085545,230087481,230088275,230090735,230092569,230100226,230101133,230105379,230107930,230113862,230118213,230122808,230127442,230157859,230165440,230176130,230176673,230179395,230181339,230183451,
ENSRNOG00000011931	ENSRNOT00000054772	1	+	230015056	230183451	230029601	230182468	33	230015056,230029565,230033708,230040274,230049575,230056872,230058822,230061109,230063443,230073036,230077091,230077415,230079369,230080706,230085381,230087414,230088164,230090492,230092455,230100118,230101046,230105332,230107763,230113698,230117985,230122730,230127223,230157641,230176024,230176571,230179262,230181196,230182432,	230015171,230029826,230033838,230040724,230049837,230056999,230058996,230061283,230063614,230073090,230077222,230077473,230079470,230080854,230085545,230087481,230088275,230090735,230092569,230100226,230101133,230105379,230107930,230113862,230118213,230122808,230127442,230157859,230176130,230176673,230179395,230181339,230183451,
ENSRNOG00000011931	ENSRNOT00000016283	1	+	230015056	230183451	230029601	230181208	33	230015056,230029565,230033708,230040274,230049575,230056872,230058822,230061109,230063443,230073036,230077091,230077415,230079369,230080706,230085381,230087414,230088164,230090492,230092455,230100118,230101046,230105332,230107763,230113698,230117985,230122730,230127223,230157641,230165386,230176571,230179262,230181196,230182432,	230015171,230029826,230033838,230040724,230049837,230056999,230058996,230061283,230063614,230073090,230077222,230077473,230079470,230080854,230085545,230087481,230088275,230090735,230092569,230100226,230101133,230105379,230107930,230113862,230118213,230122808,230127442,230157859,230165440,230176673,230179395,230181339,230183451,
ENSRNOG00000012574	ENSRNOT00000033724	1	-	230911440	230951099	230911564	230948324	18	230911440,230915414,230917509,230920118,230920911,230933263,230937059,230937885,230940191,230941360,230942462,230943604,230943910,230944770,230945422,230947044,230948242,230951065,	230911697,230915505,230917597,230920341,230921054,230933344,230937113,230937984,230940270,230941464,230942637,230943671,230944004,230944846,230945558,230947263,230948334,230951099,
ENSRNOG00000036612	ENSRNOT00000054771	1	+	231047959	231302369	231047959	231302369	4	231047959,231131053,231302115,231302350,	231048002,231131109,231302177,231302369,
ENSRNOG00000014486	ENSRNOT00000019515	1	-	231342775	231601324	231343051	231499435	17	231342775,231345496,231360598,231382066,231385398,231387747,231391509,231392119,231400381,231402290,231413395,231417810,231424614,231442103,231469361,231499318,231601275,	231343290,231345539,231360752,231382275,231385548,231387845,231391664,231392235,231400494,231402412,231413515,231417992,231424689,231442362,231469459,231499443,231601324,
ENSRNOG00000014486	ENSRNOT00000023762	1	-	231342775	231601324	231385429	231499435	16	231342775,231345496,231360598,231382066,231385398,231387747,231392119,231400381,231402290,231413395,231417852,231424614,231442103,231469361,231499318,231601275,	231343290,231345539,231360752,231382275,231385548,231387845,231392235,231400494,231402412,231413515,231417992,231424689,231442362,231469459,231499443,231601324,
ENSRNOG00000014486	ENSRNOT00000023966	1	-	231392088	231601324	231392088	231499435	9	231392088,231400381,231402290,231413395,231417810,231442103,231469361,231499318,231601275,	231392235,231400494,231402412,231413515,231417992,231442362,231469459,231499443,231601324,
ENSRNOG00000014768	ENSRNOT00000019816	1	-	231881862	232292288	231881982	232292288	14	231881862,231882827,231903216,231918749,231930135,231933916,231934925,231942800,231942838,231976977,231981089,232152331,232161590,232291900,	231882119,231883010,231903392,231918918,231930152,231933940,231934947,231942834,231942898,231977088,231981251,232153445,232161798,232292288,
ENSRNOG00000014816	ENSRNOT00000020272	1	+	232469714	232549937	232469834	232549440	12	232469714,232513910,232531221,232532606,232534034,232535355,232539134,232540340,232542240,232542947,232547195,232549193,	232469925,232514051,232531314,232532721,232534077,232535451,232539319,232540448,232542363,232543142,232547330,232549937,
ENSRNOG00000016172	ENSRNOT00000021783	1	+	233219302	233321339	233219302	233321056	26	233219302,233247152,233254682,233271653,233275528,233275793,233277701,233279091,233289224,233290448,233292104,233294172,233298898,233299217,233300434,233301233,233302683,233311358,233311840,233314215,233314459,233316751,233317752,233319273,233319595,233320764,	233219446,233247260,233254762,233271761,233275671,233275930,233277793,233279180,233289369,233290497,233292257,233294376,233298937,233299328,233300524,233301394,233302822,233311475,233312569,233314374,233314596,233317038,233317944,233319451,233319784,233321339,
ENSRNOG00000033641	ENSRNOT00000041080	1	-	234420596	234859816	234420596	234859727	19	234420596,234423323,234425901,234426371,234426872,234428761,234433738,234434008,234435883,234437301,234444092,234445614,234466800,234532593,234559464,234613538,234618803,234763205,234859710,	234420695,234423390,234425952,234426389,234426907,234428791,234433767,234434031,234436047,234437443,234444182,234445754,234466897,234532668,234559530,234613633,234618881,234763269,234859816,
ENSRNOG00000033641	ENSRNOT00000042753	1	-	234420596	234859816	234420596	234859727	20	234420596,234423323,234423920,234425758,234427027,234427140,234427341,234427786,234429404,234435883,234437301,234444092,234445614,234466800,234532593,234559464,234613538,234618803,234763205,234859710,	234420695,234423390,234423926,234425769,234427049,234427150,234427365,234427824,234429479,234436047,234437443,234444182,234445754,234466897,234532668,234559530,234613633,234618881,234763269,234859816,
ENSRNOG00000012196	ENSRNOT00000016688	1	-	236000769	236072477	236000851	236068463	22	236000769,236004160,236007225,236014437,236016905,236019330,236020108,236023319,236025066,236027351,236027549,236029821,236029868,236033467,236035570,236054213,236055506,236056809,236063017,236064416,236068336,236072413,	236001041,236004249,236007285,236014584,236017001,236019426,236020148,236023414,236025182,236027433,236027654,236029866,236029907,236033593,236035691,236054291,236055634,236056986,236063167,236064592,236068468,236072477,
ENSRNOG00000012196	ENSRNOT00000065220	1	-	236000769	236072477	236000851	236068463	23	236000769,236004160,236007225,236014437,236016905,236019330,236020108,236023319,236025066,236027351,236027549,236029821,236029868,236033467,236035570,236054213,236055506,236056809,236063017,236064416,236064517,236068336,236072413,	236001041,236004249,236007285,236014584,236017001,236019426,236020148,236023414,236025182,236027433,236027654,236029866,236029907,236033593,236035691,236054291,236055634,236056986,236063167,236064502,236064592,236068468,236072477,
ENSRNOG00000012536	ENSRNOT00000054761	1	-	236133441	236396643	236133647	236170200	10	236133441,236134515,236138752,236155631,236169559,236228819,236254906,236300418,236364116,236396345,	236133827,236134682,236138906,236155749,236170399,236228901,236254949,236300507,236364195,236396643,
ENSRNOG00000010861	ENSRNOT00000014403	1	-	236682646	236734570	236683817	236734570	11	236682646,236686190,236696285,236700279,236701900,236708522,236716004,236721011,236733514,236734024,236734294,	236683938,236686324,236696375,236700361,236702030,236708723,236716197,236721186,236733657,236734159,236734570,
ENSRNOG00000010861	ENSRNOT00000014684	1	-	236682646	236726705	236683817	236721173	10	236682646,236686190,236692759,236696285,236700279,236708522,236712397,236716098,236721011,236726677,	236683938,236686324,236692810,236696375,236700386,236708723,236712518,236716197,236721186,236726705,
ENSRNOG00000020705	ENSRNOT00000028098	1	-	237364577	237639800	237365206	237639582	8	237364577,237368722,237400647,237440051,237625926,237638040,237638665,237639464,	237365218,237368782,237400823,237440225,237626085,237638183,237638771,237639800,
ENSRNOG00000019409	ENSRNOT00000026299	1	+	237878740	237911006	237889399	237910236	10	237878740,237889388,237890959,237892320,237893332,237894408,237902713,237905335,237907898,237909996,	237878835,237889498,237891092,237892519,237893442,237894545,237902860,237905407,237907970,237911006,
ENSRNOG00000018944	ENSRNOT00000025736	1	-	238797947	238858748	238799318	238858748	7	238797947,238800752,238807243,238807876,238813106,238826472,238858189,	238799378,238800878,238807367,238808053,238813360,238826825,238858748,
ENSRNOG00000018944	ENSRNOT00000067822	1	-	238797947	238857586	238799318	238857414	7	238797947,238800752,238807243,238807876,238813106,238826472,238857386,	238799378,238800878,238807367,238808053,238813360,238826825,238857586,
ENSRNOG00000018929	ENSRNOT00000054754	1	+	238893865	238947678	238893865	238947500	31	238893865,238897102,238897268,238898167,238900610,238904499,238904965,238905697,238906834,238906990,238907877,238908765,238910100,238910395,238911545,238914864,238919600,238922305,238924017,238925128,238926972,238928356,238929844,238932376,238937090,238938979,238940799,238943308,238943768,238945639,238947422,	238894012,238897189,238897385,238898306,238900795,238904536,238905190,238905809,238906906,238907137,238908040,238909053,238910240,238910537,238911774,238914899,238919742,238923536,238924156,238925248,238927033,238928482,238929972,238932532,238937267,238939090,238940997,238943410,238943919,238945782,238947678,
ENSRNOG00000018929	ENSRNOT00000054753	1	+	238893865	238947678	238893865	238947500	34	238893865,238897102,238897268,238898167,238900610,238904499,238904965,238905697,238906834,238906990,238907877,238908765,238910100,238910395,238911665,238914864,238915599,238916634,238918530,238919600,238922305,238924017,238925128,238926972,238928356,238929844,238932376,238937090,238938979,238940799,238943308,238943768,238945639,238947422,	238894012,238897189,238897385,238898306,238900795,238904536,238905190,238905809,238906906,238907137,238908040,238909053,238910240,238910537,238911774,238914899,238915636,238916677,238918564,238919742,238923536,238924156,238925248,238927033,238928482,238929972,238932532,238937267,238939090,238940997,238943410,238943919,238945782,238947678,
ENSRNOG00000018929	ENSRNOT00000034035	1	+	238893865	238947678	238893865	238947500	30	238893865,238897102,238897268,238898167,238900610,238904961,238905697,238906834,238906990,238907877,238908765,238910100,238910395,238911545,238914864,238919600,238922305,238924017,238925128,238926972,238928356,238929844,238932376,238937090,238938979,238940799,238943308,238943768,238945639,238947422,	238894012,238897189,238897385,238898306,238900795,238905190,238905809,238906906,238907137,238908040,238909053,238910240,238910537,238911774,238914899,238919742,238923536,238924156,238925248,238927033,238928482,238929972,238932532,238937267,238939090,238940997,238943410,238943919,238945782,238947678,
ENSRNOG00000018827	ENSRNOT00000025493	1	-	240134691	240260620	240145304	240260505	3	240134691,240145303,240259957,	240136347,240146064,240260620,
ENSRNOG00000018827	ENSRNOT00000064049	1	-	240136278	240260520	240136335	240145832	4	240136278,240140095,240145308,240259957,	240136347,240140192,240146064,240260520,
ENSRNOG00000018827	ENSRNOT00000025450	1	-	240140086	240260620	240140086	240260505	3	240140086,240145308,240259957,	240140192,240146064,240260620,
ENSRNOG00000018532	ENSRNOT00000046637	1	+	240564486	240688774	240632054	240688774	15	240564486,240631888,240648773,240649829,240649985,240652779,240653472,240653934,240654975,240655694,240669936,240672605,240675159,240678160,240688726,	240564622,240632166,240648870,240649885,240650045,240652928,240653476,240653955,240654983,240655703,240669993,240672695,240675166,240678213,240688774,
ENSRNOG00000018532	ENSRNOT00000025020	1	+	240564486	240688774	240632054	240688774	10	240564486,240631888,240648773,240649829,240649985,240652779,240655444,240669940,240672605,240688726,	240564622,240632166,240648870,240649885,240650045,240652945,240655473,240669993,240672695,240688774,
ENSRNOG00000020689	ENSRNOT00000047387	1	-	241298393	241444758	241298393	241444758	11	241298393,241318004,241327356,241339936,241360068,241361303,241378117,241396874,241406763,241443699,241444677,	241298621,241318186,241327471,241340055,241360158,241361471,241378141,241396931,241406923,241444626,241444758,
ENSRNOG00000020689	ENSRNOT00000067976	1	-	241298393	241444758	241298393	241444758	10	241298393,241318004,241327356,241339936,241360068,241361303,241396874,241406763,241443699,241444677,	241298621,241318186,241327471,241340055,241360158,241361471,241396931,241406923,241444626,241444758,
ENSRNOG00000016833	ENSRNOT00000023342	1	-	241547868	241646052	241549068	241646036	25	241547868,241549806,241550415,241555829,241557171,241560120,241563912,241565003,241566781,241567722,241570376,241574922,241577324,241580452,241589139,241591310,241592830,241593305,241594475,241595042,241597802,241603504,241607031,241608799,241645938,	241549164,241549874,241550488,241555891,241557444,241560288,241564024,241565095,241566902,241567833,241570521,241575005,241577447,241580555,241589243,241591391,241592922,241593398,241594638,241595155,241597925,241603674,241607239,241608984,241646052,
ENSRNOG00000016715	ENSRNOT00000022555	1	+	241669129	241721831	241669129	241721479	22	241669129,241677327,241677623,241677809,241680568,241680863,241682843,241683175,241693597,241696717,241702205,241703324,241703960,241706717,241711190,241711392,241712786,241713412,241715643,241717805,241718813,241721344,	241669206,241677460,241677721,241677888,241680754,241680988,241682934,241683418,241693693,241696806,241702293,241703513,241704168,241706890,241711316,241711551,241712893,241713692,241715866,241717954,241718930,241721831,
ENSRNOG00000030698	ENSRNOT00000030962	1	-	241954250	241961689	241954250	241961689	6	241954250,241956458,241958412,241960015,241960736,241961485,	241954628,241956776,241958568,241960291,241960961,241961689,
ENSRNOG00000016117	ENSRNOT00000054747	1	-	242261463	242372128	242261463	242372128	27	242261463,242263114,242264904,242268354,242269820,242272041,242275269,242276674,242296732,242297993,242299585,242302003,242304521,242304838,242308231,242311375,242312191,242312756,242314375,242314500,242317185,242317834,242325325,242328661,242348022,242349607,242372040,	242261476,242263278,242265036,242268510,242270013,242272148,242275394,242276852,242296849,242298118,242299624,242302086,242304565,242304907,242308335,242311502,242312307,242312787,242314426,242314563,242317314,242318001,242325413,242328770,242348114,242349663,242372128,
ENSRNOG00000016593	ENSRNOT00000022317	1	+	242459652	242515102	242459652	242515102	22	242459652,242468874,242469126,242470292,242479444,242480448,242480604,242482550,242486541,242487570,242488856,242490866,242491245,242491701,242498120,242504285,242507432,242507641,242511320,242511479,242512117,242515040,	242460132,242469027,242469216,242470433,242479519,242480513,242480671,242482598,242486691,242487714,242488925,242491013,242491353,242491811,242498208,242504386,242507540,242507709,242511391,242511563,242512274,242515102,
ENSRNOG00000016593	ENSRNOT00000066078	1	+	242459652	242515102	242459652	242515102	21	242459652,242468874,242469126,242470292,242479444,242480448,242480604,242482550,242486541,242487570,242488856,242490866,242491245,242491701,242498120,242504285,242507432,242507641,242511479,242512117,242515040,	242460132,242469027,242469216,242470433,242479519,242480513,242480671,242482598,242486691,242487714,242488925,242491013,242491353,242491811,242498208,242504386,242507540,242507705,242511563,242512274,242515102,
ENSRNOG00000014758	ENSRNOT00000020411	1	+	242593128	242634487	242593235	242634141	8	242593128,242593875,242613251,242613426,242625656,242628405,242628861,242633305,	242593450,242593947,242613323,242613498,242625728,242628575,242629026,242634487,
ENSRNOG00000014276	ENSRNOT00000019771	1	+	242794857	243103436	242829110	243100609	34	242794857,242828772,242935410,242965690,243009284,243012562,243014109,243029508,243033120,243034368,243035213,243038267,243038474,243041044,243043196,243043335,243052374,243053818,243055144,243063173,243065777,243066659,243067773,243075162,243076347,243083377,243085264,243086878,243087776,243090064,243097687,243099758,243100420,243102542,	242795056,242830307,242935696,242966007,243009430,243012821,243014315,243030184,243033303,243034486,243035320,243038389,243038611,243041283,243043258,243043501,243052482,243053935,243055303,243063303,243065819,243066781,243067891,243075294,243076632,243083541,243085526,243086997,243087918,243090264,243097846,243099977,243100643,243103436,
ENSRNOG00000014276	ENSRNOT00000067149	1	+	242794857	243103436	242829110	243100609	33	242794857,242828772,242935410,242965690,243009284,243012562,243014109,243029508,243033120,243034368,243035213,243038266,243038474,243041044,243043196,243043335,243052374,243053818,243055144,243063173,243066659,243067773,243075162,243076347,243083377,243085264,243086878,243087776,243090054,243097687,243099758,243100420,243102542,	242795056,242830307,242935696,242966007,243009430,243012821,243014315,243030184,243033303,243034486,243035322,243038389,243038611,243041283,243043258,243043501,243052482,243053935,243055303,243063303,243066781,243067891,243075294,243076632,243083541,243085526,243086997,243087905,243090264,243097846,243099977,243100643,243103436,
ENSRNOG00000030661	ENSRNOT00000017367	1	-	244400003	244493624	244400003	244493624	9	244400003,244419476,244421096,244427658,244428990,244457130,244478902,244479268,244493456,	244400185,244419618,244421284,244427800,244429167,244457291,244479052,244479431,244493624,
ENSRNOG00000001466	ENSRNOT00000015801	1	-	244517606	245149649	244517606	245149649	9	244517606,244520196,244522258,244630651,245142871,245144167,245147889,245148198,245149481,	244517788,244520338,244522446,244630793,245143048,245144328,245148039,245148361,245149649,
ENSRNOG00000021405	ENSRNOT00000040325	1	+	244575507	244622465	244602850	244622229	8	244575507,244575849,244584585,244586563,244602730,244616754,244620897,244622047,	244575682,244575999,244584746,244586740,244602872,244616942,244621039,244622465,
ENSRNOG00000015658	ENSRNOT00000021289	1	-	245420088	245527819	245420182	245527819	24	245420088,245422253,245425468,245439522,245442278,245442539,245446041,245449827,245453061,245453775,245455731,245464282,245468244,245472612,245478012,245480438,245480672,245491698,245493922,245502648,245512385,245512621,245522576,245527740,	245420250,245422366,245425527,245439717,245442404,245442654,245446088,245449995,245453147,245455242,245455904,245464332,245468346,245472696,245478127,245480568,245480720,245491762,245494095,245502790,245512498,245512648,245522705,245527819,
ENSRNOG00000015658	ENSRNOT00000021114	1	-	245420088	245527819	245420182	245527819	26	245420088,245422253,245425468,245439522,245442278,245442539,245446041,245453061,245455731,245464282,245468244,245468874,245472612,245478012,245480438,245480672,245489604,245489989,245491698,245493922,245498987,245502648,245506117,245512385,245522576,245527740,	245420250,245422366,245425527,245439717,245442404,245442654,245446088,245453147,245455904,245464332,245468346,245468940,245472696,245478127,245480568,245480720,245489667,245490064,245491762,245494095,245499017,245502790,245506489,245512498,245522705,245527819,
ENSRNOG00000015658	ENSRNOT00000021229	1	-	245420088	245527819	245420182	245527819	21	245420088,245422253,245425468,245439522,245442278,245442539,245446041,245449827,245453061,245455731,245464282,245478012,245480438,245480672,245491698,245493922,245498987,245502648,245512385,245522576,245527740,	245420250,245422366,245425527,245439717,245442404,245442654,245446088,245449995,245453147,245455904,245464332,245478127,245480568,245480720,245491762,245494095,245499017,245502790,245512498,245522705,245527819,
ENSRNOG00000015658	ENSRNOT00000021347	1	-	245420088	245527819	245420182	245527819	21	245420088,245422253,245425468,245439522,245442278,245442539,245446041,245453061,245455731,245464282,245468874,245472612,245478012,245480438,245480672,245491698,245493922,245502648,245512385,245522576,245527740,	245420250,245422366,245425527,245439717,245442404,245442654,245446088,245453147,245455904,245464332,245468940,245472696,245478127,245480568,245480720,245491762,245494095,245502790,245512498,245522705,245527819,
ENSRNOG00000015658	ENSRNOT00000021226	1	-	245420088	245527819	245420182	245527819	21	245420088,245422253,245425468,245439522,245442278,245442539,245446041,245453061,245455731,245464282,245478012,245480438,245480672,245491698,245493922,245498987,245502648,245512385,245522576,245524841,245527740,	245420250,245422366,245425527,245439717,245442404,245442654,245446088,245453147,245455904,245464332,245478127,245480568,245480720,245491762,245494095,245499017,245502790,245512498,245522705,245524931,245527819,
ENSRNOG00000013967	ENSRNOT00000019014	1	-	246091342	246165075	246091593	246164968	17	246091342,246097854,246099624,246102460,246107706,246108500,246111655,246112481,246114046,246120012,246121154,246128438,246131085,246133073,246137707,246143473,246164921,	246091713,246098010,246099708,246102537,246107738,246108585,246111698,246112509,246114116,246120084,246121236,246128602,246131242,246133114,246137757,246143539,246165075,
ENSRNOG00000013519	ENSRNOT00000018179	1	-	246259523	246383024	246259523	246383024	20	246259523,246261168,246263838,246266318,246267728,246270108,246272047,246272880,246277662,246278922,246279675,246286829,246326004,246328828,246336085,246337465,246341677,246345150,246358089,246382912,	246259658,246261419,246264052,246266446,246267857,246270289,246272208,246273006,246277858,246279068,246279792,246286932,246326120,246328953,246336191,246337644,246341795,246345306,246358164,246383024,
ENSRNOG00000026065	ENSRNOT00000034758	1	-	246813910	246964408	246814105	246964407	34	246813910,246815137,246815728,246817100,246817715,246820848,246823787,246826010,246826211,246829441,246829826,246831740,246866006,246866822,246868532,246870829,246871865,246874897,246875350,246878292,246878600,246879510,246879801,246880468,246889945,246890904,246892335,246892806,246893294,246894640,246895168,246895643,246896598,246964336,	246814344,246815349,246816017,246817255,246817846,246821077,246823925,246826104,246826351,246829539,246829951,246831904,246866078,246866894,246868604,246870898,246871998,246875064,246875494,246878436,246878675,246879655,246879825,246880632,246890089,246890976,246892407,246892878,246893442,246894804,246895240,246895715,246896670,246964408,
ENSRNOG00000026065	ENSRNOT00000035415	1	-	246814151	246964408	246814151	246964407	35	246814151,246814209,246815261,246815728,246817100,246817715,246820848,246823787,246826010,246826211,246829441,246829826,246831740,246866006,246866822,246868532,246870829,246871865,246874897,246875350,246878292,246878600,246879510,246879801,246880468,246889945,246890904,246892335,246892806,246893294,246894640,246895168,246895643,246896598,246964336,	246814205,246814344,246815349,246816017,246817255,246817846,246821077,246823925,246826104,246826351,246829539,246829951,246831904,246866078,246866894,246868604,246870898,246871998,246875064,246875494,246878436,246878675,246879655,246879825,246880632,246890089,246890976,246892407,246892878,246893442,246894804,246895240,246895715,246896670,246964408,
ENSRNOG00000017298	ENSRNOT00000023396	1	-	247062299	247077070	247062647	247076917	9	247062299,247063617,247066049,247067649,247070319,247071015,247072092,247074486,247076859,	247062762,247063723,247066077,247067783,247070355,247071225,247072152,247074558,247077070,
ENSRNOG00000016356	ENSRNOT00000022309	1	+	247324251	247347545	247324309	247346884	9	247324251,247332484,247340169,247340734,247341084,247342840,247343076,247344452,247346744,	247324427,247332666,247340293,247340847,247341189,247342991,247343242,247344595,247347545,
ENSRNOG00000043120	ENSRNOT00000067274	1	+	247844577	248100231	247844577	248100231	9	247844577,247856952,247883684,247947033,247967329,247971726,248076301,248082693,248100065,	247844752,247857124,247883732,247947127,247967436,247971841,248076447,248082840,248100231,
ENSRNOG00000015891	ENSRNOT00000054711	1	+	248109619	248134449	248110008	248133996	20	248109619,248110008,248116853,248117213,248118537,248121145,248121590,248121879,248122194,248122425,248124557,248126622,248127018,248128185,248128594,248128812,248129737,248131795,248133282,248133833,	248109708,248110125,248116991,248117356,248118646,248121306,248121736,248121889,248122267,248122495,248124607,248126790,248127198,248128247,248128729,248128873,248129890,248131909,248133365,248134449,
ENSRNOG00000015891	ENSRNOT00000021519	1	+	248109619	248134449	248110008	248133996	19	248109619,248110008,248116853,248117213,248118537,248121145,248121590,248122168,248122425,248124557,248126622,248127018,248128185,248128594,248128812,248129745,248131795,248133282,248133833,	248109708,248110125,248116991,248117356,248118646,248121306,248121708,248122267,248122495,248124607,248126790,248127198,248128247,248128729,248128878,248129890,248131909,248133365,248134449,
ENSRNOG00000015891	ENSRNOT00000043357	1	+	248110008	248130419	248110008	248130419	18	248110008,248116853,248117213,248118537,248121145,248121590,248121879,248122194,248122425,248124557,248126622,248127018,248128185,248128594,248128812,248129737,248130306,248130335,	248110125,248116991,248117356,248118646,248121306,248121736,248121889,248122267,248122495,248124607,248126790,248127198,248128247,248128729,248128873,248129896,248130333,248130419,
ENSRNOG00000027156	ENSRNOT00000037490	1	+	248764889	248775190	248772317	248774101	5	248764889,248772289,248772993,248773678,248773952,	248765026,248772384,248773108,248773788,248775190,
ENSRNOG00000012911	ENSRNOT00000017268	1	+	249161436	249196760	249161817	249194778	12	249161436,249161806,249163541,249167860,249169052,249171956,249174492,249182453,249184053,249191164,249192566,249194556,	249161525,249161930,249163623,249167907,249169114,249172082,249174566,249182512,249184145,249191254,249192646,249196760,
ENSRNOG00000014253	ENSRNOT00000050076	1	+	249804054	249895306	249804086	249895189	11	249804054,249807606,249808394,249847689,249849429,249855022,249875329,249877742,249892313,249894556,249895112,	249804129,249807772,249808592,249847775,249849549,249855091,249875505,249877869,249892419,249894639,249895306,
ENSRNOG00000014253	ENSRNOT00000019197	1	+	249804054	249895306	249804086	249895189	10	249804054,249807606,249808394,249847689,249849429,249875329,249877742,249892313,249894556,249895112,	249804129,249807772,249808592,249847775,249849549,249875505,249877869,249892419,249894639,249895306,
ENSRNOG00000014969	ENSRNOT00000048843	1	+	250082241	250093360	250089882	250092365	7	250082241,250087870,250088080,250089879,250091002,250092129,250092336,	250082269,250088028,250088333,250090542,250091260,250092145,250093360,
ENSRNOG00000017241	ENSRNOT00000023278	1	+	250726986	250746861	250727014	250746005	6	250726986,250731343,250740252,250740759,250745407,250745900,	250727078,250731424,250740377,250740893,250745510,250746861,
ENSRNOG00000017343	ENSRNOT00000023299	1	-	250746868	250874460	250747405	250874296	9	250746868,250747691,250748221,250760887,250835226,250848098,250848726,250854865,250874048,	250747525,250747833,250748362,250760953,250835321,250848231,250848912,250854961,250874460,
ENSRNOG00000025523	ENSRNOT00000054703	1	-	251035291	251221679	251035291	251205398	26	251035291,251036839,251064727,251108935,251114683,251115549,251144538,251158857,251160452,251162070,251165919,251173025,251177914,251179939,251180961,251184098,251185616,251187367,251191310,251191508,251192222,251197677,251200213,251200464,251205296,251221580,	251035384,251036956,251064806,251109011,251114810,251115632,251144627,251158918,251160522,251162136,251165978,251173127,251178008,251180015,251181008,251184159,251185660,251187424,251191397,251191583,251192315,251197785,251200360,251200521,251205409,251221679,
ENSRNOG00000018468	ENSRNOT00000025025	1	-	251253326	251266164	251253823	251266164	11	251253326,251254746,251255100,251255317,251255580,251256197,251256496,251256699,251256894,251257065,251265965,	251254054,251254889,251255224,251255401,251255703,251256370,251256599,251256775,251256939,251257168,251266164,
ENSRNOG00000019311	ENSRNOT00000026235	1	+	251521558	251527815	251521816	251527700	22	251521558,251522093,251522294,251522548,251522726,251523143,251523335,251523733,251523966,251524138,251524427,251524662,251524949,251525441,251525641,251525998,251526311,251526527,251526812,251527091,251527387,251527578,	251521837,251522175,251522335,251522647,251522878,251523250,251523494,251523838,251524052,251524277,251524553,251524869,251525091,251525556,251525855,251526168,251526414,251526679,251526882,251527264,251527499,251527815,
ENSRNOG00000019973	ENSRNOT00000027093	1	-	251756117	251860132	251756338	251860131	5	251756117,251766284,251768522,251851726,251859987,	251756386,251766470,251768573,251851843,251860132,
ENSRNOG00000020020	ENSRNOT00000027118	1	+	251901559	251958599	251901657	251955998	4	251901559,251945187,251953247,251955255,	251901747,251945290,251953409,251958599,
ENSRNOG00000020081	ENSRNOT00000027223	1	+	252029637	252061349	252029676	252060893	11	252029637,252029886,252030210,252031078,252031678,252033815,252036731,252040642,252041065,252047230,252060785,	252029677,252029927,252030338,252031229,252031815,252033885,252036813,252040774,252041208,252047347,252061349,
ENSRNOG00000020113	ENSRNOT00000054699	1	+	252077258	252195967	252077367	252195431	8	252077258,252171420,252174076,252176170,252185767,252188934,252194448,252195221,	252078988,252171564,252174214,252176340,252185861,252189000,252194633,252195967,
ENSRNOG00000020113	ENSRNOT00000027307	1	+	252077258	252195967	252077367	252195431	7	252077258,252171420,252174076,252176170,252185767,252194448,252195221,	252078988,252171564,252174214,252176340,252185861,252194633,252195967,
ENSRNOG00000020304	ENSRNOT00000027512	1	+	252413499	252454620	252415171	252453582	36	252413499,252415154,252416126,252417626,252419352,252420568,252421149,252422686,252424383,252425748,252426032,252426653,252426964,252427677,252428215,252429119,252430370,252432010,252434020,252436382,252437728,252440961,252442710,252442962,252443431,252446998,252447617,252448977,252449536,252449966,252450671,252450955,252451762,252452251,252452565,252453407,	252413601,252415273,252416258,252417794,252419514,252420692,252421331,252422794,252424590,252425873,252426093,252426800,252427216,252427818,252428410,252429290,252430590,252432160,252434136,252436939,252437791,252441067,252442800,252443065,252443609,252447055,252447740,252449100,252449825,252450083,252450821,252451203,252451931,252452405,252452731,252454620,
ENSRNOG00000020304	ENSRNOT00000027521	1	+	252413499	252454620	252415171	252453582	37	252413499,252415154,252416126,252417626,252419352,252420568,252421149,252422686,252424383,252425748,252426032,252426653,252426964,252427677,252428215,252429119,252430370,252432010,252434020,252436382,252437728,252440961,252442710,252442962,252443431,252446998,252447617,252448977,252449536,252449746,252449966,252450671,252450955,252451762,252452251,252452565,252453407,	252413601,252415273,252416258,252417794,252419514,252420692,252421331,252422794,252424590,252425873,252426093,252426800,252427216,252427818,252428410,252429290,252430590,252432160,252434136,252436939,252437791,252441067,252442800,252443065,252443609,252447055,252447740,252449100,252449701,252449825,252450083,252450821,252451203,252451931,252452405,252452731,252454620,
ENSRNOG00000020339	ENSRNOT00000027567	1	+	252502663	252591786	252502733	252591786	6	252502663,252571555,252572128,252586396,252590766,252591547,	252502818,252571797,252572450,252587086,252590913,252591786,
ENSRNOG00000011339	ENSRNOT00000015491	1	+	252954513	253007330	252954681	253007314	19	252954513,252972808,252975483,252975849,252980627,252980837,252981782,252984529,252984965,252987557,252987890,252991535,252993914,253000385,253001198,253002070,253002761,253003831,253007167,	252954831,252972973,252975532,252975999,252980700,252981032,252981864,252984658,252986318,252987688,252988014,252991715,252994007,253000515,253001323,253002259,253002887,253003945,253007330,
ENSRNOG00000011339	ENSRNOT00000015495	1	+	252954513	253007330	252954681	253007314	18	252954513,252972808,252975483,252975849,252980627,252980837,252981782,252984529,252984965,252987557,252987890,252991535,253000385,253001198,253002070,253002761,253003831,253007167,	252954831,252972973,252975532,252975999,252980700,252981032,252981864,252984658,252986318,252987688,252988014,252991715,253000515,253001323,253002259,253002887,253003945,253007330,
ENSRNOG00000012641	ENSRNOT00000016881	1	+	253079655	253105342	253079655	253105342	4	253079655,253092432,253103610,253105147,	253079717,253092538,253104003,253105342,
ENSRNOG00000028746	ENSRNOT00000016851	1	+	253228546	253238530	253228628	253238461	6	253228546,253228754,253231436,253233623,253237403,253238307,	253228662,253228863,253231659,253233722,253237510,253238530,
ENSRNOG00000028746	ENSRNOT00000064023	1	+	253228546	253238530	253228628	253238461	7	253228546,253228754,253231436,253233623,253234593,253237420,253238307,	253228662,253228863,253231659,253233722,253234607,253237510,253238530,
ENSRNOG00000012922	ENSRNOT00000017283	1	+	253325286	253437254	253325417	253437254	18	253325286,253328793,253331805,253335555,253336650,253339535,253342406,253344195,253350203,253362095,253363079,253369900,253370917,253373883,253375903,253426545,253428832,253437142,	253325426,253329075,253331954,253335712,253336845,253339673,253342566,253344278,253350395,253362257,253363226,253370041,253371141,253373995,253376008,253426665,253428966,253437254,
ENSRNOG00000028832	ENSRNOT00000065001	1	+	254125934	254345330	254125946	254343539	23	254125934,254168161,254176105,254217639,254228190,254238360,254240018,254244620,254247862,254257259,254282520,254283666,254294975,254302114,254304865,254310822,254325983,254329048,254333063,254334861,254336732,254342694,254343474,	254126008,254168226,254176224,254217729,254228370,254238507,254240121,254244697,254247954,254257367,254282638,254283800,254295089,254302286,254305052,254310956,254326107,254329161,254333195,254334961,254336838,254342855,254345330,
ENSRNOG00000028832	ENSRNOT00000046397	1	+	254167667	254345330	254167667	254343539	23	254167667,254168161,254176105,254217639,254228190,254238360,254240018,254244620,254247862,254257259,254282520,254283666,254294975,254302114,254304865,254310822,254325983,254329048,254333063,254335650,254336732,254342694,254343474,	254167675,254168226,254176224,254217729,254228370,254238507,254240121,254244697,254247954,254257367,254282638,254283800,254295089,254302286,254305052,254310956,254326107,254329161,254333195,254335750,254336838,254342855,254345330,
ENSRNOG00000012084	ENSRNOT00000033148	1	-	259089650	259139703	259090055	259139678	21	259089650,259093958,259094820,259095384,259096291,259097569,259098886,259100834,259101033,259102124,259103081,259104395,259106299,259108451,259110081,259110502,259111647,259112825,259124668,259132275,259139646,	259090184,259094057,259094897,259095558,259096361,259097630,259098958,259100912,259101092,259102175,259103171,259104606,259106381,259108547,259110225,259110595,259111752,259112889,259124793,259132364,259139703,
ENSRNOG00000034078	ENSRNOT00000050720	1	-	259219584	259278502	259221127	259278502	6	259219584,259222379,259223227,259242561,259257990,259278228,	259221291,259222551,259223342,259242591,259258123,259278502,
ENSRNOG00000012820	ENSRNOT00000017600	1	-	259348741	259455284	259348741	259378682	15	259348741,259349531,259352227,259356058,259357106,259358546,259361262,259362490,259362695,259363316,259364279,259365208,259368921,259378487,259455208,	259348748,259349805,259352351,259356145,259357226,259358804,259361445,259362589,259362839,259363466,259364360,259365360,259369060,259378699,259455284,
ENSRNOG00000012820	ENSRNOT00000067099	1	-	259349426	259455313	259349522	259378682	15	259349426,259349539,259352227,259356058,259357106,259358546,259361262,259362490,259362695,259363316,259364279,259365208,259368921,259378487,259455208,	259349537,259349805,259352351,259356145,259357226,259358804,259361445,259362589,259362839,259363466,259364360,259365360,259369060,259378699,259455313,
ENSRNOG00000012820	ENSRNOT00000044827	1	-	259349426	259455284	259349515	259378682	15	259349426,259350458,259352227,259356058,259357106,259358546,259361262,259362490,259362695,259363316,259364279,259365208,259368921,259378487,259455208,	259349805,259350554,259352351,259356145,259357226,259358804,259361445,259362589,259362839,259363466,259364360,259365360,259369060,259378699,259455284,
ENSRNOG00000031846	ENSRNOT00000048124	1	+	259509084	259547936	259509131	259547936	6	259509084,259510940,259526472,259545721,259546512,259547772,	259509204,259511073,259526502,259545836,259546684,259547936,
ENSRNOG00000015671	ENSRNOT00000021041	1	+	261482993	261498415	261483122	261496785	10	261482993,261483958,261485680,261485926,261491524,261491753,261493054,261494206,261495916,261496735,	261483198,261484149,261485823,261485999,261491628,261491837,261493217,261494279,261495949,261498415,
ENSRNOG00000042786	ENSRNOT00000067460	1	+	261664002	261905744	261664002	261905697	5	261664002,261674903,261779315,261779987,261905603,	261664080,261674988,261779386,261780049,261905744,
ENSRNOG00000042786	ENSRNOT00000066236	1	+	261664002	261905700	261664002	261905697	6	261664002,261670383,261674903,261779315,261779987,261905603,	261664080,261670404,261674988,261779386,261780049,261905700,
ENSRNOG00000016714	ENSRNOT00000038038	1	-	262591453	262672255	262591600	262672103	42	262591453,262592289,262593098,262594533,262597691,262599122,262600406,262606852,262608020,262608452,262609931,262612947,262614109,262616083,262616745,262617586,262619162,262622293,262623757,262626620,262628015,262629766,262634053,262634487,262641180,262641552,262642623,262643528,262650548,262651691,262653139,262656860,262657887,262660947,262661330,262662663,262663413,262665178,262668226,262671007…	262591705,262592421,262593410,262594641,262597796,262599221,262600511,262607164,262608128,262608557,262610030,262613052,262614307,262616197,262616853,262617691,262619261,262622398,262624069,262626728,262628120,262629865,262634158,262634685,262641282,262641660,262642728,262643627,262650653,262651799,262653244,262656977,262657992,262661049,262661438,262662768,262663518,262665283,262668325,262671095…
ENSRNOG00000016714	ENSRNOT00000038017	1	-	262591453	262672255	262591600	262672103	41	262591453,262592289,262593098,262594533,262597691,262599122,262600406,262606852,262608020,262608452,262609931,262612947,262614109,262616083,262616745,262617586,262619162,262622293,262623757,262626620,262628015,262629766,262634053,262634487,262641180,262641552,262642623,262643528,262650548,262651691,262656860,262657887,262660947,262661330,262662663,262663413,262665178,262668226,262671007,262671646…	262591705,262592421,262593410,262594641,262597796,262599221,262600511,262607164,262608128,262608557,262610030,262613052,262614307,262616197,262616853,262617691,262619261,262622398,262624069,262626728,262628120,262629865,262634158,262634685,262641282,262641660,262642728,262643627,262650653,262651799,262656977,262657992,262661049,262661438,262662768,262663518,262665283,262668325,262671095,262671741…
ENSRNOG00000016714	ENSRNOT00000022558	1	-	262591453	262672255	262591600	262672103	37	262591453,262592289,262600406,262606852,262608020,262608452,262609931,262612947,262614109,262616083,262616745,262617586,262619162,262622293,262623757,262626620,262628015,262629766,262634053,262634487,262641180,262641552,262642623,262643528,262650548,262651691,262656860,262657887,262660947,262661330,262662663,262663413,262665178,262668226,262671007,262671646,262672031,	262591705,262592421,262600511,262607164,262608128,262608557,262610030,262613052,262614307,262616197,262616853,262617691,262619261,262622398,262624069,262626728,262628120,262629865,262634158,262634685,262641282,262641660,262642728,262643627,262650653,262651799,262656977,262657992,262661049,262661438,262662768,262663518,262665283,262668325,262671095,262671741,262672255,
ENSRNOG00000013687	ENSRNOT00000018611	1	-	263380810	263541803	263380835	263541803	24	263380810,263382807,263383919,263384775,263385300,263386494,263387295,263388444,263390491,263392701,263394011,263394244,263405462,263407745,263413027,263413825,263423660,263427542,263479392,263480972,263501281,263520976,263540899,263541790,	263380949,263382888,263383994,263384783,263385361,263386559,263387401,263388536,263390635,263392727,263394030,263394349,263405592,263407781,263413183,263413903,263423719,263427630,263479486,263481099,263501391,263521160,263541034,263541803,
ENSRNOG00000013687	ENSRNOT00000018693	1	-	263380810	263541803	263380835	263541803	23	263380810,263382807,263383919,263384775,263385300,263386494,263387295,263388444,263392701,263394011,263394244,263405462,263407745,263413027,263413825,263423660,263427542,263479392,263480972,263501281,263520976,263540899,263541790,	263380949,263382888,263383994,263384783,263385361,263386559,263387401,263388542,263392727,263394030,263394349,263405592,263407781,263413183,263413903,263423719,263427630,263479486,263481099,263501391,263521160,263541034,263541803,
ENSRNOG00000013687	ENSRNOT00000018647	1	-	263380810	263541035	263380835	263541035	26	263380810,263382807,263383919,263384775,263385300,263386494,263387295,263388444,263390491,263392701,263394011,263394244,263403248,263405462,263407745,263413027,263413825,263418288,263421395,263423660,263427542,263479392,263480972,263501281,263520976,263540899,	263380949,263382888,263383994,263384783,263385361,263386559,263387401,263388536,263390635,263392727,263394030,263394349,263403368,263405592,263407781,263413183,263413903,263418336,263421479,263423719,263427630,263479486,263481099,263501391,263521160,263541035,
ENSRNOG00000017406	ENSRNOT00000067127	1	+	263931294	264052246	263931294	264052246	21	263931294,263952727,263954254,263962456,263966208,263973687,263975629,263977506,263980295,263993131,264002259,264005140,264006276,264011965,264018112,264020584,264023097,264028744,264034306,264052023,264052227,	263931533,263952811,263954368,263962585,263966417,263973862,263975717,263977762,263980479,263993286,264002344,264005346,264006395,264012098,264018294,264020798,264023286,264028963,264034444,264052117,264052246,
ENSRNOG00000017438	ENSRNOT00000023667	1	-	264614328	264875486	264616274	264875237	10	264614328,264617172,264641788,264651965,264655068,264683683,264812068,264872780,264874030,264875197,	264616430,264617226,264641970,264652100,264655178,264684020,264812083,264872864,264874324,264875486,
ENSRNOG00000017438	ENSRNOT00000051709	1	-	264615848	264876176	264616274	264875237	11	264615848,264617172,264641788,264651965,264655068,264683683,264812068,264872780,264874030,264875197,264876121,	264616430,264617226,264641970,264652100,264655178,264684020,264812083,264872864,264874324,264875483,264876176,
ENSRNOG00000017438	ENSRNOT00000066428	1	-	264616274	264875237	264616274	264875237	9	264616274,264617172,264641788,264651965,264655068,264683683,264872780,264874030,264875197,	264616430,264617226,264641970,264652100,264655178,264684020,264872864,264874324,264875237,
ENSRNOG00000018350	ENSRNOT00000024762	1	-	265492018	265582343	265493491	265582343	23	265492018,265509137,265512847,265517943,265520486,265525142,265525235,265527353,265528656,265530345,265530583,265535410,265538900,265541743,265547920,265551927,265554351,265557640,265561536,265570472,265581523,265582220,265582324,	265493720,265509330,265512968,265517997,265520511,265525161,265525252,265527373,265528672,265530358,265530666,265535510,265539054,265541890,265548015,265552009,265554449,265557809,265561631,265570533,265581577,265582231,265582343,
ENSRNOG00000018350	ENSRNOT00000066862	1	-	265517429	265582343	265517429	265582343	21	265517429,265517943,265520486,265525142,265525235,265527353,265528656,265530345,265530583,265535410,265538900,265541743,265547920,265551927,265554351,265557640,265561536,265570472,265581523,265582220,265582324,	265517438,265517997,265520511,265525161,265525252,265527373,265528672,265530358,265530666,265535510,265539054,265541890,265548015,265552009,265554449,265557809,265561631,265570533,265581577,265582231,265582343,
ENSRNOG00000018350	ENSRNOT00000064463	1	-	265530578	265597277	265530578	265597277	12	265530578,265535410,265538900,265541743,265547920,265551927,265554351,265557640,265561536,265570472,265581523,265597219,	265530666,265535510,265539054,265541890,265548015,265552009,265554449,265557809,265561631,265570533,265581576,265597277,
ENSRNOG00000008890	ENSRNOT00000011983	1	+	265789916	265824551	265790317	265823291	16	265789916,265790305,265792101,265800939,265801270,265801629,265802425,265802603,265802718,265804535,265813393,265813645,265814516,265816141,265816393,265823186,	265790008,265790438,265792447,265800998,265801354,265801722,265802515,265802647,265802779,265804631,265813472,265813697,265814580,265816261,265816527,265824551,
ENSRNOG00000009523	ENSRNOT00000012734	1	-	266461052	266497572	266461052	266497572	7	266461052,266461329,266461788,266467849,266490097,266491472,266497219,	266461109,266461339,266462000,266467895,266490562,266491919,266497572,
ENSRNOG00000009523	ENSRNOT00000067621	1	-	266461052	266497572	266461052	266497572	6	266461052,266461792,266467849,266490097,266491476,266497219,	266461123,266462000,266467895,266490566,266491919,266497572,
ENSRNOG00000011439	ENSRNOT00000015687	1	+	267495490	267693137	267495718	267692794	16	267495490,267582119,267624680,267643692,267669681,267670413,267673098,267674058,267676981,267680028,267681580,267684138,267687044,267690631,267691216,267692695,	267495770,267582215,267624793,267643770,267669782,267670506,267673162,267674199,267677172,267680066,267681670,267684347,267687182,267690769,267691348,267693137,
ENSRNOG00000021490	ENSRNOT00000044270	1	+	5472	16844	5472	16844	8	5472,5523,8281,8991,10768,14683,15968,16733,	5485,5725,8567,9795,10993,14807,16732,16844,
ENSRNOG00000021490	ENSRNOT00000049921	1	+	5525	16968	5525	16968	8	5525,8275,8991,10768,14677,15965,16733,16943,	5725,8567,9795,10993,14807,16732,16846,16968,
ENSRNOG00000021490	ENSRNOT00000051735	1	+	5525	16968	5525	16968	7	5525,8275,8991,10768,15965,16733,16943,	5725,8567,9795,10997,16732,16846,16968,
ENSRNOG00000021490	ENSRNOT00000034630	1	+	5597	13520	5597	13520	4	5597,8275,8991,13499,	5725,8567,9795,13520,
ENSRNOG00000021490	ENSRNOT00000044505	1	+	8267	16850	8267	16850	7	8267,8991,10768,13838,14683,15965,16733,	8567,9795,10993,13841,14807,16732,16850,
ENSRNOG00000021490	ENSRNOT00000042693	1	+	8315	17577	8315	17577	8	8315,8991,10768,14683,15965,16730,17311,17544,	8567,9795,10993,14807,16729,16843,17321,17577,
ENSRNOG00000021490	ENSRNOT00000044187	1	+	8883	16850	8883	16850	6	8883,8984,10768,14683,15968,16733,	8903,9795,10993,14807,16732,16850,
ENSRNOG00000021490	ENSRNOT00000041082	1	+	8955	9955	8955	9955	2	8955,9877,	9795,9955,
ENSRNOG00000021490	ENSRNOT00000050254	1	+	9054	17351	9054	17351	6	9054,10768,14683,15968,16730,17326,	9795,10993,14807,16729,16846,17351,
ENSRNOG00000021490	ENSRNOT00000048404	1	+	9075	16732	9075	16732	5	9075,10780,13720,14683,15965,	9795,10971,13763,14807,16732,
ENSRNOG00000029999	ENSRNOT00000043839	1	+	114952	115930	114952	115930	2	114952,115908,	115830,115930,
ENSRNOG00000005949	ENSRNOT00000044669	1	+	311442	320222	311442	320222	8	311442,314199,314868,315435,316512,317972,319260,320173,	311643,314451,315408,315672,316737,318096,320137,320222,
ENSRNOG00000005949	ENSRNOT00000043877	1	+	311442	320141	311442	320141	8	311442,314199,314683,314868,315435,316512,317972,319260,	311643,314481,314701,315408,315672,316737,318096,320141,
ENSRNOG00000005949	ENSRNOT00000062092	1	+	319262	320731	319262	320731	2	319262,320703,	320137,320731,
ENSRNOG00000042157	ENSRNOT00000051321	1	+	678963	680435	678963	680435	3	678963,679811,680407,	679806,679843,680435,
ENSRNOG00000023718	ENSRNOT00000051591	1	+	760753	765914	760753	765914	4	760753,762313,763741,765030,	761461,762538,763865,765914,
ENSRNOG00000029249	ENSRNOT00000048913	1	-	968208	972441	968208	972441	4	968208,969401,969610,972235,	969015,969608,969683,972441,
ENSRNOG00000040335	ENSRNOT00000043841	1	+	1009411	1021923	1009411	1021923	9	1009411,1012371,1013649,1015453,1015947,1016643,1018297,1019750,1021036,	1009617,1012375,1013655,1015461,1016218,1017447,1018522,1019874,1021923,
ENSRNOG00000040335	ENSRNOT00000044213	1	+	1009411	1021923	1009411	1021923	6	1009411,1015935,1016643,1018297,1019750,1021039,	1009617,1016218,1017447,1018522,1019874,1021923,
ENSRNOG00000042968	ENSRNOT00000063933	1	-	1080161	1080544	1080161	1080544	2	1080161,1080417,	1080226,1080544,
ENSRNOG00000030558	ENSRNOT00000044609	1	-	1134797	1149865	1134797	1149865	6	1134797,1136833,1144442,1145623,1146814,1149659,	1135681,1136957,1144667,1146427,1147097,1149865,
ENSRNOG00000032365	ENSRNOT00000041332	1	+	1234907	1243561	1234907	1243561	6	1234907,1237683,1238354,1240008,1241408,1242674,	1235113,1237966,1239158,1240233,1241532,1243561,
ENSRNOG00000031001	ENSRNOT00000045627	1	+	1287085	1295756	1287085	1295756	6	1287085,1289852,1290535,1292186,1293585,1294872,	1287291,1290135,1291339,1292411,1293709,1295756,
ENSRNOG00000029897	ENSRNOT00000044523	1	+	1307285	1307636	1307636	1307636	1	1307285,	1307636,
ENSRNOG00000042852	ENSRNOT00000062030	1	+	1314037	1316239	1314037	1316239	4	1314037,1315261,1315757,1316168,	1314128,1315492,1316024,1316239,
ENSRNOG00000035978	ENSRNOT00000054101	1	-	1324481	1324599	1324599	1324599	1	1324481,	1324599,
ENSRNOG00000033113	ENSRNOT00000048138	1	-	1344438	1347152	1344438	1347152	4	1344438,1345112,1345642,1347061,	1344556,1345380,1345903,1347152,
ENSRNOG00000042351	ENSRNOT00000042737	1	-	1400862	1403043	1400862	1403043	4	1400862,1401076,1401629,1402952,	1400933,1401343,1401842,1403043,
ENSRNOG00000032770	ENSRNOT00000066111	1	-	1416568	1419334	1416568	1419334	3	1416568,1416859,1419018,	1416597,1417120,1419334,
ENSRNOG00000034719	ENSRNOT00000052842	1	+	1418265	1418387	1418387	1418387	1	1418265,	1418387,
ENSRNOG00000042401	ENSRNOT00000062035	1	+	1472486	1475486	1472486	1475486	4	1472486,1472841,1474519,1475205,	1472530,1472912,1474768,1475486,
ENSRNOG00000034286	ENSRNOT00000050328	1	+	1498163	1500699	1498163	1500699	3	1498163,1499884,1500691,	1498331,1500008,1500699,
ENSRNOG00000023682	ENSRNOT00000002766	1	+	1503579	1505189	1503579	1505189	3	1503579,1504259,1505161,	1504257,1504456,1505189,
ENSRNOG00000040319	ENSRNOT00000062061	1	-	1531450	1534590	1531450	1534590	3	1531450,1531850,1534419,	1531488,1531974,1534590,
ENSRNOG00000042058	ENSRNOT00000066316	1	-	1541168	1545378	1541168	1545378	10	1541168,1541288,1541767,1542613,1542697,1542757,1543092,1543409,1543497,1545247,	1541273,1541762,1541800,1542678,1542742,1542858,1543165,1543428,1543567,1545378,
ENSRNOG00000023684	ENSRNOT00000030103	1	-	1556137	1556916	1556137	1556916	2	1556137,1556254,	1556228,1556916,
ENSRNOG00000040317	ENSRNOT00000062059	1	-	1582813	1592026	1582813	1592026	7	1582813,1583172,1584302,1585699,1586248,1587957,1591935,	1582862,1583186,1584559,1585966,1586339,1588052,1592026,
ENSRNOG00000033826	ENSRNOT00000062058	1	+	1636158	1642167	1636158	1642167	7	1636158,1636585,1637703,1639494,1640781,1641466,1642133,	1636546,1636848,1637928,1639618,1641464,1641663,1642167,
ENSRNOG00000023690	ENSRNOT00000030041	1	-	1660297	1682290	1660297	1682290	10	1660297,1660565,1661054,1661217,1667626,1676038,1677286,1681639,1681781,1682253,	1660316,1661050,1661216,1661462,1667750,1676266,1677312,1681763,1682239,1682290,
ENSRNOG00000023690	ENSRNOT00000030137	1	-	1660564	1682252	1660564	1682252	7	1660564,1661051,1661217,1667626,1676038,1681616,1681778,	1661050,1661216,1661462,1667750,1676266,1681763,1682252,
ENSRNOG00000030474	ENSRNOT00000043555	1	+	1694317	1696500	1694317	1696500	4	1694317,1695520,1696019,1696429,	1694408,1695733,1696286,1696500,
ENSRNOG00000023656	ENSRNOT00000062042	1	+	1757896	1760636	1757896	1760636	4	1757896,1759131,1759657,1760479,	1757987,1759392,1759925,1760636,
ENSRNOG00000040309	ENSRNOT00000062040	1	-	1943495	1947476	1943495	1947016	7	1943495,1944036,1944278,1944933,1945443,1946925,1947350,	1943676,1944041,1944370,1945182,1945704,1947056,1947476,
ENSRNOG00000040308	ENSRNOT00000028966	1	-	1959784	1963661	1959784	1963439	5	1959784,1960045,1960706,1961231,1963345,	1959808,1960146,1960970,1961492,1963661,
ENSRNOG00000035660	ENSRNOT00000053783	1	+	1962594	1962716	1962716	1962716	1	1962594,	1962716,
ENSRNOG00000023667	ENSRNOT00000029038	1	+	2005660	2008852	2005660	2008852	7	2005660,2006316,2007204,2008327,2008550,2008592,2008815,	2005850,2006553,2007318,2008350,2008569,2008638,2008852,
ENSRNOG00000040305	ENSRNOT00000062033	1	-	2034050	2061123	2034050	2061123	10	2034050,2046171,2046250,2055950,2057351,2057403,2058696,2059248,2059366,2061032,	2034099,2046179,2046271,2055979,2057363,2057568,2058963,2059339,2059461,2061123,
ENSRNOG00000040304	ENSRNOT00000062032	1	-	2122031	2124230	2122031	2124230	4	2122031,2122245,2122798,2124139,	2122102,2122512,2123011,2124230,
ENSRNOG00000040302	ENSRNOT00000062029	1	-	2136224	2139514	2136224	2139514	5	2136224,2136955,2137482,2138007,2139423,	2136370,2137108,2137746,2138268,2139514,
ENSRNOG00000040300	ENSRNOT00000062027	1	-	2150626	2155593	2150896	2155114	7	2150626,2151622,2152351,2153061,2153587,2155023,2155449,	2150963,2151764,2152495,2153325,2153848,2155157,2155593,
ENSRNOG00000023659	ENSRNOT00000028992	1	-	2178734	2182011	2178734	2182011	5	2178734,2179441,2179968,2180493,2181923,	2178880,2179594,2180232,2180754,2182011,
ENSRNOG00000023653	ENSRNOT00000028945	1	+	2190206	2192462	2192462	2192462	4	2190206,2191093,2191194,2192258,	2190224,2191192,2192256,2192462,
ENSRNOG00000040299	ENSRNOT00000062022	1	-	2222654	2222939	2222654	2222939	1	2222654,	2222939,
ENSRNOG00000029255	ENSRNOT00000045791	1	-	2231307	2231646	2231307	2231646	1	2231307,	2231646,
ENSRNOG00000014303	ENSRNOT00000019181	1	+	2256217	2282715	2256217	2282715	8	2256217,2256311,2262344,2265565,2270552,2273529,2276442,2282560,	2256307,2256615,2262505,2265707,2270678,2273739,2276535,2282715,
ENSRNOG00000014330	ENSRNOT00000019623	1	-	2287981	2304638	2293873	2304636	7	2287981,2293836,2295667,2296340,2300387,2303332,2304533,	2289554,2294053,2295753,2296461,2300492,2303364,2304638,
ENSRNOG00000014916	ENSRNOT00000020098	1	+	2375232	2383106	2375246	2382796	4	2375232,2380511,2380895,2382286,	2375829,2380694,2381002,2383106,
ENSRNOG00000028381	ENSRNOT00000033768	1	+	2393293	2394240	2393293	2394240	3	2393293,2393496,2394137,	2393494,2393651,2394240,
ENSRNOG00000014996	ENSRNOT00000020417	1	+	2394946	2436572	2410241	2436411	11	2394946,2410228,2412554,2415185,2420857,2423588,2424823,2433080,2434115,2434623,2436212,	2395129,2410403,2412712,2415366,2420979,2423694,2424982,2433207,2434250,2434750,2436572,
ENSRNOG00000040288	ENSRNOT00000062005	1	-	2431241	2431610	2431610	2431610	1	2431241,	2431610,
ENSRNOG00000015239	ENSRNOT00000020810	1	-	2439374	2455296	2439374	2455254	8	2439374,2441258,2444717,2445458,2446431,2448883,2450438,2455140,	2439486,2441422,2444851,2445615,2446583,2448980,2450498,2455296,
ENSRNOG00000030426	ENSRNOT00000050041	1	-	2458210	2458570	2458570	2458570	1	2458210,	2458570,
ENSRNOG00000016041	ENSRNOT00000065646	1	+	2507364	2541861	2511452	2539935	6	2507364,2511382,2524864,2534658,2538086,2539129,	2507457,2511766,2525004,2534893,2538193,2541861,
ENSRNOG00000016041	ENSRNOT00000021463	1	+	2511452	2539935	2511452	2539935	7	2511452,2511679,2511722,2524864,2534658,2538086,2539129,	2511677,2511718,2511766,2525004,2534893,2538193,2539935,
ENSRNOG00000016054	ENSRNOT00000061999	1	-	2568547	2586537	2574239	2586450	5	2568547,2573194,2574562,2581605,2586348,	2570027,2574359,2574723,2583106,2586537,
ENSRNOG00000016054	ENSRNOT00000021905	1	-	2568547	2586537	2569884	2586450	6	2568547,2573194,2574265,2574562,2581605,2586348,	2570027,2573275,2574359,2574723,2583106,2586537,
ENSRNOG00000040282	ENSRNOT00000061998	1	+	2817761	2818513	2817761	2818513	3	2817761,2817892,2818198,	2817890,2817913,2818513,
ENSRNOG00000023568	ENSRNOT00000035749	1	-	3172763	3173756	3172763	3173756	3	3172763,3173320,3173599,	3173318,3173544,3173756,
ENSRNOG00000041886	ENSRNOT00000063639	1	+	3254098	3254203	3254203	3254203	1	3254098,	3254203,
ENSRNOG00000041624	ENSRNOT00000063377	1	-	3289611	3289704	3289704	3289704	1	3289611,	3289704,
ENSRNOG00000035186	ENSRNOT00000053309	1	-	3423310	3423442	3423442	3423442	1	3423310,	3423442,
ENSRNOG00000040278	ENSRNOT00000061991	1	-	3742837	3743582	3743582	3743582	2	3742837,3743399,	3743398,3743582,
ENSRNOG00000040273	ENSRNOT00000013741	1	-	4414847	4415294	4415294	4415294	1	4414847,	4415294,
ENSRNOG00000035801	ENSRNOT00000053924	1	-	4519014	4519145	4519145	4519145	1	4519014,	4519145,
ENSRNOG00000042741	ENSRNOT00000061956	1	-	5001354	5060961	5001354	5057069	18	5001354,5008544,5009389,5011619,5015319,5015673,5016708,5020450,5021219,5023441,5042663,5046773,5055638,5056279,5057034,5059139,5059823,5060897,	5001537,5008728,5009483,5011625,5015349,5015847,5016714,5020574,5021408,5023614,5042848,5046961,5055792,5056414,5057128,5059277,5059959,5060961,
ENSRNOG00000026728	ENSRNOT00000061954	1	-	5064792	5082077	5064792	5082077	9	5064792,5066931,5068754,5069826,5070968,5071277,5076632,5077577,5081981,	5064938,5067034,5068818,5070004,5071002,5071407,5076723,5077752,5082077,
ENSRNOG00000014258	ENSRNOT00000019121	1	-	5203914	5218416	5205161	5218273	3	5203914,5209653,5218029,	5205311,5209931,5218416,
ENSRNOG00000040894	ENSRNOT00000062647	1	+	5298188	5298319	5298319	5298319	1	5298188,	5298319,
ENSRNOG00000041566	ENSRNOT00000063319	1	-	5746760	5746850	5746850	5746850	1	5746760,	5746850,
ENSRNOG00000014431	ENSRNOT00000019345	1	-	5844221	5844782	5844782	5844782	1	5844221,	5844782,
ENSRNOG00000014852	ENSRNOT00000019918	1	+	5975206	5991210	5982688	5990406	3	5975206,5982672,5990202,	5975361,5984713,5991210,
ENSRNOG00000044159	ENSRNOT00000069426	1	-	6040549	6040687	6040687	6040687	1	6040549,	6040687,
ENSRNOG00000044344	ENSRNOT00000069611	1	-	6082227	6082286	6082286	6082286	1	6082227,	6082286,
ENSRNOG00000040838	ENSRNOT00000062591	1	+	6335818	6335948	6335948	6335948	1	6335818,	6335948,
ENSRNOG00000041148	ENSRNOT00000062901	1	+	6676371	6676498	6676498	6676498	1	6676371,	6676498,
ENSRNOG00000026291	ENSRNOT00000031713	1	+	6699283	6700160	6700160	6700160	5	6699283,6699651,6699755,6699976,6700109,	6699649,6699753,6699974,6700108,6700160,
ENSRNOG00000042336	ENSRNOT00000067622	1	+	7040468	7041293	7041293	7041293	3	7040468,7040520,7040969,	7040516,7040967,7041293,
ENSRNOG00000044812	ENSRNOT00000070079	1	+	7086446	7086636	7086636	7086636	1	7086446,	7086636,
ENSRNOG00000014902	ENSRNOT00000019983	1	-	7683758	7685378	7685378	7685378	2	7683758,7685199,	7685197,7685378,
ENSRNOG00000014908	ENSRNOT00000019994	1	+	7746651	7747354	7746793	7747054	1	7746651,	7747354,
ENSRNOG00000014913	ENSRNOT00000020018	1	+	7820005	7820545	7820005	7820545	3	7820005,7820168,7820500,	7820167,7820489,7820545,
ENSRNOG00000036310	ENSRNOT00000054432	1	+	7820461	7820569	7820569	7820569	1	7820461,	7820569,
ENSRNOG00000025587	ENSRNOT00000030329	1	+	7882673	7919508	7915515	7919312	7	7882673,7883568,7896480,7902957,7906927,7915313,7917712,	7882828,7883605,7896517,7902985,7907015,7915667,7919508,
ENSRNOG00000042705	ENSRNOT00000066725	1	-	7937987	7949706	7937987	7949706	3	7937987,7947149,7949643,	7938125,7947269,7949706,
ENSRNOG00000015217	ENSRNOT00000020453	1	-	7956279	7968999	7956560	7968981	11	7956279,7956864,7957394,7957731,7958656,7959638,7960216,7962636,7966754,7968105,7968978,	7956671,7957065,7957447,7957871,7958784,7959885,7960355,7962724,7966925,7968237,7968999,
ENSRNOG00000015551	ENSRNOT00000020946	1	+	8289579	8304368	8289668	8304236	7	8289579,8291593,8295339,8296499,8297054,8302714,8304095,	8289868,8291781,8295679,8296710,8297245,8302823,8304368,
ENSRNOG00000015660	ENSRNOT00000021524	1	-	8316123	8357955	8316849	8357872	12	8316123,8319665,8329384,8330519,8338239,8339316,8339470,8339769,8341284,8346639,8351341,8357799,	8316933,8319762,8329507,8330590,8338405,8339371,8339537,8339894,8341328,8346721,8351473,8357955,
ENSRNOG00000010705	ENSRNOT00000014239	1	+	8358163	8372659	8358245	8372659	4	8358163,8361897,8370890,8372543,	8358341,8362002,8371041,8372659,
ENSRNOG00000010742	ENSRNOT00000014254	1	-	8683504	8684037	8684037	8684037	2	8683504,8683584,	8683579,8684037,
ENSRNOG00000011015	ENSRNOT00000015131	1	+	9009037	9032351	9010233	9030700	7	9009037,9009845,9016291,9020505,9023110,9023941,9029875,	9009084,9015393,9016446,9020681,9023212,9024837,9032351,
ENSRNOG00000011015	ENSRNOT00000067798	1	+	9010233	9032351	9010233	9030700	7	9010233,9012222,9016291,9020505,9023110,9023941,9029875,	9012207,9015393,9016446,9020681,9023212,9024837,9032351,
ENSRNOG00000011399	ENSRNOT00000003628	1	-	9155940	9156684	9155940	9156684	1	9155940,	9156684,
ENSRNOG00000041629	ENSRNOT00000063382	1	+	9157105	9157201	9157201	9157201	1	9157105,	9157201,
ENSRNOG00000011540	ENSRNOT00000016082	1	-	9512290	9560029	9512640	9560029	8	9512290,9516664,9521560,9528683,9538117,9538872,9541817,9559917,	9512786,9516751,9521737,9528792,9538193,9539000,9541912,9560029,
ENSRNOG00000011540	ENSRNOT00000064836	1	-	9512290	9560020	9512640	9559950	7	9512290,9516664,9521560,9528683,9538117,9538872,9559917,	9512786,9516751,9521737,9528792,9538193,9539000,9560020,
ENSRNOG00000011540	ENSRNOT00000061796	1	-	9512657	9560032	9512657	9560029	9	9512657,9512703,9516664,9521560,9528683,9538117,9538872,9541817,9559917,	9512699,9512786,9516751,9521737,9528792,9538193,9539000,9541912,9560032,
ENSRNOG00000012092	ENSRNOT00000016102	1	-	9565844	9567558	9565844	9567558	3	9565844,9566648,9567519,	9566240,9566831,9567558,
ENSRNOG00000012103	ENSRNOT00000016215	1	+	9626573	9627257	9626573	9626978	1	9626573,	9627257,
ENSRNOG00000041098	ENSRNOT00000062851	1	+	9869482	9869613	9869613	9869613	1	9869482,	9869613,
ENSRNOG00000041747	ENSRNOT00000063500	1	+	10749783	10749848	10749848	10749848	1	10749783,	10749848,
ENSRNOG00000043862	ENSRNOT00000069129	1	+	10751594	10751656	10751656	10751656	1	10751594,	10751656,
ENSRNOG00000012193	ENSRNOT00000016244	1	+	12721499	12723923	12722208	12723018	2	12721499,12722200,	12721725,12723923,
ENSRNOG00000031089	ENSRNOT00000047129	1	-	12847925	12848279	12847925	12848279	1	12847925,	12848279,
ENSRNOG00000012466	ENSRNOT00000036663	1	-	12933860	12947642	12937339	12947640	3	12933860,12940133,12946601,	12937504,12940288,12947642,
ENSRNOG00000040145	ENSRNOT00000016618	1	-	13063558	13073748	13063929	13069447	3	13063558,13069386,13073693,	13064114,13069453,13073748,
ENSRNOG00000040140	ENSRNOT00000061754	1	-	13215023	13223261	13215023	13223261	5	13215023,13216802,13218978,13220988,13223194,	13215205,13216985,13219071,13221117,13223261,
ENSRNOG00000040139	ENSRNOT00000061753	1	-	13227667	13229390	13227667	13229390	2	13227667,13229273,	13227802,13229390,
ENSRNOG00000040137	ENSRNOT00000061751	1	-	13254800	13256074	13254800	13256074	2	13254800,13256008,	13254911,13256074,
ENSRNOG00000012885	ENSRNOT00000061756	1	-	13269166	13284200	13269662	13282290	6	13269166,13271907,13275413,13279801,13282132,13284099,	13269717,13271930,13275568,13279965,13282333,13284200,
ENSRNOG00000012885	ENSRNOT00000030539	1	-	13274127	13284200	13274127	13282290	5	13274127,13275413,13279801,13282132,13284099,	13274229,13275568,13279965,13282333,13284200,
ENSRNOG00000041614	ENSRNOT00000063367	1	-	13475465	13475546	13475546	13475546	1	13475465,	13475546,
ENSRNOG00000041866	ENSRNOT00000063619	1	-	13491813	13491898	13491898	13491898	1	13491813,	13491898,
ENSRNOG00000011386	ENSRNOT00000015115	1	+	13556411	13613053	13556411	13613053	6	13556411,13559232,13582644,13597100,13601660,13612145,	13556469,13559385,13582769,13597293,13601792,13613053,
ENSRNOG00000025799	ENSRNOT00000004344	1	-	13883971	13885435	13883971	13885435	1	13883971,	13885435,
ENSRNOG00000011994	ENSRNOT00000016037	1	+	13976355	13988800	13976459	13987617	3	13976355,13985319,13987390,	13976673,13985460,13988800,
ENSRNOG00000031764	ENSRNOT00000041472	1	+	14264452	14265010	14264452	14265010	1	14264452,	14265010,
ENSRNOG00000012057	ENSRNOT00000016048	1	+	14568461	14570533	14568530	14569352	1	14568461,	14570533,
ENSRNOG00000012074	ENSRNOT00000016286	1	+	14846368	14864804	14846440	14864417	7	14846368,14850942,14854949,14858279,14860863,14862900,14863865,	14846525,14851057,14855113,14858446,14861050,14863025,14864804,
ENSRNOG00000012259	ENSRNOT00000016354	1	+	14877587	14890943	14877618	14889159	5	14877587,14879916,14882431,14887950,14889009,	14877673,14880052,14882610,14888120,14890943,
ENSRNOG00000012286	ENSRNOT00000050656	1	+	14965654	15009954	14965704	15009571	7	14965654,14989326,14996700,14998086,14999399,15004944,15008809,	14965801,14989462,14996879,14998262,14999541,15005084,15009954,
ENSRNOG00000043361	ENSRNOT00000066599	1	+	15027346	15027864	15027375	15027594	1	15027346,	15027864,
ENSRNOG00000012311	ENSRNOT00000016400	1	-	15086253	15089726	15087153	15089281	2	15086253,15088842,	15087977,15089726,
ENSRNOG00000012322	ENSRNOT00000016728	1	-	15099265	15163734	15099664	15163685	10	15099265,15118114,15133293,15136961,15138229,15145469,15146170,15160089,15161722,15163570,	15099733,15118214,15133349,15137075,15138336,15145578,15146248,15160240,15161780,15163734,
ENSRNOG00000012322	ENSRNOT00000064935	1	-	15099265	15163734	15099664	15163685	9	15099265,15118114,15133293,15136961,15138229,15145469,15160089,15161722,15163570,	15099733,15118214,15133349,15137075,15138336,15145578,15160240,15161780,15163734,
ENSRNOG00000029825	ENSRNOT00000044583	1	-	15182251	15182693	15182693	15182693	2	15182251,15182303,	15182302,15182693,
ENSRNOG00000040823	ENSRNOT00000062576	1	-	15339373	15339508	15339508	15339508	1	15339373,	15339508,
ENSRNOG00000035082	ENSRNOT00000053205	1	+	15583421	15583528	15583528	15583528	1	15583421,	15583528,
ENSRNOG00000013052	ENSRNOT00000017929	1	+	15605219	15632004	15614688	15631797	13	15605219,15611089,15614678,15615615,15617710,15618515,15620647,15621951,15624713,15626025,15627125,15631444,15631791,	15605338,15611193,15614792,15616527,15618376,15618685,15620753,15622036,15624889,15626206,15627272,15631657,15632004,
ENSRNOG00000013052	ENSRNOT00000049492	1	+	15605219	15632004	15614688	15631797	12	15605219,15611089,15614678,15615615,15617710,15618515,15620647,15621951,15624713,15626025,15631444,15631791,	15605338,15611193,15614792,15616527,15618376,15618685,15620753,15622036,15624889,15626206,15631657,15632004,
ENSRNOG00000013052	ENSRNOT00000017690	1	+	15605219	15625061	15614688	15625061	10	15605219,15611089,15614678,15615621,15617710,15618515,15620647,15621951,15624713,15625021,	15605338,15611193,15614792,15616527,15618376,15618685,15620753,15622036,15624889,15625061,
ENSRNOG00000043122	ENSRNOT00000061634	1	+	15639913	15655588	15640008	15654905	8	15639913,15640841,15645912,15646445,15650077,15651144,15652499,15654899,	15640021,15640942,15646017,15646558,15650310,15651511,15652683,15655588,
ENSRNOG00000034602	ENSRNOT00000052725	1	+	16243495	16243636	16243636	16243636	1	16243495,	16243636,
ENSRNOG00000013969	ENSRNOT00000065828	1	+	16347953	16357449	16351357	16357449	6	16347953,16349639,16351349,16355370,16356052,16357362,	16348041,16349869,16351456,16355489,16356104,16357449,
ENSRNOG00000014531	ENSRNOT00000019734	1	+	16668211	16736912	16668212	16736343	16	16668211,16671113,16698466,16703210,16703883,16706439,16708525,16710100,16712153,16712748,16715069,16718565,16718809,16733336,16735642,16736331,	16668327,16671308,16698575,16703476,16704049,16706557,16708672,16710175,16712271,16712817,16715174,16718656,16718918,16733437,16735787,16736912,
ENSRNOG00000014531	ENSRNOT00000068662	1	+	16668211	16673924	16668212	16673924	3	16668211,16671113,16672506,	16668327,16671308,16673924,
ENSRNOG00000014907	ENSRNOT00000020015	1	+	16750782	16769899	16750817	16769899	8	16750782,16753986,16755436,16756795,16762369,16766183,16768391,16769446,	16750955,16754134,16755592,16756945,16762626,16766342,16768394,16769899,
ENSRNOG00000030186	ENSRNOT00000047446	1	-	16798830	16799380	16799380	16799380	3	16798830,16799060,16799227,	16799058,16799225,16799380,
ENSRNOG00000034970	ENSRNOT00000053093	1	+	16810272	16810376	16810376	16810376	1	16810272,	16810376,
ENSRNOG00000044026	ENSRNOT00000069293	1	+	16836098	16836342	16836342	16836342	1	16836098,	16836342,
ENSRNOG00000023961	ENSRNOT00000037771	1	+	17121903	17122722	17122722	17122722	4	17121903,17122190,17122339,17122455,	17122185,17122337,17122453,17122722,
ENSRNOG00000023914	ENSRNOT00000049323	1	-	17139407	17140400	17139407	17140400	5	17139407,17139613,17139772,17139931,17140136,	17139598,17139770,17139893,17140125,17140400,
ENSRNOG00000029533	ENSRNOT00000047989	1	-	17878083	17879726	17878083	17879726	6	17878083,17878157,17878290,17878475,17878885,17879669,	17878155,17878286,17878464,17878883,17878951,17879726,
ENSRNOG00000040017	ENSRNOT00000061518	1	+	18048202	18051970	18048202	18051970	7	18048202,18048522,18048770,18048996,18049115,18050199,18051933,	18048520,18048727,18048978,18049114,18049334,18050435,18051970,
ENSRNOG00000028519	ENSRNOT00000029394	1	+	18064163	18064886	18064163	18064886	2	18064163,18064839,	18064776,18064886,
ENSRNOG00000030796	ENSRNOT00000045386	1	-	18222625	18223589	18222625	18223589	3	18222625,18222859,18223006,	18222654,18222913,18223589,
ENSRNOG00000035723	ENSRNOT00000053846	1	+	18291355	18291462	18291462	18291462	1	18291355,	18291462,
ENSRNOG00000035381	ENSRNOT00000053504	1	-	18892944	18893051	18893051	18893051	1	18892944,	18893051,
ENSRNOG00000011711	ENSRNOT00000015577	1	+	19402572	19403068	19403068	19403068	2	19402572,19402990,	19402989,19403068,
ENSRNOG00000042529	ENSRNOT00000061390	1	-	19546981	19553666	19546981	19553666	13	19546981,19547557,19547703,19547942,19547983,19548381,19548416,19549459,19550645,19551778,19552203,19553423,19553588,	19546995,19547565,19547722,19547979,19548187,19548414,19548463,19549602,19550677,19551781,19552220,19553460,19553666,
ENSRNOG00000033517	ENSRNOT00000044222	1	+	19563361	19563954	19563954	19563954	1	19563361,	19563954,
ENSRNOG00000039955	ENSRNOT00000061389	1	-	19572986	19606546	19572986	19606546	7	19572986,19574941,19580538,19581524,19601715,19605655,19606467,	19572995,19575109,19580623,19581710,19601817,19605845,19606546,
ENSRNOG00000011855	ENSRNOT00000037259	1	+	19784208	19784682	19784208	19784682	2	19784208,19784433,	19784415,19784682,
ENSRNOG00000041094	ENSRNOT00000062847	1	+	19846123	19846257	19846257	19846257	1	19846123,	19846257,
ENSRNOG00000026462	ENSRNOT00000036049	1	-	19873360	19874264	19873360	19874264	2	19873360,19873722,	19873376,19874264,
ENSRNOG00000012334	ENSRNOT00000016434	1	+	20174416	20174901	20174416	20174901	3	20174416,20174561,20174850,	20174557,20174819,20174901,
ENSRNOG00000012346	ENSRNOT00000016601	1	-	20344396	20424291	20355443	20424291	19	20344396,20355442,20358993,20360550,20362600,20364257,20371015,20372953,20377450,20382233,20386995,20388025,20392267,20393684,20398039,20399217,20407023,20423022,20423817,	20344499,20355551,20359074,20360649,20362723,20364818,20371162,20373016,20377614,20382406,20387093,20388178,20392355,20393903,20398115,20399260,20407128,20423238,20424291,
ENSRNOG00000012346	ENSRNOT00000061332	1	-	20344396	20424291	20355443	20424291	20	20344396,20355442,20358993,20360550,20362600,20364257,20371015,20372953,20377450,20377590,20382233,20386995,20388025,20392267,20393684,20398039,20399217,20407023,20423022,20423817,	20344499,20355551,20359074,20360649,20362723,20364818,20371162,20373016,20377569,20377614,20382406,20387093,20388178,20392355,20393903,20398115,20399260,20407128,20423238,20424291,
ENSRNOG00000012346	ENSRNOT00000017322	1	-	20344396	20424291	20355443	20424291	17	20344396,20355442,20358993,20360550,20362600,20364257,20377450,20382233,20386995,20388025,20392267,20393684,20398039,20399217,20407023,20423022,20423817,	20344499,20355551,20359074,20360649,20362723,20364818,20377614,20382406,20387093,20388178,20392355,20393903,20398115,20399260,20407128,20423238,20424291,
ENSRNOG00000012346	ENSRNOT00000017412	1	-	20344396	20424291	20355443	20424291	16	20344396,20355442,20358993,20360550,20364506,20377450,20382233,20386995,20388025,20392267,20393684,20398039,20399217,20407023,20423022,20423817,	20344499,20355551,20359074,20360649,20364818,20377614,20382406,20387093,20388178,20392355,20393903,20398115,20399260,20407128,20423238,20424291,
ENSRNOG00000012346	ENSRNOT00000017417	1	-	20344396	20424291	20355443	20424291	15	20344396,20355442,20358993,20360550,20377450,20382233,20386995,20388025,20392267,20393684,20398039,20399217,20407023,20423022,20423817,	20344499,20355551,20359074,20360649,20377614,20382406,20387093,20388178,20392355,20393903,20398115,20399260,20407128,20423238,20424291,
ENSRNOG00000012346	ENSRNOT00000037232	1	-	20364614	20399260	20364614	20399260	11	20364614,20365016,20366599,20377450,20382233,20386995,20388025,20392267,20393684,20398039,20399217,	20364818,20365073,20366767,20377614,20382406,20387093,20388178,20392355,20393903,20398115,20399260,
ENSRNOG00000039916	ENSRNOT00000061316	1	-	20585556	20586537	20585556	20586537	2	20585556,20585746,	20585638,20586537,
ENSRNOG00000041144	ENSRNOT00000062897	1	+	20605341	20605465	20605465	20605465	1	20605341,	20605465,
ENSRNOG00000013304	ENSRNOT00000017911	1	+	20998893	21011266	20998968	21010885	8	20998893,21003809,21005813,21008031,21009512,21010044,21010336,21010715,	20999025,21003882,21005988,21008191,21009607,21010149,21010473,21011266,
ENSRNOG00000013422	ENSRNOT00000018404	1	-	21013173	21060224	21013701	21060224	30	21013173,21015475,21016442,21017609,21018812,21019503,21021022,21022672,21023237,21024583,21024854,21026161,21028337,21029526,21031064,21032649,21033840,21034448,21035944,21041166,21041758,21044297,21045692,21053685,21055478,21056563,21057754,21059615,21059861,21060185,	21013866,21015607,21016563,21017824,21018885,21019669,21021259,21022889,21023408,21024764,21025060,21026286,21028501,21029701,21031207,21032895,21033986,21034592,21036145,21041184,21041854,21044410,21045762,21053787,21055577,21056675,21057879,21059703,21059893,21060224,
ENSRNOG00000013422	ENSRNOT00000032424	1	-	21013173	21060224	21013701	21060224	29	21013173,21015475,21016442,21017609,21018812,21019503,21021022,21022672,21023237,21024583,21024854,21026161,21028337,21029526,21031064,21032649,21033840,21034448,21035944,21041758,21044297,21045692,21053685,21055478,21056563,21057754,21059615,21059861,21060185,	21013866,21015607,21016563,21017824,21018885,21019669,21021259,21022889,21023408,21024764,21025060,21026286,21028501,21029701,21031207,21032895,21033986,21034592,21036145,21041854,21044410,21045762,21053787,21055577,21056675,21057879,21059703,21059893,21060224,
ENSRNOG00000015036	ENSRNOT00000020528	1	-	21327101	21330215	21328166	21329991	5	21327101,21328842,21329184,21329621,21329931,	21328463,21329054,21329436,21329844,21330215,
ENSRNOG00000015036	ENSRNOT00000065249	1	-	21327101	21330205	21328725	21329991	4	21327101,21329184,21329621,21329931,	21329054,21329436,21329844,21330205,
ENSRNOG00000028503	ENSRNOT00000039718	1	-	21593126	21593574	21593574	21593574	2	21593126,21593415,	21593411,21593574,
ENSRNOG00000026096	ENSRNOT00000038523	1	+	21799695	21800742	21799695	21800742	1	21799695,	21800742,
ENSRNOG00000033249	ENSRNOT00000043157	1	+	21814633	21815668	21814633	21815668	1	21814633,	21815668,
ENSRNOG00000030061	ENSRNOT00000045563	1	+	21829912	21830947	21829912	21830947	1	21829912,	21830947,
ENSRNOG00000030414	ENSRNOT00000044098	1	-	21857800	21858925	21857800	21858925	1	21857800,	21858925,
ENSRNOG00000039872	ENSRNOT00000061221	1	-	21877745	21878812	21878812	21878812	2	21877745,21878725,	21878723,21878812,
ENSRNOG00000031832	ENSRNOT00000043436	1	-	21898530	21899607	21898530	21899607	1	21898530,	21899607,
ENSRNOG00000032144	ENSRNOT00000044271	1	-	21912397	21913474	21912397	21913474	1	21912397,	21913474,
ENSRNOG00000031070	ENSRNOT00000046379	1	-	21926751	21927828	21926751	21927828	1	21926751,	21927828,
ENSRNOG00000029547	ENSRNOT00000051416	1	-	21934360	21935437	21934360	21935437	1	21934360,	21935437,
ENSRNOG00000032080	ENSRNOT00000050763	1	-	21955552	21956629	21955552	21956629	1	21955552,	21956629,
ENSRNOG00000016111	ENSRNOT00000021559	1	-	21967018	21968095	21967018	21968095	1	21967018,	21968095,
ENSRNOG00000016095	ENSRNOT00000021545	1	+	21977201	21979265	21977201	21979265	3	21977201,21977905,21979245,	21977881,21978144,21979265,
ENSRNOG00000016089	ENSRNOT00000021529	1	+	21984696	21985686	21985686	21985686	2	21984696,21985402,	21985387,21985686,
ENSRNOG00000039869	ENSRNOT00000061209	1	-	21996991	21998005	21996991	21998005	1	21996991,	21998005,
ENSRNOG00000029877	ENSRNOT00000047810	1	-	22008117	22009161	22008117	22009161	1	22008117,	22009161,
ENSRNOG00000025982	ENSRNOT00000035539	1	-	22018605	22019634	22018605	22019634	1	22018605,	22019634,
ENSRNOG00000025951	ENSRNOT00000035424	1	-	22027911	22031881	22027911	22031881	2	22027911,22031857,	22028907,22031881,
ENSRNOG00000016073	ENSRNOT00000021510	1	-	22045363	22046362	22045363	22046362	1	22045363,	22046362,
ENSRNOG00000016219	ENSRNOT00000021694	1	-	22087292	22097592	22087972	22097462	7	22087292,22089272,22091679,22092933,22093968,22095046,22097246,	22088149,22089443,22092034,22093229,22094161,22095177,22097592,
ENSRNOG00000039865	ENSRNOT00000021896	1	-	22121743	22134006	22121876	22133889	7	22121743,22123864,22125066,22126603,22129205,22133446,22133676,	22122005,22124038,22125437,22126895,22129398,22133577,22134006,
ENSRNOG00000016371	ENSRNOT00000021944	1	-	22202363	22255955	22202363	22255955	14	22202363,22202806,22202948,22204132,22205478,22209879,22212724,22214464,22221359,22231893,22234334,22235459,22254638,22255913,	22202433,22202856,22203042,22204207,22205574,22209971,22212826,22214601,22221516,22232041,22234408,22235555,22254779,22255955,
ENSRNOG00000016411	ENSRNOT00000022184	1	+	22265323	22267482	22265557	22267458	6	22265323,22265520,22265693,22266557,22266887,22267395,	22265406,22265571,22265810,22266660,22266989,22267482,
ENSRNOG00000040914	ENSRNOT00000062667	1	+	22266028	22266102	22266102	22266102	1	22266028,	22266102,
ENSRNOG00000041497	ENSRNOT00000063250	1	+	22266740	22266815	22266815	22266815	1	22266740,	22266815,
ENSRNOG00000035353	ENSRNOT00000053476	1	+	22267074	22267201	22267201	22267201	1	22267074,	22267201,
ENSRNOG00000016627	ENSRNOT00000022362	1	+	22845941	22915158	22845941	22914973	16	22845941,22855303,22859713,22861240,22861498,22862672,22866686,22876341,22878167,22894129,22904787,22904952,22907394,22909599,22911463,22914892,	22846068,22855396,22859780,22861383,22861642,22862752,22866852,22876478,22878251,22894219,22904846,22905113,22907509,22909721,22911564,22915158,
ENSRNOG00000016627	ENSRNOT00000061180	1	+	22845941	22915158	22845941	22914973	16	22845941,22855303,22859713,22861240,22861498,22862672,22866686,22876341,22878167,22894129,22904787,22904952,22907394,22909599,22911602,22914892,	22846068,22855396,22859780,22861383,22861642,22862752,22866852,22876478,22878251,22894219,22904846,22905113,22907509,22909721,22911703,22915158,
ENSRNOG00000016700	ENSRNOT00000022798	1	+	23211053	23213903	23211278	23213446	2	23211053,23213356,	23211728,23213903,
ENSRNOG00000011114	ENSRNOT00000014805	1	+	23295514	23320292	23313713	23319853	7	23295514,23313669,23316023,23316244,23317671,23317868,23319773,	23295723,23313848,23316106,23316308,23317775,23317963,23320292,
ENSRNOG00000011114	ENSRNOT00000014797	1	+	23295514	23319411	23313713	23319411	8	23295514,23313669,23316023,23316244,23317671,23317868,23318559,23319346,	23295723,23313848,23316106,23316308,23317775,23317963,23318577,23319411,
ENSRNOG00000011787	ENSRNOT00000015702	1	+	23476615	23477101	23476615	23477101	4	23476615,23476700,23476827,23476969,	23476699,23476817,23476968,23477101,
ENSRNOG00000011815	ENSRNOT00000040736	1	-	23501261	23587417	23502339	23587417	13	23501261,23502916,23503109,23503814,23504389,23504791,23505174,23505417,23505600,23505875,23506336,23532080,23587204,	23502507,23503006,23503265,23503910,23504513,23504904,23505306,23505501,23505705,23505951,23506412,23532156,23587417,
ENSRNOG00000011815	ENSRNOT00000061157	1	-	23501261	23507330	23502339	23507330	12	23501261,23502916,23503109,23503814,23504389,23504791,23505174,23505417,23505600,23505875,23506336,23507212,	23502507,23503006,23503265,23503910,23504513,23504904,23505306,23505501,23505705,23505951,23506412,23507330,
ENSRNOG00000011815	ENSRNOT00000016121	1	-	23501261	23506702	23502339	23506637	12	23501261,23502916,23503109,23503814,23504389,23504791,23505174,23505417,23505600,23505875,23506336,23506561,	23502507,23503006,23503265,23503910,23504513,23504904,23505306,23505501,23505705,23505951,23506412,23506702,
ENSRNOG00000041841	ENSRNOT00000063594	1	+	23642024	23642131	23642131	23642131	1	23642024,	23642131,
ENSRNOG00000034423	ENSRNOT00000052546	1	-	23671510	23671617	23671617	23671617	1	23671510,	23671617,
ENSRNOG00000043613	ENSRNOT00000068880	1	-	23947063	23947164	23947164	23947164	1	23947063,	23947164,
ENSRNOG00000025740	ENSRNOT00000038441	1	-	24024922	24025389	24025389	24025389	2	24024922,24025206,	24025204,24025389,
ENSRNOG00000029303	ENSRNOT00000051656	1	-	24345552	24346404	24346404	24346404	5	24345552,24345653,24345754,24345824,24346173,	24345651,24345752,24345823,24346172,24346404,
ENSRNOG00000012588	ENSRNOT00000016803	1	-	24355511	24356512	24356512	24356512	4	24355511,24355822,24355998,24356071,	24355820,24355996,24356070,24356512,
ENSRNOG00000039842	ENSRNOT00000061147	1	+	24454089	24455350	24454089	24455350	6	24454089,24454251,24454728,24454888,24454946,24455098,	24454117,24454727,24454865,24454934,24455093,24455350,
ENSRNOG00000012609	ENSRNOT00000061144	1	-	24516929	24523882	24516929	24523882	3	24516929,24519982,24523855,	24517069,24520022,24523882,
ENSRNOG00000036165	ENSRNOT00000054288	1	-	25793430	25793537	25793537	25793537	1	25793430,	25793537,
ENSRNOG00000045096	ENSRNOT00000070363	1	-	25866228	25866331	25866331	25866331	1	25866228,	25866331,
ENSRNOG00000034529	ENSRNOT00000052652	1	+	26050282	26050399	26050399	26050399	1	26050282,	26050399,
ENSRNOG00000029608	ENSRNOT00000047224	1	+	26269808	26270816	26269808	26270816	3	26269808,26269977,26270798,	26269814,26270178,26270816,
ENSRNOG00000031050	ENSRNOT00000044643	1	-	26280156	26281311	26281311	26281311	3	26280156,26280337,26281298,	26280333,26280675,26281311,
ENSRNOG00000039822	ENSRNOT00000061115	1	-	26593449	26593572	26593449	26593572	1	26593449,	26593572,
ENSRNOG00000013323	ENSRNOT00000017831	1	+	26630932	26723874	26631246	26723113	6	26630932,26694449,26707988,26719070,26721889,26723039,	26631354,26694683,26708153,26719272,26721961,26723874,
ENSRNOG00000021442	ENSRNOT00000029444	1	-	26955303	26975139	26955564	26975101	6	26955303,26958879,26968026,26971976,26973873,26975032,	26955662,26959018,26968095,26972079,26973995,26975139,
ENSRNOG00000041720	ENSRNOT00000063473	1	+	26971001	26971114	26971114	26971114	1	26971001,	26971114,
ENSRNOG00000029641	ENSRNOT00000041327	1	-	27438611	27439459	27438611	27439459	3	27438611,27438799,27439348,	27438649,27439346,27439459,
ENSRNOG00000013364	ENSRNOT00000018718	1	+	27505181	27513868	27505181	27513868	5	27505181,27507164,27507365,27510266,27513176,	27505264,27507243,27507449,27510348,27513868,
ENSRNOG00000045369	ENSRNOT00000070636	1	+	27667051	27667185	27667185	27667185	1	27667051,	27667185,
ENSRNOG00000014004	ENSRNOT00000018871	1	+	27689262	27698293	27689262	27698105	7	27689262,27690556,27691922,27697114,27697606,27697987,27698247,	27689337,27690688,27692075,27697210,27697680,27698105,27698293,
ENSRNOG00000014004	ENSRNOT00000066629	1	+	27689262	27698293	27689262	27698017	6	27689262,27690556,27691922,27697114,27697987,27698247,	27689337,27690688,27692075,27697210,27698105,27698293,
ENSRNOG00000014190	ENSRNOT00000019047	1	+	27719421	27729253	27719421	27728853	5	27719421,27722925,27725522,27727059,27728820,	27719601,27723043,27725592,27727186,27729253,
ENSRNOG00000014517	ENSRNOT00000019470	1	+	28058315	28059287	28058315	28059287	3	28058315,28058556,28058901,	28058555,28058890,28059287,
ENSRNOG00000042944	ENSRNOT00000065677	1	+	28268280	28273219	28268394	28271993	3	28268280,28270603,28271966,	28268514,28270717,28273219,
ENSRNOG00000044454	ENSRNOT00000069721	1	+	28367760	28367883	28367883	28367883	1	28367760,	28367883,
ENSRNOG00000035226	ENSRNOT00000053349	1	-	28491588	28491732	28491732	28491732	1	28491588,	28491732,
ENSRNOG00000042420	ENSRNOT00000040529	1	-	28591608	28592351	28591608	28592351	6	28591608,28591852,28591980,28592033,28592193,28592288,	28591851,28591978,28592028,28592182,28592284,28592351,
ENSRNOG00000011588	ENSRNOT00000015421	1	+	29255137	29265723	29258624	29265067	3	29255137,29258522,29264007,	29255180,29258632,29265723,
ENSRNOG00000011588	ENSRNOT00000061072	1	+	29263833	29265723	29263833	29265067	2	29263833,29264007,	29263838,29265723,
ENSRNOG00000011622	ENSRNOT00000015440	1	-	29266334	29296530	29267157	29294578	6	29266334,29277694,29280112,29282792,29294364,29296392,	29267566,29277775,29280165,29282935,29294580,29296530,
ENSRNOG00000042309	ENSRNOT00000031083	1	-	29412173	29425792	29413059	29420007	7	29412173,29415091,29417244,29417867,29418048,29419833,29425595,	29413197,29416271,29417316,29417947,29418390,29420078,29425792,
ENSRNOG00000039793	ENSRNOT00000061051	1	+	29497310	29497649	29497310	29497649	1	29497310,	29497649,
ENSRNOG00000044924	ENSRNOT00000070191	1	+	29540534	29540650	29540650	29540650	1	29540534,	29540650,
ENSRNOG00000012581	ENSRNOT00000016989	1	+	29599514	29614273	29599514	29614273	5	29599514,29602832,29605569,29606551,29614032,	29599830,29602919,29605763,29606655,29614273,
ENSRNOG00000039788	ENSRNOT00000038102	1	+	29627225	29627723	29627723	29627723	3	29627225,29627413,29627522,	29627411,29627521,29627723,
ENSRNOG00000044811	ENSRNOT00000070078	1	+	29635055	29635302	29635302	29635302	1	29635055,	29635302,
ENSRNOG00000039785	ENSRNOT00000061043	1	+	29700342	29702872	29702872	29702872	9	29700342,29700695,29700751,29702018,29702065,29702202,29702266,29702454,29702708,	29700693,29700746,29700784,29702063,29702200,29702262,29702422,29702695,29702872,
ENSRNOG00000029219	ENSRNOT00000048292	1	+	29708071	29711977	29708071	29711977	3	29708071,29708577,29710886,	29708105,29708673,29711977,
ENSRNOG00000039783	ENSRNOT00000061041	1	-	29721373	29721811	29721373	29721811	1	29721373,	29721811,
ENSRNOG00000028357	ENSRNOT00000034704	1	+	29724870	29729042	29724870	29728000	2	29724870,29727354,	29725757,29729042,
ENSRNOG00000012775	ENSRNOT00000017779	1	-	29732942	29739287	29733311	29737288	3	29732942,29737167,29739199,	29733979,29737298,29739287,
ENSRNOG00000014485	ENSRNOT00000019735	1	+	29769910	29785577	29770032	29784744	6	29769910,29770760,29775022,29776912,29781222,29784645,	29770133,29770822,29775067,29777071,29781332,29785577,
ENSRNOG00000039776	ENSRNOT00000020251	1	+	29897535	29928281	29899082	29928199	13	29897535,29899065,29905072,29910985,29914225,29915104,29918257,29919900,29920300,29922274,29926293,29927068,29928027,	29897563,29899256,29905292,29911667,29914343,29915230,29918358,29920011,29920451,29922397,29926455,29927196,29928281,
ENSRNOG00000015159	ENSRNOT00000020711	1	-	29930907	29973686	29933481	29973598	17	29930907,29934683,29935319,29936159,29936405,29936794,29937439,29938678,29939897,29940079,29940662,29941229,29942279,29943019,29945439,29946777,29973396,	29933485,29934933,29935427,29936232,29936582,29936924,29937555,29938808,29939968,29940169,29940865,29941450,29942457,29943098,29945600,29947080,29973686,
ENSRNOG00000015465	ENSRNOT00000020780	1	+	30031812	30061217	30031814	30061217	12	30031812,30034517,30035594,30039033,30048760,30050193,30051450,30052754,30054382,30055951,30059356,30061051,	30031893,30034645,30035787,30039142,30048939,30050400,30051755,30052893,30054579,30056078,30059468,30061217,
ENSRNOG00000028261	ENSRNOT00000039166	1	-	30067685	30087564	30067968	30078075	4	30067685,30068465,30077767,30087489,	30068163,30068619,30078079,30087564,
ENSRNOG00000039743	ENSRNOT00000060971	1	-	30102540	30133647	30109816	30132245	10	30102540,30103421,30109780,30112277,30118284,30120353,30122452,30123276,30132008,30133613,	30102889,30103514,30109827,30112448,30118440,30120478,30122554,30123455,30132245,30133647,
ENSRNOG00000015810	ENSRNOT00000021532	1	+	30165329	30210267	30165440	30183537	14	30165329,30166505,30168802,30171675,30172264,30173981,30176237,30177081,30177419,30178917,30181263,30182210,30183441,30209919,	30165532,30166671,30168932,30171731,30172355,30174054,30176301,30177168,30177526,30179071,30181376,30182280,30183573,30210267,
ENSRNOG00000035213	ENSRNOT00000053336	1	-	30175463	30175601	30175601	30175601	1	30175463,	30175601,
ENSRNOG00000045233	ENSRNOT00000070500	1	-	30245342	30245460	30245460	30245460	1	30245342,	30245460,
ENSRNOG00000016372	ENSRNOT00000022635	1	-	30282506	30334184	30282506	30334137	24	30282506,30283773,30287458,30289880,30292367,30292605,30293197,30297824,30298757,30299501,30300128,30300631,30301488,30302327,30302877,30303256,30303977,30305380,30306859,30307645,30308932,30312396,30312939,30334013,	30282598,30283907,30287637,30289988,30292499,30292775,30293393,30297993,30298862,30299621,30300227,30300750,30301663,30302385,30302976,30303424,30304189,30305622,30306990,30307700,30309079,30312519,30313034,30334184,
ENSRNOG00000016372	ENSRNOT00000060933	1	-	30285144	30334184	30285144	30334137	24	30285144,30285767,30287458,30289880,30292367,30292605,30293197,30297824,30298757,30299501,30300128,30300631,30301488,30302327,30302877,30303256,30303977,30305380,30306859,30307645,30308932,30312396,30312939,30334013,	30285273,30285768,30287637,30289988,30292499,30292775,30293393,30297993,30298862,30299621,30300227,30300750,30301663,30302385,30302976,30303424,30304189,30305622,30306990,30307700,30309079,30312519,30313034,30334184,
ENSRNOG00000016253	ENSRNOT00000022346	1	+	30415233	30429059	30415263	30428600	12	30415233,30417215,30417565,30418456,30420299,30421502,30423141,30425070,30426087,30426692,30427061,30428408,	30415420,30417356,30417703,30418638,30420410,30421615,30423270,30425227,30426292,30426852,30427224,30429059,
ENSRNOG00000016253	ENSRNOT00000022079	1	+	30415233	30429059	30415263	30428600	12	30415233,30417215,30417565,30418456,30420299,30421502,30423141,30425070,30426364,30426692,30427061,30428408,	30415420,30417356,30417703,30418638,30420410,30421615,30423270,30425227,30426455,30426852,30427224,30429059,
ENSRNOG00000016253	ENSRNOT00000050576	1	+	30415233	30429059	30415263	30428574	11	30415233,30417215,30417565,30418456,30420299,30421502,30423141,30425070,30426087,30426692,30428408,	30415420,30417356,30417703,30418638,30420410,30421615,30423270,30425227,30426292,30426852,30429059,
ENSRNOG00000016253	ENSRNOT00000040242	1	+	30415233	30429059	30415263	30428574	10	30415233,30417215,30417565,30418456,30420299,30421502,30425070,30426087,30426692,30428408,	30415420,30417356,30417703,30418638,30420410,30421615,30425227,30426292,30426852,30429059,
ENSRNOG00000016253	ENSRNOT00000041729	1	+	30415233	30426289	30415263	30426289	10	30415233,30417215,30417565,30418456,30420299,30421502,30423141,30425070,30425990,30426151,	30415420,30417356,30417703,30418638,30420410,30421615,30423270,30425227,30425996,30426289,
ENSRNOG00000025327	ENSRNOT00000022683	1	-	30445179	30465942	30445179	30465942	16	30445179,30445737,30446061,30447278,30447741,30449572,30451196,30451531,30453682,30454494,30456161,30457006,30457801,30458979,30464298,30465723,	30445283,30445875,30446186,30447340,30447868,30449761,30451268,30451645,30453768,30454596,30456320,30457186,30457982,30459175,30465622,30465942,
ENSRNOG00000025327	ENSRNOT00000034937	1	-	30445179	30465942	30459015	30465942	17	30445179,30445737,30446061,30447278,30447741,30449572,30451196,30451531,30453682,30454494,30456161,30457006,30457801,30458979,30459960,30464298,30465723,	30445283,30445875,30446186,30447340,30447868,30449761,30451268,30451645,30453768,30454596,30456320,30457186,30457982,30459175,30460105,30465622,30465942,
ENSRNOG00000016923	ENSRNOT00000023211	1	-	30474671	30490655	30475168	30490460	17	30474671,30476604,30477338,30477467,30478281,30478793,30479609,30480122,30481037,30482219,30482973,30483422,30485724,30486869,30488312,30489668,30490298,	30475253,30476720,30477383,30477523,30478316,30478876,30479660,30480188,30481141,30482304,30483068,30483540,30485803,30487018,30488502,30489769,30490655,
ENSRNOG00000017930	ENSRNOT00000024111	1	-	30573254	30624147	30575119	30624010	14	30573254,30575686,30578283,30578663,30579418,30583693,30585979,30587291,30589227,30592016,30593240,30599488,30606365,30623875,	30575304,30575828,30578382,30578817,30579544,30583776,30586034,30587326,30589286,30592077,30593353,30599703,30606508,30624147,
ENSRNOG00000039662	ENSRNOT00000060826	1	+	30602773	30611851	30602773	30611851	11	30602773,30602862,30605900,30606052,30606534,30609617,30609687,30609864,30610012,30611415,30611831,	30602813,30603190,30605991,30606352,30606553,30609671,30609791,30609960,30610178,30611466,30611851,
ENSRNOG00000029688	ENSRNOT00000042711	1	+	31212802	31213417	31213417	31213417	3	31212802,31213197,31213315,	31213195,31213311,31213417,
ENSRNOG00000015624	ENSRNOT00000021011	1	+	31667126	31667732	31667732	31667732	3	31667126,31667503,31667678,	31667501,31667674,31667732,
ENSRNOG00000023841	ENSRNOT00000031807	1	+	31928838	31931349	31928852	31931349	3	31928838,31929279,31931281,	31928922,31929366,31931349,
ENSRNOG00000030802	ENSRNOT00000052370	1	-	32950308	32950922	32950922	32950922	2	32950308,32950529,	32950527,32950922,
ENSRNOG00000039654	ENSRNOT00000021852	1	-	33797609	33798839	33798839	33798839	2	33797609,33798696,	33798695,33798839,
ENSRNOG00000023081	ENSRNOT00000031519	1	-	33868533	33936897	33868533	33936897	6	33868533,33869342,33869643,33869872,33935668,33936864,	33868676,33869609,33869664,33870126,33935727,33936897,
ENSRNOG00000023081	ENSRNOT00000043049	1	-	33869028	33870128	33869028	33870128	4	33869028,33869338,33869718,33869872,	33869122,33869609,33869733,33870128,
ENSRNOG00000016286	ENSRNOT00000021895	1	+	34244639	34259645	34244648	34259136	5	34244639,34250554,34251917,34256892,34258953,	34244814,34250746,34252077,34257049,34259645,
ENSRNOG00000021744	ENSRNOT00000029676	1	-	34640668	34641389	34641389	34641389	2	34640668,34640969,	34640965,34641389,
ENSRNOG00000035055	ENSRNOT00000053178	1	+	34834609	34834772	34834772	34834772	1	34834609,	34834772,
ENSRNOG00000030564	ENSRNOT00000047908	1	+	34936525	34938253	34936525	34938253	5	34936525,34936658,34936774,34936817,34938237,	34936575,34936732,34936815,34937104,34938253,
ENSRNOG00000019549	ENSRNOT00000068453	1	+	35042559	35068762	35042726	35066131	3	35042559,35061332,35067762,	35042751,35066139,35068762,
ENSRNOG00000019549	ENSRNOT00000026469	1	+	35054016	35068754	35061382	35066131	3	35054016,35061332,35067762,	35054162,35066139,35068754,
ENSRNOG00000019544	ENSRNOT00000026433	1	-	35076356	35083921	35077863	35083916	2	35076356,35083743,	35079235,35083921,
ENSRNOG00000019489	ENSRNOT00000026367	1	+	35143717	35169025	35143782	35168119	5	35143717,35146438,35150311,35164255,35167354,	35143823,35146544,35150556,35164418,35169025,
ENSRNOG00000019489	ENSRNOT00000065571	1	+	35146276	35169025	35146276	35150554	5	35146276,35146438,35150311,35164255,35167354,	35146284,35146544,35150556,35164418,35169025,
ENSRNOG00000044916	ENSRNOT00000070183	1	+	35166526	35166664	35166664	35166664	1	35166526,	35166664,
ENSRNOG00000024280	ENSRNOT00000064094	1	+	35229957	35239442	35229976	35239442	6	35229957,35231348,35235221,35236482,35238892,35239388,	35230087,35231605,35235233,35236627,35239078,35239442,
ENSRNOG00000044422	ENSRNOT00000069689	1	-	35303616	35303895	35303895	35303895	1	35303616,	35303895,
ENSRNOG00000041597	ENSRNOT00000063350	1	-	35583702	35583796	35583796	35583796	1	35583702,	35583796,
ENSRNOG00000018960	ENSRNOT00000026147	1	-	35803551	35848344	35803551	35848344	19	35803551,35811593,35813000,35814118,35815905,35817634,35821830,35822570,35824734,35826387,35829672,35830987,35833734,35834104,35837856,35839309,35842070,35844064,35848260,	35803792,35811652,35813093,35814331,35816034,35817835,35822042,35822694,35824877,35826456,35830000,35831179,35833872,35834287,35838007,35839497,35842233,35844072,35848344,
ENSRNOG00000041051	ENSRNOT00000062804	1	+	36114613	36114717	36114717	36114717	1	36114613,	36114717,
ENSRNOG00000039578	ENSRNOT00000060666	1	+	36176361	36177285	36176361	36177285	2	36176361,36177180,	36177000,36177285,
ENSRNOG00000018858	ENSRNOT00000025616	1	+	36314334	36325608	36314456	36324737	2	36314334,36324222,	36314508,36325608,
ENSRNOG00000018808	ENSRNOT00000025477	1	+	36361512	36369591	36362896	36367272	7	36361512,36362886,36364822,36365828,36366277,36367226,36368785,	36361645,36363003,36364948,36365933,36366409,36367308,36369591,
ENSRNOG00000024077	ENSRNOT00000029416	1	-	36492133	36498503	36492658	36498378	5	36492133,36493231,36494326,36494947,36498299,	36492910,36493399,36494417,36495614,36498503,
ENSRNOG00000018773	ENSRNOT00000025398	1	-	36506648	36516901	36506695	36516839	7	36506648,36507498,36509055,36510619,36511991,36513615,36516601,	36506896,36507635,36509173,36510783,36512175,36513695,36516901,
ENSRNOG00000036203	ENSRNOT00000054326	1	+	36508033	36508113	36508113	36508113	1	36508033,	36508113,
ENSRNOG00000035968	ENSRNOT00000054091	1	+	36508255	36508325	36508325	36508325	1	36508255,	36508325,
ENSRNOG00000033265	ENSRNOT00000045014	1	-	36786815	36787157	36786815	36787157	1	36786815,	36787157,
ENSRNOG00000039563	ENSRNOT00000060647	1	+	37209384	37209669	37209384	37209669	1	37209384,	37209669,
ENSRNOG00000018191	ENSRNOT00000066989	1	+	37514861	37587996	37535622	37587838	5	37514861,37535236,37567433,37568550,37587799,	37514958,37535906,37567786,37569071,37587996,
ENSRNOG00000018191	ENSRNOT00000051837	1	+	37535415	37588740	37535622	37587838	4	37535415,37567433,37568550,37587799,	37535906,37567786,37569071,37588740,
ENSRNOG00000018191	ENSRNOT00000024682	1	+	37535415	37578157	37535622	37578157	4	37535415,37567433,37568550,37578085,	37535906,37567786,37569071,37578157,
ENSRNOG00000018191	ENSRNOT00000041814	1	+	37535415	37576022	37535622	37575988	5	37535415,37567433,37568550,37575813,37575934,	37535906,37567786,37569075,37575839,37576022,
ENSRNOG00000018191	ENSRNOT00000045144	1	+	37535415	37569689	37535622	37569689	5	37535415,37567433,37568550,37569150,37569667,	37535906,37567786,37569071,37569164,37569689,
ENSRNOG00000018191	ENSRNOT00000060636	1	+	37535584	37577451	37535622	37577046	6	37535584,37567433,37568550,37568922,37568960,37577022,	37535906,37567786,37568918,37568958,37569071,37577451,
ENSRNOG00000018191	ENSRNOT00000044912	1	+	37535584	37570960	37535622	37570087	4	37535584,37567433,37568550,37570072,	37535906,37567786,37569071,37570960,
ENSRNOG00000018191	ENSRNOT00000024603	1	+	37535622	37570865	37535622	37570865	6	37535622,37567433,37568550,37570691,37570717,37570826,	37535906,37567786,37569071,37570715,37570822,37570865,
ENSRNOG00000018163	ENSRNOT00000024460	1	-	37635766	37711080	37635920	37710300	9	37635766,37644815,37664520,37677509,37679542,37685726,37687166,37710141,37710950,	37636121,37645009,37664893,37677610,37679601,37685798,37687240,37710311,37711080,
ENSRNOG00000004144	ENSRNOT00000058849	1	-	38008109	38009109	38008109	38009109	3	38008109,38008337,38008713,	38008318,38008635,38009109,
ENSRNOG00000004144	ENSRNOT00000017088	1	-	38008350	38009109	38008350	38009109	3	38008350,38008694,38008789,	38008616,38008696,38009109,
ENSRNOG00000016919	ENSRNOT00000040194	1	+	38124644	38131058	38124644	38131058	6	38124644,38125381,38129505,38129803,38130541,38130990,	38124740,38125430,38129551,38129814,38130571,38131058,
ENSRNOG00000016728	ENSRNOT00000066086	1	+	38479384	38513591	38499363	38513591	13	38479384,38499321,38502265,38503143,38504009,38505495,38507126,38508367,38508944,38510133,38511406,38511626,38512971,	38479510,38499486,38502334,38503269,38504118,38505675,38507245,38508476,38509003,38510239,38511494,38511781,38513591,
ENSRNOG00000023531	ENSRNOT00000030132	1	+	38528299	38528959	38528299	38528959	1	38528299,	38528959,
ENSRNOG00000043751	ENSRNOT00000069018	1	-	39650721	39650809	39650809	39650809	1	39650721,	39650809,
ENSRNOG00000016973	ENSRNOT00000046311	1	-	40394260	40420780	40394538	40420741	4	40394260,40413949,40420015,40420656,	40394637,40414087,40420116,40420780,
ENSRNOG00000016973	ENSRNOT00000065496	1	-	40413250	40420780	40413250	40420741	4	40413250,40413949,40420015,40420656,	40413283,40414087,40420116,40420780,
ENSRNOG00000016973	ENSRNOT00000022803	1	-	40413867	40420780	40413867	40420741	4	40413867,40413940,40420015,40420656,	40413939,40414087,40420116,40420780,
ENSRNOG00000017114	ENSRNOT00000066798	1	+	40763792	40818476	40763792	40816435	27	40763792,40768237,40774546,40780671,40783574,40786127,40787940,40788603,40788842,40790255,40790828,40796529,40797849,40799662,40802573,40804201,40805295,40806487,40806809,40807428,40808697,40809936,40812262,40813402,40815320,40816312,40817268,	40764022,40768463,40774630,40780733,40783671,40786300,40788022,40788753,40789008,40790306,40791020,40796611,40797990,40799855,40802732,40804358,40805413,40806706,40806888,40807597,40808865,40810071,40812375,40813511,40815469,40816461,40818476,
ENSRNOG00000017114	ENSRNOT00000068476	1	+	40763792	40818476	40763792	40816435	26	40763792,40768237,40774546,40780671,40783574,40786127,40787940,40788603,40788842,40790255,40790828,40796529,40797849,40799662,40802573,40804201,40805295,40806487,40806809,40807428,40808697,40812262,40813402,40815320,40816312,40817268,	40764022,40768463,40774630,40780733,40783671,40786300,40788022,40788753,40789008,40790306,40791020,40796611,40797990,40799855,40802732,40804358,40805413,40806706,40806888,40807597,40808865,40812375,40813511,40815469,40816461,40818476,
ENSRNOG00000017114	ENSRNOT00000067661	1	+	40763792	40818476	40763792	40818000	26	40763792,40768237,40774546,40780671,40783574,40786127,40787940,40788603,40788842,40790255,40790828,40796529,40797849,40799662,40802573,40804201,40805295,40806487,40806809,40807428,40808697,40809936,40812262,40813402,40815320,40817268,	40764022,40768463,40774630,40780733,40783671,40786300,40788022,40788753,40789008,40790306,40791020,40796611,40797990,40799855,40802732,40804358,40805413,40806706,40806888,40807597,40808865,40810071,40812375,40813511,40815469,40818476,
ENSRNOG00000017114	ENSRNOT00000023959	1	+	40763793	40824351	40763795	40824351	25	40763793,40768237,40774546,40780671,40783574,40786127,40787940,40788603,40788842,40790828,40796529,40797849,40799662,40802573,40804201,40805295,40806487,40806809,40807428,40808697,40809936,40812262,40813402,40815320,40824153,	40764022,40768463,40774630,40780733,40783671,40786300,40788022,40788753,40789008,40791020,40796611,40797990,40799855,40802732,40804358,40805413,40806706,40806888,40807597,40808865,40810071,40812375,40813511,40815469,40824351,
ENSRNOG00000017114	ENSRNOT00000045572	1	+	40763793	40818476	40763795	40818000	25	40763793,40768237,40774546,40780671,40783574,40786127,40787940,40788603,40788842,40790828,40796529,40797849,40799662,40802573,40804201,40805295,40806487,40806809,40807428,40808697,40809936,40812262,40813402,40815320,40817268,	40764022,40768463,40774630,40780733,40783671,40786300,40788022,40788753,40789008,40791020,40796611,40797990,40799855,40802732,40804358,40805413,40806706,40806888,40807597,40808865,40810071,40812375,40813511,40815469,40818476,
ENSRNOG00000017889	ENSRNOT00000060527	1	-	40824256	40853956	40824313	40853956	16	40824256,40825870,40828958,40830037,40831246,40832081,40836879,40839147,40840607,40843787,40845499,40845910,40847197,40848655,40849659,40853862,	40824450,40826014,40829141,40830135,40831341,40832223,40837030,40839310,40840721,40843916,40845621,40846042,40847287,40848792,40849696,40853956,
ENSRNOG00000017889	ENSRNOT00000024205	1	-	40824256	40853956	40824313	40853956	15	40824256,40825870,40828958,40830037,40831246,40832081,40836879,40839147,40840607,40843787,40845499,40845910,40848655,40849659,40853862,	40824450,40826014,40829141,40830135,40831341,40832223,40837030,40839310,40840721,40843916,40845621,40846042,40848792,40849696,40853956,
ENSRNOG00000017889	ENSRNOT00000067368	1	-	40839145	40858795	40839145	40853956	10	40839145,40840607,40843787,40845499,40845910,40847197,40848655,40849659,40853862,40858691,	40839310,40840721,40843916,40845621,40846042,40847287,40848792,40849696,40853957,40858795,
ENSRNOG00000018007	ENSRNOT00000024211	1	+	40858996	40865571	40860080	40864318	3	40858996,40860042,40864137,	40859144,40860115,40865571,
ENSRNOG00000018012	ENSRNOT00000046285	1	+	40912154	41000419	40912154	41000419	17	40912154,40912188,40912216,40912286,40952633,40960004,40975698,40978514,40985379,40991738,40992907,40996070,40998471,41000158,41000256,41000327,41000356,	40912187,40912212,40912285,40912538,40952762,40960166,40975879,40978649,40985546,40991963,40993142,40996215,40998616,41000254,41000325,41000354,41000419,
ENSRNOG00000018012	ENSRNOT00000024412	1	+	40912286	41010505	40912286	41010505	14	40912286,40952633,40960004,40975698,40978514,40985379,40991738,40992907,40996070,40998471,41000158,41004388,41006017,41010388,	40912538,40952762,40960166,40975879,40978649,40985546,40991963,40993142,40996215,40998616,41000252,41004532,41008527,41010505,
ENSRNOG00000045491	ENSRNOT00000070758	1	+	40921963	40922080	40922080	40922080	1	40921963,	40922080,
ENSRNOG00000018158	ENSRNOT00000065795	1	+	41032407	41092501	41032407	41092501	16	41032407,41054714,41063285,41065882,41067498,41072505,41073720,41075061,41077169,41078748,41079334,41090054,41090141,41091258,41091616,41092422,	41032490,41054818,41063341,41065973,41067620,41072616,41073801,41075165,41077227,41078851,41079386,41090136,41090145,41091345,41091683,41092501,
ENSRNOG00000018158	ENSRNOT00000068457	1	+	41044201	41092829	41044299	41092501	17	41044201,41054714,41063285,41065882,41067498,41072505,41073720,41075061,41075707,41076003,41077169,41078748,41079334,41090054,41091255,41091616,41092422,	41044307,41054818,41063341,41065973,41067620,41072616,41073801,41075161,41075838,41076095,41077227,41078851,41079386,41090137,41091345,41091683,41092829,
ENSRNOG00000018158	ENSRNOT00000024476	1	+	41054706	41092501	41054706	41092501	17	41054706,41063285,41065882,41067498,41072505,41073720,41075061,41075707,41076003,41077169,41078748,41079334,41090054,41090141,41091258,41091616,41092422,	41054818,41063341,41065973,41067620,41072616,41073801,41075161,41075838,41076095,41077227,41078851,41079386,41090136,41090145,41091345,41091683,41092501,
ENSRNOG00000018207	ENSRNOT00000024656	1	-	41097174	41104029	41097515	41103983	5	41097174,41097992,41098437,41101740,41103956,	41097586,41098070,41098561,41101782,41104029,
ENSRNOG00000018524	ENSRNOT00000046746	1	-	41178196	41221735	41178898	41221253	13	41178196,41179226,41180573,41181015,41181973,41182283,41186315,41190666,41191826,41192472,41193650,41197531,41221241,	41179063,41179478,41180666,41181176,41182104,41182447,41186412,41190813,41191910,41192747,41193746,41197615,41221735,
ENSRNOG00000018524	ENSRNOT00000025122	1	-	41178196	41197811	41178898	41197811	13	41178196,41179226,41180573,41181015,41181973,41182283,41186315,41190666,41191826,41192472,41193650,41197531,41197802,	41179063,41179478,41180666,41181176,41182104,41182447,41186412,41190813,41191910,41192747,41193746,41197615,41197811,
ENSRNOG00000036069	ENSRNOT00000054192	1	-	41256766	41256872	41256872	41256872	1	41256766,	41256872,
ENSRNOG00000018762	ENSRNOT00000068451	1	-	41313529	41336537	41313693	41333794	6	41313529,41328497,41330490,41332570,41333692,41336395,	41313701,41328584,41330653,41332774,41333838,41336537,
ENSRNOG00000018762	ENSRNOT00000067916	1	-	41327745	41366917	41327836	41366917	8	41327745,41328497,41330490,41332570,41333692,41336395,41359676,41366372,	41328177,41328584,41330653,41332774,41333838,41336537,41359764,41366917,
ENSRNOG00000018762	ENSRNOT00000025554	1	-	41327929	41366705	41327929	41366485	9	41327929,41328058,41328497,41330490,41332570,41333692,41336395,41359676,41366372,	41328037,41328177,41328584,41330653,41332774,41333838,41336537,41359764,41366705,
ENSRNOG00000018915	ENSRNOT00000025580	1	-	41384338	41392522	41384338	41391646	10	41384338,41386257,41387078,41388596,41389114,41389802,41391145,41391478,41391619,41392425,	41385585,41386372,41387274,41388706,41389276,41389976,41391205,41391532,41391700,41392522,
ENSRNOG00000018915	ENSRNOT00000066467	1	-	41385838	41392522	41385965	41391646	10	41385838,41386257,41387078,41388596,41389114,41389802,41391138,41391478,41391619,41392425,	41385973,41386372,41387274,41388706,41389276,41389969,41391205,41391532,41391700,41392522,
ENSRNOG00000018935	ENSRNOT00000025594	1	-	41483042	41483960	41483960	41483960	1	41483042,	41483960,
ENSRNOG00000019048	ENSRNOT00000025794	1	-	41862998	41870327	41864309	41870244	5	41862998,41865006,41868121,41869905,41870221,	41864455,41865186,41868238,41870108,41870327,
ENSRNOG00000019091	ENSRNOT00000025936	1	+	41891436	41917252	41897189	41916614	8	41891436,41897181,41899585,41901070,41902479,41908113,41914248,41916033,	41891621,41897219,41899641,41901129,41902607,41908292,41914403,41917252,
ENSRNOG00000019189	ENSRNOT00000026003	1	+	41922019	41940073	41922045	41939283	9	41922019,41922578,41926861,41930065,41933429,41934381,41935238,41938614,41939112,	41922100,41922713,41927043,41930183,41933573,41934504,41935393,41938725,41940073,
ENSRNOG00000013975	ENSRNOT00000018934	1	+	42086562	42103561	42086562	42103458	9	42086562,42086849,42094495,42099121,42100076,42101025,42101902,42102857,42103287,	42086617,42086984,42094677,42099239,42100220,42101148,42102057,42102968,42103561,
ENSRNOG00000014160	ENSRNOT00000019531	1	-	42103542	42111222	42103625	42111145	12	42103542,42104435,42104714,42105207,42105656,42107195,42107628,42108111,42108551,42109794,42110044,42111081,	42103842,42104599,42104907,42105331,42105832,42107322,42107810,42108222,42108649,42109923,42110130,42111222,
ENSRNOG00000035333	ENSRNOT00000053456	1	-	42105020	42105150	42105150	42105150	1	42105020,	42105150,
ENSRNOG00000034834	ENSRNOT00000052957	1	-	42108312	42108449	42108449	42108449	1	42108312,	42108449,
ENSRNOG00000014582	ENSRNOT00000020064	1	+	42111646	42116459	42111736	42116153	4	42111646,42112055,42113981,42116081,	42111788,42112242,42114213,42116459,
ENSRNOG00000023140	ENSRNOT00000060412	1	+	42117701	42136152	42117736	42135976	19	42117701,42118140,42118518,42120739,42121424,42121703,42123889,42125824,42126074,42127359,42128843,42130013,42132406,42132876,42133047,42134364,42134717,42134988,42135912,	42117812,42118198,42118592,42120779,42121548,42121792,42123990,42125901,42126218,42127429,42128929,42130069,42132471,42132930,42133090,42134464,42134893,42135087,42136152,
[truncated: 38,319 more rows]
