# Supplementary material for: Enabling cell-type-specific behavioral epigenetics in Drosophila: a modified high-yield INTACT method reveals the impact of social environment on the epigenetic landscape in dopaminergic neurons
Source: BMC Biol. 2019 Apr 10;17:30. doi: 10.1186/s12915-019-0646-4 (PMC6456965; doi:10.1186/s12915-019-0646-4)
Supplement: Supplementary file 20 — Changes for Diffreps and Ngs.plot for Drosophila genome 6.02. Minor changes were made in Diffreps and ngs.plot local copies to add D. melanogaster genome release 6.02 to the set of genomes. (ZIP 6257 kb) [file 12915_2019_646_MOESM20_ESM.zip › Additional File 20/PJ/Database/dm6/dm6.RefSeq.refFlat.cisgenome.txt]

CR40469	FBtr0307364	chr1	+	122492	122706	122706	122706	1	122492,	122706,
CG17636	FBtr0307095	chr1	-	124369	126714	124463	126409	4	124369,125494,126362,126625,	125409,126259,126496,126714,
CG17636	FBtr0307094	chr1	-	124369	126714	124463	126054	4	124369,125494,126354,126625,	125409,126259,126496,126714,
CG17636	FBtr0112921	chr1	-	124369	126714	124463	126630	3	124369,125494,126625,	125409,126259,126714,
RhoGAP1A	FBtr0340054	chr1	+	127448	140340	129081	139774	14	127448,128920,132806,133502,134265,134633,136054,136634,137255,138321,138769,139066,139274,139584,	127595,129417,133384,134127,134564,134760,136075,136733,138260,138705,138930,139206,139524,140340,
RhoGAP1A	FBtr0340053	chr1	+	127448	140340	129081	139774	14	127448,128920,132806,133502,134268,134633,136054,136634,137255,138321,138769,139066,139274,139584,	127595,129417,133384,134124,134564,134760,136075,136733,138260,138705,138930,139206,139524,140340,
RhoGAP1A	FBtr0112920	chr1	+	127452	140340	129081	139774	15	127452,128920,132806,133502,134268,134633,136054,136634,137255,138321,138769,139066,139274,139584,139850,	127595,129417,133384,134127,134564,134760,136075,136733,138260,138705,138930,139206,139524,139780,140340,
RhoGAP1A	FBtr0112919	chr1	+	127452	140340	129081	139774	14	127452,128920,132806,133502,134268,134633,136054,136634,137255,138321,138769,139066,139274,139584,	127595,129417,133384,134127,134564,134760,136075,136733,138260,138705,138930,139206,139524,140340,
RhoGAP1A	FBtr0340055	chr1	+	131034	139046	133373	138934	9	131034,132806,133502,134268,134633,136634,137255,138321,138769,	131467,133384,134127,134564,134760,136733,138260,138705,139046,
RhoGAP1A	FBtr0302200	chr1	+	131034	139046	133373	138934	9	131034,132806,133502,134268,134633,136634,137255,138321,138769,	131897,133384,134127,134564,134760,136733,138260,138705,139046,
CR45473	FBtr0345997	chr1	-	140972	142197	142197	142197	4	140972,141215,141314,141831,	141155,141256,141435,142197,
CR45473	FBtr0345996	chr1	-	140972	142197	142197	142197	4	140972,141215,141314,141831,	141155,141256,141524,142197,
CR45473	FBtr0345995	chr1	-	140972	142197	142197	142197	1	140972,	142197,
tyn	FBtr0345994	chr1	+	142207	199461	196280	198761	8	142207,142869,196274,197476,197714,198051,198433,198609,	142315,143519,197415,197652,197988,198346,198549,199461,
tyn	FBtr0345993	chr1	+	142207	199461	196280	198761	8	142207,142869,196274,197476,197714,198051,198433,198609,	142244,143519,197415,197652,197988,198346,198549,199461,
CG17707	FBtr0340051	chr1	-	142730	148426	143002	147332	11	142730,144334,144560,144817,145134,145299,145455,145913,146188,146434,148333,	143487,144504,144755,145074,145233,145379,145853,146122,146367,147785,148426,
CG17707	FBtr0300673	chr1	-	142730	148426	143002	147332	11	142730,144334,144560,144817,145134,145299,145455,145913,146188,146434,148333,	143487,144504,144755,145074,145233,145379,145856,146122,146367,147785,148426,
tyn	FBtr0340057	chr1	+	142852	199461	196280	198761	7	142852,196274,197476,197714,198051,198433,198609,	143519,197415,197652,197988,198346,198549,199461,
CR43863	FBtr0332568	chr1	-	151690	152279	152279	152279	2	151690,151982,	151924,152279,
tyn	FBtr0100135	chr1	+	175972	199037	196280	198761	8	175972,187568,196274,197476,197714,198051,198433,198609,	176404,187609,197415,197652,197988,198346,198549,199037,
tyn	FBtr0100136	chr1	+	175972	199461	196280	198761	7	175972,196274,197476,197714,198051,198433,198609,	176404,197415,197652,197988,198346,198549,199461,
tyn	FBtr0340056	chr1	+	175972	200663	196280	198761	8	175972,187571,196274,197476,197714,198051,198433,198609,	176404,187609,197415,197652,197988,198346,198549,200663,
CG3038	FBtr0340207	chr1	-	243953	245856	244438	245670	3	243953,245096,245411,	245009,245346,245856,
CG3038	FBtr0070108	chr1	-	244060	245856	244438	245670	2	244060,245411,	245346,245856,
CG3038	FBtr0070107	chr1	-	244060	245856	244438	245681	3	244060,245411,245679,	245346,245578,245856,
G9a	FBtr0070063	chr1	+	245977	254013	246849	253261	10	245977,248381,250293,250625,251049,251350,251601,251822,252429,253068,	247596,250238,250535,250993,251291,251541,251763,252360,252803,254013,
G9a	FBtr0332992	chr1	+	245977	254650	246849	253261	9	245977,248381,250293,250625,251049,251350,251822,252429,253068,	247596,250238,250535,250993,251291,251763,252360,252803,254650,
CG42376	FBtr0299978	chr1	+	254875	255524	255068	255347	2	254875,254983,	254921,255524,
CG42376	FBtr0299977	chr1	+	254875	255524	255068	255347	1	254875,	255524,
cin	FBtr0070064	chr1	+	255673	258413	255793	258285	7	255673,255880,256761,256998,257479,257981,258141,	255824,256641,256940,257427,257642,258080,258413,
cin	FBtr0070065	chr1	+	255673	258469	255793	258285	7	255673,255880,256761,256998,257479,257981,258141,	255824,256641,256940,257427,257642,258080,258469,
CG13377	FBtr0070106	chr1	-	258334	263995	258604	259661	3	258334,258892,263667,	258828,259671,263995,
CG13377	FBtr0332990	chr1	-	258334	263999	258604	259661	3	258334,258892,263861,	258828,259671,263999,
CR43906	FBtr0332991	chr1	+	258464	267253	267253	267253	2	258464,266231,	259690,267253,
CG13376	FBtr0332989	chr1	-	265723	267028	266244	266968	2	265723,266950,	266841,267028,
CG13376	FBtr0332988	chr1	-	265723	267028	266244	266826	2	265723,266957,	266841,267028,
CG13376	FBtr0308207	chr1	-	266072	267028	266244	266968	2	266072,266962,	266841,267028,
ewg	FBtr0100582	chr1	-	268508	279634	271561	274417	8	268508,271087,271289,271487,271801,273182,273469,279184,	269366,271209,271425,271613,271875,273392,274528,279634,
ewg	FBtr0100581	chr1	-	268508	279634	269308	274417	8	268508,269430,271087,271289,271487,273182,273469,279184,	269366,269468,271209,271425,271613,273392,274528,279634,
ewg	FBtr0100580	chr1	-	268508	279634	269168	274417	7	268508,271087,271289,271487,273182,273469,279184,	269366,271209,271425,271613,273392,274528,279634,
ewg	FBtr0100579	chr1	-	268508	279634	269308	274417	9	268508,269430,271087,271289,271487,272421,273182,273469,279184,	269366,269468,271209,271425,271613,272883,273392,274528,279634,
ewg	FBtr0100578	chr1	-	268508	279634	271561	274417	9	268508,271087,271289,271487,271801,272421,273182,273469,279184,	269366,271209,271425,271613,271875,272883,273392,274528,279634,
ewg	FBtr0100577	chr1	-	268508	279634	269168	274417	8	268508,271087,271289,271487,272421,273182,273469,279184,	269366,271209,271425,271613,272883,273392,274528,279634,
ewg	FBtr0089442	chr1	-	268523	276377	269168	274417	7	268523,271087,271289,271487,272421,273182,273469,	269366,271209,271425,271613,272883,273392,276377,
ewg	FBtr0332977	chr1	-	269591	279634	270568	274417	7	269591,271289,271487,272556,273182,273469,279184,	271209,271425,271613,272883,273392,274528,279634,
ewg	FBtr0332976	chr1	-	269591	279634	270568	274417	7	269591,271289,271487,272457,273182,273469,279184,	271209,271425,271613,272883,273392,274528,279634,
ewg	FBtr0332978	chr1	-	269591	279718	273303	274417	7	269591,271289,271487,272421,273182,273469,279184,	271209,271425,271613,272883,273387,274528,279718,
ewg	FBtr0308209	chr1	-	269610	279634	270568	274417	7	269610,271289,271487,272421,273182,273460,279184,	271209,271425,271613,272883,273392,274528,279634,
ewg	FBtr0308208	chr1	-	269610	279634	270568	274417	6	269610,271289,271487,273182,273460,279184,	271209,271425,271613,273392,274528,279634,
ewg	FBtr0089441	chr1	-	269610	279634	270568	274417	7	269610,271289,271487,272421,273182,273469,279184,	271209,271425,271613,272883,273392,274528,279634,
CG3777	FBtr0070066	chr1	+	279702	350202	343819	349673	6	279702,343691,346148,348079,348646,349443,	279757,343833,347707,348238,349324,350202,
CG13375	FBtr0300326	chr1	-	283185	294962	286582	290341	6	283185,286948,287328,289040,290252,294712,	286891,287041,287526,289272,290596,294962,
CG13375	FBtr0342963	chr1	-	286406	294962	286582	289872	7	286406,286948,287328,289040,289870,290252,294712,	286891,287041,287526,289272,289943,290596,294962,
CG13375	FBtr0070103	chr1	-	286406	294962	286582	290341	6	286406,286948,287328,289040,290252,294822,	286891,287041,287526,289272,290596,294962,
CG12470	FBtr0070069	chr1	+	307683	308935	308207	308795	2	307683,308089,	307892,308935,
Or1a	FBtr0070070	chr1	+	315122	316566	315122	316557	3	315122,315774,316488,	315628,316378,316566,
CG32816	FBtr0344151	chr1	-	316575	334801	317020	333793	3	316575,333564,334666,	317928,333910,334801,
CG32816	FBtr0344150	chr1	-	316575	334801	317020	333793	3	316575,333564,334666,	317928,333806,334801,
CG32816	FBtr0070102	chr1	-	316575	334801	317020	333793	3	316575,333564,334666,	317928,333897,334801,
CG32816	FBtr0070101	chr1	-	316575	334801	317020	333793	3	316575,333564,334666,	317928,333881,334801,
CG32816	FBtr0273443	chr1	-	316575	428251	317020	317902	3	316575,418476,428037,	317928,418512,428251,
CG32816	FBtr0273442	chr1	-	316575	470726	317020	317902	3	316575,418476,470404,	317928,418512,470726,
CG3777	FBtr0342962	chr1	+	338428	350504	343819	349673	7	338428,339450,343691,346148,348079,348646,349443,	338909,339500,343833,347707,348238,349324,350504,
CG3777	FBtr0344149	chr1	+	343040	350202	343819	349673	6	343040,343691,346148,348079,348646,349443,	343171,343833,347707,348238,349324,350202,
CG3777	FBtr0070068	chr1	+	343040	350202	343819	349673	6	343040,343691,346148,348079,348646,349443,	343145,343833,347707,348238,349324,350202,
CG3777	FBtr0070067	chr1	+	343040	350202	343819	349673	6	343040,343691,346148,348079,348646,349443,	343119,343833,347707,348238,349324,350202,
CG43181	FBtr0306054	chr1	+	350565	351133	350578	350965	1	350565,	351133,
CG43182	FBtr0306055	chr1	+	353066	353317	353078	353294	1	353066,	353317,
y	FBtr0070071	chr1	+	356508	361245	356679	361004	2	356508,359616,	356917,361245,
yar	FBtr0308360	chr1	+	362398	367072	367072	367072	4	362398,363633,365995,366707,	362439,364111,366322,367072,
yar	FBtr0308359	chr1	+	362398	367072	367072	367072	3	362398,365995,366387,	362874,366322,367072,
yar	FBtr0308358	chr1	+	362398	367072	367072	367072	2	362398,366663,	362874,367072,
yar	FBtr0308357	chr1	+	362398	367072	367072	367072	2	362398,366707,	362874,367072,
yar	FBtr0308356	chr1	+	362398	367072	367072	367072	4	362398,363821,365995,366707,	362874,364111,366322,367072,
yar	FBtr0308355	chr1	+	362398	367072	367072	367072	4	362398,363710,365995,366707,	362874,364111,366322,367072,
yar	FBtr0303213	chr1	+	362589	366994	366994	366994	3	362589,365995,366663,	362874,366322,366994,
yar	FBtr0308354	chr1	+	362598	367072	367072	367072	3	362598,365995,366707,	362874,366322,367072,
ac	FBtr0070072	chr1	+	370030	370947	370093	370699	1	370030,	370947,
CR44751	FBtr0342968	chr1	+	376986	377164	377164	377164	1	376986,	377164,
CR44751	FBtr0342967	chr1	+	376986	377642	377642	377642	1	376986,	377642,
CR44752	FBtr0342969	chr1	+	385557	386274	386274	386274	1	385557,	386274,
CR44753	FBtr0342970	chr1	-	391834	393227	393227	393227	3	391834,392364,392845,	392226,392580,393227,
sc	FBtr0070073	chr1	+	396059	397497	396176	397214	1	396059,	397497,
l(1)sc	FBtr0070074	chr1	+	409720	410817	409795	410569	1	409720,	410817,
pcl	FBtr0070100	chr1	-	436138	437448	436185	437409	1	436138,	437448,
ase	FBtr0070075	chr1	+	460746	463176	460955	462416	1	460746,	463176,
Cyp4g1	FBtr0070099	chr1	-	467056	469335	467557	469228	1	467056,	469335,
ebo	FBtr0339443	chr1	-	471018	476579	471833	476396	11	471018,472125,472641,472919,473155,473763,474309,474697,475157,475768,476393,	471932,472561,472851,473089,473705,474200,474506,475080,475313,476292,476579,
ebo	FBtr0339442	chr1	-	471018	476579	471833	476396	11	471018,472125,472641,472919,473155,473763,474309,474697,475157,475768,476393,	471911,472561,472851,473089,473705,474218,474506,475080,475313,476292,476579,
ebo	FBtr0070098	chr1	-	471018	476579	471833	476396	11	471018,472125,472641,472919,473155,473763,474309,474697,475157,475768,476393,	471911,472561,472851,473089,473705,474200,474506,475080,475313,476292,476579,
CG13373	FBtr0112947	chr1	+	476983	478191	477146	478076	3	476983,477606,478012,	477291,477931,478191,
CG13373	FBtr0070076	chr1	+	477367	478191	477620	478076	2	477367,478012,	477931,478191,
CG32817	FBtr0336919	chr1	+	479065	480166	479643	480093	4	479065,479401,479629,480029,	479341,479509,479945,480166,
CG32817	FBtr0300328	chr1	+	479430	480166	479643	480093	3	479430,479581,480029,	479509,479945,480166,
CG32817	FBtr0070077	chr1	+	479430	480166	479643	480093	3	479430,479629,480029,	479509,479945,480166,
CG3176	FBtr0336921	chr1	+	481861	482507	482131	482437	2	481861,482117,	481997,482507,
CG3176	FBtr0336920	chr1	+	481861	482768	482131	482437	2	481861,482117,	481997,482768,
CG3176	FBtr0070078	chr1	+	481937	482658	482131	482581	3	481937,482117,482517,	481997,482433,482658,
CG3176	FBtr0343501	chr1	+	481937	482768	482131	482581	3	481937,482117,482517,	481997,482433,482768,
CG18273	FBtr0070094	chr1	-	482776	487581	482883	487480	6	482776,483267,483883,484309,485027,487464,	483045,483828,484246,484965,487403,487581,
CG3156	FBtr0070079	chr1	+	487877	490725	487989	490571	6	487877,488421,488873,489142,489484,490301,	488362,488628,489076,489424,490228,490725,
CR45797	FBtr0346791	chr1	-	487897	488333	488333	488333	1	487897,	488333,
CG17896	FBtr0070093	chr1	-	490786	493023	491095	492745	2	490786,492742,	492628,493023,
CG17896	FBtr0070092	chr1	-	490786	493495	491095	493417	2	490786,493387,	492628,493495,
CG17778	FBtr0340145	chr1	+	494613	496369	495069	495804	3	494613,494777,495468,	494716,495117,496369,
CG17778	FBtr0070080	chr1	+	494899	496369	495069	495804	2	494899,495468,	495117,496369,
svr	FBtr0340146	chr1	+	496445	504319	496939	502971	5	496445,496600,501984,502286,502835,	496548,497389,502220,502766,504319,
svr	FBtr0070085	chr1	+	496445	504319	496939	502971	4	496445,501984,502286,502835,	497389,502220,502766,504319,
svr	FBtr0290016	chr1	+	496445	509072	496939	508038	9	496445,501984,502286,502835,504667,504915,506307,506598,507868,	497389,502220,502766,502936,504785,506242,506531,507806,509072,
svr	FBtr0070084	chr1	+	496445	509072	496939	507877	8	496445,501984,502286,502835,504667,504915,506307,506598,	497389,502220,502766,502936,504785,506242,506531,509072,
CR44891	FBtr0343793	chr1	-	496596	497374	497374	497374	2	496596,497171,	497040,497374,
CR44892	FBtr0343792	chr1	-	498096	499456	499456	499456	2	498096,498886,	498826,499456,
svr	FBtr0070086	chr1	+	499280	504319	500152	502971	5	499280,499848,501984,502286,502835,	499450,500608,502220,502766,504319,
svr	FBtr0070087	chr1	+	499280	509072	500152	508038	10	499280,499848,501984,502286,502835,504667,504915,506307,506598,507868,	499450,500608,502220,502766,502936,504785,506242,506531,507806,509072,
svr	FBtr0070081	chr1	+	499280	509072	500152	507877	9	499280,499848,501984,502286,502835,504667,504915,506307,506598,	499450,500608,502220,502766,502936,504785,506242,506531,509072,
svr	FBtr0344737	chr1	+	499957	504319	500152	502971	4	499957,501984,502286,502835,	500608,502220,502766,504319,
svr	FBtr0290017	chr1	+	499957	508424	500959	508038	9	499957,501984,502286,502835,504667,504915,506307,506598,507868,	500974,502220,502766,502936,504785,506242,506531,507806,508424,
svr	FBtr0344739	chr1	+	499957	508509	500152	508038	9	499957,501984,502286,502835,504667,504915,506307,506598,507868,	500608,502220,502766,502936,504785,506242,506531,507806,508509,
svr	FBtr0344738	chr1	+	499957	509072	500152	507877	8	499957,501984,502286,502835,504667,504915,506307,506598,	500608,502220,502766,502936,504785,506242,506531,509072,
elav	FBtr0307173	chr1	-	509234	523226	517791	521440	3	509234,521439,522985,	519242,521696,523226,
arg	FBtr0070088	chr1	+	509434	528028	509511	527918	5	509434,509909,510174,526501,527558,	509716,510113,510361,526601,528028,
elav	FBtr0100254	chr1	-	516849	520285	517791	519231	2	516849,520076,	519242,520285,
elav	FBtr0114366	chr1	-	517235	523226	517791	519231	2	517235,522985,	519242,523226,
elav	FBtr0070091	chr1	-	517235	523226	517791	521440	3	517235,521439,522985,	519242,521696,523226,
CG4293	FBtr0334033	chr1	-	527940	529849	528085	529530	4	527940,528544,529409,529631,	528477,529351,529530,529849,
CG4293	FBtr0100475	chr1	-	527940	529849	528085	529530	4	527940,528544,529409,529643,	528483,529351,529530,529849,
CG4293	FBtr0070090	chr1	-	527940	529849	528085	529530	3	527940,528544,529409,	528483,529351,529849,
CG4293	FBtr0070089	chr1	-	527940	529849	528085	529530	4	527940,528544,529409,529631,	528483,529351,529530,529849,
CG4293	FBtr0100476	chr1	-	527940	530291	528085	529530	5	527940,528544,529409,529631,530013,	528483,529351,529530,529858,530291,
Appl	FBtr0307295	chr1	+	530500	578130	531798	575578	12	530500,531626,560605,570861,571130,571426,572136,573852,574195,574941,575167,575470,	530534,531876,560776,571000,571352,572058,572289,574002,574878,575089,575350,578130,
Appl	FBtr0307293	chr1	+	530500	578130	531798	575578	12	530500,531626,560605,570861,571130,571426,572136,573864,574195,574941,575167,575470,	530534,531876,560776,571000,571352,572070,572289,574002,574878,575089,575350,578130,
Appl	FBtr0307292	chr1	+	530500	578130	531798	575578	11	530500,531626,570861,571133,571426,572148,573852,574195,574941,575167,575470,	530534,531876,571000,571352,572070,572289,574002,574878,575089,575350,578130,
Appl	FBtr0070109	chr1	+	530500	578130	531798	575578	12	530500,531626,560605,570861,571133,571426,572148,573852,574195,574941,575167,575470,	530534,531876,560776,571000,571352,572070,572289,574002,574878,575089,575350,578130,
Appl	FBtr0307294	chr1	+	530500	579044	531798	575578	12	530500,531626,560605,570861,571133,571426,572148,573852,574195,574941,575167,575470,	530534,531876,560776,571000,571352,572058,572289,574002,574878,575089,575350,579044,
Appl	FBtr0307291	chr1	+	531169	579044	531798	575578	12	531169,531626,560605,570861,571133,571426,572148,573852,574195,574944,575167,575470,	531189,531876,560776,571000,571352,572070,572289,574002,574878,575089,575362,579044,
vnd	FBtr0110929	chr1	+	582120	598151	582958	597311	3	582120,593647,596355,	583077,594306,598151,
CG13366	FBtr0339434	chr1	-	585080	620195	608448	615109	12	585080,608439,611410,611750,612091,612281,612495,613846,614572,614773,619291,620038,	585229,608514,611685,612033,612211,612433,613774,614023,614713,615512,619485,620195,
vnd	FBtr0070110	chr1	+	591041	597819	591394	597311	3	591041,593647,596355,	591951,594306,597819,
CG13366	FBtr0339433	chr1	-	610548	617582	611251	615541	10	610548,611410,611750,612091,612281,612495,613846,614572,614773,617274,	611341,611685,612033,612211,612433,613774,614023,614713,615693,617582,
CG13366	FBtr0339430	chr1	-	610548	617582	611251	615541	10	610548,611410,611750,612091,612281,612495,613846,614572,614773,617274,	611341,611685,612033,612211,612433,613774,614023,614713,615970,617582,
CG13366	FBtr0110791	chr1	-	610548	617582	611251	615541	10	610548,611410,611750,612091,612281,612495,613846,614572,614773,617374,	611341,611685,612033,612211,612433,613774,614023,614713,615743,617582,
CG13366	FBtr0339432	chr1	-	610548	619723	611251	615109	10	610548,611410,611750,612091,612281,612495,613846,614572,614773,619291,	611341,611685,612033,612211,612433,613774,614023,614713,615512,619723,
CG13366	FBtr0339431	chr1	-	610548	620195	611251	615109	11	610548,611410,611750,612091,612281,612495,613846,614572,614773,619291,620038,	611341,611685,612033,612208,612433,613774,614023,614713,615512,619485,620195,
CG13366	FBtr0070161	chr1	-	610548	620195	611251	615109	11	610548,611410,611750,612091,612281,612495,613846,614572,614773,619291,620038,	611341,611685,612033,612211,612433,613774,614023,614713,615512,619485,620195,
CR45474	FBtr0345998	chr1	+	620281	620729	620729	620729	1	620281,	620729,
CG13365	FBtr0070160	chr1	-	620716	621215	620800	621145	1	620716,	621215,
mod(r)	FBtr0335123	chr1	+	621529	623051	621890	622628	4	621529,621890,622206,622433,	621797,622146,622358,623051,
mod(r)	FBtr0335122	chr1	+	621529	623051	621890	622628	4	621529,621841,622206,622445,	621789,622146,622358,623051,
mod(r)	FBtr0089726	chr1	+	621529	623051	621890	622628	4	621529,621841,622206,622433,	621797,622146,622358,623051,
mod(r)	FBtr0089725	chr1	+	621529	623051	621890	622628	4	621529,621852,622206,622433,	621797,622146,622358,623051,
mod(r)	FBtr0089724	chr1	+	621529	623051	621890	622628	4	621529,621841,622206,622445,	621797,622146,622358,623051,
mod(r)	FBtr0089723	chr1	+	621805	623051	621890	622628	3	621805,622206,622445,	622146,622358,623051,
CG13369	FBtr0070115	chr1	+	623467	624765	623681	624719	3	623467,623795,624406,	623734,624344,624765,
CG13364	FBtr0070159	chr1	-	624756	625203	624895	625090	2	624756,625165,	625105,625203,
CR45475	FBtr0345999	chr1	+	625246	625344	625344	625344	1	625246,	625344,
CG17829	FBtr0070118	chr1	+	625541	628016	625668	627291	4	625541,625661,626503,626898,	625602,626362,626820,628016,
CG17829	FBtr0070117	chr1	+	625541	628016	625668	627291	4	625541,625974,626503,626898,	625917,626362,626820,628016,
CG17829	FBtr0070116	chr1	+	625541	628016	625668	627291	3	625541,626503,626898,	626362,626820,628016,
RpL36	FBtr0345321	chr1	-	628337	628894	628461	628873	2	628337,628750,	628686,628894,
RpL36	FBtr0070158	chr1	-	628348	629416	628461	628873	3	628348,628750,629290,	628686,628878,629416,
RpL36	FBtr0070157	chr1	-	628348	629416	628461	628873	3	628348,628750,629347,	628686,628878,629416,
RpL36	FBtr0070156	chr1	-	628348	629416	628461	628873	3	628348,628750,629327,	628686,628878,629416,
RpL36	FBtr0070155	chr1	-	628348	629483	628461	628873	3	628348,628750,629381,	628686,628878,629483,
l(1)1Bi	FBtr0070119	chr1	+	629772	633633	629885	633468	4	629772,630272,630702,632043,	630209,630644,631983,633633,
Dredd	FBtr0340083	chr1	-	633621	635545	633705	635217	5	633621,633901,634124,634545,635393,	633838,634056,634487,635308,635545,
Dredd	FBtr0114561	chr1	-	633621	635545	634524	635483	4	633621,633901,634124,635393,	633838,634056,635289,635545,
Dredd	FBtr0114560	chr1	-	633621	635545	633705	635483	5	633621,633901,634124,634545,635393,	633838,634056,634487,635289,635545,
Dredd	FBtr0114559	chr1	-	633621	635545	633705	635483	5	633621,633901,634124,634563,635393,	633838,634056,634487,635289,635545,
su(s)	FBtr0340081	chr1	+	635889	643760	638446	643341	6	635889,638332,638780,639719,641077,641296,	636279,638720,639016,641017,641190,643760,
su(s)	FBtr0070120	chr1	+	635889	643760	638446	643341	6	635889,638332,638780,639719,641077,641296,	636279,638720,639016,641017,641202,643760,
su(s)	FBtr0340082	chr1	+	636441	643760	638446	643341	6	636441,638332,638780,639719,641077,641296,	636587,638720,639016,641017,641202,643760,
CG13367	FBtr0070121	chr1	+	644760	646386	644895	646198	2	644760,645989,	645913,646386,
Roc1a	FBtr0070122	chr1	+	647303	648148	647447	647923	3	647303,647609,647702,	647525,647637,648148,
Roc1a	FBtr0343564	chr1	+	647303	648597	647447	647923	3	647303,647609,647702,	647525,647637,648597,
Roc1a	FBtr0308651	chr1	+	647303	648597	647447	647923	2	647303,647702,	647637,648597,
Hmt4-20	FBtr0070151	chr1	-	648482	656033	650049	654083	3	648482,653369,655379,	653238,654096,656033,
Hmt4-20	FBtr0308652	chr1	-	648890	654938	650049	654083	3	648890,653369,654864,	653238,654096,654938,
SkpA	FBtr0070124	chr1	+	656113	657899	657109	657598	2	656113,657098,	656784,657899,
SkpA	FBtr0070123	chr1	+	656113	657899	657109	657598	2	656113,657098,	656399,657899,
SkpA	FBtr0100530	chr1	+	656355	657899	657109	657598	1	656355,	657899,
SkpA	FBtr0070127	chr1	+	656355	657899	657109	657598	2	656355,657098,	656604,657899,
SkpA	FBtr0070126	chr1	+	656355	657899	657109	657598	2	656355,657098,	656489,657899,
SkpA	FBtr0070125	chr1	+	656355	657899	657109	657598	2	656355,657098,	656399,657899,
SkpA	FBtr0070129	chr1	+	656672	657899	657109	657598	2	656672,657098,	656740,657899,
SkpA	FBtr0070128	chr1	+	656672	657899	657109	657598	2	656672,657098,	656784,657899,
SkpA	FBtr0345314	chr1	+	657073	657899	657109	657598	1	657073,	657899,
sdk	FBtr0340197	chr1	+	686833	749496	687698	747631	14	686833,687572,722258,728550,730235,731058,737168,740426,741690,742529,745833,746516,746903,747388,	687074,687858,722393,728727,730990,731186,737288,740858,741876,745763,746115,746837,747238,749496,
sdk	FBtr0340196	chr1	+	686833	749496	687698	747631	15	686833,687572,722258,728550,730235,731058,737168,737509,740426,741690,742529,745833,746516,746903,747388,	687074,687858,722393,728727,730990,731186,737288,737665,740858,741876,745763,746115,746837,747238,749496,
sdk	FBtr0340195	chr1	+	686833	749496	687698	747631	16	686833,687572,722258,728550,730235,731058,731642,737168,737509,740426,741690,742529,745833,746516,746903,747388,	687074,687858,722393,728727,730990,731186,731777,737288,737665,740858,741876,745763,746115,746837,747238,749496,
sdk	FBtr0302260	chr1	+	686833	749496	687698	747631	15	686833,687572,722258,728550,730235,731058,737168,737509,740426,741678,742529,745833,746516,746903,747388,	686940,687858,722393,728727,730990,731186,737288,737665,740858,741876,745763,746115,746837,747238,749496,
sdk	FBtr0302259	chr1	+	686833	749496	687698	747631	14	686833,722258,728550,730235,731058,737168,737509,740426,741678,742529,745833,746516,746903,747388,	687858,722393,728727,730990,731186,737288,737665,740858,741876,745763,746115,746837,747238,749496,
sdk	FBtr0070133	chr1	+	686833	749496	687698	747631	15	686833,687572,722258,728550,730235,731058,737168,737509,740426,741678,742529,745833,746516,746903,747388,	687009,687858,722393,728727,730990,731186,737288,737665,740858,741876,745763,746115,746837,747238,749496,
sdk	FBtr0070132	chr1	+	686833	749496	687698	747631	15	686833,687572,722258,728550,730235,731058,737168,737509,740426,741678,742529,745833,746516,746903,747388,	687074,687858,722393,728727,730990,731186,737288,737665,740858,741876,745763,746115,746837,747238,749496,
sdk	FBtr0070131	chr1	+	686833	749496	687698	747631	16	686833,687572,722258,728550,730235,731058,737168,737509,740426,741678,742529,745833,746279,746516,746903,747388,	687126,687858,722393,728727,730990,731186,737288,737665,740858,741876,745763,746115,746303,746837,747238,749496,
sdk	FBtr0070130	chr1	+	686833	749496	687698	747631	15	686833,687572,722258,728550,730235,731058,737168,737509,740426,741678,742529,745833,746516,746903,747388,	687126,687858,722393,728727,730990,731186,737288,737665,740858,741876,745763,746115,746837,747238,749496,
CG13362	FBtr0070150	chr1	-	749240	751301	749825	751169	3	749240,750772,751151,	750714,750834,751301,
CG5254	FBtr0343759	chr1	+	750346	758719	757840	758554	3	750346,750793,757804,	750731,750855,758719,
CG13361	FBtr0070149	chr1	-	752010	753653	752138	753653	2	752010,752313,	752235,753653,
CG5254	FBtr0070134	chr1	+	756185	758719	756335	758554	2	756185,757804,	756506,758719,
CG5273	FBtr0070137	chr1	+	759593	761939	759798	761361	2	759593,760681,	760528,761939,
CG5273	FBtr0070136	chr1	+	759593	761939	759798	761361	3	759593,759775,760681,	759685,760528,761939,
CG5273	FBtr0070135	chr1	+	759593	761939	759798	761361	3	759593,759754,760681,	759685,760528,761939,
CR44965	FBtr0343979	chr1	+	761975	762500	762500	762500	1	761975,	762500,
RpL22	FBtr0070148	chr1	-	762559	765130	762724	765095	3	762559,764301,765083,	762991,764922,765130,
CR42491	FBtr0300446	chr1	-	762614	763810	763810	763810	2	762614,763440,	762991,763810,
CR44966	FBtr0343980	chr1	+	765287	766100	766100	766100	1	765287,	766100,
fz3	FBtr0345511	chr1	+	769944	784222	770228	783002	2	769944,781475,	770447,784222,
fz3	FBtr0070138	chr1	+	770025	783302	770228	783002	2	770025,781475,	770447,783302,
fz3	FBtr0112928	chr1	+	777733	783302	777796	783002	2	777733,781475,	778210,783302,
tw	FBtr0070139	chr1	+	784745	788046	784904	787832	10	784745,785089,785233,785387,785546,785716,786568,786873,787085,787638,	785014,785173,785318,785492,785655,786498,786809,787022,787524,788046,
tw	FBtr0335403	chr1	+	784745	788215	784904	787832	10	784745,785089,785233,785387,785546,785716,786568,786873,787085,787638,	785014,785173,785318,785492,785655,786498,786809,787022,787524,788215,
CG13360	FBtr0070147	chr1	-	787854	790089	788116	790014	3	787854,788591,789471,	788527,788903,790089,
CR44469	FBtr0340531	chr1	-	790283	790566	790566	790566	1	790283,	790566,
CG16989	FBtr0070140	chr1	+	793146	796354	793476	796299	1	793146,	796354,
CG16989	FBtr0343325	chr1	+	793146	797061	793476	796299	1	793146,	797061,
Rbf	FBtr0070146	chr1	-	797089	801479	797476	800785	8	797089,797761,798277,799315,799710,800127,800377,800596,	797692,798142,799013,799647,800065,800316,800517,801479,
CG13359	FBtr0070145	chr1	-	801668	803470	801944	803426	1	801668,	803470,
CG13358	FBtr0290198	chr1	-	803423	804921	803920	804897	2	803423,804073,	804002,804921,
Sec22	FBtr0310162	chr1	+	806075	808200	806484	807502	4	806075,806632,806968,807353,	806565,806742,807270,808200,
Sec22	FBtr0070141	chr1	+	806075	808200	806484	807502	4	806075,806632,806968,807353,	806559,806742,807270,808200,
CG43867	FBtr0332610	chr1	-	808216	836356	809697	821960	10	808216,811026,811593,818405,818679,818850,819210,819692,820504,836025,	810957,811368,811689,818615,818792,819133,819633,820078,821969,836356,
CG43867	FBtr0343360	chr1	-	808216	840989	809697	821960	9	808216,811026,818405,818679,818850,819210,819692,820504,839865,	810957,811368,818615,818792,819133,819633,820078,821969,840989,
CG43867	FBtr0332605	chr1	-	808216	840989	809697	821960	10	808216,811026,811593,818435,818679,818850,819210,819692,820504,839865,	810957,811368,811689,818615,818792,819133,819633,819826,821969,840989,
CG43867	FBtr0332609	chr1	-	808216	884464	809697	881740	12	808216,811026,811593,818405,818679,818850,819210,819692,820504,843111,880918,884321,	810957,811368,811689,818615,818792,819133,819633,820078,821969,843174,881788,884464,
CG43867	FBtr0332606	chr1	-	808216	884464	809697	881740	11	808216,811026,818435,818679,818850,819210,819692,820504,843111,880918,884394,	810957,811368,818615,818792,819133,819633,819826,821969,843174,881788,884464,
CG43867	FBtr0332611	chr1	-	808216	899272	809697	894292	12	808216,811026,818405,818679,818850,819210,819692,820504,843111,893221,893467,899183,	810957,811368,818615,818792,819133,819633,819826,821969,843174,893314,894305,899272,
CG43867	FBtr0343359	chr1	-	808216	909194	809697	894292	13	808216,811026,811593,818405,818679,818850,819210,819692,820504,843111,893221,893467,908749,	810957,811368,811689,818615,818792,819133,819633,820078,821969,843174,893314,894305,909194,
CG43867	FBtr0343358	chr1	-	808216	909194	809697	894292	12	808216,811026,818405,818679,818850,819210,819692,820504,843111,893221,893467,908749,	810957,811368,818615,818792,819133,819633,819826,821969,843174,893314,894305,909194,
CG43867	FBtr0332604	chr1	-	808216	909194	809697	894292	12	808216,811026,818405,818679,818850,819210,819692,820504,843111,893221,893467,908749,	810957,811368,818615,818792,819133,819633,820078,821969,843174,893314,894305,909194,
CG43867	FBtr0332612	chr1	-	808216	927975	809697	894292	13	808216,811026,811593,818405,818679,818850,819210,819692,820504,843111,893221,893467,927856,	810957,811368,811689,818615,818792,819133,819633,819826,821969,843174,893314,894305,927975,
CG14635	FBtr0070142	chr1	+	844822	845297	844836	845196	1	844822,	845297,
CG3713	FBtr0070195	chr1	-	846170	847157	846851	847103	1	846170,	847157,
CG3713	FBtr0310459	chr1	-	846657	847157	846851	847103	1	846657,	847157,
CG14634	FBtr0110804	chr1	+	862607	863200	862791	863073	2	862607,862735,	862658,863200,
CG11664	FBtr0070163	chr1	+	875731	876612	875731	876496	1	875731,	876612,
CG11663	FBtr0070164	chr1	+	894481	895200	894605	895064	2	894481,894602,	894517,895200,
CG11663	FBtr0310165	chr1	+	894483	895200	894605	895064	2	894483,894589,	894517,895200,
CG3711	FBtr0343361	chr1	-	922888	927582	924213	927447	6	922888,923604,924738,924972,925217,926695,	923551,924618,924917,925148,926633,927582,
CG3711	FBtr0331303	chr1	-	923167	927582	924144	927447	6	923167,923604,924738,924972,925217,926695,	923551,924618,924917,925148,926633,927582,
MED22	FBtr0070165	chr1	+	928138	928860	928215	928767	3	928138,928383,928549,	928327,928485,928860,
CG3708	FBtr0331301	chr1	-	928797	930098	928895	929984	1	928797,	930098,
CG3706	FBtr0070189	chr1	-	930930	932475	931027	932362	1	930930,	932475,
CG32815	FBtr0345512	chr1	+	932465	939424	933538	938012	4	932465,933424,934540,937940,	933330,934474,934681,939424,
CG32815	FBtr0307181	chr1	+	933125	939424	933538	938012	4	933125,933424,934540,937940,	933330,934474,934681,939424,
TRAM	FBtr0070167	chr1	+	935231	937822	936348	937455	2	935231,936329,	935838,937822,
TRAM	FBtr0332589	chr1	+	935425	937822	936348	937455	3	935425,935580,936329,	935459,935709,937822,
TRAM	FBtr0070168	chr1	+	935425	937822	936348	937455	2	935425,936329,	935709,937822,
TRAM	FBtr0307182	chr1	+	935579	937822	936348	937455	2	935579,936329,	935709,937822,
TRAM	FBtr0070169	chr1	+	935857	937822	936348	937455	2	935857,936329,	936260,937822,
CG3704	FBtr0070188	chr1	-	939169	940805	939463	940733	3	939169,939732,940151,	939676,940086,940805,
mus81	FBtr0070170	chr1	+	941074	943229	941193	942474	1	941074,	943229,
CG3703	FBtr0070187	chr1	-	942473	945773	942606	945546	3	942473,943301,944395,	942796,944096,945773,
CG3699	FBtr0070186	chr1	-	946661	947500	946728	947484	1	946661,	947500,
CG3690	FBtr0342734	chr1	-	948584	951900	949429	951882	8	948584,949543,949732,949957,950363,950657,951196,951439,	949485,949671,949892,950250,950599,950839,951375,951900,
CG3690	FBtr0070185	chr1	-	949051	951900	949429	951882	8	949051,949543,949732,949957,950363,950657,951196,951439,	949485,949671,949892,950250,950599,950839,951375,951900,
CR45476	FBtr0346000	chr1	-	968495	968741	968741	968741	1	968495,	968741,
CG18823	FBtr0070171	chr1	+	990517	991184	990581	990902	1	990517,	991184,
TfIIA-S-2	FBtr0070184	chr1	-	1011100	1011643	1011140	1011545	2	1011100,1011473,	1011392,1011643,
CG14631	FBtr0070172	chr1	+	1012034	1012624	1012112	1012511	1	1012034,	1012624,
su(w[a])	FBtr0302884	chr1	+	1012778	1046040	1043391	1045948	8	1012778,1013939,1042259,1043490,1044267,1044649,1044970,1045154,	1013394,1014140,1043421,1044210,1044589,1044901,1045099,1046040,
CG11638	FBtr0070183	chr1	-	1013983	1026703	1014906	1016523	5	1013983,1015139,1015468,1016520,1026513,	1015079,1015349,1016246,1016708,1026703,
CG32814	FBtr0336688	chr1	-	1019794	1026700	1020529	1021587	3	1019794,1020891,1026513,	1020568,1021594,1026700,
CG3021	FBtr0070173	chr1	+	1026790	1028290	1026892	1028150	2	1026790,1027634,	1027546,1028290,
CDC45L	FBtr0070182	chr1	-	1028290	1030556	1028547	1030327	2	1028290,1029416,	1029364,1030556,
CG33082	FBtr0070174	chr1	+	1030757	1031612	1030842	1031453	2	1030757,1031068,	1031009,1031612,
CG33082	FBtr0346795	chr1	+	1030757	1033119	1030842	1031453	2	1030757,1031068,	1031009,1033119,
CG14630	FBtr0070175	chr1	+	1031495	1033165	1031523	1033056	2	1031495,1032422,	1032110,1033165,
su(w[a])	FBtr0336687	chr1	+	1033315	1046040	1041110	1042746	10	1033315,1040981,1042259,1042729,1043212,1043490,1044267,1044649,1044970,1045154,	1033401,1041403,1042432,1042885,1043421,1044210,1044589,1044901,1045099,1046040,
su(w[a])	FBtr0305652	chr1	+	1033315	1046040	1041110	1042897	9	1033315,1040981,1042259,1042802,1043490,1044267,1044649,1044970,1045154,	1033401,1041403,1042432,1043421,1044210,1044589,1044901,1045099,1046040,
su(w[a])	FBtr0305651	chr1	+	1033315	1046040	1041110	1043121	9	1033315,1040981,1042259,1042933,1043490,1044267,1044649,1044970,1045154,	1033401,1041403,1042432,1043421,1044210,1044589,1044901,1045099,1046040,
su(w[a])	FBtr0070178	chr1	+	1033315	1046040	1041110	1041641	7	1033315,1040986,1043490,1044267,1044649,1044970,1045154,	1033407,1043421,1044210,1044589,1044901,1045099,1046040,
su(w[a])	FBtr0070177	chr1	+	1033315	1046040	1041110	1041641	8	1033315,1040986,1043212,1043490,1044267,1044649,1044970,1045154,	1033407,1042432,1043421,1044210,1044589,1044901,1045099,1046040,
su(w[a])	FBtr0070176	chr1	+	1033315	1046040	1041110	1045948	9	1033315,1040981,1042259,1043212,1043490,1044267,1044649,1044970,1045154,	1033401,1041403,1042432,1043421,1044210,1044589,1044901,1045099,1046040,
CG42259	FBtr0299571	chr1	+	1046223	1047009	1046484	1046838	2	1046223,1046635,	1046560,1047009,
CG42259	FBtr0305650	chr1	+	1046448	1047009	1046484	1046838	2	1046448,1046635,	1046560,1047009,
CR44779	FBtr0343177	chr1	+	1047241	1088866	1088866	1088866	3	1047241,1082466,1087757,	1047425,1087691,1088866,
CR44779	FBtr0343176	chr1	+	1047241	1088866	1088866	1088866	2	1047241,1088619,	1047425,1088866,
CR44779	FBtr0343175	chr1	+	1047241	1088866	1088866	1088866	3	1047241,1088521,1088619,	1047425,1088571,1088866,
CG14629	FBtr0070179	chr1	+	1051524	1052631	1051539	1052499	1	1051524,	1052631,
CG3655	FBtr0113327	chr1	-	1073040	1134896	1075502	1077438	5	1073040,1076432,1077209,1102346,1134184,	1076300,1077097,1077512,1102401,1134896,
CG3655	FBtr0331339	chr1	-	1073905	1082439	1075403	1077438	4	1073905,1076432,1077209,1081036,	1076300,1077097,1077512,1082439,
CG3655	FBtr0070181	chr1	-	1073905	1082439	1075502	1077438	4	1073905,1076432,1077209,1081036,	1076300,1077097,1077512,1082439,
CG3655	FBtr0331340	chr1	-	1073905	1134896	1075502	1077438	7	1073905,1076432,1077209,1088671,1102346,1119684,1134184,	1076300,1077097,1077512,1088765,1102401,1119785,1134896,
CG14628	FBtr0070180	chr1	+	1145643	1146132	1145677	1146103	1	1145643,	1146132,
eIF4E-7	FBtr0070252	chr1	-	1158598	1162389	1158815	1160105	2	1158598,1162285,	1160132,1162389,
CG34320	FBtr0112522	chr1	-	1163619	1164105	1163622	1164032	2	1163619,1163866,	1163762,1164105,
CG11378	FBtr0310611	chr1	+	1170827	1172740	1171523	1172579	3	1170827,1171269,1171815,	1171171,1171698,1172740,
CG11378	FBtr0070197	chr1	+	1171424	1172740	1171523	1172579	2	1171424,1171815,	1171698,1172740,
CG11378	FBtr0345513	chr1	+	1171424	1173797	1171523	1172579	2	1171424,1171815,	1171698,1173797,
CG11384	FBtr0070251	chr1	-	1173876	1176035	1174244	1176011	1	1173876,	1176035,
CG11379	FBtr0070198	chr1	+	1180164	1180947	1180263	1180869	1	1180164,	1180947,
CG11379	FBtr0342727	chr1	+	1180164	1181551	1180263	1180869	1	1180164,	1181551,
CG14627	FBtr0070199	chr1	+	1181619	1183349	1182101	1182914	2	1181619,1182101,	1181801,1183349,
CG14627	FBtr0310612	chr1	+	1181867	1183502	1182101	1182914	2	1181867,1182101,	1182030,1183502,
CG14626	FBtr0070200	chr1	+	1184777	1188585	1185084	1188508	3	1184777,1186758,1187850,	1185087,1187126,1188585,
CG11380	FBtr0345506	chr1	+	1191307	1196660	1191692	1195954	3	1191307,1194197,1194663,	1191713,1194595,1196660,
CG11380	FBtr0070201	chr1	+	1191404	1196660	1191692	1195954	3	1191404,1194197,1194663,	1191713,1194595,1196660,
CG14625	FBtr0070202	chr1	+	1199545	1203157	1199617	1202921	3	1199545,1200624,1200927,	1199671,1200847,1203157,
CG11381	FBtr0070203	chr1	+	1203776	1205433	1203861	1205226	2	1203776,1203933,	1203879,1205433,
CG14624	FBtr0070204	chr1	+	1206736	1207555	1206768	1207461	1	1206736,	1207555,
CG11382	FBtr0342728	chr1	+	1209969	1211713	1210096	1211614	1	1209969,	1211713,
CG11382	FBtr0070205	chr1	+	1209969	1211853	1210096	1211614	1	1209969,	1211853,
CG11398	FBtr0345522	chr1	-	1211988	1215156	1213938	1215078	2	1211988,1214942,	1214792,1215156,
CG11398	FBtr0070250	chr1	-	1213519	1215156	1213938	1215078	2	1213519,1214942,	1214792,1215156,
CG3638	FBtr0336978	chr1	-	1215288	1236684	1221459	1233913	11	1215288,1222484,1223087,1223435,1223622,1223935,1225433,1226104,1226845,1233802,1236444,	1221595,1223012,1223360,1223554,1223874,1224163,1225528,1226282,1226893,1234279,1236684,
CG3638	FBtr0070249	chr1	-	1215713	1235053	1221459	1233913	10	1215713,1222484,1223087,1223435,1223622,1223935,1225433,1226104,1233802,1234753,	1221595,1223012,1223360,1223554,1223874,1224163,1225528,1226282,1234279,1235053,
CG3638	FBtr0346960	chr1	-	1217082	1236684	1221459	1233913	10	1217082,1222748,1223087,1223435,1223622,1223935,1225433,1226104,1233802,1236444,	1221595,1223012,1223360,1223554,1223874,1224163,1225528,1226282,1234276,1236684,
CG3638	FBtr0330207	chr1	-	1217082	1236684	1221459	1233913	10	1217082,1222643,1223087,1223435,1223622,1223935,1225433,1226104,1233802,1236433,	1221595,1223012,1223360,1223554,1223874,1224163,1225528,1226282,1234279,1236684,
CG3638	FBtr0330206	chr1	-	1217082	1236684	1219704	1233913	10	1217082,1222748,1223087,1223435,1223622,1223935,1225433,1226104,1233802,1236444,	1221595,1223012,1223360,1223554,1223874,1224163,1225528,1226282,1234276,1236684,
CG3638	FBtr0347011	chr1	-	1217948	1235053	1219704	1233913	10	1217948,1222484,1223087,1223435,1223622,1223935,1225433,1226104,1233802,1234753,	1221595,1223012,1223360,1223554,1223874,1224163,1225528,1226282,1234279,1235053,
CG3638	FBtr0330205	chr1	-	1217948	1235053	1219704	1233913	10	1217948,1222484,1223087,1223435,1223622,1223935,1225433,1226104,1233802,1234753,	1221595,1223012,1223360,1223554,1223874,1224163,1225528,1226282,1234279,1235053,
CG3638	FBtr0308707	chr1	-	1217948	1236684	1221459	1233913	10	1217948,1222484,1223087,1223435,1223622,1223935,1225433,1226104,1233802,1236444,	1221595,1223012,1223360,1223554,1223874,1224163,1225528,1226282,1234279,1236684,
CG11403	FBtr0070245	chr1	-	1236872	1239884	1237074	1239782	3	1236872,1237765,1238027,	1237707,1237963,1239884,
Atf3	FBtr0345507	chr1	-	1242739	1275284	1246514	1251597	4	1242739,1251171,1251339,1274425,	1248008,1251261,1252096,1275284,
Atf3	FBtr0330391	chr1	-	1242739	1275284	1246289	1251597	5	1242739,1251171,1251339,1259958,1274425,	1248008,1251261,1252096,1260008,1275284,
Atf3	FBtr0070244	chr1	-	1242739	1275284	1246514	1251597	5	1242739,1251171,1251339,1259958,1274425,	1248008,1251261,1252096,1260008,1275284,
CG32812	FBtr0070206	chr1	+	1287289	1288945	1288045	1288723	2	1287289,1287991,	1287934,1288945,
CG32812	FBtr0342729	chr1	+	1287965	1288945	1288045	1288723	1	1287965,	1288945,
DAAM	FBtr0070241	chr1	-	1289712	1294687	1290445	1294214	9	1289712,1291404,1291625,1291843,1292051,1292320,1293079,1293317,1294563,	1291344,1291568,1291787,1291986,1292257,1293016,1293257,1294286,1294687,
DAAM	FBtr0310283	chr1	-	1289712	1304845	1290445	1295054	10	1289712,1291404,1291625,1291843,1292051,1292320,1293079,1293317,1295009,1304765,	1291344,1291568,1291787,1291986,1292257,1293016,1293257,1294286,1295936,1304845,
DAAM	FBtr0310282	chr1	-	1289712	1304845	1290445	1295054	11	1289712,1291404,1291625,1291843,1292051,1292320,1293079,1293317,1295009,1304103,1304765,	1291344,1291568,1291787,1291986,1292257,1293016,1293257,1294286,1295936,1304360,1304845,
DAAM	FBtr0303264	chr1	-	1289716	1308472	1290445	1308123	10	1289716,1291404,1291625,1291843,1292051,1292320,1293079,1293317,1295009,1308075,	1291344,1291568,1291787,1291986,1292257,1293016,1293257,1294286,1295936,1308472,
DAAM	FBtr0342731	chr1	-	1289716	1322362	1290445	1295054	11	1289716,1291404,1291625,1291843,1292051,1292320,1293079,1293317,1295009,1316074,1322199,	1291344,1291568,1291787,1291986,1292257,1293016,1293257,1294286,1295936,1316161,1322362,
DAAM	FBtr0070239	chr1	-	1289716	1322362	1290445	1295054	12	1289716,1291404,1291625,1291843,1292051,1292320,1293079,1293317,1295009,1309858,1316074,1322199,	1291344,1291568,1291787,1291986,1292257,1293016,1293257,1294286,1295936,1309900,1316161,1322362,
CG32811	FBtr0302877	chr1	-	1297983	1298387	1298097	1298331	1	1297983,	1298387,
CR46248	FBtr0347551	chr1	+	1299769	1300333	1300333	1300333	1	1299769,	1300333,
fs(1)N	FBtr0070207	chr1	+	1322512	1329438	1322573	1329275	7	1322512,1322772,1324867,1325054,1325243,1327068,1327337,	1322714,1324809,1324997,1325185,1327014,1327277,1329438,
CG11409	FBtr0070238	chr1	-	1329517	1338222	1329790	1333696	3	1329517,1333502,1337899,	1333436,1333717,1338222,
CG11409	FBtr0342730	chr1	-	1329517	1341587	1329790	1333696	3	1329517,1333502,1341324,	1333436,1333717,1341587,
CG11412	FBtr0070209	chr1	+	1342105	1344770	1342491	1343943	3	1342105,1343289,1343778,	1343214,1343535,1344770,
CG11412	FBtr0310619	chr1	+	1342406	1344770	1342491	1343943	4	1342406,1342586,1343289,1343778,	1342529,1343214,1343535,1344770,
CG11418	FBtr0070237	chr1	-	1344871	1346299	1345240	1346107	2	1344871,1346174,	1346120,1346299,
CG11418	FBtr0332288	chr1	-	1344871	1349357	1345240	1349246	4	1344871,1345174,1348221,1349143,	1345098,1346120,1349077,1349357,
CG11418	FBtr0070236	chr1	-	1344871	1349357	1345240	1349246	3	1344871,1348221,1349143,	1346120,1349077,1349357,
Tsp2A	FBtr0070211	chr1	+	1346552	1348143	1347279	1348014	2	1346552,1347268,	1346679,1348143,
Tsp2A	FBtr0303284	chr1	+	1347084	1348143	1347279	1348014	2	1347084,1347268,	1347119,1348143,
CG12773	FBtr0342738	chr1	-	1349622	1353981	1350877	1353488	7	1349622,1351101,1351344,1351993,1352285,1352653,1353252,	1351037,1351280,1351926,1352228,1352487,1353198,1353981,
CG12773	FBtr0332287	chr1	-	1349886	1353981	1350877	1353488	7	1349886,1351101,1351344,1351993,1352285,1352653,1353255,	1351037,1351280,1351926,1352228,1352487,1353198,1353981,
CG12773	FBtr0070235	chr1	-	1349886	1353981	1350877	1353488	7	1349886,1351101,1351344,1351993,1352285,1352653,1353252,	1351037,1351280,1351926,1352228,1352487,1353198,1353981,
CG11417	FBtr0070212	chr1	+	1354013	1356473	1354094	1356410	1	1354013,	1356473,
png	FBtr0070234	chr1	-	1356487	1357601	1356657	1357533	1	1356487,	1357601,
CG14770	FBtr0070213	chr1	+	1369248	1370176	1369359	1370053	2	1369248,1369612,	1369374,1370176,
ssx	FBtr0339773	chr1	+	1370579	1374677	1371307	1373351	7	1370579,1371230,1371450,1371914,1372085,1372460,1373157,	1370663,1371370,1371774,1372022,1372267,1373047,1374677,
ssx	FBtr0339772	chr1	+	1370579	1374677	1371307	1371990	6	1370579,1371230,1371450,1371873,1372085,1372460,	1370663,1371370,1371774,1372022,1372267,1374677,
ssx	FBtr0070215	chr1	+	1370579	1374677	1371307	1373115	6	1370579,1371230,1371450,1371914,1372085,1372460,	1370663,1371370,1371774,1372022,1372267,1374677,
ssx	FBtr0339774	chr1	+	1370579	1375257	1371307	1373115	6	1370579,1371230,1371450,1371914,1372085,1372460,	1370663,1371370,1371774,1372022,1372267,1375257,
AMPKalpha	FBtr0070216	chr1	+	1375535	1378857	1375908	1378165	3	1375535,1375861,1376695,	1375755,1376187,1378857,
AMPKalpha	FBtr0070218	chr1	+	1375535	1378896	1375908	1378165	3	1375535,1375869,1376695,	1375755,1376187,1378896,
AMPKalpha	FBtr0070217	chr1	+	1375535	1378896	1375908	1378165	2	1375535,1376695,	1376187,1378896,
CG3719	FBtr0070233	chr1	-	1378884	1380480	1379075	1380323	2	1378884,1380137,	1379372,1380480,
CG32813	FBtr0330318	chr1	+	1380913	1392478	1389628	1391565	5	1380913,1385903,1386522,1389600,1390275,	1381126,1386362,1386916,1390057,1392478,
CG32813	FBtr0070219	chr1	+	1380913	1392843	1389628	1391565	4	1380913,1385903,1389600,1390275,	1381126,1386362,1390057,1392843,
CG32813	FBtr0342737	chr1	+	1384524	1392843	1389628	1391565	4	1384524,1385903,1389600,1390275,	1384625,1386362,1390057,1392843,
CG32813	FBtr0342735	chr1	+	1385903	1392843	1389628	1391565	3	1385903,1389600,1390275,	1386362,1390057,1392843,
CG32813	FBtr0330317	chr1	+	1385903	1392843	1389628	1391565	3	1385903,1389600,1390248,	1386362,1390057,1392843,
CG32813	FBtr0342736	chr1	+	1386721	1392843	1389628	1391565	3	1386721,1389600,1390275,	1386916,1390057,1392843,
CG32813	FBtr0330320	chr1	+	1388567	1392843	1389628	1391565	2	1388567,1390275,	1390057,1392843,
CG32813	FBtr0330319	chr1	+	1388567	1392843	1389628	1391565	3	1388567,1389600,1390275,	1388796,1390057,1392843,
CG32813	FBtr0070222	chr1	+	1388567	1392843	1389628	1391565	4	1388567,1388896,1389600,1390275,	1388796,1389080,1390057,1392843,
CG11448	FBtr0332292	chr1	+	1393053	1397337	1393543	1395685	5	1393053,1394223,1395097,1395245,1395552,	1394158,1394714,1395193,1395371,1397337,
CG11448	FBtr0332291	chr1	+	1393053	1397337	1393543	1395375	4	1393053,1394223,1395082,1395245,	1394158,1394714,1395193,1397337,
CG11448	FBtr0070225	chr1	+	1393053	1397337	1393543	1395375	4	1393053,1394223,1395097,1395245,	1394158,1394714,1395193,1397337,
futsch	FBtr0307598	chr1	+	1409068	1451367	1414261	1449016	9	1409068,1413417,1427675,1432742,1432974,1433253,1433475,1447363,1448846,	1410121,1414685,1427774,1432915,1433197,1433412,1447295,1448783,1451367,
futsch	FBtr0307597	chr1	+	1411725	1453686	1414261	1449016	9	1411725,1413417,1427675,1432742,1432974,1433253,1433475,1447363,1448846,	1411978,1414685,1427774,1432915,1433197,1433412,1447295,1448783,1453686,
futsch	FBtr0112628	chr1	+	1413800	1451367	1414261	1449016	8	1413800,1427675,1432742,1432974,1433253,1433475,1447363,1448846,	1414685,1427774,1432915,1433197,1433412,1447295,1448783,1451367,
Gr2a	FBtr0300224	chr1	+	1452429	1454177	1452702	1454104	4	1452429,1452662,1453752,1454014,	1452591,1453686,1453965,1454177,
Gr2a	FBtr0114515	chr1	+	1452429	1454177	1452702	1454104	5	1452429,1452662,1453752,1453875,1454014,	1452591,1453686,1453821,1453965,1454177,
CG14785	FBtr0070231	chr1	-	1455214	1457054	1455406	1456946	3	1455214,1455749,1456022,	1455695,1455949,1457054,
Lrpprc2	FBtr0070230	chr1	-	1457174	1460617	1457278	1460558	2	1457174,1458262,	1458201,1460617,
CG14787	FBtr0070298	chr1	-	1460806	1461676	1460862	1461645	1	1460806,	1461676,
Ns3	FBtr0339578	chr1	-	1461843	1464220	1462093	1464115	4	1461843,1462372,1462645,1464013,	1462312,1462578,1463939,1464220,
Ns3	FBtr0070297	chr1	-	1461979	1464220	1462093	1464115	4	1461979,1462372,1462645,1464013,	1462312,1462578,1463939,1464220,
O-fut2	FBtr0070296	chr1	-	1464362	1465996	1464506	1465979	1	1464362,	1465996,
CG14777	FBtr0345508	chr1	+	1466133	1468692	1467810	1468617	5	1466133,1467802,1468051,1468250,1468446,	1466933,1467964,1468185,1468382,1468692,
CG14777	FBtr0339577	chr1	+	1466748	1468692	1467810	1468617	5	1466748,1467802,1468051,1468250,1468446,	1466929,1467964,1468185,1468382,1468692,
CG14777	FBtr0070253	chr1	+	1466748	1468692	1467810	1468617	5	1466748,1467802,1468051,1468250,1468446,	1466933,1467964,1468185,1468382,1468692,
CG14778	FBtr0070254	chr1	+	1467492	1470614	1469817	1470560	5	1467492,1469804,1470014,1470156,1470401,	1467617,1469953,1470097,1470339,1470614,
CG14777	FBtr0339576	chr1	+	1467492	1468692	1467810	1468617	5	1467492,1467696,1468051,1468250,1468446,	1467617,1467964,1468185,1468382,1468692,
CG14777	FBtr0300352	chr1	+	1467492	1468692	1467810	1468617	5	1467492,1467802,1468051,1468250,1468446,	1467617,1467964,1468185,1468382,1468692,
CG32808	FBtr0070295	chr1	-	1468692	1469817	1468729	1469646	2	1468692,1469160,	1469098,1469817,
pck	FBtr0070255	chr1	+	1470665	1472325	1470984	1471944	5	1470665,1470867,1471139,1471407,1471657,	1470795,1471063,1471348,1471603,1472325,
pck	FBtr0100198	chr1	+	1470755	1472317	1470984	1471471	4	1470755,1470867,1471139,1471657,	1470795,1471063,1471603,1472317,
pck	FBtr0070256	chr1	+	1470847	1472325	1470984	1471944	4	1470847,1471139,1471407,1471657,	1471063,1471348,1471603,1472325,
CG14780	FBtr0070257	chr1	+	1472521	1473727	1472565	1473598	3	1472521,1472875,1473235,	1472816,1473170,1473727,
Rab27	FBtr0070294	chr1	-	1473883	1476974	1473976	1474833	3	1473883,1474674,1476255,	1474510,1474892,1476974,
Rab27	FBtr0070293	chr1	-	1473883	1476974	1473976	1476312	3	1473883,1474674,1476255,	1474510,1474794,1476974,
mei-38	FBtr0339588	chr1	+	1477062	1478482	1477191	1478256	2	1477062,1477372,	1477288,1478482,
mei-38	FBtr0070258	chr1	+	1477062	1478482	1477191	1478256	2	1477062,1477375,	1477288,1478482,
rush	FBtr0070259	chr1	+	1478551	1481420	1479238	1480189	2	1478551,1481007,	1480220,1481420,
rush	FBtr0339589	chr1	+	1478600	1481420	1479238	1480189	2	1478600,1481007,	1480859,1481420,
sta	FBtr0339593	chr1	-	1481796	1483023	1481886	1482891	2	1481796,1482672,	1482480,1483023,
sta	FBtr0339594	chr1	-	1481796	1483292	1481886	1482891	3	1481796,1482672,1483131,	1482480,1482915,1483292,
sta	FBtr0070289	chr1	-	1481796	1483292	1481886	1482891	3	1481796,1482672,1483110,	1482480,1482915,1483292,
sta	FBtr0070290	chr1	-	1481796	1483413	1481886	1482891	3	1481796,1482672,1483257,	1482480,1482915,1483413,
inc	FBtr0339591	chr1	+	1483478	1517615	1513462	1515390	7	1483478,1510753,1512064,1514482,1514726,1514856,1515377,	1483558,1511100,1513648,1514668,1514792,1515041,1517615,
Nmdar2	FBtr0339592	chr1	-	1483624	1507809	1486548	1502280	11	1483624,1489451,1489667,1490540,1490753,1490968,1491355,1492159,1492490,1501796,1507429,	1486591,1489553,1490175,1490692,1490906,1491258,1491949,1492310,1493262,1502502,1507809,
Nmdar2	FBtr0301843	chr1	-	1486225	1496196	1486548	1496151	10	1486225,1489448,1489667,1490540,1490753,1490968,1491355,1492159,1492490,1496093,	1486591,1489553,1490175,1490692,1490906,1491258,1491949,1492310,1493262,1496196,
Nmdar2	FBtr0091453	chr1	-	1486225	1496383	1486548	1493203	10	1486225,1489448,1489667,1490540,1490753,1490968,1491355,1492159,1492490,1496347,	1486591,1489553,1490175,1490692,1490906,1491258,1491949,1492310,1493262,1496383,
Nmdar2	FBtr0301842	chr1	-	1486225	1501286	1486548	1493203	10	1486225,1489448,1489667,1490540,1490753,1490968,1491355,1492159,1492490,1501193,	1486591,1489553,1490175,1490692,1490906,1491258,1491949,1492310,1493262,1501286,
Nmdar2	FBtr0091454	chr1	-	1486225	1507808	1486548	1493203	10	1486225,1489448,1489667,1490540,1490753,1490968,1491355,1492159,1492490,1507429,	1486591,1489553,1490175,1490692,1490906,1491258,1491949,1492310,1493262,1507808,
Nmdar2	FBtr0070288	chr1	-	1486225	1507808	1486548	1502280	11	1486225,1489448,1489667,1490540,1490753,1490968,1491355,1492159,1492490,1501796,1507429,	1486591,1489553,1490175,1490692,1490906,1491258,1491949,1492310,1493262,1502502,1507808,
Nmdar2	FBtr0301844	chr1	-	1488422	1507809	1489444	1502280	10	1488422,1489667,1490540,1490753,1490968,1491355,1492159,1492490,1501796,1507429,	1489553,1490175,1490692,1490906,1491258,1491949,1492310,1493262,1502502,1507809,
CG14795	FBtr0070285	chr1	-	1512226	1512803	1512295	1512766	3	1512226,1512412,1512660,	1512357,1512595,1512803,
inc	FBtr0339590	chr1	+	1513069	1517137	1513462	1515390	5	1513069,1514482,1514726,1514856,1515377,	1513648,1514668,1514792,1515041,1517137,
inc	FBtr0070260	chr1	+	1513069	1517615	1513462	1515390	5	1513069,1514482,1514726,1514856,1515377,	1513648,1514668,1514792,1515041,1517615,
Mur2B	FBtr0303587	chr1	-	1523553	1618155	1524307	1558172	8	1523553,1552610,1554667,1557658,1557914,1584140,1604735,1618031,	1524318,1552736,1557593,1557772,1558791,1584255,1604788,1618155,
Mur2B	FBtr0070284	chr1	-	1552278	1618155	1552390	1558172	8	1552278,1552610,1554667,1557658,1557914,1584140,1604735,1618031,	1552527,1554563,1557593,1557772,1558791,1584255,1604788,1618155,
Mur2B	FBtr0343517	chr1	-	1552278	1668788	1552390	1558172	9	1552278,1552610,1554667,1557658,1557914,1584140,1604735,1664117,1668492,	1552527,1554563,1557593,1557772,1558791,1584255,1604788,1664306,1668788,
snmRNA:400	FBtr0091687	chr1	-	1558348	1558400	1558400	1558400	1	1558348,	1558400,
br	FBtr0303564	chr1	+	1575131	1645162	1624521	1643765	8	1575131,1624137,1635831,1636095,1636638,1636999,1637283,1642884,	1575721,1624707,1636020,1636549,1636912,1637139,1637334,1645162,
br	FBtr0308319	chr1	+	1575148	1645162	1624521	1643765	9	1575148,1604925,1624137,1635831,1636095,1636638,1636999,1637283,1643067,	1575721,1604947,1624707,1636020,1636549,1636912,1637139,1637334,1645162,
br	FBtr0300427	chr1	+	1608868	1649378	1624521	1648713	8	1608868,1624137,1635831,1636095,1636638,1636999,1637283,1647364,	1609481,1624707,1636020,1636549,1636912,1637139,1637334,1649378,
br	FBtr0070261	chr1	+	1610511	1649378	1624521	1648713	8	1610511,1624137,1635831,1636095,1636638,1636999,1637283,1647364,	1610686,1624707,1636020,1636549,1636912,1637139,1637334,1649378,
br	FBtr0330406	chr1	+	1612307	1649378	1624521	1649106	8	1612307,1624137,1635831,1636095,1636638,1636999,1637283,1647364,	1612803,1624707,1636020,1636549,1636912,1637139,1637334,1649378,
br	FBtr0070266	chr1	+	1612340	1645162	1624521	1643765	8	1612340,1624137,1635831,1636095,1636638,1636999,1637283,1643067,	1612803,1624707,1636020,1636549,1636912,1637139,1637334,1645162,
br	FBtr0070262	chr1	+	1612340	1645162	1624521	1643765	8	1612340,1624137,1635831,1636095,1636638,1636999,1637283,1642884,	1612803,1624707,1636020,1636549,1636912,1637139,1637334,1645162,
br	FBtr0332293	chr1	+	1612340	1649378	1624521	1648713	9	1612340,1613865,1624137,1635831,1636095,1636638,1636999,1637283,1647364,	1612803,1613945,1624707,1636020,1636549,1636912,1637139,1637334,1649378,
br	FBtr0070263	chr1	+	1612340	1649378	1624521	1648713	8	1612340,1624137,1635831,1636095,1636638,1636999,1637283,1647364,	1612803,1624707,1636020,1636549,1636912,1637139,1637334,1649378,
br	FBtr0300429	chr1	+	1612340	1655369	1624521	1654642	8	1612340,1624137,1635831,1636095,1636638,1636999,1637283,1654391,	1612803,1624707,1636020,1636549,1636912,1637139,1637334,1655369,
br	FBtr0303562	chr1	+	1612340	1664869	1624521	1654642	9	1612340,1624137,1635831,1636095,1636638,1636999,1637283,1654391,1658787,	1612803,1624707,1636020,1636549,1636912,1637139,1637334,1655990,1664869,
br	FBtr0070265	chr1	+	1612340	1664869	1624521	1659602	8	1612340,1624137,1635831,1636095,1636638,1636999,1637283,1658787,	1612803,1624707,1636020,1636549,1636912,1637139,1637334,1664869,
br	FBtr0300428	chr1	+	1613656	1649378	1624521	1648713	8	1613656,1624137,1635831,1636095,1636638,1636999,1637283,1647364,	1613945,1624707,1636020,1636549,1636912,1637139,1637334,1649378,
br	FBtr0303563	chr1	+	1622731	1645162	1624521	1643765	8	1622731,1624137,1635831,1636095,1636638,1636999,1637283,1642884,	1622988,1624707,1636020,1636549,1636912,1637139,1637334,1645162,
CG11509	FBtr0305287	chr1	+	1652320	1653062	1652532	1652886	1	1652320,	1653062,
dor	FBtr0070269	chr1	+	1665051	1668451	1665122	1668370	5	1665051,1665473,1666186,1667673,1667887,	1665411,1666132,1667612,1667825,1668451,
CG3740	FBtr0070283	chr1	-	1668405	1669297	1668523	1669009	2	1668405,1668807,	1668744,1669297,
hfw	FBtr0070270	chr1	+	1669569	1673110	1669919	1672756	4	1669569,1670815,1671786,1672363,	1669937,1671729,1672297,1673110,
hfw	FBtr0333115	chr1	+	1669569	1673608	1669919	1672756	4	1669569,1670815,1671786,1672363,	1669937,1671729,1672297,1673608,
CG32809	FBtr0333117	chr1	-	1673109	1692768	1675880	1691312	17	1673109,1677134,1681399,1681572,1681807,1682366,1682697,1683096,1684452,1684630,1685186,1685646,1690199,1690872,1691079,1691206,1692438,	1677065,1677317,1681493,1681755,1682270,1682429,1682781,1683260,1684557,1684745,1685279,1685737,1690808,1691012,1691130,1691357,1692768,
CG32809	FBtr0333120	chr1	-	1673337	1692768	1675880	1691312	15	1673337,1677134,1681399,1681572,1681807,1683096,1684452,1684630,1685186,1685646,1690199,1690872,1691079,1691206,1692438,	1677065,1677317,1681493,1681755,1682270,1683260,1684557,1684745,1685279,1685737,1690808,1691012,1691130,1691357,1692768,
CG32809	FBtr0333119	chr1	-	1673337	1692768	1675880	1691312	16	1673337,1677134,1681399,1681572,1681807,1682366,1683096,1684452,1684630,1685186,1685646,1690199,1690872,1691079,1691206,1692438,	1677065,1677317,1681493,1681755,1682270,1682429,1683260,1684557,1684745,1685279,1685737,1690808,1691012,1691130,1691357,1692768,
CG32809	FBtr0333118	chr1	-	1673337	1692768	1677054	1691312	18	1673337,1677134,1681399,1681572,1681807,1682366,1682697,1682862,1683096,1684452,1684630,1685186,1685646,1690199,1690872,1691079,1691206,1692438,	1677078,1677317,1681493,1681755,1682270,1682429,1682781,1682928,1683260,1684557,1684745,1685279,1685737,1690808,1691012,1691130,1691357,1692768,
CG32809	FBtr0308324	chr1	-	1673337	1692768	1677238	1691312	18	1673337,1677134,1680064,1681399,1681572,1681807,1682366,1682697,1682862,1683096,1684452,1684630,1685646,1690199,1690872,1691079,1691206,1692296,	1677065,1677317,1680108,1681493,1681755,1682270,1682429,1682781,1682928,1683260,1684557,1684745,1685737,1690808,1691012,1691130,1691357,1692768,
CG32809	FBtr0308323	chr1	-	1673337	1692768	1675880	1691312	18	1673337,1677134,1681399,1681572,1681807,1682366,1682697,1682862,1683096,1684452,1684630,1685186,1685646,1690199,1690872,1691079,1691206,1692438,	1677065,1677317,1681493,1681755,1682270,1682429,1682781,1682928,1683260,1684557,1684745,1685279,1685737,1690808,1691012,1691130,1691357,1692768,
CG32809	FBtr0308321	chr1	-	1673337	1692768	1675880	1691312	17	1673337,1677134,1681399,1681572,1681807,1682366,1682697,1682862,1683096,1684452,1684630,1685646,1690199,1690872,1691079,1691206,1692296,	1677065,1677317,1681493,1681755,1682270,1682429,1682781,1682928,1683260,1684557,1684745,1685737,1690808,1691012,1691130,1691357,1692768,
CG32809	FBtr0330408	chr1	-	1675079	1692547	1675835	1691312	18	1675079,1675318,1677134,1681399,1681572,1681807,1682366,1682697,1682862,1683096,1684452,1684630,1685646,1690199,1690872,1691079,1691206,1692375,	1675248,1677065,1677317,1681493,1681755,1682270,1682429,1682781,1682928,1683260,1684557,1684745,1685737,1690808,1691012,1691133,1691357,1692547,
CG32809	FBtr0089815	chr1	-	1675079	1692547	1675880	1691312	18	1675079,1675318,1677134,1681399,1681572,1681807,1682366,1682697,1682862,1683096,1684452,1684630,1685646,1690199,1690872,1691079,1691206,1692375,	1675248,1677065,1677317,1681493,1681755,1682270,1682429,1682781,1682928,1683260,1684557,1684745,1685737,1690808,1691012,1691133,1691357,1692547,
CG32809	FBtr0308322	chr1	-	1675402	1688105	1675880	1685307	14	1675402,1677134,1681399,1681572,1681807,1682366,1682697,1682862,1683096,1684452,1684630,1685186,1685646,1687929,	1677065,1677317,1681493,1681755,1682270,1682429,1682781,1682928,1683260,1684557,1684745,1685535,1685737,1688105,
CG32809	FBtr0089814	chr1	-	1680026	1692547	1680060	1691312	16	1680026,1681399,1681572,1681807,1682366,1682697,1682862,1683096,1684452,1684630,1685646,1690199,1690872,1691079,1691206,1692375,	1680108,1681493,1681755,1682270,1682429,1682781,1682928,1683260,1684557,1684745,1685737,1690808,1691012,1691133,1691357,1692547,
CG14797	FBtr0308320	chr1	+	1681565	1684891	1683669	1684456	4	1681565,1683320,1683828,1684077,	1683266,1683760,1684024,1684891,
CG14797	FBtr0273400	chr1	+	1683246	1684891	1683744	1684456	4	1683246,1683320,1683828,1684077,	1683266,1683760,1684024,1684891,
b6	FBtr0070272	chr1	+	1686623	1690187	1686776	1689878	5	1686623,1688480,1688648,1688901,1689179,	1687317,1688574,1688769,1689123,1690187,
CG14798	FBtr0089694	chr1	+	1692823	1693843	1693092	1693697	3	1692823,1693162,1693384,	1693101,1693323,1693843,
a6	FBtr0333116	chr1	-	1693614	1695889	1694242	1695472	3	1693614,1694121,1695539,	1693958,1695474,1695889,
a6	FBtr0330407	chr1	-	1693614	1695889	1694242	1695472	2	1693614,1695531,	1695474,1695889,
a6	FBtr0070279	chr1	-	1693614	1695889	1694242	1695472	2	1693614,1695539,	1695474,1695889,
CG3795	FBtr0344154	chr1	-	1708805	1710182	1709088	1710136	3	1708805,1709504,1709840,	1709439,1709775,1710182,
CG3795	FBtr0070278	chr1	-	1708937	1710182	1709088	1710136	3	1708937,1709504,1709840,	1709439,1709775,1710182,
Scgdelta	FBtr0345509	chr1	-	1735944	1754065	1746390	1750413	7	1735944,1746273,1746686,1748031,1749696,1749894,1753715,	1737163,1746579,1746810,1748293,1749817,1750484,1754065,
Scgdelta	FBtr0302174	chr1	-	1735944	1754065	1746390	1750413	7	1735944,1746273,1746686,1748031,1749696,1749894,1753721,	1737163,1746579,1746810,1748293,1749817,1750484,1754065,
Scgdelta	FBtr0302175	chr1	-	1745877	1751021	1746390	1750413	5	1745877,1746686,1748031,1749696,1749894,	1746579,1746810,1748293,1749817,1751021,
Scgdelta	FBtr0070277	chr1	-	1745877	1754065	1746390	1750413	6	1745877,1746686,1748031,1749696,1749894,1753715,	1746579,1746810,1748293,1749817,1750484,1754065,
CG42666	FBtr0309966	chr1	+	1773718	1852933	1843699	1852460	4	1773718,1788663,1843691,1850619,	1774222,1788768,1844087,1852933,
Adar	FBtr0339274	chr1	+	1773724	1781160	1778638	1780839	7	1773724,1778611,1778814,1779089,1780061,1780330,1780674,	1774222,1778699,1778960,1779258,1780244,1780611,1781160,
Adar	FBtr0339273	chr1	+	1773724	1781160	1775702	1780839	8	1773724,1775698,1778611,1778814,1779089,1780061,1780330,1780674,	1774222,1775738,1778699,1778960,1779258,1780244,1780611,1781160,
Adar	FBtr0309962	chr1	+	1773724	1781160	1774171	1780839	8	1773724,1775735,1778611,1778814,1779089,1780061,1780330,1780674,	1774195,1775738,1778699,1778960,1779369,1780244,1780611,1781160,
Adar	FBtr0309965	chr1	+	1773724	1781182	1778518	1779380	7	1773724,1778369,1778611,1778814,1779089,1780330,1780674,	1774222,1778560,1778699,1778960,1780244,1780611,1781182,
Adar	FBtr0309963	chr1	+	1773724	1781182	1775702	1780839	8	1773724,1775649,1778611,1778814,1779089,1780061,1780330,1780674,	1774222,1775738,1778699,1778960,1779369,1780244,1780611,1781182,
Adar	FBtr0305497	chr1	+	1773724	1781200	1775702	1780839	8	1773724,1775698,1778611,1778814,1779089,1780061,1780330,1780674,	1774222,1775738,1778699,1778960,1779369,1780244,1780611,1781200,
Adar	FBtr0307895	chr1	+	1773724	1784001	1774171	1783754	11	1773724,1778611,1778814,1779089,1780061,1780330,1780674,1781717,1782935,1783108,1783655,	1774195,1778699,1778960,1779369,1780244,1780611,1780825,1781883,1783035,1783588,1784001,
Adar	FBtr0305498	chr1	+	1773724	1784001	1778518	1783754	13	1773724,1775698,1778369,1778611,1778814,1779089,1780061,1780330,1780674,1781717,1782935,1783108,1783655,	1774222,1775738,1778560,1778699,1778960,1779258,1780244,1780611,1780825,1781883,1783035,1783588,1784001,
Adar	FBtr0100557	chr1	+	1773724	1784001	1775702	1779380	11	1773724,1775698,1778611,1778814,1779089,1780330,1780674,1781717,1782935,1783108,1783655,	1774222,1775738,1778699,1778960,1780244,1780611,1780825,1781883,1783035,1783588,1784001,
Adar	FBtr0070299	chr1	+	1773724	1784001	1775702	1783754	12	1773724,1775698,1778611,1778814,1779089,1780061,1780330,1780674,1781717,1782935,1783108,1783655,	1774222,1775738,1778699,1778960,1779258,1780244,1780611,1780825,1781883,1783035,1783588,1784001,
Adar	FBtr0339272	chr1	+	1773724	1788065	1775702	1783754	12	1773724,1775698,1778611,1778814,1779089,1780061,1780330,1780674,1781717,1782935,1783108,1783655,	1774222,1775738,1778699,1778960,1779369,1780244,1780611,1780825,1781883,1783035,1783588,1788065,
Adar	FBtr0305499	chr1	+	1773724	1788065	1778638	1783754	12	1773724,1775698,1778369,1778814,1779089,1780061,1780330,1780674,1781717,1782935,1783108,1783655,	1774222,1775738,1778699,1778960,1779258,1780244,1780611,1780825,1781883,1783035,1783588,1788065,
Adar	FBtr0070300	chr1	+	1773724	1788065	1774171	1783754	11	1773724,1778611,1778814,1779089,1780061,1780330,1780674,1781717,1782935,1783108,1783655,	1774195,1778699,1778960,1779258,1780244,1780611,1780825,1781883,1783035,1783588,1788065,
Adar	FBtr0309961	chr1	+	1774526	1784001	1775702	1783754	12	1774526,1775698,1778611,1778814,1779089,1780061,1780330,1780674,1781717,1782935,1783108,1783655,	1775103,1775738,1778699,1778960,1779258,1780244,1780611,1780825,1781883,1783035,1783588,1784001,
CG32806	FBtr0070301	chr1	+	1789565	1790418	1789665	1790333	2	1789565,1789729,	1789679,1790418,
CG14810	FBtr0309971	chr1	-	1819494	1820341	1819542	1820212	3	1819494,1820182,1820306,	1820118,1820240,1820341,
CG14810	FBtr0070374	chr1	-	1819494	1820341	1819542	1820212	3	1819494,1820182,1820306,	1820121,1820240,1820341,
CG14811	FBtr0309970	chr1	-	1821468	1822381	1821499	1822277	2	1821468,1822235,	1822171,1822381,
CG42666	FBtr0309968	chr1	+	1824161	1852933	1843699	1852460	3	1824161,1843691,1850619,	1824272,1844087,1852933,
CG42666	FBtr0309969	chr1	+	1824942	1852933	1825659	1852460	3	1824942,1843691,1850619,	1825981,1844087,1852933,
CG42666	FBtr0302658	chr1	+	1825062	1852933	1825659	1852460	3	1825062,1843691,1850619,	1825981,1844087,1852933,
CG42666	FBtr0309967	chr1	+	1827346	1852933	1843699	1852460	3	1827346,1843691,1850619,	1827420,1844087,1852933,
CG42666	FBtr0302654	chr1	+	1831302	1852933	1831932	1852460	3	1831302,1843691,1850619,	1832059,1844087,1852933,
CG42666	FBtr0302655	chr1	+	1838239	1852933	1843699	1852460	3	1838239,1843691,1850619,	1838463,1844087,1852933,
CG42666	FBtr0302656	chr1	+	1842627	1852933	1843529	1852460	4	1842627,1843444,1843691,1850619,	1842883,1843578,1844087,1852933,
CG42666	FBtr0332901	chr1	+	1842627	1853667	1843699	1852460	3	1842627,1843691,1850619,	1842883,1844087,1853667,
CG42666	FBtr0302659	chr1	+	1842627	1853667	1843529	1852460	4	1842627,1843444,1843691,1850619,	1842855,1843578,1844087,1853667,
CG42666	FBtr0302657	chr1	+	1843345	1852866	1843529	1852460	3	1843345,1843691,1850619,	1843578,1844087,1852866,
CG14812	FBtr0333511	chr1	-	1857888	1858971	1858318	1858902	4	1857888,1858560,1858735,1858867,	1858406,1858678,1858797,1858971,
CG14812	FBtr0070372	chr1	-	1857970	1858971	1858318	1858902	4	1857970,1858560,1858735,1858867,	1858406,1858678,1858797,1858971,
deltaCOP	FBtr0301926	chr1	-	1859140	1861790	1859518	1861597	8	1859140,1859870,1860056,1860426,1860685,1861155,1861445,1861594,	1859813,1859982,1860370,1860621,1861098,1861379,1861485,1861790,
deltaCOP	FBtr0070371	chr1	-	1859140	1861790	1859518	1861597	8	1859140,1859870,1860056,1860426,1860685,1861155,1861445,1861594,	1859813,1859982,1860370,1860624,1861098,1861379,1861485,1861790,
CG14814	FBtr0339494	chr1	-	1862008	1865835	1862327	1865736	6	1862008,1862702,1863026,1863768,1864169,1865688,	1862643,1862960,1863705,1864107,1865622,1865835,
CG14814	FBtr0070370	chr1	-	1862134	1865835	1862327	1865736	6	1862134,1862702,1863026,1863768,1864169,1865688,	1862643,1862960,1863705,1864107,1865622,1865835,
CG14814	FBtr0070369	chr1	-	1862134	1865835	1862327	1865736	5	1862134,1862702,1863026,1863768,1864169,	1862643,1862960,1863705,1864107,1865835,
MED18	FBtr0114454	chr1	+	1865908	1866887	1866013	1866213	3	1865908,1866185,1866562,	1866138,1866495,1866887,
MED18	FBtr0070308	chr1	+	1865908	1866887	1866013	1866804	3	1865908,1866208,1866562,	1866138,1866495,1866887,
Pex5	FBtr0070368	chr1	-	1866831	1868803	1867007	1868687	1	1866831,	1868803,
Pex5	FBtr0070367	chr1	-	1866831	1869061	1867007	1868924	2	1866831,1868786,	1868714,1869061,
CG14803	FBtr0339600	chr1	+	1868869	1872408	1868922	1872351	3	1868869,1869297,1869943,	1869227,1869878,1872408,
CG14803	FBtr0070310	chr1	+	1868869	1872408	1868922	1872351	3	1868869,1869297,1869943,	1869242,1869878,1872408,
Pgam5	FBtr0339601	chr1	-	1872399	1873565	1872594	1873530	2	1872399,1872972,	1872903,1873565,
Pgam5	FBtr0070366	chr1	-	1872399	1873565	1872594	1873530	2	1872399,1872972,	1872906,1873565,
Vps26	FBtr0070311	chr1	+	1873852	1876474	1874137	1875653	2	1873852,1874360,	1874281,1876474,
CG14817	FBtr0345510	chr1	-	1876293	1877270	1876761	1877139	2	1876293,1876968,	1876911,1877270,
CG14817	FBtr0070365	chr1	-	1876705	1877270	1876761	1877139	2	1876705,1876968,	1876911,1877270,
CG14805	FBtr0070312	chr1	+	1877316	1879077	1877426	1879004	2	1877316,1878254,	1878197,1879077,
CG14818	FBtr0070364	chr1	-	1879018	1879580	1879138	1879490	2	1879018,1879411,	1879350,1879580,
CG14818	FBtr0331385	chr1	-	1879018	1879774	1879138	1879490	3	1879018,1879411,1879655,	1879350,1879558,1879774,
CG14806	FBtr0070313	chr1	+	1880281	1881432	1880572	1881235	3	1880281,1880682,1881019,	1880623,1880946,1881432,
CG14806	FBtr0331384	chr1	+	1880530	1881432	1880572	1881235	3	1880530,1880682,1881019,	1880623,1880946,1881432,
trr	FBtr0070363	chr1	-	1881312	1889950	1882155	1889775	6	1881312,1882318,1882555,1882741,1883416,1884006,	1882248,1882501,1882685,1883337,1883941,1889950,
trr	FBtr0070362	chr1	-	1881312	1889950	1882155	1889775	7	1881312,1882318,1882555,1882741,1883416,1884006,1889357,	1882248,1882501,1882685,1883337,1883941,1889294,1889950,
mRpL16	FBtr0070314	chr1	+	1890255	1891275	1890346	1891229	3	1890255,1890477,1890612,	1890395,1890543,1891275,
mRpL16	FBtr0332579	chr1	+	1890255	1891482	1890346	1891229	3	1890255,1890477,1890612,	1890395,1890543,1891482,
arm	FBtr0332583	chr1	-	1891400	1899524	1891829	1899010	7	1891400,1893402,1894507,1894840,1895113,1898979,1899303,	1892119,1893499,1894780,1895041,1896753,1899039,1899524,
arm	FBtr0089988	chr1	-	1891400	1899524	1891829	1899010	7	1891400,1893402,1894507,1894840,1895113,1898979,1899398,	1892119,1893499,1894780,1895041,1896753,1899039,1899524,
arm	FBtr0089990	chr1	-	1891400	1899610	1892098	1899010	6	1891400,1894507,1894840,1895113,1898979,1899380,	1892119,1894780,1895041,1896753,1899039,1899610,
arm	FBtr0089989	chr1	-	1891400	1899610	1891829	1899010	7	1891400,1893402,1894507,1894840,1895113,1898979,1899380,	1892119,1893499,1894780,1895041,1896753,1899039,1899610,
arm	FBtr0089991	chr1	-	1891400	1900173	1891829	1899010	7	1891400,1893402,1894507,1894840,1895113,1898979,1900043,	1892119,1893499,1894780,1895041,1896753,1899039,1900173,
arm	FBtr0089992	chr1	-	1891400	1900646	1891829	1899010	7	1891400,1893402,1894507,1894840,1895113,1898979,1900509,	1892119,1893499,1894780,1895041,1896753,1899039,1900646,
CG32803	FBtr0100306	chr1	-	1900692	1901533	1900765	1901245	2	1900692,1901064,	1901013,1901533,
CG32803	FBtr0332582	chr1	-	1900698	1901911	1900765	1901802	4	1900698,1901082,1901436,1901799,	1901013,1901277,1901614,1901911,
CG32803	FBtr0332581	chr1	-	1900698	1901911	1900765	1901802	4	1900698,1901064,1901436,1901712,	1901013,1901277,1901614,1901911,
CG32803	FBtr0070356	chr1	-	1900698	1901911	1900765	1901802	4	1900698,1901064,1901436,1901799,	1901013,1901277,1901614,1901911,
CR45929	FBtr0347023	chr1	+	1900767	1901162	1901162	1901162	1	1900767,	1901162,
CR43864	FBtr0344829	chr1	+	1902027	1903733	1903733	1903733	2	1902027,1902552,	1902491,1903733,
CR43864	FBtr0332584	chr1	+	1902027	1903733	1903733	1903733	2	1902027,1902538,	1902491,1903733,
CG32801	FBtr0070355	chr1	-	1902081	1903177	1902151	1902787	2	1902081,1902621,	1902462,1903177,
Edem1	FBtr0332580	chr1	-	1903703	1907979	1904211	1907619	4	1903703,1904544,1906305,1907494,	1904281,1906235,1907434,1907979,
Edem1	FBtr0305583	chr1	-	1903703	1907979	1904540	1907619	4	1903703,1904492,1906305,1907494,	1904281,1906235,1907434,1907979,
Edem1	FBtr0070352	chr1	-	1903703	1908827	1904540	1907619	5	1903703,1904492,1906305,1907494,1908349,	1904281,1906235,1907434,1907817,1908827,
Edem1	FBtr0070354	chr1	-	1904321	1908121	1904540	1907619	3	1904321,1906305,1907494,	1906235,1907434,1908121,
Edem1	FBtr0070353	chr1	-	1904321	1908270	1904540	1907619	4	1904321,1906305,1907494,1908244,	1906235,1907434,1907646,1908270,
mip130	FBtr0070315	chr1	+	1908238	1920318	1908352	1919934	2	1908238,1916976,	1908355,1920318,
Rbcn-3B	FBtr0070316	chr1	+	1908919	1916174	1910756	1915334	2	1908919,1910640,	1909450,1916174,
Rbcn-3B	FBtr0344155	chr1	+	1908919	1916825	1910756	1915334	2	1908919,1910640,	1909450,1916825,
eIF2B-epsilon	FBtr0070351	chr1	-	1920165	1922874	1920551	1922823	5	1920165,1920828,1921180,1922542,1922730,	1920767,1921115,1922469,1922667,1922874,
eIF2B-epsilon	FBtr0070350	chr1	-	1920315	1922874	1920551	1922823	5	1920315,1920828,1921180,1922542,1922730,	1920767,1921115,1922469,1922667,1922874,
Ocrl	FBtr0332586	chr1	+	1922980	1927524	1923757	1927166	10	1922980,1923146,1924098,1924527,1924850,1925102,1925502,1926445,1926693,1926978,	1923077,1923865,1924285,1924789,1925036,1925435,1926379,1926632,1926918,1927524,
Ocrl	FBtr0070317	chr1	+	1922980	1927524	1923757	1927166	9	1922980,1924098,1924527,1924850,1925102,1925502,1926445,1926693,1926978,	1923865,1924285,1924789,1925036,1925435,1926379,1926632,1926918,1927524,
CG11596	FBtr0332588	chr1	+	1927682	1930510	1928364	1930193	6	1927682,1928333,1929000,1929243,1929453,1929772,	1927893,1928580,1929170,1929384,1929711,1930510,
CG11596	FBtr0070318	chr1	+	1927682	1930510	1927785	1930193	6	1927682,1928333,1929000,1929243,1929453,1929772,	1927919,1928580,1929170,1929384,1929711,1930510,
CG11596	FBtr0070319	chr1	+	1927682	1930517	1927785	1930193	6	1927682,1928333,1929051,1929243,1929453,1929772,	1927919,1928580,1929170,1929384,1929711,1930517,
CG11596	FBtr0070320	chr1	+	1928171	1930510	1928364	1930193	6	1928171,1928333,1929000,1929243,1929453,1929772,	1928265,1928580,1929170,1929384,1929711,1930510,
CG11596	FBtr0332587	chr1	+	1928343	1930510	1928364	1930193	5	1928343,1929000,1929243,1929453,1929772,	1928580,1929170,1929384,1929711,1930510,
CG3857	FBtr0070349	chr1	-	1937699	1940040	1938490	1939954	1	1937699,	1940040,
CG3587	FBtr0070321	chr1	+	1940306	1941536	1940386	1941411	3	1940306,1940709,1941123,	1940651,1941056,1941536,
Hr4	FBtr0333344	chr1	+	1941939	2005462	1993222	2002540	11	1941939,1953280,1967895,1976571,1986397,1993014,1997581,2000553,2000770,2002231,2002459,	1942893,1953466,1967989,1976620,1986455,1994189,2000405,2000702,2002159,2002353,2005462,
Hr4	FBtr0333343	chr1	+	1941939	2005462	1997586	2004420	12	1941939,1942426,1953280,1967895,1976571,1986397,1997581,2000553,2000770,2002231,2002459,2003620,	1942004,1942893,1953466,1967989,1976620,1986455,2000405,2000702,2002159,2002353,2003552,2005462,
Hr4	FBtr0333342	chr1	+	1941939	2005462	1997586	2003572	11	1941939,1942426,1953280,1967895,1976571,1986397,1997581,2000553,2000770,2002231,2002459,	1942004,1942893,1953466,1967989,1976620,1986455,2000405,2000702,2002159,2002353,2005462,
Hr4	FBtr0333341	chr1	+	1941939	2005462	1997586	2002540	11	1941939,1942426,1953280,1967895,1976571,1986397,1997581,2000553,2000770,2002234,2002459,	1942004,1942893,1953466,1967989,1976620,1986455,2000405,2000702,2002159,2002353,2005462,
Hr4	FBtr0333340	chr1	+	1941939	2005462	1989922	2002540	12	1941939,1942426,1953280,1967895,1976571,1986397,1989757,1997581,2000553,2000770,2002231,2002459,	1942004,1942893,1953466,1967989,1976620,1986455,1989947,2000405,2000702,2002159,2002353,2005462,
Hr4	FBtr0333337	chr1	+	1941939	2005462	1942864	2002540	12	1941939,1942426,1953280,1967895,1976571,1986397,1993209,1997581,2000553,2000770,2002231,2002459,	1942004,1942893,1953466,1967989,1976620,1986455,1994189,2000405,2000702,2002159,2002353,2005462,
Hr4	FBtr0333345	chr1	+	1941939	2007956	1993222	2002540	12	1941939,1942426,1953280,1967895,1976571,1986397,1992538,1997581,2000553,2000770,2002231,2002459,	1942004,1942893,1953466,1967989,1976620,1986455,1994189,2000405,2000702,2002159,2002353,2007956,
Hr4	FBtr0333339	chr1	+	1992299	2005462	1993222	2002540	6	1992299,1997581,2000553,2000770,2002234,2002459,	1994189,2000405,2000702,2002159,2002353,2005462,
Hr4	FBtr0333338	chr1	+	1992299	2005462	1994624	2002540	7	1992299,1994401,1997581,2000553,2000770,2002234,2002459,	1992735,1994898,2000405,2000702,2002159,2002353,2005462,
CG4406	FBtr0070347	chr1	-	2007910	2009364	2007977	2009296	5	2007910,2008128,2008350,2008513,2008709,	2008068,2008289,2008461,2008631,2009364,
CR45478	FBtr0346008	chr1	+	2009956	2010287	2010287	2010287	1	2009956,	2010287,
east	FBtr0307289	chr1	+	2010859	2022652	2014521	2022464	8	2010859,2014341,2018079,2018704,2019057,2019567,2019847,2021171,	2010960,2018004,2018209,2018938,2019506,2019737,2021117,2022652,
east	FBtr0070326	chr1	+	2012307	2022652	2014521	2022464	8	2012307,2014341,2018079,2018704,2019057,2019567,2019847,2021171,	2012401,2018004,2018086,2018938,2019506,2019737,2021117,2022652,
east	FBtr0303046	chr1	+	2012307	2022871	2014521	2022464	8	2012307,2014359,2018079,2018704,2019057,2019567,2019847,2021171,	2012353,2018004,2018086,2018938,2019506,2019737,2021117,2022871,
east	FBtr0307290	chr1	+	2012642	2024647	2014521	2022464	8	2012642,2014341,2018079,2018704,2019057,2019567,2019847,2021171,	2012657,2018004,2018209,2018938,2019506,2019737,2021117,2024647,
east	FBtr0343522	chr1	+	2013120	2022652	2014521	2022464	8	2013120,2014341,2018079,2018704,2019039,2019570,2019847,2021171,	2013785,2018004,2018086,2018938,2019506,2019737,2021117,2022652,
east	FBtr0303047	chr1	+	2013120	2022871	2014521	2022464	8	2013120,2014341,2018079,2018704,2019057,2019567,2019847,2021171,	2013206,2018004,2018086,2018938,2019506,2019737,2021117,2022871,
Actn	FBtr0070345	chr1	-	2023821	2042311	2025540	2035068	10	2023821,2025774,2027283,2027520,2027934,2029774,2030214,2030442,2034954,2042046,	2025699,2026909,2027462,2027871,2028027,2029926,2030368,2030859,2035198,2042311,
Actn	FBtr0310657	chr1	-	2024755	2042311	2025540	2035068	11	2024755,2025774,2027183,2027283,2027520,2027934,2028664,2030214,2030442,2034954,2042046,	2025699,2026909,2027189,2027462,2027871,2028027,2028750,2030368,2030859,2035201,2042311,
Actn	FBtr0333802	chr1	-	2025115	2036466	2025540	2035068	10	2025115,2025774,2027283,2027520,2027934,2029774,2030214,2030442,2034954,2036406,	2025699,2026909,2027462,2027871,2028027,2029926,2030368,2030859,2035195,2036466,
Actn	FBtr0333801	chr1	-	2025115	2036466	2025540	2035068	10	2025115,2025774,2027283,2027520,2027934,2029840,2030214,2030442,2034954,2036406,	2025699,2026909,2027462,2027871,2028027,2029926,2030368,2030859,2035411,2036466,
Actn	FBtr0310658	chr1	-	2025115	2036466	2025540	2035068	10	2025115,2025774,2027283,2027520,2027934,2029774,2030214,2030442,2034954,2036406,	2025699,2026909,2027462,2027871,2028027,2029926,2030368,2030859,2035198,2036466,
Actn	FBtr0303048	chr1	-	2025115	2036466	2025540	2035068	10	2025115,2025774,2027283,2027520,2027934,2029840,2030214,2030442,2034954,2036406,	2025699,2026909,2027462,2027871,2028027,2029926,2030368,2030859,2035201,2036466,
Actn	FBtr0310659	chr1	-	2025115	2036619	2025540	2035068	10	2025115,2025774,2027283,2027520,2027934,2029774,2030214,2030442,2034954,2036580,	2025699,2026909,2027462,2027871,2028027,2029926,2030368,2030859,2035201,2036619,
Actn	FBtr0070344	chr1	-	2025115	2042311	2025540	2035068	10	2025115,2025774,2027283,2027520,2027934,2028664,2030214,2030442,2034954,2042046,	2025699,2026909,2027462,2027871,2028027,2028750,2030368,2030859,2035201,2042311,
Actn	FBtr0070343	chr1	-	2025115	2042311	2025540	2035068	10	2025115,2025774,2027283,2027520,2027934,2029840,2030214,2030442,2034954,2042046,	2025699,2026909,2027462,2027871,2028027,2029926,2030368,2030859,2035201,2042311,
usp	FBtr0070346	chr1	-	2038797	2041312	2039386	2040913	1	2038797,	2041312,
usp	FBtr0333803	chr1	-	2038797	2042311	2039386	2040913	3	2038797,2041460,2042046,	2041386,2041644,2042311,
CG4313	FBtr0340109	chr1	+	2041867	2055414	2053844	2054945	4	2041867,2042216,2053816,2054503,	2042147,2042352,2054440,2055414,
CG4313	FBtr0340107	chr1	+	2041867	2055414	2053844	2054945	5	2041867,2042216,2051794,2053816,2054503,	2042077,2042352,2051934,2054440,2055414,
CG4325	FBtr0310443	chr1	-	2042729	2043818	2043058	2043727	2	2042729,2043605,	2043413,2043818,
CG4325	FBtr0070342	chr1	-	2043043	2043818	2043058	2043727	2	2043043,2043605,	2043413,2043818,
moody	FBtr0310289	chr1	-	2044291	2048395	2045134	2047646	5	2044291,2046015,2047050,2047557,2048238,	2045949,2046983,2047191,2047647,2048395,
moody	FBtr0310288	chr1	-	2044291	2048395	2045134	2047646	5	2044291,2046015,2047050,2047557,2048315,	2045949,2046983,2047191,2047647,2048395,
moody	FBtr0303044	chr1	-	2044291	2048395	2045243	2047646	5	2044291,2046015,2047050,2047557,2048311,	2045947,2046983,2047191,2047647,2048395,
moody	FBtr0070341	chr1	-	2044291	2048395	2045134	2047646	5	2044291,2046015,2047050,2047557,2048311,	2045949,2046983,2047191,2047647,2048395,
moody	FBtr0303045	chr1	-	2044291	2050120	2045243	2047646	5	2044291,2046015,2047050,2047557,2049195,	2045947,2046983,2047191,2047647,2050120,
moody	FBtr0303043	chr1	-	2044291	2050120	2045134	2047646	5	2044291,2046015,2047050,2047557,2049195,	2045949,2046983,2047191,2047647,2050120,
CG4313	FBtr0340108	chr1	+	2052683	2055414	2052745	2054945	3	2052683,2053816,2054503,	2053305,2054440,2055414,
Sik2	FBtr0070340	chr1	-	2055309	2061915	2055917	2060713	9	2055309,2056119,2057828,2057983,2058320,2059474,2059964,2060098,2061621,	2056025,2057767,2057923,2058265,2059418,2059761,2060028,2060844,2061915,
CR44896	FBtr0343802	chr1	+	2055947	2056425	2056425	2056425	2	2055947,2056110,	2056056,2056425,
CG4281	FBtr0070339	chr1	-	2062312	2065142	2062734	2064991	4	2062312,2062946,2064546,2064873,	2062891,2064488,2064820,2065142,
CG14054	FBtr0070338	chr1	-	2065272	2066359	2065453	2066238	4	2065272,2065757,2065944,2066148,	2065703,2065891,2066088,2066359,
CR44381	FBtr0340110	chr1	+	2065454	2066106	2066106	2066106	2	2065454,2065816,	2065744,2066106,
CG4199	FBtr0070337	chr1	-	2066434	2070574	2066708	2068367	2	2066434,2070466,	2068423,2070574,
CG4199	FBtr0070336	chr1	-	2066434	2071799	2066708	2071426	3	2066434,2071359,2071638,	2068423,2071580,2071799,
CG4199	FBtr0070335	chr1	-	2066434	2071836	2066708	2071426	2	2066434,2071359,	2068423,2071836,
CG4199	FBtr0070334	chr1	-	2066434	2072065	2066708	2071426	3	2066434,2071359,2071839,	2068423,2071580,2072065,
CG4199	FBtr0302435	chr1	-	2066434	2072695	2066708	2071426	3	2066434,2071359,2072549,	2068423,2071580,2072695,
CG4199	FBtr0300255	chr1	-	2066434	2073427	2066708	2071426	3	2066434,2071359,2073116,	2068423,2071580,2073427,
CG4199	FBtr0300254	chr1	-	2066434	2073483	2066708	2071426	3	2066434,2071359,2073376,	2068423,2071580,2073483,
CG4194	FBtr0070328	chr1	+	2068591	2069688	2068606	2069401	1	2068591,	2069688,
CR44382	FBtr0340111	chr1	+	2071709	2072189	2072189	2072189	1	2071709,	2072189,
CG4061	FBtr0344156	chr1	+	2072412	2074890	2073710	2074796	2	2072412,2073133,	2072697,2074890,
CG4061	FBtr0070330	chr1	+	2072412	2074890	2073710	2074796	2	2072412,2073133,	2072725,2074890,
CG4045	FBtr0070331	chr1	-	2074794	2075900	2074866	2075820	4	2074794,2075037,2075206,2075668,	2074971,2075139,2075618,2075900,
CG4025	FBtr0070375	chr1	+	2076965	2078455	2077082	2078073	4	2076965,2077217,2077451,2077907,	2077147,2077339,2077839,2078455,
CG16903	FBtr0070434	chr1	-	2078342	2080405	2078488	2080298	3	2078342,2078831,2079714,	2078774,2079644,2080405,
Unc-76	FBtr0070377	chr1	+	2080609	2093093	2081105	2092044	6	2080609,2080744,2090968,2091517,2091801,2091961,	2080634,2081659,2091450,2091733,2091891,2093093,
Unc-76	FBtr0070376	chr1	+	2080609	2093093	2081105	2092044	5	2080609,2090968,2091517,2091801,2091961,	2081659,2091450,2091733,2091891,2093093,
Unc-76	FBtr0333754	chr1	+	2080609	2093948	2081105	2092044	5	2080609,2090968,2091517,2091801,2091961,	2081659,2091450,2091733,2091891,2093948,
Unc-76	FBtr0333755	chr1	+	2089335	2093093	2090969	2092044	5	2089335,2090968,2091517,2091801,2091961,	2089606,2091450,2091733,2091891,2093093,
csw	FBtr0070378	chr1	+	2094233	2113664	2094404	2111801	11	2094233,2095009,2095269,2108379,2109234,2109482,2109728,2110744,2110949,2111204,2111703,	2094418,2095197,2095396,2108542,2109414,2109600,2110666,2110835,2111139,2111623,2113664,
csw	FBtr0333260	chr1	+	2094233	2115701	2094767	2111801	11	2094233,2095009,2095269,2108379,2109234,2109482,2109728,2110744,2110949,2111204,2111703,	2094940,2095197,2095396,2108542,2109414,2109600,2110666,2110835,2111139,2111623,2115701,
csw	FBtr0070379	chr1	+	2102288	2115701	2103146	2111733	8	2102288,2108379,2109234,2109482,2109728,2110744,2110949,2111204,	2103775,2108542,2109414,2109600,2110666,2110835,2111139,2115701,
csw	FBtr0070380	chr1	+	2108248	2113664	2108527	2111801	9	2108248,2108379,2109234,2109482,2109728,2110744,2110949,2111204,2111703,	2108294,2108542,2109414,2109600,2110666,2110835,2111139,2111623,2113664,
ph-d	FBtr0070433	chr1	-	2115726	2121792	2116865	2121724	5	2115726,2117680,2119550,2120062,2121686,	2117617,2119491,2120001,2121624,2121792,
ph-d	FBtr0112843	chr1	-	2115726	2123286	2116865	2121128	5	2115726,2117680,2119550,2120062,2122981,	2117617,2119491,2120001,2121624,2123286,
ph-p	FBtr0343589	chr1	-	2126209	2136622	2126808	2131032	6	2126209,2127623,2129466,2129978,2136016,2136455,	2127560,2129407,2129917,2131726,2136210,2136622,
ph-p	FBtr0070432	chr1	-	2126209	2136622	2126808	2136051	5	2126209,2127623,2129466,2129978,2136016,	2127560,2129407,2129917,2131726,2136622,
ph-p	FBtr0301515	chr1	-	2126209	2136855	2126808	2131032	5	2126209,2127623,2129466,2129978,2136465,	2127560,2129407,2129917,2131726,2136855,
ph-p	FBtr0345598	chr1	-	2126209	2138371	2126808	2131032	5	2126209,2127623,2129466,2129978,2137657,	2127560,2129407,2129917,2131726,2138371,
CG3835	FBtr0070382	chr1	+	2141488	2144937	2143056	2144860	6	2141488,2141898,2142991,2143310,2143526,2144286,	2141606,2142002,2143248,2143452,2144220,2144937,
CG3835	FBtr0070381	chr1	+	2141488	2144937	2143056	2144860	5	2141488,2142991,2143310,2143526,2144286,	2141606,2143248,2143452,2144220,2144937,
CG3835	FBtr0070383	chr1	+	2142686	2144937	2143056	2144860	5	2142686,2142991,2143310,2143526,2144286,	2142929,2143248,2143452,2144220,2144937,
Pgd	FBtr0070384	chr1	+	2145135	2148566	2145406	2148388	3	2145135,2145489,2147174,	2145414,2145713,2148566,
Pgd	FBtr0331410	chr1	+	2145362	2148566	2145406	2148388	3	2145362,2145489,2147174,	2145414,2145713,2148566,
bcn92	FBtr0070431	chr1	-	2148462	2149647	2148765	2149481	3	2148462,2149220,2149401,	2148843,2149341,2149647,
wapl	FBtr0344159	chr1	-	2149935	2158983	2150876	2157432	8	2149935,2151271,2151522,2151676,2151916,2153113,2156388,2158292,	2151152,2151462,2151611,2151846,2152759,2155726,2157513,2158983,
wapl	FBtr0070430	chr1	-	2150106	2155902	2150876	2154823	7	2150106,2151271,2151522,2151676,2151916,2153113,2155787,	2151152,2151462,2151611,2151846,2152759,2155726,2155902,
wapl	FBtr0070429	chr1	-	2150106	2158983	2150876	2157432	8	2150106,2151271,2151522,2151676,2151916,2153113,2156388,2158292,	2151152,2151462,2151611,2151846,2152759,2155726,2157513,2158983,
Cyp4d1	FBtr0070428	chr1	-	2159144	2161023	2159214	2160947	3	2159144,2159624,2160382,	2159564,2160248,2161023,
Cyp4d1	FBtr0070427	chr1	-	2159144	2162180	2159214	2162118	3	2159144,2159624,2161580,	2159564,2160248,2162180,
CG3630	FBtr0310501	chr1	+	2162195	2172281	2168188	2171928	4	2162195,2168068,2170788,2171154,	2162278,2168233,2171085,2172281,
CG3630	FBtr0310500	chr1	+	2166808	2172281	2168188	2171928	5	2166808,2167004,2168068,2170788,2171154,	2166842,2167167,2168233,2171085,2172281,
CG3630	FBtr0310076	chr1	+	2166808	2172281	2170815	2171928	3	2166808,2170788,2171154,	2167167,2171085,2172281,
CG3630	FBtr0070385	chr1	+	2166808	2172281	2168188	2171928	4	2166808,2168068,2170788,2171154,	2167167,2168233,2171085,2172281,
ND-B14.5A	FBtr0070386	chr1	+	2172525	2173137	2172642	2173054	2	2172525,2172805,	2172705,2173137,
ND-B14.5A	FBtr0343049	chr1	+	2172525	2173432	2172642	2173054	2	2172525,2172805,	2172705,2173432,
Cyp4d14	FBtr0310077	chr1	-	2173414	2175315	2173496	2175236	3	2173414,2174463,2175064,	2174400,2174920,2175315,
Cyp4d14	FBtr0070426	chr1	-	2173414	2175315	2173496	2175236	3	2173414,2174463,2175073,	2174400,2174920,2175315,
CR45479	FBtr0346009	chr1	+	2173479	2175855	2175855	2175855	1	2173479,	2175855,
CR44690	FBtr0342773	chr1	-	2175816	2180816	2180816	2180816	4	2175816,2178786,2179808,2180390,	2178697,2179760,2180336,2180816,
Cyp4d2	FBtr0345609	chr1	+	2176005	2178728	2176906	2178668	5	2176005,2177150,2177593,2177720,2178336,	2177063,2177537,2177663,2178280,2178728,
Cyp4d2	FBtr0070387	chr1	+	2176890	2178728	2176906	2178668	5	2176890,2177150,2177593,2177720,2178336,	2177063,2177537,2177663,2178280,2178728,
Cyp4ae1	FBtr0070388	chr1	+	2179006	2180998	2179096	2180757	4	2179006,2179316,2179825,2180419,	2179262,2179770,2180358,2180998,
pn	FBtr0070389	chr1	+	2181210	2182916	2181299	2182585	2	2181210,2181415,	2181347,2182916,
Nmd3	FBtr0070425	chr1	-	2182817	2184668	2182912	2184538	2	2182817,2183609,	2183549,2184668,
CG17776	FBtr0345607	chr1	+	2184724	2185258	2184964	2185177	1	2184724,	2185258,
CG17776	FBtr0070390	chr1	+	2184886	2185258	2184964	2185177	1	2184886,	2185258,
CG17777	FBtr0290085	chr1	+	2186854	2187622	2186928	2187468	2	2186854,2187147,	2186940,2187622,
CG17777	FBtr0342764	chr1	+	2186854	2187741	2186928	2187468	2	2186854,2187147,	2186940,2187741,
CG3457	FBtr0070392	chr1	+	2187819	2188710	2187896	2188475	1	2187819,	2188710,
CG3457	FBtr0345608	chr1	+	2187819	2188919	2187896	2188475	1	2187819,	2188919,
Mct1	FBtr0342765	chr1	+	2189187	2205373	2198801	2204928	9	2189187,2198631,2199819,2200004,2200674,2200935,2204106,2204508,2204764,	2189429,2198943,2199939,2200606,2200869,2201061,2204437,2204709,2205373,
CG14053	FBtr0331383	chr1	-	2191638	2193909	2192277	2192970	2	2191638,2193477,	2192972,2193909,
CG14053	FBtr0070424	chr1	-	2191950	2193059	2192277	2192970	1	2191950,	2193059,
Mct1	FBtr0070393	chr1	+	2194580	2205373	2198801	2204928	9	2194580,2198631,2199819,2200004,2200674,2200935,2204106,2204508,2204764,	2195039,2198943,2199939,2200606,2200869,2201061,2204437,2204709,2205373,
CR43637	FBtr0309994	chr1	-	2200622	2201857	2201857	2201857	3	2200622,2201134,2201253,	2201066,2201203,2201857,
CG18031	FBtr0070423	chr1	-	2201819	2203866	2201914	2203795	6	2201819,2202059,2202272,2202898,2203132,2203288,	2202005,2202206,2202843,2203008,2203221,2203866,
msta	FBtr0345599	chr1	-	2205514	2208678	2206025	2208484	2	2205514,2207533,	2206463,2208678,
msta	FBtr0070422	chr1	-	2205859	2208678	2206025	2208484	2	2205859,2207533,	2206463,2208678,
msta	FBtr0342772	chr1	-	2205859	2212466	2206025	2212428	2	2205859,2212389,	2206463,2212466,
msta	FBtr0070421	chr1	-	2205859	2213809	2206025	2213775	2	2205859,2212866,	2206463,2213809,
Vinc	FBtr0342771	chr1	-	2214346	2222348	2215014	2220429	6	2214346,2215254,2215712,2215904,2220372,2222159,	2215122,2215653,2215843,2218095,2220524,2222348,
Vinc	FBtr0070420	chr1	-	2214346	2222348	2215014	2220429	6	2214346,2215254,2215712,2215904,2220372,2222231,	2215122,2215653,2215843,2218095,2220524,2222348,
Vinc	FBtr0342770	chr1	-	2214346	2222567	2215014	2220429	6	2214346,2215254,2215712,2215904,2220372,2222472,	2215122,2215653,2215843,2218095,2220524,2222567,
CG14052	FBtr0332380	chr1	+	2223753	2224969	2223850	2224665	3	2223753,2223937,2224259,	2223868,2224005,2224969,
pcx	FBtr0344153	chr1	+	2225295	2237961	2225710	2236595	10	2225295,2225917,2226281,2227321,2230389,2231997,2232219,2232679,2233082,2235578,	2225863,2226227,2227232,2230333,2231847,2232158,2232619,2233026,2235515,2237961,
pcx	FBtr0342766	chr1	+	2225295	2238045	2225710	2236595	10	2225295,2225905,2226281,2227321,2230389,2231997,2232219,2232679,2233082,2235578,	2225863,2226227,2227232,2230333,2231847,2232158,2232619,2233026,2235515,2238045,
pcx	FBtr0332381	chr1	+	2225295	2238045	2225710	2236595	10	2225295,2225917,2226281,2227321,2230389,2231997,2232219,2232679,2233082,2235578,	2225863,2226227,2227232,2230333,2231847,2232158,2232619,2233026,2235515,2238045,
kz	FBtr0070419	chr1	-	2237857	2242035	2238072	2241902	5	2237857,2238233,2238498,2241567,2241827,	2238173,2238436,2241506,2241759,2242035,
kz	FBtr0342769	chr1	-	2238043	2242035	2238072	2241902	5	2238043,2238233,2238498,2241567,2241827,	2238173,2238436,2241506,2241759,2242035,
fs(1)K10	FBtr0070396	chr1	+	2242137	2246041	2242308	2244552	2	2242137,2244456,	2243604,2246041,
Or2a	FBtr0070397	chr1	+	2246230	2247567	2246230	2247494	2	2246230,2247443,	2247373,2247567,
crn	FBtr0070418	chr1	-	2247593	2249983	2247696	2249863	2	2247593,2249827,	2249769,2249983,
CG3191	FBtr0342768	chr1	-	2250144	2251859	2250305	2251837	6	2250144,2250443,2250646,2251012,2251194,2251671,	2250387,2250580,2250949,2251094,2251354,2251859,
CG3191	FBtr0070417	chr1	-	2250144	2251993	2250305	2251837	6	2250144,2250443,2250646,2251012,2251194,2251671,	2250387,2250580,2250949,2251094,2251354,2251993,
CG3091	FBtr0070416	chr1	-	2252331	2254130	2252595	2254087	6	2252331,2252723,2252915,2253316,2253450,2253957,	2252665,2252860,2253248,2253398,2253610,2254130,
CG3091	FBtr0342767	chr1	-	2252331	2254197	2252595	2254087	6	2252331,2252723,2252915,2253316,2253450,2253957,	2252665,2252860,2253248,2253398,2253610,2254197,
CG3078	FBtr0340208	chr1	-	2254402	2259863	2255739	2258474	5	2254402,2256159,2257879,2258327,2259720,	2256101,2257498,2258266,2258741,2259863,
CG3078	FBtr0070415	chr1	-	2254402	2259863	2255739	2258474	5	2254402,2256159,2257879,2258327,2259720,	2256101,2257495,2258266,2258741,2259863,
temp	FBtr0345316	chr1	-	2260206	2262143	2260693	2262036	3	2260206,2261465,2261950,	2261415,2261854,2262143,
temp	FBtr0070414	chr1	-	2260206	2262515	2260693	2262036	3	2260206,2261465,2261950,	2261415,2261854,2262515,
CG3071	FBtr0070398	chr1	+	2262836	2264825	2262895	2264571	2	2262836,2263056,	2262988,2264825,
CG2924	FBtr0346648	chr1	-	2264656	2270761	2265784	2269099	10	2264656,2265547,2265876,2266035,2266247,2266596,2266819,2267176,2268937,2270698,	2265485,2265816,2265955,2266184,2266539,2266671,2267107,2267293,2269704,2270761,
CG2924	FBtr0345315	chr1	-	2264990	2269717	2265784	2269099	8	2264990,2265876,2266035,2266247,2266596,2266819,2267176,2268937,	2265816,2265955,2266184,2266539,2266671,2267107,2267293,2269717,
CG2924	FBtr0300793	chr1	-	2264990	2270761	2265784	2269099	9	2264990,2265876,2266035,2266247,2266596,2266819,2267176,2268937,2270637,	2265816,2265955,2266184,2266539,2266671,2267107,2267293,2269704,2270761,
CG2924	FBtr0070412	chr1	-	2264990	2270761	2265784	2269099	9	2264990,2265876,2266035,2266247,2266596,2266819,2267176,2268937,2270698,	2265816,2265955,2266184,2266539,2266671,2267107,2267293,2269704,2270761,
CR45480	FBtr0346010	chr1	+	2269995	2270507	2270507	2270507	1	2269995,	2270507,
CG2918	FBtr0300792	chr1	-	2271007	2274778	2271490	2274336	3	2271007,2274025,2274649,	2273951,2274339,2274778,
CG2918	FBtr0070411	chr1	-	2271284	2275068	2271490	2274336	3	2271284,2274025,2274874,	2273951,2274339,2275068,
Vml	FBtr0347302	chr1	+	2275821	2277781	2275972	2277709	1	2275821,	2277781,
Vml	FBtr0112535	chr1	+	2275949	2277781	2275972	2277709	1	2275949,	2277781,
CG2865	FBtr0332962	chr1	-	2278030	2293411	2281577	2292689	3	2278030,2292324,2293352,	2282517,2293293,2293411,
CG2865	FBtr0070408	chr1	-	2281525	2293411	2281577	2292689	2	2281525,2292324,	2282517,2293411,
phl	FBtr0344007	chr1	+	2295465	2343870	2340885	2343431	7	2295465,2296153,2339990,2341177,2342203,2342412,2342851,	2295958,2296353,2341048,2342139,2342344,2342786,2343870,
CR34052	FBtr0308939	chr1	-	2321757	2322264	2322264	2322264	2	2321757,2322128,	2322060,2322264,
CR34052	FBtr0308938	chr1	-	2321854	2322264	2322264	2322264	2	2321854,2322124,	2322060,2322264,
CG14050	FBtr0070407	chr1	-	2324747	2325784	2324825	2325690	2	2324747,2325390,	2325305,2325784,
CG14050	FBtr0308937	chr1	-	2324747	2326217	2324825	2325690	2	2324747,2325390,	2325305,2326217,
CG2854	FBtr0070399	chr1	+	2327127	2328941	2327206	2328853	2	2327127,2327779,	2327608,2328941,
CR33218	FBtr0308932	chr1	+	2330158	2330826	2330826	2330826	2	2330158,2330505,	2330355,2330826,
CR33218	FBtr0308931	chr1	+	2330158	2330826	2330826	2330826	2	2330158,2330412,	2330355,2330826,
Ilp6	FBtr0333731	chr1	-	2331492	2332408	2331737	2332139	3	2331492,2331925,2332275,	2331847,2332139,2332408,
Ilp6	FBtr0303997	chr1	-	2331492	2332408	2331737	2332139	3	2331492,2331925,2332343,	2331847,2332139,2332408,
Ilp6	FBtr0303998	chr1	-	2331492	2332910	2331737	2332139	3	2331492,2331925,2332538,	2331847,2332139,2332910,
Ilp6	FBtr0070406	chr1	-	2331492	2334658	2331737	2332139	3	2331492,2331925,2333319,	2331847,2332139,2334658,
phl	FBtr0070401	chr1	+	2340297	2343870	2340885	2343431	5	2340297,2341177,2342203,2342412,2342851,	2341048,2342139,2342344,2342786,2343870,
mRpL14	FBtr0333730	chr1	-	2343996	2344649	2344049	2344535	2	2343996,2344615,	2344559,2344649,
mRpL14	FBtr0070405	chr1	-	2343996	2344649	2344049	2344535	1	2343996,	2344649,
ptr	FBtr0070404	chr1	-	2344948	2349875	2345533	2349399	4	2344948,2348944,2349341,2349780,	2348877,2349247,2349613,2349875,
ptr	FBtr0070403	chr1	-	2344948	2354268	2345533	2349399	4	2344948,2348944,2349341,2353703,	2348877,2349247,2349613,2354268,
ptr	FBtr0307284	chr1	-	2344948	2366356	2345533	2349399	4	2344948,2348944,2349341,2365905,	2348877,2349247,2349613,2366356,
ptr	FBtr0070402	chr1	-	2345265	2354268	2345533	2349399	4	2345265,2348944,2349341,2354186,	2348877,2349247,2349613,2354268,
ptr	FBtr0307285	chr1	-	2345265	2354726	2345533	2349399	4	2345265,2348944,2349341,2354706,	2348877,2349247,2349613,2354726,
ptr	FBtr0343597	chr1	-	2345265	2366356	2345533	2349399	4	2345265,2348944,2349326,2365905,	2348877,2349247,2349613,2366356,
PsGEF	FBtr0333530	chr1	-	2367120	2387664	2368557	2385726	16	2367120,2368703,2368968,2369743,2370335,2371814,2372590,2372766,2374704,2379041,2379277,2379513,2380758,2384238,2384852,2387412,	2368644,2368905,2369676,2370228,2370998,2371896,2372706,2374524,2375250,2379216,2379455,2380393,2381944,2384515,2385733,2387664,
PsGEF	FBtr0333532	chr1	-	2367711	2387664	2370967	2385726	15	2367711,2368703,2368968,2369743,2370335,2372590,2372766,2374704,2379041,2379277,2379513,2380758,2384238,2384852,2387412,	2368644,2368905,2369676,2370228,2370998,2372706,2374524,2375250,2379216,2379455,2380393,2381944,2384515,2385733,2387664,
PsGEF	FBtr0333531	chr1	-	2367711	2387664	2371251	2385726	16	2367711,2368703,2368968,2369743,2370335,2371814,2372590,2372766,2374704,2379041,2379277,2379513,2380758,2384238,2384852,2387412,	2368644,2368905,2369676,2370228,2371281,2371896,2372706,2374524,2375250,2379216,2379455,2380393,2381944,2384515,2385733,2387664,
PsGEF	FBtr0333529	chr1	-	2367711	2387664	2368557	2385726	18	2367711,2368703,2368968,2369743,2370335,2371814,2372323,2372590,2372766,2374704,2379041,2379277,2379513,2380758,2383495,2384238,2384852,2387412,	2368644,2368905,2369676,2370228,2370998,2371896,2372332,2372706,2374524,2375250,2379216,2379455,2380393,2381944,2383603,2384515,2385733,2387664,
PsGEF	FBtr0333533	chr1	-	2371996	2387664	2374010	2385726	10	2371996,2372766,2374704,2379041,2379277,2379513,2380758,2384238,2384852,2387412,	2372706,2374106,2375250,2379216,2379455,2380393,2381944,2384515,2385733,2387664,
PsGEF	FBtr0333528	chr1	-	2376012	2387664	2378129	2385726	7	2376012,2379277,2379513,2380758,2384238,2384852,2387412,	2379216,2379455,2380393,2381944,2384515,2385733,2387664,
PsGEF	FBtr0333526	chr1	-	2376012	2387664	2378129	2385726	8	2376012,2379277,2379513,2380758,2383495,2384238,2384852,2387412,	2379216,2379455,2380393,2381944,2383603,2384515,2385733,2387664,
PsGEF	FBtr0333527	chr1	-	2380516	2387664	2380734	2385726	4	2380516,2384238,2384852,2387412,	2381944,2384515,2385733,2387664,
CG12496	FBtr0070462	chr1	-	2409364	2410901	2409734	2410796	1	2409364,	2410901,
CG32797	FBtr0070461	chr1	-	2424924	2425855	2425096	2425705	1	2424924,	2425855,
gt	FBtr0070460	chr1	-	2427112	2428967	2427430	2428852	2	2427112,2428800,	2428725,2428967,
tko	FBtr0308831	chr1	-	2442312	2443976	2442361	2442826	2	2442312,2443733,	2443665,2443976,
tko	FBtr0070459	chr1	-	2442312	2443976	2442361	2443785	2	2442312,2443733,	2442732,2443976,
boi	FBtr0070458	chr1	-	2444166	2447892	2445050	2447699	5	2444166,2446410,2446641,2446889,2447656,	2445593,2446577,2446824,2447597,2447892,
boi	FBtr0334883	chr1	-	2444166	2470043	2445050	2452129	10	2444166,2445860,2446410,2446641,2446889,2450669,2450902,2456590,2469336,2469890,	2445593,2446181,2446577,2446824,2447597,2450838,2452147,2456686,2469411,2470043,
boi	FBtr0303887	chr1	-	2444166	2470043	2445050	2452129	9	2444166,2446410,2446641,2446889,2450669,2450902,2456590,2469336,2469604,	2445593,2446577,2446824,2447597,2450838,2452147,2456686,2469411,2470043,
boi	FBtr0303886	chr1	-	2444166	2470043	2445050	2452129	9	2444166,2446410,2446641,2446889,2450669,2450902,2456590,2469336,2469797,	2445593,2446577,2446824,2447597,2450838,2452147,2456686,2469411,2470043,
boi	FBtr0070457	chr1	-	2444166	2470043	2445050	2452129	9	2444166,2446410,2446641,2446889,2450669,2450902,2456590,2469336,2469890,	2445593,2446577,2446824,2447597,2450838,2452147,2456686,2469411,2470043,
z	FBtr0070435	chr1	+	2447768	2450550	2448296	2450207	3	2447768,2448785,2449389,	2448664,2449327,2450550,
z	FBtr0331161	chr1	+	2447955	2450550	2448296	2450297	3	2447955,2448785,2449389,	2448664,2449327,2450550,
z	FBtr0100380	chr1	+	2447955	2450550	2448296	2450207	3	2447955,2448785,2449389,	2448664,2449327,2450550,
trol	FBtr0342805	chr1	-	2470459	2505553	2471151	2505343	42	2470459,2472951,2473174,2473659,2474429,2475415,2475823,2480733,2481069,2481416,2481996,2482458,2483123,2483485,2484332,2484616,2486926,2488080,2490455,2491144,2491318,2491480,2492345,2492654,2492987,2493550,2494403,2495040,2495611,2495947,2496460,2496775,2497317,2498021,2498482,2499210,2500236,2500562,2500770,2501118,2501626,2505129,	2471194,2473099,2473591,2474360,2475355,2475688,2476029,2480908,2481319,2481876,2482391,2482636,2483386,2484089,2484513,2484759,2488013,2490317,2490842,2491234,2491412,2491614,2492420,2492885,2493215,2493676,2494637,2495238,2495728,2496033,2496593,2496925,2497488,2498115,2498631,2499678,2500362,2500676,2500902,2501241,2501737,2505553,
trol	FBtr0342810	chr1	-	2470459	2517647	2471151	2513745	42	2470459,2472951,2473174,2473659,2474429,2475415,2475823,2480733,2481069,2481416,2481996,2482458,2483123,2483485,2484332,2484616,2486056,2486926,2488080,2490455,2491318,2491480,2492345,2492654,2492987,2494403,2495040,2495611,2495947,2496460,2496775,2497317,2498021,2498482,2499210,2500236,2500562,2500770,2501118,2501626,2513642,2517513,	2471194,2473099,2473591,2474360,2475355,2475688,2476029,2480908,2481319,2481876,2482391,2482636,2483386,2484089,2484513,2484759,2486242,2488013,2490317,2490842,2491412,2491614,2492420,2492885,2493215,2494637,2495238,2495728,2496033,2496593,2496925,2497488,2498115,2498631,2499678,2500362,2500676,2500902,2501241,2501737,2513802,2517647,
trol	FBtr0342826	chr1	-	2470459	2545410	2471151	2544623	38	2470459,2472951,2473174,2473659,2474429,2475415,2475823,2480733,2481069,2481416,2481996,2482458,2483123,2483485,2484332,2484616,2486926,2488080,2490455,2491318,2491480,2492345,2492654,2492987,2494403,2498021,2498482,2499210,2500236,2501118,2501626,2521533,2522223,2523404,2523638,2523885,2544464,2545382,	2471194,2473099,2473591,2474360,2475355,2475688,2476029,2480908,2481319,2481876,2482391,2482636,2483386,2484089,2484513,2484759,2488013,2490317,2490842,2491412,2491614,2492420,2492885,2493215,2494637,2498115,2498631,2499678,2500362,2501241,2501737,2521788,2522421,2523568,2523816,2524402,2544762,2545410,
trol	FBtr0342825	chr1	-	2470459	2545410	2471151	2544623	34	2470459,2472951,2473174,2473659,2474429,2475415,2475823,2480733,2481069,2481416,2481996,2482458,2483123,2483485,2484332,2484616,2486926,2488080,2490455,2491318,2491480,2492345,2492987,2494403,2499210,2501626,2521533,2522223,2522951,2523404,2523638,2523885,2544464,2545382,	2471194,2473099,2473591,2474360,2475355,2475688,2476029,2480908,2481319,2481876,2482391,2482636,2483386,2484089,2484513,2484759,2488013,2490317,2490842,2491412,2491614,2492420,2493215,2494637,2499678,2501737,2521788,2522421,2523071,2523529,2523816,2524402,2544762,2545410,
trol	FBtr0342824	chr1	-	2470459	2545410	2471151	2544623	33	2470459,2472951,2473174,2473659,2474429,2475415,2475823,2480733,2481069,2481416,2481996,2482458,2483123,2483485,2484332,2484616,2486926,2488080,2490455,2491318,2491480,2492345,2492987,2494403,2501626,2521533,2522223,2522951,2523404,2523638,2523885,2544464,2545382,	2471194,2473099,2473591,2474360,2475355,2475688,2476029,2480908,2481319,2481876,2482391,2482636,2483386,2484089,2484513,2484759,2488013,2490317,2490842,2491412,2491614,2492420,2493215,2494637,2501737,2521788,2522421,2523071,2523529,2523816,2524402,2544762,2545410,
trol	FBtr0342822	chr1	-	2470459	2545410	2471151	2544623	35	2470459,2472951,2473174,2473659,2474429,2475415,2475823,2480733,2481069,2481416,2481996,2482458,2483123,2483485,2484332,2484616,2486926,2488080,2490455,2491318,2491480,2492345,2492987,2499210,2500236,2501118,2501626,2521533,2522223,2522951,2523404,2523638,2523885,2544464,2545382,	2471194,2473099,2473591,2474360,2475355,2475688,2476029,2480908,2481319,2481876,2482391,2482636,2483386,2484089,2484513,2484759,2488013,2490317,2490842,2491412,2491614,2492420,2493215,2499678,2500362,2501241,2501737,2521788,2522421,2523071,2523568,2523816,2524402,2544762,2545410,
trol	FBtr0342821	chr1	-	2470459	2545410	2471151	2544623	34	2470459,2472951,2473174,2473659,2474429,2475415,2475823,2480733,2481069,2481416,2481996,2482458,2483123,2483485,2484332,2484616,2486056,2486926,2488080,2490455,2491318,2491480,2492345,2492987,2499210,2501626,2521533,2522223,2522951,2523404,2523638,2523885,2544464,2545382,	2471194,2473099,2473591,2474360,2475355,2475688,2476029,2480908,2481319,2481876,2482391,2482636,2483386,2484089,2484513,2484759,2486242,2488013,2490317,2490842,2491412,2491614,2492420,2493215,2499678,2501737,2521788,2522421,2523071,2523529,2523816,2524402,2544762,2545410,
trol	FBtr0342820	chr1	-	2470459	2545410	2471151	2544623	44	2470459,2472951,2473174,2473659,2474429,2475415,2475823,2480733,2481069,2481416,2481996,2482458,2483123,2483485,2484332,2484616,2486926,2488080,2490455,2491318,2491480,2492345,2492987,2494403,2495040,2495611,2495947,2496460,2496775,2497317,2498021,2498482,2499210,2500236,2501118,2501626,2521533,2522223,2522951,2523404,2523638,2523885,2544464,2545382,	2471194,2473099,2473591,2474360,2475355,2475688,2476029,2480908,2481319,2481876,2482391,2482636,2483386,2484089,2484513,2484759,2488013,2490317,2490842,2491412,2491614,2492420,2493215,2494637,2495238,2495728,2496033,2496593,2496925,2497488,2498115,2498631,2499678,2500362,2501241,2501737,2521788,2522421,2523071,2523568,2523816,2524402,2544762,2545410,
trol	FBtr0342819	chr1	-	2470459	2545410	2471151	2544623	45	2470459,2472951,2473174,2473659,2474429,2475415,2475823,2478422,2480733,2481069,2481416,2481996,2482458,2483123,2483485,2484332,2484616,2486926,2488080,2490455,2491318,2491480,2492345,2492987,2494403,2495040,2495611,2495947,2496460,2496775,2497317,2498021,2498482,2499210,2500236,2501118,2501626,2521533,2522223,2522951,2523404,2523638,2523885,2544464,2545382,	2471194,2473099,2473591,2474360,2475355,2475688,2476029,2478506,2480908,2481319,2481876,2482391,2482636,2483386,2484089,2484513,2484759,2488013,2490317,2490842,2491412,2491614,2492420,2493215,2494637,2495238,2495728,2496033,2496593,2496925,2497488,2498115,2498631,2499678,2500362,2501241,2501737,2521788,2522421,2523071,2523568,2523816,2524402,2544762,2545410,
trol	FBtr0342818	chr1	-	2470459	2545410	2471151	2544623	32	2470459,2472951,2473174,2473659,2474429,2475415,2475823,2480733,2481069,2481416,2481996,2482458,2483123,2483485,2484332,2484616,2486926,2488080,2490455,2491318,2491480,2492345,2492654,2492987,2501626,2521533,2522223,2523404,2523638,2523885,2544464,2545382,	2471194,2473099,2473591,2474360,2475355,2475688,2476029,2480908,2481319,2481876,2482391,2482636,2483386,2484089,2484513,2484759,2488013,2490317,2490842,2491412,2491614,2492420,2492885,2493215,2501737,2521788,2522421,2523568,2523816,2524402,2544762,2545410,
trol	FBtr0342817	chr1	-	2470459	2545410	2471151	2544623	37	2470459,2472951,2473174,2473659,2474429,2475415,2475823,2480733,2481069,2481416,2481996,2482458,2483123,2483485,2484332,2484616,2486926,2488080,2490455,2491318,2491480,2492345,2492987,2494403,2495040,2495611,2499210,2500236,2501118,2501626,2521533,2522223,2523404,2523638,2523885,2544464,2545382,	2471194,2473099,2473591,2474360,2475355,2475688,2476029,2480908,2481319,2481876,2482391,2482636,2483386,2484089,2484513,2484759,2488013,2490317,2490842,2491412,2491614,2492420,2493215,2494637,2495238,2495728,2499678,2500362,2501241,2501737,2521788,2522421,2523568,2523816,2524402,2544762,2545410,
trol	FBtr0342816	chr1	-	2470459	2545410	2471151	2544623	40	2470459,2472951,2473174,2473659,2474429,2475415,2475823,2480733,2481069,2481416,2481996,2482458,2483123,2483485,2484332,2484616,2486926,2488080,2490455,2491318,2491480,2492345,2492987,2494403,2495040,2496775,2497317,2498021,2498482,2499210,2500236,2501118,2501626,2521533,2522223,2523404,2523638,2523885,2544464,2545382,	2471194,2473099,2473591,2474360,2475355,2475688,2476029,2480908,2481319,2481876,2482391,2482636,2483386,2484089,2484513,2484759,2488013,2490317,2490842,2491412,2491614,2492420,2493215,2494637,2495238,2496925,2497488,2498115,2498631,2499678,2500362,2501241,2501737,2521788,2522421,2523568,2523816,2524402,2544762,2545410,
trol	FBtr0342815	chr1	-	2470459	2545410	2471151	2544623	32	2470459,2472951,2473174,2473659,2474429,2475415,2475823,2480733,2481069,2481416,2481996,2482458,2483123,2483485,2484332,2484616,2486926,2488080,2490455,2491318,2491480,2492345,2492987,2494403,2501626,2521533,2522223,2523404,2523638,2523885,2544464,2545382,	2471194,2473099,2473591,2474360,2475355,2475688,2476029,2480908,2481319,2481876,2482391,2482636,2483386,2484089,2484513,2484759,2488013,2490317,2490842,2491412,2491614,2492420,2493215,2494637,2501737,2521788,2522421,2523568,2523816,2524402,2544762,2545410,
trol	FBtr0342814	chr1	-	2470459	2545410	2471151	2544623	34	2470459,2472951,2473174,2473659,2474429,2475415,2475823,2480733,2481069,2481416,2481996,2482458,2483123,2483485,2484332,2484616,2486926,2488080,2490455,2491318,2491480,2492345,2492987,2494403,2498021,2498482,2501626,2521533,2522223,2523404,2523638,2523885,2544464,2545382,	2471194,2473099,2473591,2474360,2475355,2475688,2476029,2480908,2481319,2481876,2482391,2482636,2483386,2484089,2484513,2484759,2488013,2490317,2490842,2491412,2491614,2492420,2493215,2494637,2498115,2498631,2501737,2521788,2522421,2523568,2523816,2524402,2544762,2545410,
trol	FBtr0342813	chr1	-	2470459	2545410	2471151	2544623	37	2470459,2472951,2473174,2473659,2474429,2475415,2475823,2480733,2481069,2481416,2481996,2482458,2483123,2483485,2484332,2484616,2486926,2488080,2490455,2491318,2491480,2492345,2492987,2494403,2496775,2497317,2498021,2498482,2499210,2501626,2521533,2522223,2523404,2523638,2523885,2544464,2545382,	2471194,2473099,2473591,2474360,2475355,2475688,2476029,2480908,2481319,2481876,2482391,2482636,2483386,2484089,2484513,2484759,2488013,2490317,2490842,2491412,2491614,2492420,2493215,2494637,2496925,2497488,2498115,2498631,2499678,2501737,2521788,2522421,2523568,2523816,2524402,2544762,2545410,
trol	FBtr0342812	chr1	-	2470459	2545410	2471151	2544623	34	2470459,2472951,2473174,2473659,2474429,2475415,2475823,2480733,2481069,2481416,2481996,2482458,2483123,2483485,2484332,2484616,2486926,2488080,2490455,2491318,2491480,2492345,2492987,2499210,2500236,2501118,2501626,2521533,2522223,2523404,2523638,2523885,2544464,2545382,	2471194,2473099,2473591,2474360,2475355,2475688,2476029,2480908,2481319,2481876,2482391,2482636,2483386,2484089,2484513,2484759,2488013,2490317,2490842,2491412,2491614,2492420,2493215,2499678,2500362,2501241,2501737,2521788,2522421,2523568,2523816,2524402,2544762,2545410,
trol	FBtr0342811	chr1	-	2470459	2545410	2471151	2544623	31	2470459,2472951,2473174,2473659,2474429,2475415,2475823,2480733,2481069,2481416,2481996,2482458,2483123,2483485,2484332,2484616,2486926,2488080,2490455,2491318,2491480,2492345,2492987,2501626,2521533,2522223,2523404,2523638,2523885,2544464,2545382,	2471194,2473099,2473591,2474360,2475355,2475688,2476029,2480908,2481319,2481876,2482391,2482636,2483386,2484089,2484513,2484759,2488013,2490317,2490842,2491412,2491614,2492420,2493215,2501737,2521788,2522421,2523568,2523816,2524402,2544762,2545410,
trol	FBtr0342809	chr1	-	2470459	2545410	2471151	2544623	34	2470459,2472951,2473174,2473659,2474429,2475415,2475823,2477476,2478422,2480733,2481069,2481416,2481996,2482458,2483123,2483485,2484332,2484616,2486926,2488080,2490455,2491144,2491318,2491480,2492345,2492987,2501626,2521533,2522223,2523404,2523638,2523885,2544464,2545382,	2471194,2473099,2473591,2474360,2475355,2475688,2476029,2477809,2478506,2480908,2481319,2481876,2482391,2482636,2483386,2484089,2484513,2484759,2488013,2490317,2490842,2491234,2491412,2491614,2492420,2493215,2501737,2521788,2522421,2523568,2523816,2524402,2544762,2545410,
trol	FBtr0342808	chr1	-	2470459	2545410	2471151	2544623	43	2470459,2472951,2473174,2473659,2474429,2475415,2475823,2480733,2481069,2481416,2481996,2482458,2483123,2483485,2484332,2484616,2486926,2488080,2490455,2491318,2491480,2492345,2492987,2494403,2495040,2495611,2495947,2496460,2496775,2497317,2498021,2498482,2499210,2500236,2501118,2501626,2521533,2522223,2523404,2523638,2523885,2544464,2545382,	2471194,2473099,2473591,2474360,2475355,2475688,2476029,2480908,2481319,2481876,2482391,2482636,2483386,2484089,2484513,2484759,2488013,2490317,2490842,2491412,2491614,2492420,2493215,2494637,2495238,2495728,2496033,2496593,2496925,2497488,2498115,2498631,2499678,2500362,2501241,2501737,2521788,2522421,2523568,2523816,2524402,2544762,2545410,
trol	FBtr0342806	chr1	-	2470459	2545410	2471151	2544623	43	2470459,2472951,2473174,2473659,2474429,2475415,2475823,2480733,2481069,2481416,2481996,2482458,2483123,2483485,2484332,2484616,2486056,2486926,2488080,2490455,2491318,2491480,2492345,2492987,2494403,2495040,2495947,2496460,2496775,2497317,2498021,2498482,2499210,2500236,2501118,2501626,2521533,2522223,2523404,2523638,2523885,2544464,2545382,	2471194,2473099,2473591,2474360,2475355,2475688,2476029,2480908,2481319,2481876,2482391,2482636,2483386,2484089,2484513,2484759,2486242,2488013,2490317,2490842,2491412,2491614,2492420,2493215,2494637,2495238,2496033,2496593,2496925,2497488,2498115,2498631,2499678,2500362,2501241,2501737,2521788,2522421,2523568,2523816,2524402,2544762,2545410,
trol	FBtr0342823	chr1	-	2476258	2545410	2480725	2544623	25	2476258,2481069,2481416,2481996,2482458,2483123,2483485,2484332,2484616,2486926,2488080,2490455,2491318,2491480,2492345,2492987,2501626,2521533,2522223,2522951,2523404,2523638,2523885,2544464,2545382,	2480908,2481319,2481876,2482391,2482636,2483386,2484089,2484513,2484759,2488013,2490317,2490842,2491412,2491614,2492420,2493215,2501737,2521788,2522421,2523071,2523529,2523816,2524402,2544762,2545410,
trol	FBtr0342807	chr1	-	2479616	2545410	2480725	2544623	28	2479616,2481069,2481416,2481996,2482458,2483123,2483485,2484332,2484616,2486926,2488080,2490455,2491318,2491480,2492345,2492987,2499210,2500236,2501118,2501626,2521533,2522223,2522951,2523404,2523638,2523885,2544464,2545382,	2480908,2481319,2481876,2482391,2482636,2483386,2484089,2484513,2484759,2488013,2490317,2490842,2491412,2491614,2492420,2493215,2499678,2500362,2501241,2501737,2521788,2522421,2523071,2523568,2523816,2524402,2544762,2545410,
Pdfr	FBtr0340085	chr1	+	2552205	2578640	2573000	2577826	11	2552205,2554263,2572973,2573499,2574471,2574862,2575191,2575554,2575893,2576116,2577592,	2552274,2554417,2573430,2573610,2574623,2575120,2575488,2575818,2576054,2576384,2578640,
Pdfr	FBtr0070436	chr1	+	2554102	2577011	2573000	2576453	9	2554102,2572973,2573499,2574471,2574862,2575191,2575554,2575893,2576116,	2554417,2573430,2573610,2574623,2575120,2575488,2575818,2576054,2577011,
Pdfr	FBtr0340084	chr1	+	2554102	2578640	2573000	2577826	10	2554102,2572973,2573499,2574471,2574862,2575191,2575554,2575893,2576116,2577592,	2554417,2573430,2573610,2574623,2575120,2575488,2575818,2576054,2576384,2578640,
Pdfr	FBtr0308565	chr1	+	2572205	2577005	2572666	2576453	9	2572205,2572973,2573499,2574471,2574862,2575191,2575554,2575893,2576116,	2572846,2573430,2573610,2574623,2575120,2575488,2575818,2576054,2577005,
Vha36-3	FBtr0339401	chr1	-	2579090	2580404	2579288	2580214	4	2579090,2579576,2579995,2580173,	2579515,2579940,2580113,2580404,
Vha36-3	FBtr0345706	chr1	-	2579090	2580560	2579288	2580214	4	2579090,2579576,2579995,2580173,	2579515,2579940,2580113,2580560,
CG13759	FBtr0302447	chr1	+	2580957	2583823	2583039	2583726	2	2580957,2582988,	2581112,2583823,
CG13759	FBtr0302449	chr1	+	2582476	2583823	2583039	2583726	2	2582476,2582988,	2582575,2583823,
CG13759	FBtr0302448	chr1	+	2582703	2583823	2583039	2583726	2	2582703,2583008,	2582826,2583823,
CG13759	FBtr0070437	chr1	+	2582703	2583823	2583039	2583726	2	2582703,2582988,	2582826,2583823,
CG13760	FBtr0308567	chr1	-	2583744	2585380	2584291	2585207	4	2583744,2584462,2584666,2584997,	2584395,2584548,2584935,2585380,
CG13760	FBtr0300707	chr1	-	2583744	2585699	2584291	2585207	5	2583744,2584462,2584666,2584997,2585650,	2584395,2584602,2584935,2585412,2585699,
wds	FBtr0070438	chr1	+	2585979	2587878	2586278	2587629	3	2585979,2586760,2587440,	2586549,2587386,2587878,
wds	FBtr0308566	chr1	+	2585979	2588217	2586278	2587629	3	2585979,2586760,2587440,	2586549,2587386,2588217,
egh	FBtr0070439	chr1	+	2588502	2598627	2596214	2597899	3	2588502,2595725,2597326,	2589506,2597015,2598627,
egh	FBtr0070440	chr1	+	2592120	2599111	2596214	2597899	3	2592120,2595725,2597326,	2592348,2597015,2599111,
egh	FBtr0340091	chr1	+	2593576	2598627	2596214	2597899	3	2593576,2595725,2597326,	2593931,2597015,2598627,
Klp3A	FBtr0070448	chr1	-	2599157	2604052	2599672	2603598	6	2599157,2599778,2600358,2602693,2602918,2603679,	2599718,2600275,2602622,2602845,2603598,2604052,
Klp3A	FBtr0340093	chr1	-	2599445	2603903	2599672	2603598	6	2599445,2599778,2600358,2602693,2602918,2603679,	2599718,2600275,2602622,2602845,2603598,2603903,
Zw10	FBtr0070441	chr1	+	2604196	2606824	2604302	2606529	2	2604196,2605713,	2605652,2606824,
Bzd	FBtr0070447	chr1	-	2606679	2608876	2606825	2608667	5	2606679,2607261,2607969,2608170,2608470,	2607196,2607724,2608103,2608412,2608876,
eIF3ga	FBtr0070446	chr1	-	2609246	2610336	2609372	2610182	2	2609246,2610245,	2610182,2610336,
Tsp3A	FBtr0307159	chr1	-	2617757	2619738	2618435	2619533	3	2617757,2618868,2619115,	2618761,2619039,2619738,
Tsp3A	FBtr0070445	chr1	-	2618275	2619738	2618435	2619533	3	2618275,2618868,2619115,	2618761,2619039,2619738,
Seipin	FBtr0070442	chr1	+	2619798	2622140	2620309	2621719	3	2619798,2620824,2621378,	2620593,2621312,2622140,
brv3	FBtr0340092	chr1	-	2622068	2624575	2622191	2624524	2	2622068,2623594,	2623514,2624575,
brv3	FBtr0300708	chr1	-	2622068	2624575	2622191	2624524	3	2622068,2622434,2623594,	2622341,2623514,2624575,
PI4KIIIalpha	FBtr0307158	chr1	+	2624803	2633353	2625017	2633297	10	2624803,2625571,2625863,2627862,2628422,2629475,2631364,2632343,2632604,2632911,	2625113,2625785,2626925,2628364,2629409,2631280,2632281,2632532,2632851,2633353,
PI4KIIIalpha	FBtr0331587	chr1	+	2624803	2633672	2625017	2633297	11	2624803,2625571,2625863,2627423,2627862,2628422,2629475,2631364,2632343,2632604,2632911,	2625113,2625785,2626925,2627483,2628364,2629409,2631280,2632281,2632532,2632851,2633672,
sgg	FBtr0070473	chr1	+	2633951	2675621	2642008	2674604	11	2633951,2634835,2641589,2669912,2670173,2671120,2671307,2671628,2672913,2673174,2674596,	2634025,2634871,2642093,2670103,2670257,2671231,2671545,2671822,2673103,2673618,2675621,
sgg	FBtr0070468	chr1	+	2633951	2675621	2642008	2674604	10	2633951,2641589,2669912,2670173,2671120,2671307,2671628,2672913,2673174,2674596,	2634025,2642093,2670103,2670257,2671231,2671545,2671822,2673103,2673618,2675621,
sgg	FBtr0070466	chr1	+	2633951	2675621	2642008	2674604	10	2633951,2641797,2669912,2670173,2671120,2671307,2671628,2672913,2673174,2674596,	2634025,2642093,2670103,2670257,2671231,2671545,2671822,2673103,2673618,2675621,
sgg	FBtr0070469	chr1	+	2633951	2676657	2642008	2674604	10	2633951,2641589,2669912,2670173,2671120,2671307,2671628,2672913,2673174,2674596,	2634178,2642093,2670103,2670257,2671231,2671545,2671822,2673103,2673618,2676657,
sgg	FBtr0070474	chr1	+	2633951	2677846	2642008	2677291	12	2633951,2634826,2641124,2641589,2669912,2670173,2671120,2671307,2671628,2672913,2673174,2677100,	2634025,2635031,2641361,2642093,2670103,2670257,2671231,2671545,2671822,2673103,2673618,2677846,
sgg	FBtr0070467	chr1	+	2633951	2677846	2642008	2677291	10	2633951,2641589,2669912,2670173,2671120,2671307,2671628,2672913,2673174,2677100,	2634178,2642093,2670103,2670257,2671231,2671545,2671822,2673103,2673618,2677846,
sgg	FBtr0070472	chr1	+	2634214	2675621	2642008	2674604	10	2634214,2641589,2669912,2670173,2671120,2671307,2671628,2672913,2673174,2674596,	2634254,2642093,2670103,2670257,2671231,2671545,2671822,2673103,2673618,2675621,
sgg	FBtr0070470	chr1	+	2637424	2675621	2642008	2674604	10	2637424,2641589,2669912,2670173,2671120,2671307,2671628,2672913,2673174,2674596,	2637553,2642093,2670103,2670257,2671231,2671545,2671822,2673103,2673618,2675621,
sgg	FBtr0301966	chr1	+	2641188	2675602	2670191	2674604	12	2641188,2641589,2645375,2649735,2669912,2670173,2671120,2671307,2671628,2672913,2673174,2674596,	2641361,2642093,2645418,2649739,2670103,2670257,2671231,2671545,2671822,2673103,2673618,2675602,
sgg	FBtr0331753	chr1	+	2642753	2679553	2643701	2677291	10	2642753,2669633,2669912,2670173,2671120,2671307,2671628,2672913,2673174,2677100,	2643732,2669753,2670103,2670257,2671231,2671545,2671822,2673103,2673618,2679553,
sgg	FBtr0070475	chr1	+	2643016	2675602	2643701	2674604	9	2643016,2669912,2670173,2671120,2671307,2671628,2672913,2673174,2674596,	2643732,2670103,2670257,2671231,2671545,2671822,2673103,2673618,2675602,
sgg	FBtr0302185	chr1	+	2644972	2674273	2670191	2673988	10	2644972,2645375,2669912,2670173,2671120,2671307,2671628,2672913,2673174,2673905,	2645279,2645414,2670103,2670257,2671231,2671545,2671822,2673103,2673618,2674273,
sgg	FBtr0070476	chr1	+	2644992	2675602	2670191	2674604	9	2644992,2669912,2670173,2671120,2671307,2671628,2672913,2673174,2674596,	2645279,2670103,2670257,2671231,2671545,2671822,2673103,2673618,2675602,
sgg	FBtr0331752	chr1	+	2646636	2677846	2659349	2677291	11	2646636,2659147,2669633,2669912,2670173,2671120,2671307,2671628,2672913,2673174,2677100,	2646871,2661093,2669753,2670103,2670257,2671231,2671545,2671822,2673103,2673618,2677846,
sgg	FBtr0070471	chr1	+	2658765	2675621	2659349	2674604	9	2658765,2669912,2670173,2671120,2671307,2671628,2672913,2673174,2674596,	2661093,2670103,2670257,2671231,2671545,2671822,2673103,2673618,2675621,
sgg	FBtr0331751	chr1	+	2658765	2677846	2659349	2674604	13	2658765,2659147,2669633,2669912,2670173,2671120,2671307,2671628,2672066,2672913,2673174,2674596,2677100,	2658869,2661093,2669753,2670103,2670257,2671231,2671545,2671822,2672123,2673103,2673618,2674921,2677846,
sgg	FBtr0112828	chr1	+	2667809	2677846	2667838	2677291	10	2667809,2668165,2669633,2669912,2670173,2671307,2671628,2672913,2673174,2677100,	2667839,2668831,2669753,2670103,2670257,2671545,2671822,2673103,2673618,2677846,
CR45197	FBtr0345172	chr1	+	2675187	2676657	2676657	2676657	1	2675187,	2676657,
CR45197	FBtr0346738	chr1	+	2675435	2676173	2676173	2676173	1	2675435,	2676173,
HLH3B	FBtr0070506	chr1	-	2680198	2681723	2680430	2681658	2	2680198,2681333,	2681236,2681723,
CG2652	FBtr0070505	chr1	-	2681986	2682932	2682116	2682824	1	2681986,	2682932,
CR44470	FBtr0340601	chr1	-	2682828	2683845	2683845	2683845	1	2682828,	2683845,
per	FBtr0332311	chr1	+	2685579	2692780	2688244	2692279	9	2685579,2688196,2688399,2689503,2689922,2691707,2692008,2692207,2692476,	2685900,2688339,2689439,2689860,2691637,2691944,2692149,2692390,2692780,
per	FBtr0070477	chr1	+	2685579	2692780	2688244	2692279	8	2685579,2688196,2688399,2689503,2689922,2691707,2692008,2692207,	2685900,2688339,2689439,2689860,2691637,2691944,2692149,2692780,
CG2650	FBtr0070504	chr1	-	2692731	2693886	2692895	2693820	3	2692731,2693155,2693732,	2693097,2693648,2693886,
CG2658	FBtr0345716	chr1	-	2694391	2698211	2695063	2697983	7	2694391,2695392,2695987,2696320,2696915,2697338,2697848,	2695225,2695928,2696258,2696857,2697284,2697788,2698211,
CG2658	FBtr0070502	chr1	-	2694722	2698211	2695063	2697983	7	2694722,2695392,2695987,2696320,2696915,2697338,2697848,	2695225,2695928,2696258,2696857,2697284,2697788,2698211,
CG2662	FBtr0070478	chr1	+	2698700	2700913	2698786	2700695	3	2698700,2699043,2699841,	2698978,2699338,2700913,
CG2662	FBtr0345709	chr1	+	2698700	2701033	2698786	2700695	3	2698700,2699043,2699841,	2698978,2699338,2701033,
Csat	FBtr0273276	chr1	-	2701123	2703745	2701837	2703456	2	2701123,2703287,	2702775,2703745,
Csat	FBtr0070501	chr1	-	2701123	2703745	2701837	2703520	3	2701123,2703287,2703504,	2702775,2703407,2703745,
Csat	FBtr0345710	chr1	-	2701123	2703852	2701837	2703520	3	2701123,2703287,2703504,	2702775,2703407,2703852,
eIF2B-beta	FBtr0070479	chr1	+	2704570	2706217	2704717	2706066	5	2704570,2704836,2704992,2705539,2705993,	2704773,2704923,2705449,2705925,2706217,
CG2680	FBtr0273279	chr1	-	2706150	2707427	2706328	2707342	2	2706150,2706952,	2706856,2707427,
CG2681	FBtr0070480	chr1	+	2708683	2711668	2708963	2711546	3	2708683,2710319,2710970,	2709686,2710901,2711668,
CG2685	FBtr0070499	chr1	-	2711755	2713960	2711829	2713741	5	2711755,2712092,2713333,2713495,2713677,	2712022,2713270,2713431,2713621,2713960,
CG2694	FBtr0310649	chr1	+	2714078	2717654	2714129	2717108	7	2714078,2714323,2714510,2714776,2715337,2715513,2716765,	2714237,2714453,2714606,2715280,2715433,2716705,2717654,
CG2694	FBtr0070482	chr1	+	2714078	2717654	2714889	2717108	6	2714078,2714510,2714776,2715337,2715513,2716765,	2714453,2714606,2715280,2715433,2716705,2717654,
CG2694	FBtr0070481	chr1	+	2714078	2717654	2714129	2717108	7	2714078,2714287,2714510,2714776,2715337,2715513,2716765,	2714210,2714453,2714606,2715280,2715433,2716705,2717654,
CG2701	FBtr0070498	chr1	-	2717637	2720327	2717702	2720175	5	2717637,2718812,2719164,2719826,2720058,	2718750,2719091,2719767,2719987,2720327,
fs(1)Yb	FBtr0070484	chr1	+	2720467	2724158	2720567	2723885	4	2720467,2720908,2723187,2723567,	2720849,2723125,2723499,2724158,
fs(1)Ya	FBtr0070485	chr1	+	2724285	2726577	2724343	2726491	2	2724285,2724442,	2724385,2726577,
CG2709	FBtr0070486	chr1	+	2726677	2727568	2726706	2727484	2	2726677,2727291,	2727227,2727568,
dwg	FBtr0070487	chr1	+	2727697	2730042	2727831	2729953	3	2727697,2728544,2728996,	2728263,2728934,2730042,
ttm50	FBtr0347024	chr1	-	2730076	2732190	2730515	2732048	5	2730076,2730765,2730948,2731533,2731789,	2730706,2730889,2731477,2731717,2732190,
ttm50	FBtr0070497	chr1	-	2730216	2732190	2730515	2732048	5	2730216,2730765,2730948,2731533,2731789,	2730706,2730889,2731477,2731717,2732190,
CG2712	FBtr0070488	chr1	+	2732468	2734402	2732564	2734200	3	2732468,2733230,2733555,	2733170,2733485,2734402,
crm	FBtr0070496	chr1	-	2734247	2738538	2735002	2738462	6	2734247,2735176,2735395,2735836,2737469,2737921,	2735104,2735328,2735768,2737413,2737673,2738538,
crm	FBtr0070495	chr1	-	2734247	2738773	2735002	2738462	7	2734247,2735176,2735395,2735836,2737469,2737921,2738667,	2735104,2735328,2735768,2737413,2737673,2738489,2738773,
Syx4	FBtr0332496	chr1	-	2739088	2742958	2739160	2742602	7	2739088,2739296,2741422,2741588,2741897,2742560,2742916,	2739232,2739545,2741496,2741831,2741991,2742797,2742958,
Syx4	FBtr0070494	chr1	-	2739088	2744076	2739160	2743483	7	2739088,2739296,2741422,2741588,2741897,2742560,2743450,	2739232,2739545,2741496,2741831,2741991,2742797,2744076,
kirre	FBtr0309500	chr1	+	2740383	3132791	3129277	3132425	11	2740383,2741156,2862763,2968280,2994860,2995210,3129252,3130381,3130558,3130742,3131925,	2740471,2741244,2862816,2968578,2995159,2995488,3130312,3130484,3130686,3131847,3132791,
kirre	FBtr0070559	chr1	+	2740804	3132791	3129277	3132425	13	2740804,2741156,2862763,2968280,2994860,2995210,3066110,3099761,3129252,3130381,3130558,3130742,3131925,	2741004,2741244,2862816,2968578,2995159,2995488,3066508,3100318,3130312,3130484,3130686,3131847,3132791,
kirre	FBtr0309501	chr1	+	2740804	3134532	3129277	3132425	11	2740804,2741156,2862763,2994860,2995210,3113167,3129252,3130381,3130558,3130742,3131925,	2741004,2741244,2862816,2995159,2995488,3113223,3130312,3130484,3130686,3131847,3134532,
CR43494	FBtr0309525	chr1	-	2750918	2751416	2751416	2751416	1	2750918,	2751416,
CG32795	FBtr0345318	chr1	-	2782905	2789322	2783311	2789300	7	2782905,2783766,2784269,2784547,2784999,2788493,2789237,	2783425,2784146,2784487,2784687,2785129,2788612,2789322,
CG32795	FBtr0070493	chr1	-	2782905	2789865	2783311	2789300	8	2782905,2783766,2784269,2784547,2784999,2788493,2789237,2789745,	2783425,2784146,2784487,2784687,2785129,2788612,2789439,2789865,
CG32795	FBtr0070492	chr1	-	2782905	2789865	2783311	2789300	8	2782905,2783766,2784269,2784547,2784999,2788493,2789237,2789708,	2783425,2784146,2784487,2784687,2785129,2788612,2789439,2789865,
CG32795	FBtr0070491	chr1	-	2782905	2789942	2783311	2789300	8	2782905,2783766,2784269,2784547,2784999,2788493,2789237,2789745,	2783425,2784146,2784487,2784687,2785129,2788612,2789378,2789942,
CG32795	FBtr0309881	chr1	-	2782905	2790567	2783311	2789300	9	2782905,2783766,2784269,2784547,2784999,2788493,2789237,2790058,2790244,	2783425,2784146,2784487,2784687,2785129,2788612,2789378,2790157,2790567,
w	FBtr0070490	chr1	-	2790598	2796466	2790728	2796308	6	2790598,2791413,2791748,2792125,2792854,2796236,	2791343,2791545,2792064,2792780,2793128,2796466,
CG12498	FBtr0070489	chr1	+	2809880	2810846	2809966	2810752	1	2809880,	2810846,
CG14416	FBtr0070567	chr1	-	2871883	2872853	2871989	2872821	2	2871883,2872742,	2872687,2872853,
CG14417	FBtr0070566	chr1	-	2875427	2876533	2875530	2876523	1	2875427,	2876533,
CG14418	FBtr0332495	chr1	-	2882225	2883661	2882565	2883420	2	2882225,2883558,	2883467,2883661,
CG14418	FBtr0070565	chr1	-	2882225	2883661	2882565	2883633	2	2882225,2883551,	2883467,2883661,
CG14419	FBtr0070564	chr1	-	2885185	2885914	2885283	2885871	1	2885185,	2885914,
CG3526	FBtr0113325	chr1	+	2890767	2893964	2890880	2893883	2	2890767,2893220,	2890883,2893964,
CG3526	FBtr0070546	chr1	+	2893086	2894232	2893131	2893883	2	2893086,2893220,	2893158,2894232,
CG3588	FBtr0301061	chr1	+	2919769	2923468	2920327	2923380	4	2919769,2920009,2921385,2922415,	2919854,2920385,2922342,2923468,
CG3588	FBtr0301060	chr1	+	2920118	2923468	2920327	2923380	3	2920118,2921385,2922415,	2920385,2922342,2923468,
CG3588	FBtr0301059	chr1	+	2920118	2923468	2920327	2923380	4	2920118,2921385,2921537,2922415,	2920385,2921453,2922342,2923468,
CG3588	FBtr0332426	chr1	+	2920118	2924426	2920327	2923380	3	2920118,2921385,2922415,	2920385,2922351,2924426,
CG3588	FBtr0301058	chr1	+	2920118	2924426	2920327	2924383	4	2920118,2921385,2922415,2923682,	2920385,2922342,2923375,2924426,
CG14424	FBtr0070563	chr1	-	2925883	2927258	2926048	2927169	2	2925883,2927108,	2926779,2927258,
CG32793	FBtr0070550	chr1	+	2929795	2932626	2929917	2932542	2	2929795,2930194,	2930050,2932626,
CG3592	FBtr0070551	chr1	+	2935126	2935966	2935169	2935919	1	2935126,	2935966,
CG3598	FBtr0070552	chr1	+	2937026	2938073	2937127	2937946	1	2937026,	2938073,
CG14420	FBtr0070553	chr1	+	2938855	2940527	2939482	2940466	2	2938855,2939654,	2939552,2940527,
CG14421	FBtr0070554	chr1	+	2941407	2942329	2941481	2942270	2	2941407,2941608,	2941536,2942329,
CG14422	FBtr0070555	chr1	+	2943385	2944569	2943475	2944496	2	2943385,2943672,	2943536,2944569,
CG14423	FBtr0070556	chr1	+	2945402	2946589	2945531	2946449	1	2945402,	2946589,
CG17959	FBtr0070557	chr1	+	2947093	2947580	2947104	2947551	1	2947093,	2947580,
CG3603	FBtr0070558	chr1	+	2948033	2948948	2948105	2948924	2	2948033,2948217,	2948148,2948948,
CG3603	FBtr0332493	chr1	+	2948033	2949120	2948105	2948924	2	2948033,2948217,	2948148,2949120,
rst	FBtr0343758	chr1	-	2950398	2973834	2953814	2957955	8	2950398,2954652,2955540,2955947,2957056,2957460,2965978,2973400,	2954530,2955201,2955643,2956178,2957257,2957959,2966080,2973834,
rst	FBtr0070562	chr1	-	2951831	2973834	2953814	2957955	8	2951831,2954652,2955540,2955947,2957056,2957460,2965978,2973400,	2954530,2955201,2955643,2956178,2957257,2957959,2966080,2973834,
kirre	FBtr0332492	chr1	+	2989050	3132791	3129277	3132425	11	2989050,2989185,2994860,2995210,3066110,3099761,3129252,3130381,3130558,3130742,3131925,	2989113,2989281,2995159,2995488,3066508,3100318,3130312,3130484,3130686,3131847,3132791,
CG4116	FBtr0332494	chr1	-	3066614	3067482	3066767	3067469	1	3066614,	3067482,
CG4116	FBtr0070561	chr1	-	3066614	3067562	3066767	3067562	1	3066614,	3067562,
kirre	FBtr0309498	chr1	+	3099549	3132791	3129277	3132425	6	3099549,3129252,3130381,3130558,3130742,3131925,	3100318,3130312,3130484,3130686,3131847,3132791,
kirre	FBtr0309499	chr1	+	3099581	3132791	3129277	3132425	7	3099581,3113167,3129252,3130381,3130558,3130742,3131925,	3100318,3113223,3130312,3130484,3130686,3131847,3132791,
kirre	FBtr0070560	chr1	+	3128638	3132791	3129277	3132425	6	3128638,3129252,3130381,3130558,3130742,3131925,	3128802,3130312,3130484,3130686,3131847,3132791,
N	FBtr0304659	chr1	+	3134869	3171682	3135667	3170981	9	3134869,3147974,3155926,3156259,3159102,3163478,3169721,3170103,3170634,	3135827,3148065,3156189,3156464,3159233,3169627,3170031,3170559,3171682,
N	FBtr0070507	chr1	+	3134869	3172221	3135667	3170981	9	3134869,3147974,3155926,3156259,3159102,3163478,3169721,3170103,3170634,	3135827,3148065,3156189,3156464,3159233,3169627,3170031,3170559,3172221,
CG18508	FBtr0345708	chr1	-	3172267	3173140	3172679	3172979	2	3172267,3173044,	3172987,3173140,
CG18508	FBtr0070543	chr1	-	3172453	3173140	3172679	3172979	2	3172453,3173044,	3172987,3173140,
Fcp3C	FBtr0070542	chr1	-	3173375	3174474	3173409	3174394	3	3173375,3173667,3174342,	3173595,3174278,3174474,
CG3939	FBtr0070508	chr1	+	3175017	3176223	3175513	3176196	2	3175017,3175933,	3175658,3176223,
CG3939	FBtr0343600	chr1	+	3175201	3176223	3175513	3176196	2	3175201,3175933,	3175658,3176223,
dnc	FBtr0070509	chr1	+	3176439	3339327	3244797	3339173	15	3176439,3244734,3245072,3246294,3321040,3325926,3332441,3334144,3334554,3337241,3337688,3338025,3338214,3338447,3338969,	3176685,3244854,3246195,3246685,3321217,3325965,3332546,3334331,3334648,3337582,3337953,3338140,3338377,3338816,3339327,
dnc	FBtr0333317	chr1	+	3176439	3343767	3246596	3339173	15	3176439,3189533,3245072,3246294,3321040,3325926,3332441,3334144,3334554,3337241,3337688,3338025,3338214,3338447,3338969,	3176685,3190576,3246195,3246685,3321217,3325965,3332546,3334331,3334648,3337582,3337953,3338140,3338377,3338816,3343767,
dnc	FBtr0333316	chr1	+	3176439	3343767	3246596	3339173	15	3176439,3189533,3245072,3246294,3321040,3325926,3332441,3334144,3334554,3337241,3337688,3338025,3338214,3338447,3338969,	3176685,3189811,3246195,3246685,3321217,3325965,3332546,3334331,3334648,3337582,3337953,3338140,3338377,3338816,3343767,
dnc	FBtr0333315	chr1	+	3176439	3343767	3244797	3339173	16	3176439,3189533,3244734,3245072,3246294,3321040,3325926,3332441,3334144,3334554,3337241,3337688,3338025,3338214,3338447,3338969,	3176685,3190576,3244854,3246195,3246685,3321217,3325965,3332546,3334331,3334648,3337582,3337953,3338140,3338377,3338816,3343767,
CG14265	FBtr0070541	chr1	-	3236129	3236686	3236292	3236652	1	3236129,	3236686,
ng2	FBtr0070540	chr1	-	3240025	3240571	3240195	3240534	1	3240025,	3240571,
ng3	FBtr0070539	chr1	-	3241490	3242084	3241616	3242057	1	3241490,	3242084,
ng1	FBtr0070523	chr1	+	3242411	3242934	3242449	3242773	1	3242411,	3242934,
ng4	FBtr0070538	chr1	-	3243953	3244220	3244014	3244188	1	3243953,	3244220,
Pig1	FBtr0070537	chr1	-	3248599	3249289	3248714	3249233	1	3248599,	3249289,
Sgs4	FBtr0346736	chr1	+	3250088	3251040	3250113	3250977	1	3250088,	3251040,
dnc	FBtr0070515	chr1	+	3256067	3339327	3280001	3339173	14	3256067,3258610,3279946,3321040,3325926,3332441,3334150,3334554,3337241,3337688,3338025,3338214,3338447,3338969,	3256211,3258878,3281155,3321217,3325965,3332546,3334331,3334648,3337582,3337953,3338140,3338377,3338816,3339327,
dnc	FBtr0070513	chr1	+	3256067	3339327	3280001	3339173	14	3256067,3258613,3279946,3321040,3325926,3332441,3334144,3334554,3337241,3337688,3338025,3338214,3338447,3338969,	3256211,3258878,3281155,3321217,3325965,3332546,3334331,3334648,3337582,3337953,3338140,3338377,3338816,3339327,
dnc	FBtr0070512	chr1	+	3256067	3339327	3280001	3339173	13	3256067,3258613,3279946,3321040,3332441,3334144,3334554,3337241,3337688,3338025,3338214,3338447,3338969,	3256211,3258878,3281155,3321217,3332546,3334331,3334648,3337582,3337953,3338140,3338377,3338816,3339327,
dnc	FBtr0070511	chr1	+	3256067	3339327	3280001	3339173	14	3256067,3258610,3279946,3321040,3325926,3332441,3334144,3334554,3337241,3337688,3338025,3338214,3338447,3338969,	3256211,3258878,3281155,3321217,3325965,3332546,3334331,3334648,3337582,3337953,3338140,3338377,3338816,3339327,
dnc	FBtr0333312	chr1	+	3256067	3343767	3321170	3339173	16	3256067,3256286,3258610,3279946,3293599,3321040,3325926,3332441,3334144,3334554,3337241,3337688,3338025,3338214,3338447,3338969,	3256211,3256317,3258878,3281155,3295453,3321217,3325965,3332546,3334331,3334648,3337582,3337953,3338140,3338377,3338816,3343767,
dnc	FBtr0070519	chr1	+	3256067	3343767	3313676	3339173	15	3256067,3258610,3279946,3293599,3313499,3321040,3332441,3334144,3334554,3337241,3337688,3338025,3338214,3338447,3338969,	3256211,3258878,3281155,3295383,3314608,3321217,3332546,3334331,3334648,3337582,3337953,3338140,3338377,3338816,3343767,
dnc	FBtr0333313	chr1	+	3289380	3343767	3291824	3339173	13	3289380,3291113,3321040,3325926,3332441,3334144,3334554,3337241,3337688,3338025,3338214,3338447,3338969,	3290291,3291877,3321217,3325965,3332546,3334331,3334648,3337582,3337953,3338140,3338377,3338816,3343767,
dnc	FBtr0333314	chr1	+	3291009	3343767	3291824	3339173	12	3291009,3321040,3325926,3332441,3334144,3334554,3337241,3337688,3338025,3338214,3338447,3338969,	3291877,3321217,3325965,3332546,3334331,3334648,3337582,3337953,3338140,3338377,3338816,3343767,
dnc	FBtr0070517	chr1	+	3291243	3339327	3291824	3339173	12	3291243,3321040,3325926,3332441,3334144,3334554,3337241,3337688,3338025,3338214,3338447,3338969,	3291871,3321217,3325965,3332546,3334331,3334648,3337582,3337953,3338140,3338377,3338816,3339327,
dnc	FBtr0070518	chr1	+	3295280	3339327	3321170	3339173	12	3295280,3321040,3325926,3332441,3334144,3334554,3337241,3337688,3338025,3338214,3338447,3338969,	3295453,3321217,3325965,3332546,3334331,3334648,3337582,3337953,3338140,3338377,3338816,3339327,
CR44886	FBtr0343761	chr1	-	3313332	3348400	3348400	3348400	2	3313332,3348343,	3313488,3348400,
dnc	FBtr0070520	chr1	+	3314178	3339327	3314183	3339173	11	3314178,3321040,3332441,3334144,3334554,3337241,3337688,3338025,3338214,3338447,3338969,	3314608,3321217,3332546,3334331,3334648,3337582,3337953,3338140,3338377,3338816,3339327,
CG10793	FBtr0070536	chr1	-	3314743	3316402	3314840	3316280	1	3314743,	3316402,
dnc	FBtr0070521	chr1	+	3329406	3339327	3329698	3339173	10	3329406,3332441,3334144,3334554,3337241,3337688,3338025,3338214,3338447,3338969,	3329844,3332546,3334331,3334648,3337582,3337953,3338140,3338377,3338816,3339327,
dnc	FBtr0070522	chr1	+	3333869	3339327	3334316	3339173	8	3333869,3334554,3337241,3337688,3338025,3338214,3338447,3338969,	3334331,3334648,3337582,3337953,3338140,3338377,3338816,3339327,
CR46243	FBtr0347539	chr1	+	3363685	3364060	3364060	3364060	2	3363685,3363971,	3363854,3364060,
dm	FBtr0070525	chr1	+	3373158	3386011	3375005	3385312	3	3373158,3374939,3384386,	3373723,3376233,3386011,
dm	FBtr0331605	chr1	+	3373158	3391697	3375005	3385312	3	3373158,3374943,3384386,	3373723,3376233,3391697,
CR44999	FBtr0344076	chr1	+	3373158	3522787	3522787	3522787	4	3373158,3374939,3451009,3522677,	3373723,3376233,3451065,3522787,
CG12535	FBtr0344078	chr1	-	3387943	3448943	3392663	3393414	4	3387943,3393024,3423862,3448894,	3392891,3393531,3424292,3448943,
CG12535	FBtr0332303	chr1	-	3392396	3445094	3392663	3393414	5	3392396,3393024,3423862,3439305,3445071,	3392891,3393531,3424292,3439453,3445094,
CG12535	FBtr0332304	chr1	-	3392485	3440146	3392663	3393414	5	3392485,3393024,3423862,3439305,3439994,	3392891,3393531,3424292,3439453,3440146,
CG12535	FBtr0332302	chr1	-	3392485	3448943	3392663	3393414	7	3392485,3393024,3423862,3439305,3447716,3447884,3448894,	3392891,3393531,3424292,3439453,3447817,3448067,3448943,
CG12535	FBtr0070534	chr1	-	3392485	3448943	3392663	3393414	4	3392485,3393024,3423862,3448894,	3392891,3393531,3424292,3448943,
tRNA:CR32493	FBtr0070533	chr1	-	3427451	3427523	3427523	3427523	1	3427451,	3427523,
CG14269	FBtr0332305	chr1	-	3434942	3435807	3435087	3435660	2	3434942,3435712,	3435662,3435807,
CG14269	FBtr0070532	chr1	-	3434972	3435807	3435087	3435660	1	3434972,	3435807,
CG16782	FBtr0070531	chr1	-	3459015	3460240	3459272	3459875	2	3459015,3460023,	3459953,3460240,
CG10801	FBtr0331606	chr1	+	3460591	3462500	3460627	3462455	3	3460591,3461246,3462047,	3461195,3461854,3462500,
CG10801	FBtr0070526	chr1	+	3460591	3462500	3460627	3462455	3	3460591,3461246,3462047,	3461195,3461947,3462500,
CG16781	FBtr0310466	chr1	-	3462473	3464044	3462712	3463926	2	3462473,3463880,	3463827,3464044,
CG16781	FBtr0070530	chr1	-	3462473	3464044	3462712	3463926	2	3462473,3463889,	3463827,3464044,
CG12206	FBtr0070529	chr1	-	3465736	3473450	3466033	3473148	4	3465736,3466269,3466398,3471873,	3466207,3466335,3466632,3473450,
CG12206	FBtr0070528	chr1	-	3465736	3474524	3466033	3473148	5	3465736,3466269,3466398,3471873,3474140,	3466207,3466335,3466632,3473371,3474524,
CG12206	FBtr0070527	chr1	-	3465736	3474524	3466033	3473148	5	3465736,3466269,3466398,3471873,3474377,	3466207,3466335,3466632,3473371,3474524,
CG10804	FBtr0344077	chr1	-	3476462	3482322	3478350	3480627	7	3476462,3478610,3479127,3479391,3480421,3480858,3482025,	3478549,3479032,3479331,3480349,3480729,3480935,3482322,
CG10804	FBtr0114487	chr1	-	3476688	3482322	3478350	3480948	7	3476688,3478610,3479127,3479391,3480421,3480858,3482025,	3478549,3479032,3479331,3480349,3480729,3481344,3482322,
CG10804	FBtr0070592	chr1	-	3476688	3482322	3478350	3480627	7	3476688,3478610,3479127,3479391,3480421,3480858,3482025,	3478549,3479032,3479331,3480349,3480729,3480935,3482322,
CG10804	FBtr0070591	chr1	-	3476688	3482322	3478350	3480627	6	3476688,3478610,3479127,3480421,3480858,3482025,	3478549,3479032,3480349,3480729,3480935,3482322,
CG10802	FBtr0331609	chr1	+	3482964	3484555	3483044	3484474	4	3482964,3483145,3483555,3483969,	3483083,3483483,3483912,3484555,
CG10802	FBtr0070568	chr1	+	3482964	3484555	3483044	3484474	3	3482964,3483145,3483969,	3483083,3483912,3484555,
CG14270	FBtr0070590	chr1	-	3484604	3485378	3484708	3485284	1	3484604,	3485378,
CG10803	FBtr0331611	chr1	+	3485649	3488905	3486320	3488216	6	3485649,3486082,3486312,3487596,3487840,3488074,	3486021,3486178,3487530,3487787,3488022,3488905,
CG10803	FBtr0331610	chr1	+	3485649	3488905	3486320	3488216	6	3485649,3486082,3486312,3487596,3487840,3488074,	3486021,3486184,3487530,3487787,3488022,3488905,
CG10803	FBtr0070569	chr1	+	3485649	3488905	3485840	3488216	5	3485649,3486312,3487596,3487840,3488074,	3486021,3487530,3487787,3488022,3488905,
CG10803	FBtr0332285	chr1	+	3485649	3490915	3485840	3488216	6	3485649,3486312,3487403,3487596,3487840,3488074,	3486021,3487343,3487530,3487787,3488022,3490915,
CG10803	FBtr0331612	chr1	+	3485649	3490915	3486320	3488216	5	3485649,3486318,3487596,3487840,3488074,	3486021,3487530,3487787,3488022,3490915,
Gas8	FBtr0343540	chr1	-	3491010	3493173	3491512	3493019	4	3491010,3492512,3492883,3493136,	3492437,3492816,3493048,3493173,
Gas8	FBtr0344969	chr1	-	3491010	3504851	3491512	3504541	5	3491010,3492512,3492883,3503388,3504538,	3492437,3492816,3493048,3503431,3504851,
Gas8	FBtr0070589	chr1	-	3491433	3504851	3491512	3504541	5	3491433,3492512,3492883,3503388,3504538,	3492437,3492816,3493048,3503431,3504851,
DIP-alpha	FBtr0333795	chr1	-	3507244	3530665	3513002	3530420	9	3507244,3514001,3514867,3519824,3520041,3522211,3523633,3523921,3530314,	3513652,3514172,3514987,3519953,3520133,3522312,3523819,3524031,3530665,
DIP-alpha	FBtr0070588	chr1	-	3511336	3530665	3513002	3530420	9	3511336,3514001,3514867,3519824,3520041,3522211,3523633,3523921,3530314,	3513652,3514172,3514987,3519953,3520133,3522312,3523819,3524031,3530665,
DIP-alpha	FBtr0333794	chr1	-	3511336	3571649	3513002	3523669	11	3511336,3514001,3514867,3519824,3520041,3522211,3523633,3523921,3541867,3568303,3571491,	3513652,3514172,3514987,3519953,3520133,3522312,3523819,3524031,3542052,3569275,3571649,
CG13021	FBtr0070570	chr1	+	3514315	3515757	3515259	3515592	3	3514315,3514389,3515251,	3514336,3514459,3515757,
CG13021	FBtr0070571	chr1	+	3514354	3515757	3515259	3515592	2	3514354,3515251,	3514459,3515757,
MRE16	FBtr0307365	chr1	-	3545749	3546110	3546110	3546110	1	3545749,	3546110,
MRE16	FBtr0307366	chr1	-	3545861	3546110	3546110	3546110	1	3545861,	3546110,
ppk8	FBtr0307179	chr1	+	3557811	3572000	3569974	3571800	6	3557811,3559143,3569812,3570231,3570665,3571543,	3557838,3559277,3570058,3570380,3571474,3572000,
ppk8	FBtr0307180	chr1	+	3569503	3572000	3569503	3571800	5	3569503,3569754,3570231,3570665,3571543,	3569694,3570058,3570380,3571474,3572000,
CG2875	FBtr0333793	chr1	-	3571455	3573622	3571822	3573505	4	3571455,3572002,3572594,3573367,	3571939,3572532,3573300,3573622,
CG2875	FBtr0070587	chr1	-	3571720	3573622	3571822	3573505	4	3571720,3572002,3572594,3573367,	3571939,3572532,3573300,3573622,
CG2875	FBtr0070586	chr1	-	3571720	3573622	3571822	3573505	4	3571720,3572002,3572594,3573367,	3571939,3572532,3573303,3573622,
AstA-R1	FBtr0333798	chr1	+	3574535	3666724	3645470	3664665	10	3574535,3645303,3655580,3655849,3656666,3662159,3663455,3664333,3664560,3664810,	3574920,3645762,3655770,3655945,3656817,3662278,3663531,3664489,3664669,3666724,
AstA-R1	FBtr0070575	chr1	+	3574535	3666724	3645470	3664665	11	3574535,3632006,3645303,3655580,3655849,3656666,3662159,3663455,3664333,3664560,3664810,	3574920,3632055,3645762,3655770,3655945,3656817,3662278,3663531,3664489,3664669,3666724,
Ilp7	FBtr0070577	chr1	+	3667620	3668845	3668043	3668704	3	3667620,3668239,3668534,	3668180,3668412,3668845,
Parg	FBtr0307280	chr1	-	3668836	3671502	3669128	3671367	2	3668836,3670654,	3670587,3671502,
Parg	FBtr0307279	chr1	-	3668900	3671488	3669128	3671367	2	3668900,3670654,	3670587,3671488,
Mnt	FBtr0301821	chr1	+	3671800	3700780	3693484	3700741	9	3671800,3683352,3692952,3698117,3699113,3699338,3699683,3699932,3700670,	3672039,3683449,3693932,3699027,3699273,3699486,3699787,3700464,3700780,
Mnt	FBtr0301824	chr1	+	3688234	3700780	3693484	3700741	8	3688234,3692952,3698744,3699113,3699338,3699683,3699932,3700670,	3688495,3693932,3699027,3699273,3699486,3699787,3700464,3700780,
Mnt	FBtr0070578	chr1	+	3688234	3700780	3693484	3700741	8	3688234,3692952,3698741,3699113,3699338,3699683,3699932,3700670,	3688495,3693932,3699027,3699273,3699486,3699787,3700464,3700780,
Mnt	FBtr0307277	chr1	+	3688234	3701672	3693484	3700741	8	3688234,3692952,3698117,3699113,3699338,3699686,3699929,3700670,	3688495,3693932,3699027,3699273,3699486,3699787,3700464,3701672,
Mnt	FBtr0301823	chr1	+	3688234	3701672	3693484	3700741	8	3688234,3692952,3698117,3699113,3699338,3699686,3699932,3700670,	3688495,3693932,3699027,3699273,3699486,3699787,3700464,3701672,
Mnt	FBtr0301822	chr1	+	3688234	3701672	3693484	3700741	8	3688234,3692952,3698741,3699113,3699338,3699683,3699932,3700670,	3688264,3693932,3699027,3699273,3699486,3699787,3700464,3701672,
Mnt	FBtr0301825	chr1	+	3689362	3700780	3693484	3700741	8	3689362,3692952,3698117,3699113,3699338,3699683,3699932,3700670,	3689482,3693932,3699027,3699273,3699486,3699787,3700464,3700780,
Mnt	FBtr0070579	chr1	+	3689362	3700780	3693484	3700741	8	3689362,3692952,3698741,3699113,3699338,3699683,3699932,3700670,	3689482,3693932,3699027,3699273,3699486,3699787,3700464,3700780,
Mnt	FBtr0343578	chr1	+	3689362	3701672	3693484	3700741	8	3689362,3692952,3698339,3699113,3699338,3699683,3699932,3700670,	3689482,3693932,3699027,3699273,3699486,3699787,3700464,3701672,
Mnt	FBtr0307278	chr1	+	3689362	3701672	3693484	3700741	8	3689362,3692952,3698741,3699113,3699338,3699683,3699929,3700670,	3689482,3693932,3699027,3699273,3699486,3699787,3700464,3701672,
CR45102	FBtr0344655	chr1	+	3701856	3703285	3703285	3703285	1	3701856,	3703285,
Rala	FBtr0070584	chr1	-	3704609	3719635	3707374	3710221	6	3704609,3707367,3708743,3709835,3710068,3719362,	3706251,3707491,3708918,3709996,3710248,3719635,
Rala	FBtr0070583	chr1	-	3704983	3719635	3707374	3710221	7	3704983,3707367,3708743,3709835,3710068,3716471,3719362,	3706251,3707491,3708918,3709996,3710248,3716667,3719635,
Rala	FBtr0070582	chr1	-	3704983	3719635	3706146	3710221	5	3704983,3708743,3709835,3710068,3719362,	3706251,3708918,3709996,3710248,3719635,
tlk	FBtr0333752	chr1	+	3720006	3786969	3721575	3786404	8	3720006,3721375,3781654,3784527,3785031,3785289,3785593,3786143,	3720513,3721647,3783559,3784706,3785224,3785495,3785813,3786969,
tlk	FBtr0301659	chr1	+	3720006	3786969	3721575	3786404	9	3720006,3721375,3781654,3783676,3784527,3785031,3785289,3785593,3786143,	3720322,3721647,3783559,3784441,3784706,3785224,3785495,3785813,3786969,
tlk	FBtr0299582	chr1	+	3720006	3787977	3721575	3786404	9	3720006,3721375,3781654,3783676,3784527,3785031,3785289,3785593,3786143,	3720322,3721647,3783559,3784441,3784706,3785224,3785495,3785813,3787977,
tlk	FBtr0299580	chr1	+	3720006	3788818	3721575	3786404	9	3720006,3721375,3781654,3783676,3784527,3785031,3785289,3785593,3786143,	3720104,3721647,3783559,3784441,3784706,3785224,3785495,3785813,3788818,
tlk	FBtr0299579	chr1	+	3724636	3787977	3724832	3786404	8	3724636,3781654,3783676,3784527,3785031,3785289,3785593,3786143,	3724871,3783559,3784441,3784706,3785224,3785495,3785813,3787977,
tlk	FBtr0333751	chr1	+	3739896	3789770	3740135	3786404	8	3739896,3781654,3783676,3784527,3785031,3785289,3785593,3786143,	3740204,3783559,3784441,3784706,3785224,3785495,3785813,3789770,
tlk	FBtr0112680	chr1	+	3747162	3786636	3747162	3786404	10	3747162,3749040,3762497,3781654,3783676,3784527,3785031,3785289,3785593,3786143,	3747411,3749094,3762857,3783559,3784441,3784706,3785224,3785495,3785813,3786636,
tlk	FBtr0345319	chr1	+	3749060	3786636	3781654	3786404	9	3749060,3762497,3781654,3783676,3784527,3785031,3785289,3785593,3786143,	3749094,3762857,3783559,3784441,3784706,3785224,3785495,3785813,3786636,
tlk	FBtr0299581	chr1	+	3772639	3787977	3776619	3786404	9	3772639,3775814,3781654,3783676,3784527,3785031,3785289,3785593,3786143,	3773034,3777360,3783559,3784441,3784706,3785224,3785495,3785813,3787977,
tlk	FBtr0333753	chr1	+	3772639	3789770	3781654	3786404	8	3772639,3781654,3783676,3784527,3785031,3785289,3785593,3786143,	3773034,3783559,3784441,3784706,3785224,3785495,3785813,3789770,
tlk	FBtr0299583	chr1	+	3776058	3786969	3781654	3786404	8	3776058,3781654,3783676,3784527,3785031,3785289,3785593,3786143,	3776437,3783559,3784441,3784706,3785224,3785495,3785813,3786969,
tlk	FBtr0070596	chr1	+	3780142	3787977	3780653	3786404	8	3780142,3781654,3783676,3784527,3785031,3785289,3785593,3786143,	3780689,3783559,3784441,3784706,3785224,3785495,3785813,3787977,
HIP-R	FBtr0070598	chr1	+	3789968	3792477	3790163	3791668	5	3789968,3790129,3790416,3790755,3791476,	3790076,3790336,3790538,3791402,3792477,
HIP-R	FBtr0333764	chr1	+	3790041	3792477	3790163	3791668	5	3790041,3790129,3790416,3790755,3791476,	3790070,3790336,3790538,3791402,3792477,
HIP-R	FBtr0070597	chr1	+	3790041	3792477	3790163	3791668	4	3790041,3790416,3790755,3791476,	3790336,3790538,3791402,3792477,
CR44117	FBtr0335189	chr1	-	3792973	3793401	3793401	3793401	1	3792973,	3793401,
Crg-1	FBtr0070599	chr1	+	3793222	3797339	3795091	3796867	3	3793222,3794862,3796659,	3793406,3795228,3797339,
HIP	FBtr0070600	chr1	+	3799149	3801570	3799246	3800751	4	3799149,3799499,3799838,3800559,	3799419,3799621,3800485,3801570,
CR44118	FBtr0335188	chr1	-	3802066	3802494	3802494	3802494	1	3802066,	3802494,
fd3F	FBtr0335187	chr1	+	3802315	3811040	3802556	3810509	5	3802315,3804225,3809421,3809654,3810222,	3803749,3804321,3809593,3810141,3811040,
ec	FBtr0112801	chr1	+	3811697	3857621	3820736	3856585	6	3811697,3820725,3841323,3850962,3851936,3852139,	3812272,3821015,3841416,3851256,3852065,3857621,
tRNA:CR32785	FBtr0070603	chr1	+	3819698	3819770	3819770	3819770	1	3819698,	3819770,
tRNA:P:3E	FBtr0070604	chr1	+	3827621	3827693	3827693	3827693	1	3827621,	3827693,
CG2901	FBtr0070605	chr1	+	3828196	3831546	3828301	3830880	5	3828196,3828458,3829360,3830153,3830678,	3828370,3829125,3830071,3830454,3831546,
ec	FBtr0070606	chr1	+	3836079	3857621	3836663	3856585	5	3836079,3841323,3850962,3851936,3852139,	3836840,3841416,3851256,3852065,3857621,
ec	FBtr0112802	chr1	+	3845897	3857621	3850282	3856585	5	3845897,3850245,3850962,3851936,3852139,	3846207,3850711,3851256,3852065,3857621,
roX1	FBtr0345714	chr1	-	3857229	3862061	3862061	3862061	1	3857229,	3862061,
roX1	FBtr0337067	chr1	-	3858276	3862061	3862061	3862061	1	3858276,	3862061,
roX1	FBtr0337066	chr1	-	3858276	3862697	3862697	3862697	1	3858276,	3862697,
roX1	FBtr0070635	chr1	-	3858895	3862425	3862425	3862425	2	3858895,3862020,	3861950,3862425,
roX1	FBtr0070634	chr1	-	3858939	3862697	3862697	3862697	1	3858939,	3862697,
yin	FBtr0340206	chr1	-	3862965	3866717	3863173	3866565	4	3862965,3865069,3865357,3866511,	3865013,3865298,3865439,3866717,
yin	FBtr0340205	chr1	-	3862965	3866717	3863173	3866565	4	3862965,3865069,3865357,3866502,	3865013,3865298,3865439,3866717,
yin	FBtr0340204	chr1	-	3862965	3868331	3863173	3868019	4	3862965,3865069,3865357,3867938,	3865013,3865298,3865439,3868331,
yin	FBtr0340203	chr1	-	3862965	3871939	3863173	3869764	6	3862965,3865069,3865357,3869516,3869658,3871870,	3865013,3865298,3865439,3869602,3869814,3871939,
CG2930	FBtr0340202	chr1	+	3868972	3878817	3873157	3878617	9	3868972,3869498,3869952,3870317,3873117,3875901,3876314,3876454,3877627,	3869179,3869818,3870226,3870544,3873176,3876242,3876393,3877458,3878817,
CG2930	FBtr0070610	chr1	+	3872412	3878817	3873157	3878617	6	3872412,3873117,3875901,3876314,3876454,3877627,	3872557,3873176,3876242,3876393,3877458,3878817,
CG2930	FBtr0070609	chr1	+	3872412	3878817	3873157	3878617	6	3872412,3873117,3875901,3876314,3876454,3877627,	3872512,3873176,3876242,3876393,3877458,3878817,
CG2930	FBtr0070608	chr1	+	3872412	3880379	3873157	3880273	7	3872412,3873117,3875901,3876314,3876454,3879006,3879512,	3872557,3873176,3876242,3876393,3877458,3879214,3880379,
CG2930	FBtr0340201	chr1	+	3875765	3878817	3875800	3878617	5	3875765,3875901,3876314,3876454,3877627,	3875834,3876242,3876393,3877458,3878817,
VhaAC39-1	FBtr0070611	chr1	+	3880747	3882967	3880988	3882469	3	3880747,3881453,3882052,	3881115,3881962,3882967,
CG15239	FBtr0070612	chr1	+	3884167	3890486	3888662	3890292	3	3884167,3888648,3889690,	3884474,3889542,3890486,
CG42541	FBtr0332388	chr1	-	3891496	3930578	3895830	3911775	13	3891496,3896841,3897555,3901107,3901785,3901930,3904028,3905736,3906204,3910438,3911303,3911646,3929566,	3896681,3897034,3897647,3901262,3901860,3902052,3904596,3905900,3907097,3911237,3911516,3911879,3930578,
CG42541	FBtr0332389	chr1	-	3892383	3930578	3895830	3911775	14	3892383,3896841,3897555,3901107,3901785,3901930,3904028,3905736,3906204,3910438,3910825,3911303,3911646,3929566,	3896681,3897034,3897647,3901262,3901860,3902052,3904596,3905900,3907097,3910768,3911240,3911516,3911879,3930578,
CG42541	FBtr0301100	chr1	-	3892383	3930578	3895830	3911775	13	3892383,3896841,3897555,3901107,3901785,3901930,3904028,3905736,3906204,3910438,3911303,3911646,3929566,	3896681,3897034,3897647,3901262,3901860,3902052,3904596,3905897,3907097,3911240,3911516,3911879,3930578,
CG42541	FBtr0301099	chr1	-	3895046	3930578	3895830	3911775	13	3895046,3896841,3897555,3901107,3901785,3901930,3904028,3905736,3906204,3910438,3911303,3911646,3929566,	3896681,3897034,3897647,3901262,3901860,3902052,3904596,3905900,3907097,3911240,3911516,3911879,3930578,
CG2938	FBtr0345712	chr1	-	3931999	3936227	3932955	3935997	3	3931999,3935259,3935729,	3935179,3935356,3936227,
CG2938	FBtr0070627	chr1	-	3932155	3936227	3932955	3935997	3	3932155,3935259,3935729,	3935179,3935356,3936227,
CG2938	FBtr0332387	chr1	-	3932155	3936469	3932955	3935997	4	3932155,3935259,3935729,3936383,	3935179,3935356,3936281,3936469,
CG2941	FBtr0070613	chr1	+	3936516	3940006	3936821	3939669	3	3936516,3936992,3939214,	3936939,3939155,3940006,
CG2941	FBtr0345711	chr1	+	3936516	3940582	3936821	3939669	3	3936516,3936992,3939214,	3936939,3939155,3940582,
CG32786	FBtr0344825	chr1	+	3940846	3944265	3941059	3943907	3	3940846,3941230,3943452,	3941177,3943393,3944265,
CG32783	FBtr0344826	chr1	+	3945042	3948460	3945255	3948103	3	3945042,3945426,3947648,	3945373,3947589,3948460,
Vap-33A	FBtr0070617	chr1	+	3948974	3954086	3949649	3952922	8	3948974,3949480,3951414,3951635,3951828,3952002,3952107,3952766,	3949372,3949713,3951567,3951745,3951900,3952041,3952221,3954086,
Vap-33A	FBtr0070616	chr1	+	3948974	3954086	3949649	3952922	7	3948974,3949480,3951414,3951635,3951828,3952107,3952766,	3949372,3949713,3951567,3951745,3952041,3952221,3954086,
Vap-33A	FBtr0342739	chr1	+	3948974	3955442	3949649	3952922	7	3948974,3949480,3951414,3951635,3951828,3952107,3952766,	3949372,3949713,3951567,3951745,3952041,3952221,3955442,
Vap-33A	FBtr0070618	chr1	+	3949264	3955442	3949649	3952922	7	3949264,3949480,3951414,3951635,3951828,3952107,3952766,	3949372,3949713,3951567,3951745,3952041,3952221,3955442,
lva	FBtr0342740	chr1	-	3955542	3965327	3955874	3964754	10	3955542,3956048,3956306,3956512,3960476,3960641,3964416,3964566,3964700,3965271,	3955972,3956245,3956427,3960410,3960584,3964352,3964497,3964638,3964951,3965327,
lva	FBtr0070626	chr1	-	3955542	3965327	3955874	3964754	9	3955542,3956048,3956306,3956512,3960476,3960641,3964416,3964566,3964700,	3955972,3956245,3956427,3960410,3960584,3964352,3964497,3964638,3965327,
CG6428	FBtr0070625	chr1	-	3965434	3968655	3965819	3968237	4	3965434,3966587,3967396,3968029,	3966521,3967337,3967632,3968655,
CR45481	FBtr0346011	chr1	+	3968932	3972054	3972054	3972054	4	3968932,3969708,3971694,3971994,	3969653,3971526,3971885,3972054,
CG6414	FBtr0070624	chr1	-	3968992	3971350	3969081	3971315	4	3968992,3969350,3969729,3970412,	3969289,3969643,3970077,3971350,
CR43298	FBtr0306828	chr1	-	4001209	4001607	4001607	4001607	2	4001209,4001506,	4001424,4001607,
CR45482	FBtr0346012	chr1	-	4047595	4049204	4049204	4049204	1	4047595,	4049204,
CR46247	FBtr0347549	chr1	-	4062858	4064506	4064506	4064506	1	4062858,	4064506,
CR46247	FBtr0347547	chr1	-	4062858	4064506	4064506	4064506	2	4062858,4064446,	4064122,4064506,
CR46247	FBtr0347548	chr1	-	4063895	4064506	4064506	4064506	2	4063895,4064430,	4064122,4064506,
CG43689	FBtr0310493	chr1	+	4075977	4087354	4077915	4087094	11	4075977,4077874,4081353,4082430,4082793,4084438,4084790,4085617,4085939,4086169,4087053,	4076426,4079131,4081422,4082604,4084345,4084704,4085019,4085875,4086052,4086250,4087354,
CG43689	FBtr0310492	chr1	+	4075977	4087354	4077915	4087094	10	4075977,4077874,4082430,4082793,4084438,4084790,4085617,4085939,4086169,4087053,	4076426,4079131,4082604,4084345,4084704,4085019,4085875,4086052,4086250,4087354,
CG43689	FBtr0310491	chr1	+	4075977	4090740	4077915	4087094	11	4075977,4077874,4082793,4084438,4084790,4085617,4085939,4086169,4087053,4088013,4089829,	4076426,4079131,4084345,4084704,4085019,4085875,4086052,4086250,4087383,4088348,4090740,
CG43689	FBtr0310495	chr1	+	4075977	4092153	4077915	4090726	11	4075977,4077874,4082430,4082793,4084438,4084790,4085617,4085939,4086169,4088013,4089829,	4076426,4079131,4082604,4084345,4084704,4085019,4085875,4086052,4086250,4088348,4092153,
CG43689	FBtr0310494	chr1	+	4075977	4092153	4077915	4090726	10	4075977,4077874,4082793,4084438,4084790,4085617,4085939,4086169,4088013,4089829,	4076426,4079131,4084345,4084704,4085019,4085875,4086052,4086250,4088348,4092153,
CG43689	FBtr0339681	chr1	+	4075977	4092237	4077915	4090726	11	4075977,4077874,4078478,4082793,4084438,4084790,4085617,4085939,4086169,4088013,4089829,	4076426,4078388,4079131,4084345,4084704,4085019,4085875,4086052,4086250,4088348,4092237,
CG6379	FBtr0343297	chr1	-	4097591	4101031	4098173	4100641	2	4097591,4099992,	4099891,4101031,
CG6379	FBtr0070671	chr1	-	4097917	4101031	4098173	4100641	2	4097917,4099992,	4099891,4101031,
CG15375	FBtr0347157	chr1	+	4101317	4102995	4101407	4102555	3	4101317,4101786,4102463,	4101710,4102093,4102995,
Xpac	FBtr0070670	chr1	-	4102954	4104197	4103163	4104119	2	4102954,4103961,	4103896,4104197,
brn	FBtr0070638	chr1	+	4104341	4105791	4104485	4105463	1	4104341,	4105791,
cib	FBtr0343425	chr1	+	4106112	4110636	4109688	4110291	5	4106112,4109494,4109688,4109896,4110151,	4106273,4109509,4109824,4110010,4110636,
cib	FBtr0070640	chr1	+	4106112	4110636	4109688	4110206	4	4106112,4109688,4109896,4110162,	4106273,4109824,4110010,4110636,
cib	FBtr0070639	chr1	+	4106112	4110636	4109688	4110291	4	4106112,4109688,4109896,4110151,	4106273,4109824,4110010,4110636,
cib	FBtr0070641	chr1	+	4106834	4110981	4109688	4110291	4	4106834,4109688,4109896,4110151,	4106927,4109824,4110010,4110981,
cib	FBtr0307206	chr1	+	4108948	4110981	4109688	4110291	4	4108948,4109688,4109896,4110151,	4109370,4109824,4110010,4110981,
Nsun2	FBtr0070669	chr1	-	4111155	4113734	4111228	4113604	3	4111155,4111642,4113544,	4111584,4113467,4113734,
dgt4	FBtr0333184	chr1	+	4113700	4114870	4114227	4114794	3	4113700,4113825,4114063,	4113769,4113935,4114870,
dgt4	FBtr0333183	chr1	+	4113700	4114929	4114227	4114794	2	4113700,4114063,	4113935,4114929,
dgt4	FBtr0070642	chr1	+	4114141	4114870	4114227	4114794	1	4114141,	4114870,
Tip60	FBtr0333186	chr1	-	4114799	4116949	4114928	4116852	5	4114799,4115001,4115319,4116598,4116792,	4114929,4115214,4116544,4116725,4116949,
Tip60	FBtr0333185	chr1	-	4114799	4117442	4115309	4116852	5	4114799,4115001,4115296,4116598,4116792,	4114929,4115214,4116544,4116725,4117442,
Tip60	FBtr0070668	chr1	-	4114799	4117487	4114928	4116852	5	4114799,4115001,4115319,4116598,4116792,	4114929,4115214,4116544,4116725,4117487,
tyf	FBtr0305181	chr1	+	4117019	4126256	4118417	4125994	8	4117019,4117963,4118355,4120295,4120501,4121453,4122063,4125923,	4117395,4118279,4119017,4120424,4121236,4121930,4125787,4126256,
tyf	FBtr0070643	chr1	+	4117019	4126742	4118417	4125994	8	4117019,4117963,4118355,4120295,4120501,4121453,4122063,4125923,	4117236,4118279,4119017,4120424,4121236,4121930,4125787,4126742,
tyf	FBtr0300931	chr1	+	4117019	4128947	4118417	4125994	8	4117019,4117963,4118355,4120295,4120501,4121453,4122063,4125923,	4117281,4118279,4119017,4120424,4121236,4121930,4125787,4128947,
tyf	FBtr0305182	chr1	+	4117549	4126256	4118417	4125994	8	4117549,4117963,4118355,4120295,4120501,4121453,4122063,4125923,	4117895,4118279,4119017,4120424,4121236,4121930,4125787,4126256,
tyf	FBtr0345713	chr1	+	4117549	4130016	4118417	4125994	8	4117549,4117963,4118355,4120295,4120501,4121453,4122063,4125923,	4117895,4118279,4119017,4120424,4121236,4121930,4125787,4130016,
tyf	FBtr0305184	chr1	+	4119713	4126256	4120504	4125994	6	4119713,4120295,4120501,4121453,4122063,4125923,	4119888,4120424,4121236,4121930,4125787,4126256,
tyf	FBtr0301124	chr1	+	4119713	4128947	4120504	4125994	6	4119713,4120295,4120501,4121453,4122063,4125923,	4119769,4120424,4121236,4121930,4125787,4128947,
tyf	FBtr0305183	chr1	+	4119713	4130016	4120504	4125994	6	4119713,4120295,4120501,4121453,4122063,4125923,	4120100,4120424,4121236,4121930,4125787,4130016,
tyf	FBtr0305185	chr1	+	4120097	4126742	4120504	4125994	5	4120097,4120501,4121453,4122063,4125923,	4120424,4121236,4121930,4125787,4126742,
tyf	FBtr0305180	chr1	+	4120097	4128947	4120504	4125994	6	4120097,4120295,4120501,4121453,4122063,4125923,	4120138,4120440,4121236,4121930,4125787,4128947,
tyf	FBtr0305179	chr1	+	4120097	4128947	4120504	4125994	6	4120097,4120295,4120501,4121453,4122063,4125923,	4120138,4120424,4121236,4121930,4125787,4128947,
GlcAT-I	FBtr0070644	chr1	+	4131210	4132833	4131285	4132269	2	4131210,4131557,	4131494,4132833,
Fas2	FBtr0336884	chr1	-	4132886	4206093	4134779	4203260	10	4132886,4136568,4141770,4142049,4143626,4149387,4154386,4154584,4203190,4205899,	4134903,4136770,4141954,4143543,4143751,4149551,4154431,4154756,4203486,4206093,
Fas2	FBtr0343523	chr1	-	4134382	4206093	4134779	4203260	10	4134382,4135410,4136568,4141770,4142049,4143626,4149387,4154584,4203190,4205899,	4134903,4135533,4136770,4141954,4143543,4143751,4149551,4154756,4203486,4206093,
Fas2	FBtr0336882	chr1	-	4134382	4206093	4134779	4203260	9	4134382,4136568,4141770,4142049,4143626,4149387,4154584,4203190,4205899,	4134903,4136770,4141954,4143543,4143751,4149551,4154756,4203486,4206093,
Fas2	FBtr0070665	chr1	-	4134382	4206093	4134779	4203260	10	4134382,4135410,4136568,4141770,4142049,4143626,4149387,4154584,4203190,4205899,	4134903,4135497,4136770,4141954,4143543,4143751,4149551,4154756,4203486,4206093,
Fas2	FBtr0343524	chr1	-	4135869	4206093	4136210	4203260	9	4135869,4136568,4141770,4142049,4143626,4149387,4154584,4203190,4205899,	4136298,4136770,4141954,4143543,4143751,4149551,4154756,4203486,4206093,
Fas2	FBtr0070666	chr1	-	4139052	4206093	4139204	4203260	8	4139052,4141770,4142049,4143626,4149387,4154584,4203190,4205899,	4139317,4141954,4143543,4143751,4149551,4154756,4203486,4206093,
Fas2	FBtr0070667	chr1	-	4140174	4206093	4141543	4203260	7	4140174,4142049,4143626,4149387,4154584,4203190,4205899,	4141954,4143543,4143751,4149551,4154756,4203486,4206093,
CG43288	FBtr0306816	chr1	+	4213024	4213421	4213127	4213310	2	4213024,4213117,	4213062,4213421,
CG15571	FBtr0070664	chr1	-	4216872	4217394	4216894	4217353	1	4216872,	4217394,
CG15570	FBtr0070645	chr1	+	4218169	4223331	4218225	4223183	14	4218169,4219080,4219503,4219590,4219792,4219993,4220188,4220468,4220663,4221021,4221363,4221554,4222429,4222629,	4219015,4219404,4219533,4219725,4219936,4220128,4220398,4220603,4220933,4221297,4221495,4222358,4222564,4223331,
Femcoat	FBtr0070663	chr1	-	4241886	4242826	4242056	4242769	2	4241886,4242720,	4242613,4242826,
Muc4B	FBtr0343573	chr1	-	4244094	4246139	4244220	4245769	2	4244094,4245717,	4245659,4246139,
Muc4B	FBtr0307050	chr1	-	4244123	4245897	4244220	4245769	2	4244123,4245717,	4245659,4245897,
CG43134	FBtr0307049	chr1	+	4247312	4247701	4247342	4247657	2	4247312,4247448,	4247382,4247701,
CG43134	FBtr0305282	chr1	+	4247312	4247785	4247342	4247657	2	4247312,4247448,	4247382,4247785,
CG43135	FBtr0305283	chr1	+	4248376	4248657	4248393	4248657	2	4248376,4248496,	4248433,4248657,
CG15576	FBtr0070661	chr1	-	4251869	4252790	4252266	4252638	1	4251869,	4252790,
CG12691	FBtr0070646	chr1	+	4266096	4266669	4266159	4266612	1	4266096,	4266669,
CG15572	FBtr0070647	chr1	+	4268700	4271083	4269030	4270488	1	4268700,	4271083,
CR45483	FBtr0346013	chr1	-	4275233	4275964	4275964	4275964	1	4275233,	4275964,
CG15577	FBtr0070660	chr1	-	4276492	4277000	4276606	4276906	1	4276492,	4277000,
CG15578	FBtr0070659	chr1	-	4277546	4277961	4277592	4277862	1	4277546,	4277961,
CG12692	FBtr0345705	chr1	-	4300116	4302346	4300313	4302076	3	4300116,4301800,4302264,	4301699,4302081,4302346,
CG12692	FBtr0070658	chr1	-	4300151	4302346	4300313	4302076	3	4300151,4301800,4302264,	4301699,4302081,4302346,
CG15579	FBtr0345707	chr1	-	4311278	4311799	4311418	4311703	1	4311278,	4311799,
CG15579	FBtr0070657	chr1	-	4311363	4311799	4311418	4311703	1	4311363,	4311799,
CR44957	FBtr0347427	chr1	-	4311988	4315059	4315059	4315059	3	4311988,4313084,4314588,	4312349,4313309,4315059,
CR44957	FBtr0343889	chr1	-	4311988	4315059	4315059	4315059	3	4311988,4313744,4314588,	4312349,4314037,4315059,
CR46156	FBtr0347426	chr1	+	4313625	4314216	4314216	4314216	1	4313625,	4314216,
mei-9	FBtr0343574	chr1	-	4314229	4318127	4314851	4318055	7	4314229,4314816,4315859,4316748,4316963,4317632,4317852,	4314727,4315793,4316686,4316903,4317560,4317794,4318127,
mei-9	FBtr0070656	chr1	-	4314229	4318801	4314851	4318055	8	4314229,4314816,4315859,4316748,4316963,4317632,4317852,4318709,	4314727,4315793,4316686,4316903,4317560,4317794,4318150,4318801,
CG2982	FBtr0340200	chr1	+	4319437	4321745	4319627	4321589	2	4319437,4319569,	4319503,4321745,
CG2982	FBtr0070648	chr1	+	4319437	4321745	4319627	4321589	2	4319437,4319565,	4319503,4321745,
mRpL33	FBtr0070655	chr1	-	4321763	4322231	4321817	4322131	3	4321763,4321930,4322090,	4321867,4322034,4322231,
norpA	FBtr0070650	chr1	+	4322625	4364879	4349407	4362034	15	4322625,4332795,4349003,4349652,4353466,4354470,4357039,4357344,4357575,4358275,4358504,4359066,4360394,4360615,4361965,	4323155,4332840,4349587,4349712,4353613,4354550,4357276,4357511,4357880,4358440,4358871,4360330,4360551,4360705,4364879,
norpA	FBtr0301475	chr1	+	4322625	4365408	4349407	4362034	16	4322625,4325347,4332795,4349003,4349652,4353466,4354470,4357039,4357344,4357575,4358275,4358504,4359066,4360394,4360615,4361965,	4323155,4325616,4332840,4349587,4349712,4353613,4354550,4357276,4357511,4357880,4358440,4358871,4360330,4360551,4360705,4365408,
norpA	FBtr0100671	chr1	+	4322625	4365408	4349407	4362034	15	4322625,4332795,4349003,4349652,4353466,4353943,4357039,4357344,4357575,4358275,4358504,4359066,4360394,4360615,4361965,	4323155,4332840,4349587,4349712,4353613,4354023,4357276,4357511,4357880,4358440,4358871,4360330,4360551,4360705,4365408,
norpA	FBtr0343599	chr1	+	4323608	4365408	4349407	4362034	15	4323608,4332795,4349003,4349652,4353466,4353943,4357039,4357344,4357575,4358275,4358504,4359066,4360394,4360615,4361965,	4323801,4332840,4349587,4349712,4353613,4354023,4357276,4357511,4357880,4358440,4358871,4360330,4360551,4360705,4365408,
CG12693	FBtr0070654	chr1	-	4327079	4329457	4327290	4329303	4	4327079,4327621,4328191,4329158,	4327558,4328112,4328565,4329457,
norpA	FBtr0100670	chr1	+	4347917	4364879	4349407	4362034	14	4347917,4349003,4349652,4353466,4353943,4357039,4357344,4357575,4358275,4358504,4359066,4360394,4360615,4361965,	4348030,4349587,4349712,4353613,4354023,4357276,4357511,4357880,4358440,4358871,4360330,4360551,4360705,4364879,
norpA	FBtr0070651	chr1	+	4347917	4365408	4349407	4362034	14	4347917,4349003,4349652,4353466,4354470,4357039,4357344,4357575,4358275,4358504,4359066,4360394,4360615,4361965,	4348030,4349587,4349712,4353613,4354550,4357276,4357511,4357880,4358440,4358871,4360330,4360551,4360705,4365408,
CG3626	FBtr0070652	chr1	+	4366416	4371136	4366587	4370342	6	4366416,4368813,4369173,4369452,4369674,4369859,	4368142,4369111,4369387,4369606,4369790,4371136,
CR43614	FBtr0309825	chr1	-	4368785	4373471	4373471	4373471	3	4368785,4371994,4373396,	4369380,4372253,4373471,
CR45484	FBtr0347473	chr1	+	4373980	4377716	4377716	4377716	4	4373980,4374084,4375480,4376674,	4374017,4374199,4376571,4377716,
CR45484	FBtr0346020	chr1	+	4375907	4377716	4377716	4377716	2	4375907,4376674,	4376571,4377716,
CG12688	FBtr0308918	chr1	+	4380757	4382466	4381471	4381976	2	4380757,4381787,	4381567,4382466,
CR32773	FBtr0344479	chr1	-	4387675	4394040	4394040	4394040	3	4387675,4393324,4393760,	4388251,4393604,4394040,
CR32773	FBtr0344480	chr1	-	4387675	4611385	4611385	4611385	5	4387675,4393324,4459954,4562604,4610850,	4388251,4393604,4460105,4562650,4611385,
bi	FBtr0070672	chr1	+	4412855	4484452	4428434	4483625	8	4412855,4428197,4450687,4450876,4478147,4478353,4482139,4482516,	4412920,4429498,4450801,4451039,4478294,4478430,4482384,4484452,
bi	FBtr0331162	chr1	+	4413461	4484452	4428434	4483778	8	4413461,4428197,4450687,4450876,4478147,4478353,4482139,4482516,	4413899,4429498,4450801,4451039,4478294,4478430,4482384,4484452,
bi	FBtr0300608	chr1	+	4413461	4484452	4428434	4483625	8	4413461,4428197,4450687,4450876,4478147,4478353,4482139,4482516,	4413899,4429498,4450801,4451039,4478294,4478430,4482384,4484452,
bi	FBtr0343569	chr1	+	4413461	4485647	4428434	4483625	8	4413461,4428197,4450687,4450876,4478147,4478353,4482130,4482519,	4413899,4429498,4450801,4451030,4478294,4478430,4482384,4485647,
bi	FBtr0300609	chr1	+	4427134	4484452	4428434	4483625	8	4427134,4428197,4450687,4450876,4478147,4478353,4482139,4482516,	4427539,4429498,4450801,4451039,4478294,4478430,4482384,4484452,
bi	FBtr0308915	chr1	+	4427134	4485647	4428434	4483625	8	4427134,4428197,4450687,4450876,4478147,4478353,4482133,4482519,	4427352,4429498,4450801,4451030,4478294,4478430,4482384,4485647,
bi	FBtr0308914	chr1	+	4427134	4485647	4428434	4483625	8	4427134,4428197,4450687,4450876,4478147,4478353,4482130,4482519,	4427352,4429498,4450801,4451039,4478294,4478430,4482384,4485647,
CG3556	FBtr0070674	chr1	+	4530230	4533840	4531309	4533586	6	4530230,4531296,4532855,4533119,4533260,4533524,	4530601,4532678,4533051,4533197,4533343,4533840,
CG3556	FBtr0308916	chr1	+	4530230	4535464	4531309	4533586	6	4530230,4531296,4532855,4533119,4533260,4533524,	4530441,4532678,4533051,4533197,4533343,4535464,
rb	FBtr0332290	chr1	-	4535634	4540626	4536643	4540305	5	4535634,4536531,4537485,4538774,4539663,	4535961,4537431,4538709,4539603,4540626,
rb	FBtr0070702	chr1	-	4535634	4540626	4536643	4540305	4	4535634,4537485,4538774,4539663,	4537431,4538709,4539603,4540626,
rb	FBtr0343568	chr1	-	4536015	4540626	4536643	4540305	4	4536015,4537485,4538774,4539663,	4537431,4538709,4539603,4540626,
CHOp24	FBtr0070675	chr1	+	4540907	4542438	4541002	4542056	3	4540907,4541216,4541906,	4541144,4541551,4542438,
CHOp24	FBtr0343566	chr1	+	4540907	4542506	4541002	4542056	3	4540907,4541216,4541906,	4541144,4541551,4542506,
CG3568	FBtr0070676	chr1	+	4542629	4544497	4542702	4544404	4	4542629,4542977,4543175,4544233,	4542912,4543122,4544176,4544497,
Usf	FBtr0308917	chr1	-	4544616	4548794	4546553	4548428	2	4544616,4547385,	4546824,4548794,
Usf	FBtr0070701	chr1	-	4545279	4548794	4546553	4548428	2	4545279,4547385,	4546824,4548794,
CG15912	FBtr0070677	chr1	+	4549069	4549957	4549073	4549814	1	4549069,	4549957,
CG11436	FBtr0070699	chr1	-	4549882	4551878	4550409	4551807	1	4549882,	4551878,
CG3527	FBtr0070678	chr1	+	4551972	4553006	4552075	4552898	2	4551972,4552307,	4552243,4553006,
CG11444	FBtr0070698	chr1	-	4553116	4554197	4553334	4553982	1	4553116,	4554197,
CG11444	FBtr0343567	chr1	-	4553116	4554398	4553334	4553982	1	4553116,	4554398,
CG3546	FBtr0070679	chr1	+	4558071	4560317	4558109	4560002	1	4558071,	4560317,
CG12684	FBtr0070697	chr1	-	4570990	4571929	4571133	4571881	2	4570990,4571619,	4571567,4571929,
peb	FBtr0070680	chr1	+	4617563	4626104	4619993	4625969	3	4617563,4619969,4621151,	4618063,4620860,4626104,
peb	FBtr0100265	chr1	+	4617563	4627206	4619993	4625969	3	4617563,4619974,4621151,	4618063,4620860,4627206,
CG12184	FBtr0343532	chr1	-	4627379	4630520	4627672	4630418	5	4627379,4627822,4628028,4628700,4629739,	4627741,4627971,4628626,4629686,4630520,
CG12184	FBtr0335037	chr1	-	4627379	4630936	4627672	4630883	5	4627379,4627822,4628028,4628700,4629739,	4627759,4627971,4628626,4629686,4630936,
CG12184	FBtr0070696	chr1	-	4627379	4630936	4627672	4630883	5	4627379,4627822,4628028,4628700,4629739,	4627741,4627971,4628626,4629686,4630936,
CG12179	FBtr0300755	chr1	-	4631051	4636004	4631667	4635900	5	4631051,4631813,4632019,4632817,4633877,	4631730,4631962,4632746,4633824,4636004,
CG12179	FBtr0300754	chr1	-	4631372	4636004	4631667	4635900	5	4631372,4631813,4632019,4632817,4633877,	4631730,4631962,4632746,4633824,4636004,
pon	FBtr0070681	chr1	+	4636317	4639112	4636452	4638659	2	4636317,4637111,	4636917,4639112,
CG3081	FBtr0070693	chr1	-	4639258	4641162	4639324	4641076	1	4639258,	4641162,
CG3081	FBtr0343629	chr1	-	4639258	4643987	4639324	4640698	4	4639258,4641832,4642193,4643713,	4641063,4642142,4642330,4643987,
CG3062	FBtr0070692	chr1	-	4641268	4644868	4641367	4644784	4	4641268,4641832,4642193,4644757,	4641652,4642142,4642330,4644868,
HLH4C	FBtr0331163	chr1	-	4645126	4647414	4645791	4646367	2	4645126,4647306,	4646442,4647414,
HLH4C	FBtr0070691	chr1	-	4645126	4647414	4645863	4646367	2	4645126,4647306,	4646442,4647414,
mRpL30	FBtr0070682	chr1	+	4647870	4648646	4647966	4648589	2	4647870,4648174,	4648094,4648646,
Torsin	FBtr0070690	chr1	-	4648591	4649833	4648684	4649765	2	4648591,4649572,	4649514,4649833,
Torsin	FBtr0345715	chr1	-	4648591	4650032	4648684	4649765	2	4648591,4649572,	4649514,4650032,
Cbp80	FBtr0070683	chr1	+	4650014	4658005	4650329	4657706	7	4650014,4650431,4651831,4656582,4657140,4657335,4657592,	4650372,4651770,4651935,4657071,4657265,4657524,4658005,
Cbp80	FBtr0070684	chr1	+	4650049	4658259	4650329	4657706	7	4650049,4650431,4651831,4656582,4657140,4657335,4657592,	4650372,4651770,4651935,4657071,4657265,4657524,4658259,
CG15473	FBtr0070689	chr1	-	4651954	4654497	4652052	4654448	3	4651954,4654002,4654406,	4653925,4654232,4654497,
CG3009	FBtr0332316	chr1	-	4658157	4666700	4658436	4660424	4	4658157,4659734,4660257,4666430,	4658536,4660187,4660432,4666700,
CG3009	FBtr0070688	chr1	-	4658157	4666700	4659325	4660424	3	4658157,4660257,4666430,	4660187,4660432,4666700,
CG3009	FBtr0300468	chr1	-	4658576	4666700	4659325	4660424	3	4658576,4660257,4666430,	4660187,4660432,4666700,
rap	FBtr0070687	chr1	-	4667289	4677533	4667992	4676375	5	4667289,4668903,4674366,4676253,4677354,	4668820,4669137,4674619,4676572,4677533,
rap	FBtr0070686	chr1	-	4667289	4679537	4667992	4676375	5	4667289,4668903,4674366,4676253,4679264,	4668820,4669137,4674619,4676572,4679537,
Pp2C1	FBtr0343531	chr1	-	4679987	4686903	4680631	4686156	3	4679987,4683486,4685111,	4683422,4683934,4686903,
Pp2C1	FBtr0070685	chr1	-	4680403	4686903	4680631	4686156	3	4680403,4683486,4685111,	4683422,4683934,4686903,
ctp	FBtr0070704	chr1	+	4687799	4699456	4691736	4698458	3	4687799,4691636,4698296,	4688028,4691844,4699456,
ctp	FBtr0070706	chr1	+	4688202	4699456	4691736	4698458	3	4688202,4691636,4698296,	4688317,4691844,4699456,
ctp	FBtr0307065	chr1	+	4688202	4702034	4691736	4698458	3	4688202,4691636,4698296,	4688317,4691844,4702034,
ctp	FBtr0070707	chr1	+	4688202	4702034	4691736	4698458	3	4688202,4691636,4698296,	4688672,4691844,4702034,
l(1)G0334	FBtr0070709	chr1	+	4702283	4705123	4702531	4704770	6	4702283,4702434,4702823,4703554,4704194,4704587,	4702300,4702591,4702892,4704119,4704517,4705123,
l(1)G0334	FBtr0070710	chr1	+	4702324	4705123	4703638	4704770	4	4702324,4703554,4704194,4704587,	4702892,4704119,4704517,4705123,
l(1)G0334	FBtr0070708	chr1	+	4702324	4705123	4702531	4704770	5	4702324,4702823,4703554,4704194,4704587,	4702591,4702892,4704119,4704517,4705123,
l(1)G0334	FBtr0070711	chr1	+	4702324	4705265	4702531	4704770	5	4702324,4702691,4703554,4704194,4704587,	4702591,4702892,4704119,4704517,4705265,
CG7024	FBtr0070712	chr1	+	4705308	4707504	4705563	4707321	2	4705308,4706004,	4705686,4707504,
Proc-R	FBtr0100552	chr1	+	4707915	4728744	4723367	4728051	9	4707915,4708779,4723177,4725021,4726235,4726426,4726874,4727358,4727622,	4708168,4709010,4723567,4725194,4726352,4726714,4727101,4727562,4728744,
Proc-R	FBtr0100551	chr1	+	4707915	4728744	4723367	4728051	9	4707915,4708917,4723177,4725021,4726235,4726426,4726874,4727358,4727622,	4707973,4709010,4723567,4725194,4726352,4726714,4727101,4727562,4728744,
Proc-R	FBtr0070713	chr1	+	4707915	4728744	4723367	4728051	9	4707915,4708823,4723177,4725021,4726235,4726426,4726874,4727358,4727622,	4708168,4709010,4723567,4725194,4726352,4726714,4727101,4727562,4728744,
Proc-R	FBtr0070714	chr1	+	4707915	4729487	4723367	4728051	9	4707915,4708823,4723177,4725021,4726235,4726426,4726874,4727358,4727622,	4707973,4709010,4723567,4725194,4726352,4726714,4727101,4727562,4729487,
Proc-R	FBtr0345320	chr1	+	4708747	4728744	4723367	4728051	8	4708747,4723177,4725021,4726235,4726426,4726874,4727358,4727622,	4709010,4723567,4725194,4726352,4726714,4727101,4727562,4728744,
CG15472	FBtr0070736	chr1	-	4768726	4770137	4769168	4770074	1	4768726,	4770137,
Bteb2	FBtr0070735	chr1	-	4770556	4771588	4770581	4771517	1	4770556,	4771588,
CR45515	FBtr0346021	chr1	-	4775032	4775232	4775232	4775232	1	4775032,	4775232,
CG2871	FBtr0070734	chr1	-	4775983	4777375	4776086	4777313	1	4775983,	4777375,
CG15471	FBtr0299601	chr1	-	4782200	4782789	4782316	4782703	2	4782200,4782768,	4782714,4782789,
CG15471	FBtr0299602	chr1	-	4782230	4782758	4782316	4782703	1	4782230,	4782758,
CG6978	FBtr0070715	chr1	+	4784074	4786059	4784197	4785637	1	4784074,	4786059,
CG2861	FBtr0332313	chr1	-	4797230	4804862	4797360	4803770	10	4797230,4797632,4797966,4798570,4799939,4800107,4800958,4803426,4803689,4804697,	4797570,4797872,4798512,4799881,4800047,4800647,4803352,4803618,4803820,4804862,
CG2861	FBtr0332312	chr1	-	4797265	4804862	4797360	4803770	10	4797265,4797632,4797966,4798098,4798570,4799939,4800958,4803426,4803689,4804697,	4797570,4797872,4798041,4798512,4799878,4800647,4803352,4803618,4803820,4804862,
CG2861	FBtr0070731	chr1	-	4797265	4804862	4797360	4803770	9	4797265,4797632,4797966,4798570,4799939,4800958,4803426,4803689,4804697,	4797570,4797872,4798512,4799881,4800647,4803352,4803618,4803820,4804862,
CG2861	FBtr0302037	chr1	-	4800834	4804862	4800907	4803334	3	4800834,4803426,4804697,	4803352,4803618,4804862,
CR45516	FBtr0346038	chr1	-	4805458	4805683	4805683	4805683	1	4805458,	4805683,
CG12682	FBtr0070716	chr1	+	4825973	4826833	4826003	4826717	1	4825973,	4826833,
CG42594	FBtr0345703	chr1	+	4840832	4906260	4894688	4905306	8	4840832,4869495,4894617,4895183,4898407,4899120,4903945,4904965,	4841440,4869554,4895060,4895838,4898897,4899452,4904875,4906260,
CG42594	FBtr0301749	chr1	+	4840832	4906260	4894688	4904814	8	4840832,4869495,4894617,4895183,4898407,4899120,4903945,4904965,	4841440,4869554,4895060,4895838,4898897,4899452,4904875,4906260,
CG42594	FBtr0345704	chr1	+	4840832	4906575	4894688	4904814	8	4840832,4869495,4894617,4895183,4898407,4899120,4903945,4904965,	4841440,4869554,4895060,4895838,4898897,4899452,4904875,4906575,
CR43495	FBtr0309526	chr1	-	4873999	4874382	4874382	4874382	1	4873999,	4874382,
CG12681	FBtr0070717	chr1	+	4875669	4877263	4875791	4877144	1	4875669,	4877263,
CG6927	FBtr0070721	chr1	+	4906899	4908821	4906978	4908607	2	4906899,4907459,	4907405,4908821,
CG32772	FBtr0300997	chr1	+	4909101	4914961	4909758	4914144	6	4909101,4910851,4912742,4912944,4913203,4913845,	4909797,4911178,4912875,4913129,4913783,4914961,
CG32772	FBtr0342952	chr1	+	4909101	4915161	4909758	4914144	7	4909101,4909451,4910851,4912742,4912944,4913203,4913845,	4909319,4909797,4911178,4912875,4913129,4913783,4915161,
CG32772	FBtr0342951	chr1	+	4912380	4914961	4912814	4914144	5	4912380,4912742,4912944,4913203,4913845,	4912511,4912875,4913129,4913783,4914961,
CG32772	FBtr0343533	chr1	+	4912380	4915161	4912814	4914144	5	4912380,4912742,4912944,4913203,4913845,	4912511,4912875,4913129,4913783,4915161,
CG4041	FBtr0300998	chr1	-	4915279	4918447	4915417	4918322	6	4915279,4915585,4915942,4916284,4916544,4918120,	4915522,4915882,4916214,4916491,4917921,4918447,
CG6903	FBtr0070723	chr1	+	4918729	4921648	4919196	4921533	6	4918729,4919453,4919898,4920094,4920329,4921045,	4919340,4919593,4920020,4920269,4920991,4921648,
CG6903	FBtr0343535	chr1	+	4918871	4921612	4919196	4921533	6	4918871,4919453,4919898,4920094,4920329,4921045,	4919340,4919593,4920020,4920269,4920991,4921612,
CG44774	FBtr0343142	chr1	-	4921677	4938105	4927583	4929601	4	4921677,4928216,4929373,4937974,	4928132,4929308,4930065,4938105,
CG44774	FBtr0345209	chr1	-	4926663	4929988	4927583	4929601	3	4926663,4928216,4929373,	4928129,4929308,4929988,
CG44774	FBtr0343140	chr1	-	4926663	4931194	4927583	4929601	4	4926663,4928216,4929373,4930914,	4928129,4929308,4930065,4931194,
CG44774	FBtr0343135	chr1	-	4926663	4931194	4927583	4929601	4	4926663,4928216,4929373,4931057,	4928129,4929308,4930065,4931194,
CG44774	FBtr0343139	chr1	-	4926663	4932074	4927583	4929601	4	4926663,4928216,4929373,4931950,	4928132,4929308,4930065,4932074,
CG44774	FBtr0343138	chr1	-	4926663	4932682	4927583	4929601	4	4926663,4928216,4929373,4932547,	4928132,4929308,4930065,4932682,
CG44774	FBtr0343141	chr1	-	4926663	4935543	4927583	4929601	4	4926663,4928216,4929373,4935390,	4928129,4929308,4930065,4935543,
CG44774	FBtr0343136	chr1	-	4926663	4936149	4927583	4929601	4	4926663,4928216,4929373,4936012,	4928129,4929308,4930065,4936149,
CG44774	FBtr0343137	chr1	-	4926663	4938105	4927583	4929601	4	4926663,4928216,4929373,4937974,	4928132,4929308,4930065,4938105,
Ptp4E	FBtr0070725	chr1	+	4939127	4954090	4940646	4953732	11	4939127,4940421,4947606,4947918,4948989,4949740,4950470,4950963,4953164,4953492,4953724,	4939200,4940847,4947853,4948197,4949668,4950189,4950899,4953107,4953423,4953621,4954090,
Ptp4E	FBtr0343529	chr1	+	4939127	4955425	4940646	4954604	12	4939127,4940421,4947606,4947918,4948989,4949740,4950470,4950963,4953164,4953492,4954134,4954970,	4939200,4940847,4947853,4948197,4949668,4950189,4950899,4953107,4953423,4953621,4954624,4955425,
Ptp4E	FBtr0343528	chr1	+	4939127	4955916	4940646	4955002	11	4939127,4940421,4947606,4947918,4948989,4949740,4950470,4950963,4953164,4953492,4954970,	4939200,4940847,4947853,4948197,4949668,4950189,4950899,4953107,4953423,4953621,4955916,
Ptp4E	FBtr0301793	chr1	+	4939127	4955916	4940646	4954604	12	4939127,4940421,4947606,4947918,4948989,4949740,4950470,4950963,4953164,4953492,4954116,4954970,	4939304,4940847,4947853,4948197,4949668,4950189,4950899,4953107,4953423,4953621,4954624,4955916,
Ptp4E	FBtr0070724	chr1	+	4939127	4955916	4940646	4954604	12	4939127,4940421,4947606,4947918,4948989,4949740,4950470,4950963,4953164,4953492,4954116,4954970,	4939200,4940847,4947853,4948197,4949668,4950189,4950899,4953107,4953423,4953621,4954624,4955916,
Ptp4E	FBtr0301796	chr1	+	4939436	4955916	4940646	4954604	12	4939436,4940421,4947606,4947918,4948989,4949740,4950470,4950963,4953164,4953492,4954116,4954970,	4939532,4940847,4947853,4948197,4949668,4950189,4950899,4953107,4953423,4953621,4954624,4955916,
Ptp4E	FBtr0301794	chr1	+	4939580	4955916	4940646	4954604	12	4939580,4940421,4947606,4947918,4948989,4949740,4950470,4950963,4953164,4953492,4954116,4954970,	4939675,4940847,4947853,4948197,4949668,4950189,4950899,4953107,4953423,4953621,4954624,4955916,
CR44833	FBtr0343542	chr1	-	4956645	5063868	5063868	5063868	4	4956645,5005881,5046125,5063648,	4956693,5006030,5046154,5063868,
SIP3	FBtr0070727	chr1	-	4959928	4961128	4960036	4960909	1	4959928,	4961128,
CR45792	FBtr0346780	chr1	+	4985670	4986397	4986397	4986397	1	4985670,	4986397,
CG12680	FBtr0300018	chr1	+	4997440	4998237	4997538	4998186	1	4997440,	4998237,
CG12680	FBtr0343530	chr1	+	4997440	4998388	4997538	4998186	1	4997440,	4998388,
ovo	FBtr0070738	chr1	+	5048272	5070772	5049130	5069080	4	5048272,5064452,5068135,5068894,	5049542,5067247,5068798,5070772,
ovo	FBtr0301914	chr1	+	5048272	5070929	5049130	5069080	4	5048272,5064452,5068135,5068894,	5049542,5067247,5068798,5070929,
ovo	FBtr0070739	chr1	+	5063843	5070929	5063843	5069080	4	5063843,5064452,5068135,5068894,	5063868,5067247,5068798,5070929,
ovo	FBtr0100408	chr1	+	5064232	5070772	5065543	5069080	4	5064232,5064452,5068135,5068894,	5064310,5067781,5068798,5070772,
ovo	FBtr0070740	chr1	+	5064232	5070929	5065543	5069080	5	5064232,5064452,5066072,5068135,5068894,	5064310,5065913,5067781,5068798,5070929,
CG32767	FBtr0331758	chr1	-	5071026	5083025	5077136	5081073	5	5071026,5078117,5081180,5081485,5082416,	5078026,5081115,5081257,5082239,5083025,
CG32767	FBtr0331757	chr1	-	5074994	5083025	5077136	5081073	5	5074994,5078120,5081180,5081485,5082890,	5078026,5081115,5081257,5082239,5083025,
CG32767	FBtr0302119	chr1	-	5074994	5083025	5077136	5081073	5	5074994,5078117,5081180,5081485,5082881,	5078026,5081115,5081257,5082239,5083025,
CG32767	FBtr0302118	chr1	-	5074994	5083025	5077136	5081073	5	5074994,5078117,5081180,5081485,5082521,	5078026,5081115,5081257,5082239,5083025,
CG32767	FBtr0300995	chr1	-	5074994	5083025	5077136	5081073	5	5074994,5078117,5081180,5081485,5083000,	5078026,5081115,5081257,5082239,5083025,
CG32767	FBtr0300994	chr1	-	5076467	5084768	5077136	5081073	5	5076467,5078117,5081180,5081485,5084572,	5078026,5081115,5081257,5082239,5084768,
rg	FBtr0344650	chr1	+	5085758	5250952	5089986	5250819	29	5085758,5089341,5203310,5217430,5221240,5223918,5224140,5224355,5224686,5225236,5225913,5228326,5228875,5229190,5233441,5233771,5234023,5234318,5234698,5237521,5237898,5238116,5243376,5246522,5249469,5249748,5250077,5250422,5250728,	5086201,5090145,5203415,5217557,5221437,5224040,5224267,5224475,5224833,5225828,5225999,5228467,5229015,5229404,5233664,5233914,5234214,5234509,5237436,5237836,5238006,5238267,5243486,5249400,5249643,5250012,5250274,5250574,5250952,
rg	FBtr0344652	chr1	+	5085758	5254864	5089986	5250819	31	5085758,5089341,5203310,5217430,5221240,5223918,5224140,5224355,5224686,5225236,5225913,5228326,5228875,5229190,5233411,5233771,5234023,5234318,5234698,5237521,5237898,5238116,5239425,5243376,5243882,5246522,5249469,5249748,5250077,5250422,5250728,	5086201,5090145,5203415,5217557,5221437,5224040,5224267,5224475,5224833,5225828,5225999,5228467,5229015,5229404,5233664,5233914,5234214,5234509,5237436,5237836,5238006,5238267,5240382,5243486,5244050,5249400,5249643,5250012,5250274,5250574,5254864,
rg	FBtr0344651	chr1	+	5085758	5254864	5187132	5250819	32	5085758,5089341,5163900,5174896,5186902,5203310,5217430,5221240,5223918,5224140,5224355,5224686,5225236,5225913,5228326,5228875,5229190,5233441,5233771,5234023,5234318,5234698,5237521,5237898,5238116,5243376,5246522,5249469,5249748,5250077,5250422,5250728,	5086201,5090145,5165498,5176788,5187429,5203415,5217557,5221437,5224040,5224267,5224475,5224833,5225828,5225999,5228467,5229015,5229404,5233664,5233914,5234214,5234509,5237436,5237836,5238006,5238267,5243486,5249400,5249643,5250012,5250274,5250574,5254864,
rg	FBtr0344649	chr1	+	5085758	5254864	5089986	5250819	30	5085758,5089341,5203310,5217430,5221240,5223918,5224140,5224355,5224686,5225236,5225913,5228326,5228875,5229190,5233411,5233771,5234023,5234318,5234698,5237521,5237898,5238116,5243376,5243882,5246522,5249469,5249748,5250077,5250422,5250728,	5086201,5090145,5203415,5217557,5221437,5224040,5224267,5224475,5224833,5225828,5225999,5228467,5229015,5229404,5233664,5233914,5234214,5234509,5237436,5237836,5238006,5238267,5243486,5244050,5249400,5249643,5250012,5250274,5250574,5254864,
rg	FBtr0344648	chr1	+	5085758	5254864	5089986	5250819	28	5085758,5089341,5203310,5217430,5221240,5223918,5224140,5224355,5224686,5225236,5228326,5228875,5229190,5233411,5233771,5234023,5234318,5234698,5237521,5237898,5238116,5243376,5246522,5249469,5249748,5250077,5250422,5250728,	5086201,5090145,5203415,5217557,5221437,5224040,5224267,5224475,5224833,5225293,5228467,5229015,5229404,5233664,5233914,5234214,5234509,5237436,5237836,5238006,5238267,5243486,5249400,5249643,5250012,5250274,5250574,5254864,
rg	FBtr0344647	chr1	+	5085758	5254864	5089986	5250819	30	5085758,5089341,5203310,5217430,5221240,5223918,5224140,5224355,5224686,5225236,5225913,5228326,5228875,5229190,5233441,5233771,5234023,5234318,5234698,5237521,5237898,5238116,5239425,5243376,5246522,5249469,5249748,5250077,5250422,5250728,	5085889,5090145,5203415,5217557,5221437,5224040,5224267,5224475,5224833,5225828,5225999,5228467,5229015,5229404,5233664,5233914,5234214,5234509,5237436,5237836,5238006,5238267,5240382,5243486,5249400,5249643,5250012,5250274,5250574,5254864,
CG15465	FBtr0344669	chr1	+	5085758	5254864	5175239	5176508	32	5085758,5089341,5163900,5174896,5186902,5203310,5217430,5221240,5223918,5224140,5224355,5224686,5225236,5225913,5228326,5228875,5229190,5233441,5233771,5234023,5234318,5234698,5237521,5237898,5238116,5243376,5246522,5249469,5249748,5250077,5250422,5250728,	5086201,5090145,5165498,5176788,5187429,5203415,5217557,5221437,5224040,5224267,5224475,5224833,5225828,5225999,5228467,5229015,5229404,5233664,5233914,5234214,5234509,5237436,5237836,5238006,5238267,5243486,5249400,5249643,5250012,5250274,5250574,5254864,
Rpn13R	FBtr0070741	chr1	+	5131897	5132985	5131957	5132932	1	5131897,	5132985,
rg	FBtr0344668	chr1	+	5165309	5254864	5187132	5250819	29	5165309,5174896,5186902,5203310,5217430,5221240,5223918,5224140,5224355,5224686,5225236,5228326,5228875,5229190,5233441,5233771,5234023,5234318,5234698,5237521,5237898,5238116,5243376,5246522,5249469,5249748,5250077,5250422,5250728,	5165498,5176788,5187429,5203415,5217557,5221437,5224040,5224267,5224475,5224833,5225293,5228467,5229015,5229404,5233664,5233914,5234214,5234509,5237436,5237836,5238006,5238267,5243486,5249400,5249643,5250012,5250274,5250574,5254864,
CG15465	FBtr0070742	chr1	+	5165309	5254864	5175239	5176508	29	5165309,5174896,5186902,5203310,5217430,5221240,5223918,5224140,5224355,5224686,5225236,5228326,5228875,5229190,5233441,5233771,5234023,5234318,5234698,5237521,5237898,5238116,5243376,5246522,5249469,5249748,5250077,5250422,5250728,	5165498,5176788,5187429,5203415,5217557,5221437,5224040,5224267,5224475,5224833,5225293,5228467,5229015,5229404,5233664,5233914,5234214,5234509,5237436,5237836,5238006,5238267,5243486,5249400,5249643,5250012,5250274,5250574,5254864,
CG5062	FBtr0070759	chr1	-	5180181	5182369	5180370	5182180	2	5180181,5181583,	5181519,5182369,
CR44834	FBtr0343543	chr1	-	5188170	5188797	5188797	5188797	1	5188170,	5188797,
CG42749	FBtr0303278	chr1	+	5296065	5302894	5301347	5302625	6	5296065,5296318,5301320,5301464,5302120,5302570,	5296242,5296394,5301404,5302059,5302271,5302894,
CG42749	FBtr0340474	chr1	+	5296065	5306288	5301347	5306194	6	5296065,5301320,5301464,5302120,5305878,5306076,	5296394,5301404,5302059,5302271,5305995,5306288,
CG42749	FBtr0303279	chr1	+	5296065	5306288	5301347	5306194	7	5296065,5296318,5301320,5301464,5302120,5305878,5306076,	5296242,5296394,5301404,5302059,5302271,5305995,5306288,
CG3323	FBtr0070758	chr1	-	5302987	5305691	5303218	5305544	2	5302987,5305330,	5305254,5305691,
CG17764	FBtr0070757	chr1	-	5306260	5307417	5306393	5307212	1	5306260,	5307417,
Cdk7	FBtr0070756	chr1	-	5307464	5308983	5307761	5308894	2	5307464,5308828,	5308757,5308983,
snf	FBtr0070748	chr1	+	5309241	5310501	5309353	5310429	2	5309241,5310131,	5309706,5310501,
TrxT	FBtr0340478	chr1	-	5310580	5311888	5311237	5311711	3	5310580,5311197,5311852,	5311126,5311719,5311888,
TrxT	FBtr0070755	chr1	-	5310580	5311888	5311237	5311711	3	5310580,5311193,5311852,	5311126,5311719,5311888,
dhd	FBtr0345745	chr1	+	5312170	5313122	5312459	5312783	1	5312170,	5313122,
dhd	FBtr0070749	chr1	+	5312353	5313125	5312459	5312783	1	5312353,	5313125,
CG4198	FBtr0340475	chr1	+	5313257	5315190	5313432	5314932	2	5313257,5314214,	5314145,5315190,
CG4198	FBtr0070750	chr1	+	5313257	5315190	5313432	5314932	2	5313257,5314211,	5314145,5315190,
CG15930	FBtr0301881	chr1	-	5315129	5317295	5315457	5317282	5	5315129,5316100,5316275,5316871,5317099,	5316034,5316186,5316806,5317036,5317295,
Sas10	FBtr0070751	chr1	+	5317408	5319071	5317503	5318790	1	5317408,	5319071,
Rnp4F	FBtr0340477	chr1	-	5318927	5322489	5319135	5322407	8	5318927,5319653,5319812,5319997,5320558,5321561,5321818,5322389,	5319582,5319756,5319933,5320504,5321503,5321737,5322327,5322489,
Rnp4F	FBtr0112876	chr1	-	5318927	5322696	5319135	5322407	9	5318927,5319653,5319812,5319997,5320558,5321561,5321818,5322389,5322630,	5319582,5319756,5319933,5320504,5321503,5321737,5322327,5322453,5322696,
Rnp4F	FBtr0070753	chr1	-	5318927	5322696	5319135	5322407	9	5318927,5319653,5319812,5319997,5320558,5321561,5321818,5322389,5322630,	5319582,5319756,5319933,5320504,5321503,5321737,5322327,5322549,5322696,
Rnp4F	FBtr0070752	chr1	-	5318927	5322696	5319135	5322407	8	5318927,5319653,5319812,5319997,5320558,5321561,5321818,5322389,	5319582,5319756,5319933,5320504,5321503,5321737,5322327,5322696,
Mcm3	FBtr0340476	chr1	+	5323854	5326738	5323996	5326593	3	5323854,5325418,5325729,	5325355,5325652,5326738,
Mcm3	FBtr0070762	chr1	+	5323854	5326738	5323996	5326593	3	5323854,5325418,5325726,	5325355,5325652,5326738,
CG3309	FBtr0344827	chr1	-	5326674	5329347	5327305	5329269	2	5326674,5328168,	5328106,5329347,
CG3309	FBtr0070798	chr1	-	5326674	5329347	5327305	5329269	2	5326674,5328168,	5328109,5329347,
XRCC1	FBtr0070763	chr1	+	5329875	5332435	5330101	5332187	5	5329875,5330213,5331530,5331681,5332068,	5330152,5331470,5331619,5332010,5332435,
CanB	FBtr0308348	chr1	+	5332498	5334449	5333404	5333917	3	5332498,5333052,5333369,	5332518,5333100,5334449,
CanB	FBtr0070764	chr1	+	5332741	5334449	5333404	5333917	3	5332741,5333052,5333369,	5332827,5333100,5334449,
SK	FBtr0301950	chr1	+	5340235	5397118	5351828	5396604	11	5340235,5341180,5351828,5376047,5378301,5378629,5383062,5383541,5388241,5396183,5396472,	5340321,5341697,5353004,5376193,5378521,5378725,5383379,5383646,5388377,5396294,5397118,
SK	FBtr0344558	chr1	+	5340235	5401123	5351828	5400282	15	5340235,5341180,5351828,5376047,5378301,5378629,5383062,5383541,5388241,5396183,5396472,5398064,5398403,5398589,5399693,	5340321,5341697,5353004,5376193,5378521,5378725,5383379,5383646,5388377,5396294,5396600,5398134,5398505,5398762,5401123,
SK	FBtr0331602	chr1	+	5340235	5401123	5351828	5399663	16	5340235,5341180,5351828,5355946,5376047,5378301,5378629,5383062,5383541,5394052,5396183,5396472,5398064,5398403,5398589,5399659,	5340321,5341697,5353004,5356048,5376184,5378521,5378731,5383379,5383646,5394188,5396294,5396600,5398134,5398505,5398762,5401123,
SK	FBtr0301951	chr1	+	5340235	5401123	5351828	5399697	15	5340235,5341180,5351828,5376047,5378301,5378629,5383062,5383541,5388241,5396183,5396472,5398064,5398403,5398589,5399693,	5340321,5341697,5353004,5376193,5378521,5378725,5383379,5383646,5388377,5396294,5396600,5398134,5398505,5398762,5401123,
SK	FBtr0344556	chr1	+	5340235	5404204	5351828	5400282	15	5340235,5341180,5351828,5376047,5378301,5378629,5383062,5383541,5394052,5396183,5396472,5398064,5398403,5398589,5399534,	5340321,5341697,5353004,5376184,5378521,5378731,5383379,5383646,5394188,5396294,5396600,5398134,5398505,5398762,5404204,
SK	FBtr0331603	chr1	+	5340235	5404204	5351828	5399697	15	5340235,5341180,5351828,5376047,5378301,5378629,5383062,5383541,5394052,5396183,5396472,5398064,5398403,5398589,5399534,	5340321,5341697,5353004,5376184,5378521,5378731,5383379,5383646,5394188,5396294,5396600,5398134,5398505,5398762,5404204,
SK	FBtr0331604	chr1	+	5340235	5405138	5351828	5403349	15	5340235,5341180,5351828,5376047,5378301,5378629,5383062,5383541,5394052,5396183,5396472,5398064,5398403,5398589,5403339,	5340321,5341697,5353004,5376184,5378521,5378731,5383379,5383646,5394188,5396294,5396600,5398134,5398505,5398762,5405138,
SK	FBtr0301953	chr1	+	5340235	5405138	5351828	5399697	15	5340235,5341180,5351828,5376047,5378301,5378629,5383062,5383541,5394052,5396183,5396472,5398064,5398403,5398589,5399693,	5340321,5341697,5353004,5376193,5378521,5378725,5383379,5383646,5394188,5396294,5396600,5398134,5398505,5398762,5405138,
SK	FBtr0301954	chr1	+	5358271	5401123	5358271	5399697	13	5358271,5376047,5378301,5378629,5383062,5383541,5388241,5396183,5396472,5398064,5398403,5398589,5399693,	5358721,5376193,5378521,5378725,5383379,5383646,5388377,5396294,5396600,5398134,5398505,5398762,5401123,
SK	FBtr0344557	chr1	+	5365224	5401123	5376086	5400282	13	5365224,5376047,5378301,5378629,5383062,5383541,5388241,5396183,5396472,5398064,5398403,5398589,5399531,	5365913,5376193,5378521,5378725,5383379,5383646,5388377,5396294,5396600,5398134,5398505,5398762,5401123,
SK	FBtr0344555	chr1	+	5365224	5401123	5376086	5400282	13	5365224,5376047,5378301,5378629,5383062,5383541,5394052,5396183,5396472,5398064,5398403,5398589,5399693,	5365913,5376193,5378521,5378731,5383379,5383646,5394188,5396294,5396600,5398134,5398505,5398762,5401123,
SK	FBtr0301952	chr1	+	5365224	5401123	5376086	5399697	13	5365224,5376047,5378301,5378629,5383062,5383541,5388241,5396183,5396472,5398064,5398403,5398589,5399531,	5365913,5376193,5378521,5378725,5383379,5383646,5388377,5396294,5396600,5398134,5398505,5398762,5401123,
SK	FBtr0301949	chr1	+	5365224	5401123	5376086	5399697	13	5365224,5376047,5378301,5378629,5383062,5383541,5388241,5396183,5396472,5398064,5398403,5398589,5399693,	5365913,5376193,5378521,5378725,5383379,5383646,5388377,5396294,5396600,5398134,5398505,5398762,5401123,
SK	FBtr0300467	chr1	+	5365224	5401123	5376086	5399697	13	5365224,5376047,5378301,5378629,5383062,5383541,5394052,5396183,5396472,5398064,5398403,5398589,5399693,	5365913,5376193,5378521,5378731,5383379,5383646,5394188,5396294,5396600,5398134,5398505,5398762,5401123,
NAAT1	FBtr0070797	chr1	-	5405237	5410849	5405513	5410566	8	5405237,5405756,5405904,5406148,5406325,5407319,5407746,5410485,	5405690,5405851,5406081,5406248,5407067,5407692,5407927,5410849,
spoon	FBtr0070795	chr1	-	5412385	5420336	5414972	5420238	5	5412385,5415321,5415527,5416189,5420193,	5415041,5415455,5415918,5417374,5420336,
spoon	FBtr0308689	chr1	-	5413826	5418570	5414972	5417353	5	5413826,5415321,5415527,5416189,5418316,	5415041,5415455,5415918,5417374,5418570,
spoon	FBtr0308688	chr1	-	5413826	5419096	5414972	5417353	5	5413826,5415321,5415527,5416189,5418353,	5415041,5415455,5415918,5417374,5419096,
spoon	FBtr0070794	chr1	-	5413826	5420867	5414972	5417353	5	5413826,5415321,5415527,5416189,5420451,	5415041,5415455,5415918,5417374,5420867,
Usp16-45	FBtr0070772	chr1	+	5421532	5426906	5422621	5426347	5	5421532,5422579,5423118,5423814,5425142,	5421667,5423017,5423750,5424962,5426906,
Usp16-45	FBtr0070773	chr1	+	5421967	5426906	5422621	5426347	5	5421967,5422579,5423118,5423814,5425142,	5422126,5423017,5423750,5424962,5426906,
Usp16-45	FBtr0340462	chr1	+	5421967	5427219	5422621	5426347	5	5421967,5422579,5423118,5423814,5425142,	5422126,5423017,5423750,5424962,5427219,
Usp16-45	FBtr0070775	chr1	+	5422182	5426906	5422621	5426347	5	5422182,5422579,5423118,5423814,5425142,	5422266,5423017,5423750,5424962,5426906,
Usp16-45	FBtr0340461	chr1	+	5422391	5426906	5422621	5426347	5	5422391,5422579,5423118,5423814,5425142,	5422502,5423017,5423750,5424962,5426906,
CG16756	FBtr0070776	chr1	+	5427516	5428217	5427527	5428166	3	5427516,5427805,5428020,	5427690,5427955,5428217,
CR45517	FBtr0346054	chr1	+	5428482	5429256	5429256	5429256	1	5428482,	5429256,
CG15784	FBtr0340460	chr1	+	5429570	5432526	5430679	5432344	1	5429570,	5432526,
CG15784	FBtr0070777	chr1	+	5430564	5432526	5430679	5432344	1	5430564,	5432526,
CR44471	FBtr0340602	chr1	+	5433438	5435797	5435797	5435797	2	5433438,5435306,	5433652,5435797,
SPR	FBtr0070778	chr1	+	5446655	5493540	5478770	5492261	6	5446655,5461695,5478637,5480832,5487373,5491531,	5446975,5461748,5479155,5480963,5487435,5493540,
SPR	FBtr0344824	chr1	+	5464794	5493540	5478770	5492261	5	5464794,5478637,5480832,5487373,5491531,	5464878,5479155,5480963,5487435,5493540,
SPR	FBtr0339781	chr1	+	5464794	5494012	5478770	5492261	5	5464794,5478637,5480832,5487373,5491531,	5464959,5479155,5480963,5487435,5494012,
frma	FBtr0346264	chr1	-	5493013	5496052	5494145	5496045	2	5493013,5495836,	5495772,5496052,
frma	FBtr0346263	chr1	-	5494058	5496052	5494145	5496045	2	5494058,5495836,	5495772,5496052,
CG32762	FBtr0070791	chr1	-	5500207	5501197	5500392	5501163	3	5500207,5500617,5501132,	5500520,5501061,5501197,
CG32762	FBtr0345787	chr1	-	5500207	5501229	5500392	5501163	3	5500207,5500617,5501132,	5500520,5501061,5501229,
CG4151	FBtr0345786	chr1	+	5501475	5502782	5501873	5502422	1	5501475,	5502782,
CG4151	FBtr0070779	chr1	+	5501812	5502570	5501873	5502422	1	5501812,	5502570,
CR45519	FBtr0346055	chr1	+	5506508	5507255	5507255	5507255	1	5506508,	5507255,
CG12730	FBtr0345785	chr1	+	5516607	5518771	5517420	5518139	3	5516607,5517571,5518043,	5517498,5517844,5518771,
CR45518	FBtr0346056	chr1	-	5516992	5517500	5517500	5517500	1	5516992,	5517500,
CG12730	FBtr0070780	chr1	+	5517258	5518771	5517420	5518139	3	5517258,5517571,5518043,	5517498,5517844,5518771,
Vsx2	FBtr0343015	chr1	-	5528926	5560183	5529140	5559962	6	5528926,5529494,5531254,5546724,5553454,5559409,	5529411,5530146,5531444,5546945,5553505,5560183,
Vsx2	FBtr0100024	chr1	-	5528926	5560183	5529140	5559962	6	5528926,5529494,5531269,5546724,5553454,5559409,	5529411,5530146,5531444,5546945,5553505,5560183,
Vsx1	FBtr0070781	chr1	+	5594254	5612215	5594546	5612038	3	5594254,5606084,5610844,	5595090,5606860,5612215,
Vsx1	FBtr0340495	chr1	+	5594254	5612865	5594546	5612038	3	5594254,5606084,5610844,	5595090,5606860,5612865,
CG34435	FBtr0112736	chr1	-	5613324	5614467	5613436	5614395	2	5613324,5614232,	5614173,5614467,
CG34434	FBtr0112735	chr1	-	5614553	5616370	5614657	5616166	2	5614553,5615930,	5615804,5616370,
RhoGAP5A	FBtr0070785	chr1	-	5616571	5618806	5616890	5618677	5	5616571,5617120,5617308,5617857,5618565,	5617056,5617226,5617786,5618480,5618806,
RhoGAP5A	FBtr0070784	chr1	-	5616571	5618806	5617024	5618677	5	5616571,5617120,5617308,5617857,5618565,	5617028,5617226,5617786,5618480,5618806,
Mlc-c	FBtr0308579	chr1	-	5619135	5620575	5619873	5620527	2	5619135,5620478,	5620286,5620575,
Mlc-c	FBtr0070783	chr1	-	5619135	5622539	5619873	5622419	3	5619135,5622251,5622416,	5620286,5622279,5622539,
l(1)G0045	FBtr0070782	chr1	+	5622647	5625493	5622723	5625364	2	5622647,5624474,	5624407,5625493,
CG42492	FBtr0310286	chr1	-	5625675	5648487	5628883	5643065	14	5625675,5629384,5630023,5633105,5633353,5633737,5633870,5634240,5640917,5641892,5642933,5643395,5647731,5648419,	5629024,5629745,5631495,5633266,5633465,5633758,5634028,5634425,5640980,5642026,5643111,5643449,5648172,5648487,
CG42492	FBtr0310285	chr1	-	5626316	5648487	5628883	5643065	15	5626316,5629384,5630023,5632189,5633105,5633353,5633737,5633870,5634240,5641522,5641892,5642933,5643395,5647731,5648419,	5629024,5629745,5631495,5632207,5633266,5633465,5633758,5634028,5634425,5641561,5642026,5643111,5643449,5647976,5648487,
CG42492	FBtr0300466	chr1	-	5627668	5637594	5628883	5636394	9	5627668,5629396,5630023,5633105,5633353,5633870,5634240,5636221,5637534,	5629024,5629745,5631495,5633266,5633465,5634028,5634425,5636578,5637594,
CG42492	FBtr0336690	chr1	-	5628220	5648487	5628883	5643065	13	5628220,5629384,5630023,5633105,5633353,5633737,5633870,5634240,5641892,5642933,5643395,5647731,5648419,	5629024,5629745,5631495,5633266,5633465,5633758,5634028,5634425,5642026,5643111,5643449,5648177,5648487,
CG42492	FBtr0336689	chr1	-	5628220	5648487	5629366	5643065	13	5628220,5629183,5630023,5633105,5633353,5633737,5633870,5634240,5641892,5642933,5643395,5647731,5648419,	5629024,5629745,5631495,5633266,5633465,5633758,5634028,5634425,5642026,5643111,5643449,5648177,5648487,
CG42492	FBtr0300465	chr1	-	5628220	5648487	5628883	5643065	14	5628220,5629396,5630023,5633105,5633353,5633737,5633870,5634240,5635355,5641892,5642933,5643395,5647731,5648419,	5629024,5629745,5631495,5633266,5633465,5633758,5634028,5634425,5635466,5642026,5643111,5643449,5648177,5648487,
CG42265	FBtr0346834	chr1	-	5650566	5662861	5653457	5662052	7	5650566,5655257,5655509,5655664,5655851,5660184,5662661,	5655184,5655443,5655606,5655782,5656646,5662329,5662861,
CG42265	FBtr0331168	chr1	-	5650566	5662861	5653880	5662052	7	5650566,5655257,5655509,5655664,5655851,5660184,5662822,	5655184,5655443,5655606,5655782,5656646,5662329,5662861,
CG42265	FBtr0331167	chr1	-	5650566	5662861	5653517	5662052	7	5650566,5655257,5655509,5655664,5655851,5660184,5662661,	5655184,5655443,5655606,5655782,5656646,5662329,5662861,
CR45520	FBtr0346057	chr1	+	5663113	5665605	5665605	5665605	1	5663113,	5665605,
Sirt4	FBtr0070852	chr1	-	5664627	5665940	5664728	5665868	2	5664627,5665687,	5665486,5665940,
Sirt4	FBtr0070851	chr1	-	5664627	5665940	5664728	5665418	2	5664627,5665687,	5665627,5665940,
Sirt4	FBtr0070850	chr1	-	5664627	5665940	5664728	5665418	3	5664627,5665541,5665687,	5665486,5665627,5665940,
CG4119	FBtr0070799	chr1	+	5666051	5670555	5666405	5670146	7	5666051,5666376,5666556,5667209,5668397,5669301,5670050,	5666313,5666468,5666798,5668332,5669226,5669945,5670555,
CG4119	FBtr0340463	chr1	+	5666051	5670652	5666405	5670146	6	5666051,5666556,5667209,5668397,5669301,5670050,	5666468,5666798,5668332,5669226,5669945,5670652,
Rab18	FBtr0070849	chr1	-	5670826	5671812	5670914	5671661	3	5670826,5671080,5671602,	5671016,5671513,5671812,
RpL35	FBtr0345788	chr1	+	5672400	5673547	5672519	5673448	3	5672400,5672997,5673216,	5672522,5673134,5673547,
RpL35	FBtr0070800	chr1	+	5672479	5673543	5672519	5673448	3	5672479,5672997,5673216,	5672522,5673134,5673543,
RpL35	FBtr0070801	chr1	+	5672733	5673543	5672872	5673448	3	5672733,5672997,5673216,	5672875,5673134,5673543,
Tre1	FBtr0308339	chr1	-	5673829	5676958	5673965	5675483	7	5673829,5674221,5674770,5674939,5675111,5675329,5676775,	5674152,5674709,5674873,5675040,5675257,5675484,5676958,
Tre1	FBtr0340222	chr1	-	5673829	5679977	5673965	5675483	7	5673829,5674221,5674770,5674939,5675111,5675329,5679659,	5674173,5674709,5674873,5675040,5675257,5675484,5679977,
Tre1	FBtr0070848	chr1	-	5673829	5679977	5673965	5675483	7	5673829,5674221,5674770,5674939,5675111,5675329,5679659,	5674152,5674709,5674873,5675040,5675257,5675484,5679977,
Gr5a	FBtr0070802	chr1	+	5680616	5682488	5680726	5682443	7	5680616,5680900,5681222,5681484,5681815,5682028,5682350,	5680835,5681161,5681417,5681753,5681970,5682281,5682488,
CR44958	FBtr0343929	chr1	-	5680626	5682127	5682127	5682127	3	5680626,5680886,5681215,	5680774,5681142,5682127,
CG42449	FBtr0300222	chr1	+	5683239	5684456	5683260	5684106	1	5683239,	5684456,
CG42449	FBtr0300221	chr1	+	5683239	5684456	5683260	5684264	2	5683239,5684173,	5684102,5684456,
CG3160	FBtr0070847	chr1	-	5685252	5689473	5685911	5689401	10	5685252,5686140,5686304,5686998,5687260,5687447,5687924,5688221,5688465,5689260,	5686080,5686236,5686938,5687192,5687386,5687870,5688169,5688404,5689197,5689473,
CR45525	FBtr0346064	chr1	-	5689851	5691172	5691172	5691172	1	5689851,	5691172,
cv	FBtr0340465	chr1	+	5690001	5692773	5690768	5692572	4	5690001,5691891,5692164,5692376,	5690988,5692104,5692309,5692773,
cv	FBtr0070804	chr1	+	5690001	5693084	5690768	5692572	5	5690001,5690317,5691891,5692164,5692376,	5690157,5690988,5692104,5692309,5693084,
cv	FBtr0340464	chr1	+	5690435	5692773	5690768	5692572	4	5690435,5691891,5692164,5692376,	5690988,5692104,5692309,5692773,
CG3149	FBtr0070846	chr1	-	5692944	5695205	5693153	5695065	4	5692944,5693360,5694691,5695005,	5693291,5694618,5694906,5695205,
CR42794	FBtr0344580	chr1	+	5697122	5697660	5697660	5697660	2	5697122,5697287,	5697224,5697660,
CG4096	FBtr0301083	chr1	+	5698556	5708633	5703115	5708514	12	5698556,5703002,5703655,5703829,5704446,5704610,5706508,5706744,5707372,5707556,5707986,5708221,	5699172,5703604,5703775,5704389,5704545,5704724,5706655,5707310,5707500,5707934,5708164,5708633,
CG4096	FBtr0301084	chr1	+	5699186	5708633	5703115	5707647	12	5699186,5703002,5703655,5703829,5704446,5704610,5706508,5706744,5707372,5707560,5707986,5708221,	5699258,5703604,5703775,5704389,5704545,5704724,5706655,5707310,5707500,5707934,5708164,5708633,
CG33080	FBtr0342972	chr1	-	5708558	5713527	5708906	5711733	5	5708558,5709127,5711476,5711634,5713361,	5709043,5710973,5711572,5711803,5713527,
CG33080	FBtr0070845	chr1	-	5708558	5713527	5708906	5711733	5	5708558,5709127,5711476,5711634,5713339,	5709043,5710973,5711572,5711803,5713527,
CG33080	FBtr0342971	chr1	-	5708558	5715472	5708906	5715271	6	5708558,5709127,5711476,5711634,5714651,5715145,	5709043,5710973,5711572,5711803,5714812,5715472,
CG33080	FBtr0070844	chr1	-	5708558	5717778	5708906	5717714	6	5708558,5709127,5711476,5711634,5714651,5717345,	5709043,5710973,5711572,5711803,5714812,5717778,
CG32758	FBtr0340670	chr1	-	5719373	5723570	5721627	5723521	6	5719373,5721961,5722207,5723113,5723259,5723498,	5721696,5722140,5723043,5723196,5723362,5723570,
CG32758	FBtr0339525	chr1	-	5719735	5723570	5721627	5723521	6	5719735,5721961,5722207,5723113,5723259,5723459,	5721696,5722140,5723043,5723196,5723362,5723570,
CG32758	FBtr0070843	chr1	-	5720926	5738031	5721627	5737424	6	5720926,5721961,5722207,5723113,5723259,5737098,	5721696,5722140,5723043,5723196,5723362,5738031,
CG15773	FBtr0308572	chr1	+	5732739	5733824	5732759	5733719	1	5732739,	5733824,
CG15773	FBtr0070806	chr1	+	5732739	5734614	5732759	5734395	2	5732739,5733913,	5733714,5734614,
IntS6	FBtr0070842	chr1	-	5738662	5746375	5739981	5743836	3	5738662,5744355,5746202,	5743912,5744699,5746375,
IntS6	FBtr0332401	chr1	-	5738662	5747254	5739981	5743836	2	5738662,5747101,	5743912,5747254,
IntS6	FBtr0332400	chr1	-	5738662	5747254	5739981	5743836	3	5738662,5744355,5747101,	5743912,5744699,5747254,
IntS6	FBtr0332399	chr1	-	5738662	5747254	5739981	5743836	3	5738662,5744355,5746771,	5743912,5744699,5747254,
IntS6	FBtr0070841	chr1	-	5738662	5747254	5739981	5743836	2	5738662,5746771,	5743912,5747254,
CG4078	FBtr0070807	chr1	+	5747746	5751782	5747868	5751554	7	5747746,5748993,5749736,5750461,5750848,5751063,5751341,	5748918,5749541,5750400,5750604,5750978,5751273,5751782,
CG4078	FBtr0332398	chr1	+	5747746	5752077	5747868	5751554	7	5747746,5748993,5749736,5750461,5750848,5751063,5751341,	5748918,5749541,5750400,5750604,5750978,5751273,5752077,
CG15772	FBtr0339743	chr1	+	5752248	5754041	5752868	5753648	2	5752248,5752863,	5752761,5754041,
CG15772	FBtr0070808	chr1	+	5752508	5754035	5752868	5753648	2	5752508,5752863,	5752682,5754035,
lin-52	FBtr0339744	chr1	-	5753389	5754958	5754201	5754884	4	5753389,5754436,5754615,5754844,	5754356,5754541,5754789,5754958,
lin-52	FBtr0070840	chr1	-	5754028	5754958	5754201	5754884	4	5754028,5754436,5754615,5754844,	5754356,5754541,5754789,5754958,
CR45528	FBtr0346080	chr1	-	5755491	5756710	5756710	5756710	1	5755491,	5756710,
CG15771	FBtr0345789	chr1	+	5755573	5759751	5756054	5758836	3	5755573,5757861,5758404,	5756204,5758347,5759751,
CG15771	FBtr0070809	chr1	+	5755747	5759751	5756054	5758836	3	5755747,5757861,5758404,	5756204,5758347,5759751,
CG15771	FBtr0303290	chr1	+	5756392	5759751	5758116	5758836	3	5756392,5757861,5758404,	5756851,5758347,5759751,
MAPk-Ak2	FBtr0308577	chr1	-	5759907	5762684	5760715	5762659	3	5759907,5761168,5762100,	5760820,5761584,5762684,
MAPk-Ak2	FBtr0302940	chr1	-	5759907	5762932	5760715	5762659	4	5759907,5761168,5762100,5762782,	5760820,5761584,5762681,5762932,
MAPk-Ak2	FBtr0070839	chr1	-	5759907	5764203	5760715	5762659	4	5759907,5761168,5762100,5764068,	5760820,5761584,5762681,5764203,
MAPk-Ak2	FBtr0070837	chr1	-	5759907	5764203	5760715	5762659	4	5759907,5761168,5762100,5764093,	5760820,5761584,5762681,5764203,
CG42699	FBtr0302921	chr1	+	5764552	5789576	5764914	5788336	7	5764552,5784439,5785166,5785456,5787638,5787894,5788210,	5765595,5785100,5785380,5786121,5787832,5788047,5789576,
CG3097	FBtr0070836	chr1	-	5765854	5770780	5766090	5767694	4	5765854,5767073,5767288,5770400,	5766868,5767227,5767723,5770780,
CG42264	FBtr0307205	chr1	-	5773022	5776647	5773136	5776579	3	5773022,5774005,5776182,	5773941,5774369,5776647,
CG42264	FBtr0299596	chr1	-	5773022	5776647	5773136	5776579	4	5773022,5774005,5774557,5776182,	5773941,5774369,5774896,5776647,
CG3108	FBtr0070833	chr1	-	5777194	5781620	5777335	5781582	5	5777194,5777700,5778290,5779071,5779334,	5777629,5778226,5778432,5779260,5781620,
CG15767	FBtr0070813	chr1	+	5789486	5790919	5789645	5790758	1	5789486,	5790919,
CR44832	FBtr0343541	chr1	-	5790951	5791536	5791536	5791536	1	5790951,	5791536,
CG12239	FBtr0070814	chr1	+	5792139	5794543	5792241	5794255	2	5792139,5794203,	5794142,5794543,
Cpr5C	FBtr0070815	chr1	+	5804676	5805344	5804730	5805231	2	5804676,5804805,	5804742,5805344,
Prosbeta2R1	FBtr0070816	chr1	+	5808953	5810158	5809005	5810057	3	5808953,5809151,5809402,	5809094,5809331,5810158,
CR45529	FBtr0346081	chr1	+	5810491	5811006	5811006	5811006	1	5810491,	5811006,
CG44329	FBtr0339704	chr1	-	5812272	5812977	5812312	5812884	3	5812272,5812672,5812805,	5812617,5812750,5812977,
CG15766	FBtr0070832	chr1	-	5814863	5815820	5815115	5815766	1	5814863,	5815820,
CG15765	FBtr0070817	chr1	+	5818558	5839573	5819121	5839200	7	5818558,5819014,5834350,5836040,5836729,5836974,5837205,	5818594,5819202,5834480,5836155,5836890,5837114,5839573,
CG15765	FBtr0332935	chr1	+	5819051	5840823	5819121	5839200	6	5819051,5834350,5836040,5836729,5836974,5837205,	5819202,5834480,5836155,5836890,5837114,5840823,
CR43264	FBtr0306548	chr1	-	5831897	5832215	5832215	5832215	1	5831897,	5832215,
CG12729	FBtr0070819	chr1	+	5845279	5846106	5845352	5846054	1	5845279,	5846106,
CG43136	FBtr0305284	chr1	+	5853760	5854464	5853834	5854413	1	5853760,	5854464,
CG43137	FBtr0305285	chr1	-	5864549	5865151	5864739	5864967	2	5864549,5865028,	5864968,5865151,
CG15764	FBtr0070820	chr1	+	5869094	5870108	5869181	5870063	1	5869094,	5870108,
CG15764	FBtr0343536	chr1	+	5869094	5870266	5869181	5870063	1	5869094,	5870266,
GAA1	FBtr0070830	chr1	-	5870840	5873357	5871102	5873256	3	5870840,5871339,5873078,	5871270,5873018,5873357,
mof	FBtr0070829	chr1	-	5873839	5876853	5874268	5876752	1	5873839,	5876853,
Usp30	FBtr0343537	chr1	-	5876999	5879618	5877429	5879458	4	5876999,5877605,5878045,5879376,	5877547,5877805,5879322,5879618,
Usp30	FBtr0070828	chr1	-	5876999	5879787	5877429	5879458	4	5876999,5877605,5878045,5879376,	5877547,5877805,5879322,5879787,
CG16721	FBtr0070821	chr1	+	5879868	5883391	5881052	5882789	6	5879868,5880833,5881385,5881934,5882296,5882526,	5880108,5881321,5881870,5882235,5882463,5883391,
CG16721	FBtr0339948	chr1	+	5880533	5883391	5881052	5882789	6	5880533,5880833,5881385,5881934,5882296,5882526,	5880669,5881321,5881870,5882235,5882463,5883391,
CG16721	FBtr0345313	chr1	+	5880818	5883391	5881052	5882789	5	5880818,5881385,5881934,5882296,5882526,	5881321,5881870,5882235,5882463,5883391,
CR45668	FBtr0346401	chr1	-	5882479	5899989	5899989	5899989	3	5882479,5885560,5899054,	5883077,5885860,5899989,
Act5C	FBtr0070822	chr1	+	5900860	5904173	5902697	5903828	2	5900860,5902689,	5901013,5904173,
Act5C	FBtr0100663	chr1	+	5900860	5904464	5902697	5903828	2	5900860,5902689,	5901013,5904464,
Act5C	FBtr0100662	chr1	+	5900860	5904788	5902697	5903828	2	5900860,5902689,	5901013,5904788,
Act5C	FBtr0345894	chr1	+	5900860	5905399	5902697	5903828	2	5900860,5902689,	5901013,5905399,
Act5C	FBtr0070823	chr1	+	5901981	5905227	5902697	5903828	2	5901981,5902689,	5902096,5905227,
CG4020	FBtr0333800	chr1	+	5905745	5908001	5905956	5907811	7	5905745,5906077,5906431,5906722,5907264,5907392,5907588,	5906011,5906363,5906668,5907209,5907335,5907518,5908001,
CG4020	FBtr0070824	chr1	+	5905881	5908001	5905956	5907811	7	5905881,5906077,5906431,5906722,5907264,5907392,5907588,	5906011,5906363,5906668,5907209,5907335,5907518,5908001,
CG12236	FBtr0070826	chr1	+	5908134	5911789	5908491	5910641	5	5908134,5908870,5909612,5909911,5910432,	5908761,5909537,5909849,5910061,5911789,
CG12236	FBtr0070825	chr1	+	5908134	5913079	5908491	5912763	5	5908134,5908870,5909612,5909911,5912425,	5908761,5909537,5909849,5910061,5913079,
CG3011	FBtr0290235	chr1	-	5913066	5915297	5913196	5914777	2	5913066,5914580,	5914403,5915297,
CG3011	FBtr0345317	chr1	-	5913066	5916317	5913196	5914777	3	5913066,5914580,5916262,	5914403,5914780,5916317,
CG3011	FBtr0070827	chr1	-	5913066	5916797	5913196	5916469	4	5913066,5914580,5916262,5916550,	5914403,5914780,5916479,5916797,
CR44108	FBtr0335050	chr1	+	5914384	5914622	5914622	5914622	2	5914384,5914550,	5914486,5914622,
CG3726	FBtr0343051	chr1	+	5917096	5941852	5938669	5941404	7	5917096,5938568,5939038,5939624,5940971,5941164,5941348,	5917627,5938960,5939517,5940615,5941096,5941271,5941852,
CG3726	FBtr0070858	chr1	+	5917159	5941664	5938669	5941363	7	5917159,5938568,5939038,5939624,5940971,5941164,5941325,	5917627,5938960,5939517,5940615,5941096,5941271,5941664,
CG12728	FBtr0070859	chr1	+	5942605	5944622	5942682	5944387	5	5942605,5942902,5943154,5943376,5943672,	5942841,5943088,5943293,5943611,5944622,
CG12728	FBtr0343052	chr1	+	5942605	5945250	5942682	5944387	5	5942605,5942902,5943154,5943376,5943672,	5942841,5943088,5943293,5943611,5945250,
CG32756	FBtr0070860	chr1	+	5945681	5947851	5945760	5947415	5	5945681,5945980,5946232,5946458,5946754,	5945919,5946166,5946371,5946693,5947851,
CG32756	FBtr0343295	chr1	+	5945681	5948353	5945760	5947415	5	5945681,5945980,5946232,5946458,5946754,	5945919,5946166,5946371,5946693,5948353,
CG6041	FBtr0070861	chr1	+	5948159	5950208	5948248	5950115	4	5948159,5949089,5949350,5949728,	5948312,5949285,5949630,5950208,
CG32755	FBtr0070862	chr1	+	5950250	5951711	5950375	5951437	3	5950250,5950703,5951044,	5950644,5950989,5951711,
CG6048	FBtr0070863	chr1	+	5952564	5954046	5952597	5954010	3	5952564,5952731,5953214,	5952664,5952957,5954046,
CG6067	FBtr0070864	chr1	+	5955628	5958283	5955798	5957969	3	5955628,5957052,5957350,	5955874,5957281,5958283,
fs(1)M3	FBtr0070892	chr1	-	5958206	5964247	5958295	5964157	7	5958206,5961488,5961808,5962350,5962788,5963337,5963546,	5961436,5961751,5962288,5962737,5963281,5963473,5964247,
Grip	FBtr0343413	chr1	+	5966278	5986699	5966565	5986399	11	5966278,5966462,5978841,5982098,5982402,5982748,5983132,5984203,5985483,5985751,5986297,	5966327,5966737,5978961,5982311,5982593,5983059,5983296,5985422,5985686,5986230,5986699,
Grip	FBtr0070865	chr1	+	5966278	5986699	5966565	5986399	10	5966278,5978841,5982098,5982399,5982748,5983132,5984203,5985483,5985751,5986297,	5966737,5978961,5982311,5982593,5983059,5983296,5985422,5985686,5986230,5986699,
Grip	FBtr0343414	chr1	+	5966462	5986699	5966565	5986399	10	5966462,5978841,5982098,5982402,5982748,5983132,5984203,5985483,5985751,5986297,	5966737,5978961,5982311,5982593,5983059,5983296,5985422,5985686,5986230,5986699,
CG5966	FBtr0343294	chr1	+	5988790	5992640	5990683	5992093	2	5988790,5991484,	5991385,5992640,
CG5966	FBtr0070866	chr1	+	5988790	5992640	5989239	5992093	3	5988790,5990489,5991484,	5989357,5991385,5992640,
CG4766	FBtr0070891	chr1	-	5997507	6000797	5998472	6000196	3	5997507,5998946,5999993,	5998822,5999500,6000797,
CR44498	FBtr0340603	chr1	+	6001510	6005713	6005713	6005713	2	6001510,6004061,	6001960,6005713,
mab-21	FBtr0070890	chr1	-	6008182	6013181	6008807	6012822	2	6008182,6012074,	6009157,6013181,
CR44499	FBtr0340604	chr1	+	6013707	6014019	6014019	6014019	2	6013707,6013900,	6013827,6014019,
rux	FBtr0070889	chr1	-	6035752	6037262	6035992	6037090	2	6035752,6037068,	6036978,6037262,
rux	FBtr0307288	chr1	-	6035752	6037800	6035992	6037090	3	6035752,6037068,6037757,	6036978,6037118,6037800,
MCTS1	FBtr0305344	chr1	+	6037891	6039129	6037968	6038957	4	6037891,6038040,6038262,6038875,	6037979,6038193,6038565,6039129,
MCTS1	FBtr0070867	chr1	+	6037891	6039576	6037968	6038957	4	6037891,6038040,6038262,6038875,	6037979,6038193,6038565,6039576,
CG5937	FBtr0305346	chr1	+	6040004	6050381	6040701	6048510	9	6040004,6040524,6041585,6042253,6042951,6043335,6044684,6045115,6045618,	6040098,6040786,6041719,6042894,6043272,6044614,6045052,6045551,6050381,
CG5937	FBtr0305345	chr1	+	6040316	6050381	6040701	6048510	9	6040316,6040524,6041585,6042253,6042951,6043335,6044684,6045115,6045618,	6040392,6040786,6041719,6042894,6043272,6044614,6045052,6045551,6050381,
CG5921	FBtr0336972	chr1	+	6050827	6063663	6059909	6063539	7	6050827,6059885,6060379,6060573,6061719,6063071,6063332,	6051319,6060257,6060513,6061555,6062064,6063242,6063663,
CG5921	FBtr0305343	chr1	+	6050827	6064487	6059909	6064291	8	6050827,6059885,6060379,6060573,6061719,6063071,6063332,6063805,	6051319,6060257,6060513,6061555,6062064,6063242,6063527,6064487,
CG5921	FBtr0305342	chr1	+	6050827	6065646	6059909	6064291	7	6050827,6059885,6060379,6060573,6061719,6063332,6063805,	6051319,6060257,6060513,6061555,6062064,6063527,6065646,
CG43115	FBtr0304946	chr1	-	6065728	6066416	6065787	6066342	1	6065728,	6066416,
CG5928	FBtr0100295	chr1	+	6067957	6069261	6068090	6068327	3	6067957,6068551,6069056,	6068483,6068683,6069261,
CG5928	FBtr0070871	chr1	+	6067957	6069261	6068090	6069140	4	6067957,6068360,6068551,6069056,	6068303,6068483,6068683,6069261,
CG5928	FBtr0308190	chr1	+	6067957	6069264	6068090	6068815	3	6067957,6068360,6068551,	6068303,6068483,6069264,
Tsp5D	FBtr0331169	chr1	-	6069130	6072997	6069949	6071867	6	6069130,6070292,6070520,6070856,6071804,6072861,	6070202,6070453,6070715,6071048,6071875,6072997,
Tsp5D	FBtr0114466	chr1	-	6069130	6072997	6069961	6071867	6	6069130,6070292,6070520,6070856,6071804,6072861,	6070202,6070453,6070715,6071048,6071875,6072997,
Tsp5D	FBtr0070888	chr1	-	6069130	6074857	6069961	6071867	6	6069130,6070292,6070520,6070856,6071804,6074576,	6070202,6070453,6070715,6071048,6071875,6074857,
CG4666	FBtr0070887	chr1	-	6076071	6077530	6076369	6076951	2	6076071,6077336,	6076984,6077530,
CG4666	FBtr0345900	chr1	-	6076071	6077786	6076369	6076951	2	6076071,6077336,	6076984,6077786,
CG4660	FBtr0070886	chr1	-	6078707	6081372	6079073	6080496	4	6078707,6079610,6080336,6081341,	6079484,6079825,6080588,6081372,
raptor	FBtr0345895	chr1	-	6082633	6090201	6084600	6089706	5	6082633,6083853,6084222,6084790,6088271,	6083790,6084054,6084608,6088213,6090201,
raptor	FBtr0332964	chr1	-	6082658	6090201	6084600	6089706	5	6082658,6083853,6084222,6084790,6088271,	6083790,6084054,6084608,6088213,6090201,
Mipp2	FBtr0070884	chr1	-	6082708	6091471	6083627	6091294	5	6082708,6083853,6084222,6090408,6091116,	6083790,6084054,6084608,6090842,6091471,
CR44959	FBtr0343931	chr1	+	6089877	6090648	6090648	6090648	2	6089877,6090386,	6090118,6090648,
Nep1	FBtr0343930	chr1	+	6091204	6103971	6096208	6103599	10	6091204,6091632,6096051,6099580,6101238,6101438,6101652,6102724,6102955,6103326,	6091568,6092215,6096653,6099679,6101366,6101556,6102659,6102887,6103272,6103971,
Nep1	FBtr0070872	chr1	+	6091769	6103971	6096208	6103599	9	6091769,6096051,6099580,6101238,6101438,6101652,6102724,6102955,6103326,	6092079,6096653,6099679,6101366,6101556,6102659,6102887,6103272,6103971,
Nep1	FBtr0070873	chr1	+	6093868	6103971	6096208	6103599	9	6093868,6096051,6099580,6101238,6101438,6101652,6102724,6102955,6103326,	6094157,6096653,6099679,6101366,6101556,6102659,6102887,6103272,6103971,
Nep1	FBtr0340032	chr1	+	6094585	6103971	6096208	6103599	9	6094585,6096051,6099580,6101238,6101438,6101652,6102724,6102955,6103326,	6095063,6096653,6099679,6101366,6101556,6102659,6102887,6103272,6103971,
Ca-alpha1T	FBtr0334984	chr1	-	6104084	6192483	6107052	6146166	27	6104084,6108029,6111673,6111927,6112420,6113871,6114108,6114601,6115416,6118117,6123388,6123693,6124756,6125951,6126244,6128377,6130563,6131803,6132191,6135701,6137786,6138023,6139605,6145264,6164473,6191348,6192346,	6107961,6109946,6111823,6112120,6113784,6114033,6114399,6114784,6115572,6118283,6123598,6124601,6125095,6125975,6126857,6128619,6130656,6131958,6132313,6135740,6137961,6138255,6139717,6146219,6164503,6191528,6192483,
Ca-alpha1T	FBtr0304610	chr1	-	6106177	6192483	6107052	6146166	26	6106177,6108029,6111673,6111927,6112420,6113871,6114108,6114601,6115416,6118117,6123388,6123693,6124756,6125951,6126244,6128392,6130563,6131803,6132191,6137786,6138023,6139605,6145264,6164473,6191348,6192346,	6107961,6109946,6111823,6112120,6113784,6114033,6114399,6114784,6115572,6118283,6123598,6124601,6125095,6125975,6126857,6128619,6130656,6131958,6132313,6137961,6138255,6139717,6146219,6164503,6191528,6192483,
Ca-alpha1T	FBtr0304609	chr1	-	6106177	6192483	6107052	6146166	25	6106177,6108029,6111673,6111927,6112420,6113871,6114108,6114601,6115416,6120234,6123388,6123693,6124756,6126244,6128377,6130563,6131803,6132191,6137786,6138023,6139605,6145264,6164473,6191348,6192346,	6107961,6109946,6111823,6112120,6113784,6114033,6114399,6114784,6115572,6120349,6123598,6124601,6125095,6126857,6128619,6130656,6131958,6132313,6137961,6138255,6139717,6146219,6164503,6191528,6192483,
Ca-alpha1T	FBtr0112953	chr1	-	6106177	6192483	6107052	6146166	26	6106177,6108029,6111673,6111927,6112420,6113871,6114108,6114601,6115416,6118117,6123388,6123693,6124756,6125951,6126244,6128377,6130563,6131803,6132191,6137786,6138023,6139605,6145264,6164473,6191348,6192346,	6107961,6109946,6111823,6112120,6113784,6114033,6114399,6114784,6115572,6118283,6123598,6124601,6125095,6125975,6126857,6128619,6130656,6131958,6132313,6137961,6138255,6139717,6146219,6164503,6191528,6192483,
Ca-alpha1T	FBtr0089393	chr1	-	6106177	6192483	6107052	6146166	26	6106177,6108029,6111673,6111927,6112420,6113871,6114108,6114601,6115416,6120234,6123388,6123693,6124756,6125951,6126244,6128377,6130563,6131803,6132191,6137786,6138023,6139605,6145264,6164473,6191348,6192346,	6107961,6109946,6111823,6112120,6113784,6114033,6114399,6114784,6115572,6120349,6123598,6124601,6125095,6125975,6126857,6128619,6130656,6131958,6132313,6137961,6138255,6139717,6146219,6164503,6191528,6192483,
CG32750	FBtr0070881	chr1	-	6194736	6196439	6194787	6196417	2	6194736,6195711,	6195653,6196439,
CG32751	FBtr0340669	chr1	-	6196579	6198654	6196723	6198618	4	6196579,6196930,6197859,6198546,	6196877,6197651,6198490,6198654,
CG32751	FBtr0070880	chr1	-	6196710	6198654	6196723	6198618	4	6196710,6196930,6197859,6198546,	6196877,6197627,6198490,6198654,
CG43090	FBtr0304876	chr1	-	6199215	6199891	6199279	6199841	2	6199215,6199781,	6199729,6199891,
vanin-like	FBtr0070879	chr1	-	6200187	6202559	6200357	6202542	4	6200187,6200652,6201763,6202470,	6200589,6201382,6202406,6202559,
Btd	FBtr0070878	chr1	-	6217267	6219327	6217479	6219294	2	6217267,6219234,	6219081,6219327,
Efr	FBtr0070874	chr1	+	6219956	6222719	6221381	6222440	2	6219956,6221379,	6220417,6222719,
Efr	FBtr0070875	chr1	+	6220254	6222719	6221381	6222440	3	6220254,6220477,6221379,	6220417,6220572,6222719,
sqh	FBtr0345294	chr1	-	6223060	6224157	6223406	6224004	2	6223060,6223584,	6223511,6224157,
sqh	FBtr0339502	chr1	-	6223060	6224520	6223406	6224004	3	6223060,6223584,6224410,	6223511,6224116,6224520,
sqh	FBtr0339504	chr1	-	6223060	6225116	6223406	6224004	3	6223060,6223584,6225002,	6223511,6224116,6225116,
sqh	FBtr0339503	chr1	-	6223060	6225116	6223406	6224004	3	6223060,6223584,6224696,	6223511,6224116,6225116,
sqh	FBtr0070877	chr1	-	6223060	6225140	6223406	6224004	3	6223060,6223584,6225006,	6223511,6224116,6225140,
CG14446	FBtr0307165	chr1	+	6225646	6233166	6226174	6231057	13	6225646,6226439,6226799,6227976,6228243,6228478,6228947,6229370,6229848,6230048,6230234,6230732,6231042,	6226220,6226732,6227915,6228182,6228403,6228879,6229306,6229790,6229984,6230172,6230667,6230986,6233166,
CG14446	FBtr0339697	chr1	+	6225935	6233166	6226174	6231318	13	6225935,6226439,6226799,6227976,6228243,6228478,6228947,6229370,6229848,6230048,6230234,6230732,6231042,	6226220,6226732,6227915,6228182,6228403,6228879,6229306,6229790,6229984,6230172,6230667,6230986,6233166,
CG14446	FBtr0339696	chr1	+	6225935	6236218	6226174	6231057	13	6225935,6226439,6226799,6227976,6228243,6228478,6228947,6229370,6229845,6230048,6230234,6230732,6231042,	6226220,6226732,6227915,6228182,6228403,6228879,6229306,6229790,6229984,6230172,6230667,6230986,6236218,
CG14446	FBtr0307164	chr1	+	6225940	6236004	6226174	6231057	13	6225940,6226439,6226799,6227976,6228243,6228478,6228947,6229370,6229848,6230048,6230234,6230732,6231042,	6226220,6226732,6227915,6228182,6228403,6228879,6229306,6229790,6229984,6230172,6230667,6230986,6236004,
CG14445	FBtr0339496	chr1	+	6237314	6240558	6237479	6240126	5	6237314,6238000,6238945,6239387,6240008,	6237663,6238260,6239234,6239607,6240558,
CG14445	FBtr0339495	chr1	+	6237314	6240558	6237479	6240126	6	6237314,6238000,6238720,6238945,6239387,6240008,	6237663,6238260,6238738,6239234,6239607,6240558,
CG14445	FBtr0112954	chr1	+	6237314	6240558	6237479	6240126	5	6237314,6238000,6238945,6239387,6240008,	6237663,6238200,6239174,6239607,6240558,
CG14445	FBtr0070893	chr1	+	6237314	6240558	6237479	6240126	5	6237314,6238000,6238945,6239387,6240008,	6237663,6238200,6239234,6239607,6240558,
Rbcn-3A	FBtr0303341	chr1	-	6240744	6255487	6241463	6255348	15	6240744,6241727,6241872,6242066,6242214,6242353,6242684,6242830,6243153,6243589,6243872,6245013,6252414,6252627,6255261,	6241664,6241811,6242006,6242141,6242284,6242623,6242772,6243095,6243510,6243814,6244952,6251991,6252563,6252845,6255487,
Spx	FBtr0070894	chr1	+	6255821	6257596	6255910	6257086	3	6255821,6256018,6256160,	6255944,6256102,6257596,
schlank	FBtr0070938	chr1	-	6257667	6267228	6258314	6266591	6	6257667,6258649,6258896,6259311,6259603,6266406,	6258506,6258794,6259234,6259533,6259724,6267228,
schlank	FBtr0070937	chr1	-	6257667	6267228	6258314	6266591	7	6257667,6258649,6258896,6259311,6259603,6266406,6267003,	6258506,6258794,6259234,6259533,6259724,6266717,6267228,
CG3781	FBtr0070895	chr1	+	6261168	6262119	6261268	6261934	1	6261168,	6262119,
Spt6	FBtr0340027	chr1	+	6267796	6274888	6267906	6274424	6	6267796,6268106,6268766,6269124,6269313,6269530,	6267945,6268191,6268972,6269244,6269465,6274888,
Spt6	FBtr0070896	chr1	+	6267796	6274984	6267906	6274424	6	6267796,6268106,6268766,6269124,6269313,6269530,	6267945,6268191,6268972,6269244,6269465,6274984,
CG3566	FBtr0305177	chr1	-	6274971	6276724	6275335	6276639	4	6274971,6276227,6276369,6276531,	6275390,6276296,6276458,6276724,
CG3566	FBtr0089870	chr1	-	6274971	6276724	6275082	6276639	4	6274971,6276227,6276369,6276531,	6275170,6276296,6276458,6276724,
CG3566	FBtr0089869	chr1	-	6274971	6276724	6276223	6276639	3	6274971,6276369,6276531,	6276296,6276458,6276724,
Ubi-p5E	FBtr0345892	chr1	-	6276875	6279647	6277143	6278748	2	6276875,6279135,	6278753,6279647,
Ubi-p5E	FBtr0070933	chr1	-	6276976	6279274	6277143	6278748	2	6276976,6279135,	6278753,6279274,
CR45530	FBtr0346084	chr1	+	6279679	6280012	6280012	6280012	1	6279679,	6280012,
CG11700	FBtr0333520	chr1	-	6282036	6283575	6282277	6283183	2	6282036,6283457,	6283280,6283575,
Top3beta	FBtr0340028	chr1	-	6284137	6287990	6284546	6287731	5	6284137,6284973,6285431,6286821,6287640,	6284890,6285367,6286482,6287569,6287990,
Top3beta	FBtr0070930	chr1	-	6284470	6287990	6284546	6287731	5	6284470,6284973,6285431,6286821,6287640,	6284890,6285367,6286482,6287569,6287990,
wuho	FBtr0070897	chr1	+	6288099	6289562	6288153	6289428	1	6288099,	6289562,
Rpt4	FBtr0305495	chr1	-	6289469	6291245	6289618	6291123	5	6289469,6289784,6290054,6290838,6291014,	6289721,6289925,6290775,6290958,6291245,
CG15896	FBtr0070898	chr1	+	6291302	6293153	6291406	6293107	2	6291302,6292734,	6292668,6293153,
CG15896	FBtr0305494	chr1	+	6291302	6294177	6291406	6293107	2	6291302,6292734,	6292668,6294177,
CG15892	FBtr0070926	chr1	-	6293105	6294343	6293179	6294138	2	6293105,6293809,	6293744,6294343,
CG15891	FBtr0100319	chr1	-	6294516	6295115	6294603	6295053	1	6294516,	6295115,
CG15891	FBtr0346642	chr1	-	6294516	6295345	6294603	6295053	1	6294516,	6295345,
CG3815	FBtr0070899	chr1	+	6295388	6298970	6295505	6298492	5	6295388,6295709,6295963,6296708,6298302,	6295553,6295900,6296648,6298231,6298970,
CG12219	FBtr0070925	chr1	-	6299053	6301285	6299296	6301199	4	6299053,6299607,6299862,6301034,	6299524,6299797,6300968,6301285,
CG3823	FBtr0070900	chr1	+	6303974	6306745	6304120	6306497	5	6303974,6304716,6305683,6305865,6306382,	6304223,6304876,6305765,6306293,6306745,
CG15894	FBtr0112955	chr1	+	6309211	6329828	6316097	6327853	8	6309211,6315998,6320488,6321819,6323688,6326052,6327663,6327796,	6309454,6316262,6320998,6321969,6325990,6327598,6327730,6329828,
CG15894	FBtr0339771	chr1	+	6317420	6329828	6320488	6327853	6	6317420,6320488,6323688,6326052,6327663,6327796,	6317741,6320998,6325990,6327598,6327730,6329828,
CG15894	FBtr0339770	chr1	+	6317420	6329828	6320488	6327853	7	6317420,6320488,6321840,6323688,6326052,6327663,6327796,	6317555,6320998,6321969,6325990,6327598,6327730,6329828,
CG15894	FBtr0070901	chr1	+	6317420	6329828	6320488	6327853	7	6317420,6320488,6321819,6323688,6326052,6327663,6327796,	6317741,6320998,6321969,6325990,6327598,6327730,6329828,
CG42240	FBtr0330208	chr1	+	6330841	6332750	6331056	6332097	1	6330841,	6332750,
CG42240	FBtr0290308	chr1	+	6330841	6332750	6331056	6331599	1	6330841,	6332750,
CG42240	FBtr0339775	chr1	+	6330841	6333028	6331056	6331599	1	6330841,	6333028,
CG3842	FBtr0331395	chr1	+	6337761	6343731	6342137	6343358	3	6337761,6341059,6342062,	6338463,6341343,6343731,
CG3842	FBtr0331394	chr1	+	6339495	6343731	6342137	6343358	3	6339495,6341059,6342062,	6339591,6341343,6343731,
CG3842	FBtr0070903	chr1	+	6339495	6343731	6342137	6343358	2	6339495,6342062,	6339591,6343731,
CG3842	FBtr0070904	chr1	+	6341137	6343731	6342137	6343358	2	6341137,6342062,	6341343,6343731,
CG3847	FBtr0070905	chr1	+	6347102	6349236	6347504	6348647	1	6347102,	6349236,
ND-B16.6	FBtr0347282	chr1	-	6349015	6350401	6349695	6350227	3	6349015,6350121,6350292,	6350054,6350238,6350401,
ND-B16.6	FBtr0070924	chr1	-	6349323	6350401	6349695	6350227	3	6349323,6350121,6350292,	6350054,6350238,6350401,
ND-B16.6	FBtr0340026	chr1	-	6349567	6350401	6349695	6350227	3	6349567,6350121,6350292,	6350054,6350238,6350401,
kdn	FBtr0070906	chr1	+	6350628	6361323	6350735	6360363	3	6350628,6358901,6359991,	6350954,6359879,6361323,
kdn	FBtr0070907	chr1	+	6352281	6361323	6352436	6360363	3	6352281,6358901,6359991,	6352481,6359879,6361323,
swa	FBtr0070922	chr1	-	6363417	6365708	6363680	6365596	3	6363417,6364304,6365325,	6364216,6365144,6365708,
Marf	FBtr0343373	chr1	+	6365948	6370924	6366856	6370260	9	6365948,6366632,6367358,6367718,6368331,6368525,6369521,6369792,6370058,	6366232,6367163,6367648,6368057,6368343,6369452,6369692,6369989,6370924,
Marf	FBtr0070910	chr1	+	6365948	6370924	6366856	6370260	8	6365948,6366632,6367358,6367718,6368525,6369521,6369792,6370058,	6366232,6367163,6367648,6368057,6369452,6369692,6369989,6370924,
Marf	FBtr0070909	chr1	+	6365948	6370924	6366856	6370260	8	6365948,6366632,6367358,6367718,6368525,6369521,6369792,6370058,	6366071,6367163,6367648,6368057,6369452,6369692,6369989,6370924,
CR44816	FBtr0343374	chr1	-	6370577	6371026	6371026	6371026	1	6370577,	6371026,
PpV	FBtr0331432	chr1	-	6371064	6372915	6371728	6372816	4	6371064,6372275,6372651,6372904,	6372187,6372563,6372851,6372915,
PpV	FBtr0331431	chr1	-	6371064	6372915	6371728	6372816	4	6371064,6372275,6372651,6372904,	6372187,6372563,6372828,6372915,
PpV	FBtr0331430	chr1	-	6371064	6372915	6371728	6372816	4	6371064,6372275,6372651,6372900,	6372187,6372563,6372828,6372915,
PpV	FBtr0070921	chr1	-	6371064	6372915	6371728	6372816	3	6371064,6372275,6372651,	6372187,6372563,6372915,
CG33664	FBtr0302417	chr1	+	6384219	6384899	6384354	6384837	2	6384219,6384337,	6384278,6384899,
CG33669	FBtr0302419	chr1	-	6399454	6400100	6399482	6399965	2	6399454,6400041,	6399982,6400100,
CG33668	FBtr0302418	chr1	-	6418759	6419434	6418816	6419299	2	6418759,6419375,	6419316,6419434,
CG42340	FBtr0332386	chr1	-	6423122	6524323	6467741	6485066	9	6423122,6464055,6466841,6483793,6484000,6484162,6484774,6511132,6523731,	6424187,6464150,6468520,6483923,6484097,6484319,6485527,6511178,6524323,
CG42340	FBtr0299863	chr1	-	6464570	6524323	6467741	6485066	7	6464570,6483793,6484000,6484162,6484774,6511132,6523731,	6468520,6483923,6484097,6484319,6485527,6511178,6524323,
CG42340	FBtr0331297	chr1	-	6465210	6524323	6467033	6485066	7	6465210,6483793,6484000,6484162,6484774,6511132,6523731,	6468520,6483923,6484097,6484319,6485527,6511178,6524323,
CG33667	FBtr0302416	chr1	-	6471672	6472378	6471755	6472238	2	6471672,6472314,	6472255,6472378,
CG33666	FBtr0302415	chr1	-	6476242	6476967	6476325	6476808	2	6476242,6476884,	6476825,6476967,
CG33665	FBtr0302414	chr1	-	6478137	6478849	6478226	6478709	2	6478137,6478785,	6478726,6478849,
tRNA:CR32748	FBtr0070911	chr1	+	6516973	6517046	6517046	6517046	1	6516973,	6517046,
CG3918	FBtr0070912	chr1	+	6524463	6526342	6524689	6525726	2	6524463,6524865,	6524794,6526342,
CG3342	FBtr0070918	chr1	-	6526105	6527888	6526367	6527803	2	6526105,6527750,	6527676,6527888,
Spat	FBtr0070913	chr1	+	6528947	6530726	6529115	6530669	3	6528947,6529566,6530497,	6529265,6530429,6530726,
RpL7A	FBtr0343329	chr1	-	6530896	6533167	6531125	6532504	5	6530896,6531834,6532297,6532489,6533123,	6531431,6532205,6532421,6532545,6533167,
RpL7A	FBtr0345293	chr1	-	6531015	6532549	6531125	6532504	4	6531015,6531834,6532297,6532489,	6531431,6532205,6532421,6532549,
RpL7A	FBtr0343328	chr1	-	6531015	6533167	6531125	6532504	5	6531015,6531834,6532297,6532489,6533123,	6531431,6532205,6532421,6532545,6533167,
RpL7A	FBtr0070916	chr1	-	6531015	6533256	6531125	6532504	5	6531015,6531834,6532297,6532489,6533123,	6531431,6532205,6532421,6532545,6533256,
RpL7A	FBtr0070915	chr1	-	6531015	6533348	6531125	6532504	6	6531015,6531834,6532297,6532489,6533123,6533229,	6531431,6532205,6532421,6532545,6533161,6533348,
dx	FBtr0070914	chr1	+	6533998	6538575	6534412	6537378	4	6533998,6535520,6536866,6537077,	6534901,6536804,6537009,6538575,
CG34417	FBtr0112703	chr1	+	6540770	6554814	6543103	6554782	4	6540770,6543092,6551905,6552638,	6541327,6543160,6552293,6554814,
CG34417	FBtr0303206	chr1	+	6540770	6585638	6543103	6583351	10	6540770,6543092,6551905,6552638,6555865,6561625,6562224,6576789,6577036,6577943,	6541327,6543160,6552293,6554771,6561550,6562159,6562364,6576957,6577112,6585638,
CG34417	FBtr0112707	chr1	+	6540770	6585638	6543103	6583351	11	6540770,6543092,6551905,6552638,6554908,6555865,6561625,6562224,6576789,6577036,6577943,	6541327,6543160,6552293,6554771,6555259,6561550,6562159,6562364,6576957,6577112,6585638,
CG34417	FBtr0336677	chr1	+	6540770	6589173	6543103	6588427	15	6540770,6543092,6551905,6552638,6554908,6555865,6561625,6562224,6576789,6577036,6585695,6585847,6586956,6588066,6588303,	6541327,6543160,6552293,6554771,6555259,6561550,6562159,6562364,6576957,6577112,6585785,6585950,6587104,6588218,6589173,
CG34417	FBtr0336676	chr1	+	6540770	6589173	6543103	6583351	16	6540770,6543092,6551905,6552638,6554908,6555865,6561625,6562224,6576789,6577036,6577943,6585692,6585847,6586956,6588066,6588303,	6541327,6543160,6552293,6554771,6555259,6561550,6562159,6562364,6576957,6577112,6584022,6585785,6585950,6587104,6588250,6589173,
CG34417	FBtr0336675	chr1	+	6540770	6589173	6543103	6588427	16	6540770,6543092,6551905,6552638,6554908,6555865,6561625,6562224,6576789,6577036,6577943,6585695,6585847,6586956,6588066,6588303,	6541327,6543160,6552293,6554771,6555259,6561550,6562159,6562364,6576957,6577112,6583343,6585785,6585950,6587104,6588218,6589173,
CG34417	FBtr0336674	chr1	+	6540770	6589173	6543103	6588427	16	6540770,6543092,6551905,6552638,6554908,6555865,6561625,6562224,6576789,6577036,6577943,6585695,6585847,6586956,6588066,6588303,	6541327,6543160,6552293,6554771,6555259,6561550,6562159,6562364,6576957,6577112,6578291,6585785,6585950,6587104,6588218,6589173,
CG34417	FBtr0336673	chr1	+	6540770	6589173	6543103	6588427	16	6540770,6543092,6551905,6552638,6554908,6555865,6561625,6562224,6576789,6577036,6577943,6585692,6585847,6586956,6588066,6588303,	6541327,6543160,6552293,6554771,6555259,6561550,6562159,6562364,6576957,6577112,6583178,6585785,6585950,6587104,6588218,6589173,
CG34417	FBtr0336672	chr1	+	6540770	6589173	6543103	6577308	17	6540770,6543092,6551905,6552638,6554908,6555865,6561625,6562224,6576789,6577036,6577288,6577943,6585692,6585847,6586956,6588066,6588303,	6541327,6543160,6552293,6554771,6555259,6561550,6562159,6562364,6576957,6577112,6577388,6578291,6585785,6585950,6587104,6588218,6589173,
CG34417	FBtr0301324	chr1	+	6540770	6589173	6543103	6583351	16	6540770,6543092,6551905,6552638,6554908,6555865,6561625,6562224,6576789,6577036,6577943,6585695,6585847,6586956,6588066,6588303,	6541327,6543160,6552293,6554771,6555259,6561550,6562159,6562364,6576957,6577112,6584022,6585785,6585950,6587104,6588218,6589173,
CG34417	FBtr0301323	chr1	+	6540770	6589173	6543103	6588427	17	6540770,6543092,6551905,6552638,6554908,6555865,6561625,6562224,6576443,6576789,6577036,6577943,6585692,6585847,6586956,6588066,6588303,	6541327,6543160,6552293,6554771,6555259,6561550,6562159,6562364,6576569,6576957,6577112,6578291,6585785,6585950,6587104,6588218,6589173,
CG34417	FBtr0112706	chr1	+	6540770	6589173	6543103	6588079	14	6540770,6543092,6551905,6552638,6554908,6555865,6561625,6562224,6576789,6577036,6585692,6585847,6588066,6588303,	6541327,6543160,6552293,6554771,6555259,6561550,6562159,6562364,6576957,6577112,6585785,6585950,6588218,6589173,
CG34417	FBtr0112704	chr1	+	6540770	6589173	6543103	6588427	15	6540770,6543092,6551905,6552638,6554908,6555865,6561625,6562224,6576789,6577036,6585692,6585847,6586956,6588066,6588303,	6541327,6543160,6552293,6554771,6555259,6561550,6562159,6562364,6576957,6577112,6585785,6585950,6587104,6588218,6589173,
CG34417	FBtr0345068	chr1	+	6546118	6585638	6552010	6583351	9	6546118,6551905,6552638,6555865,6561625,6562224,6576789,6577036,6577943,	6546472,6552293,6554771,6561550,6562159,6562364,6576957,6577112,6585638,
CG34417	FBtr0345070	chr1	+	6546118	6589173	6552010	6588427	13	6546118,6551905,6552638,6555865,6561625,6562224,6576789,6577036,6585692,6585847,6586956,6588066,6588303,	6546472,6552293,6554771,6561550,6562159,6562364,6576957,6577112,6585785,6585950,6587104,6588218,6589173,
CG34417	FBtr0345069	chr1	+	6546118	6589173	6552010	6583351	15	6546118,6551905,6552638,6554908,6555865,6561625,6562224,6576789,6577036,6577943,6585695,6585847,6586956,6588066,6588303,	6546472,6552293,6554771,6555259,6561550,6562159,6562364,6576957,6577112,6584022,6585785,6585950,6587104,6588218,6589173,
CG34417	FBtr0336671	chr1	+	6546118	6589173	6552010	6588427	12	6546118,6551905,6560374,6561628,6562224,6576789,6577036,6585692,6585847,6586956,6588066,6588303,	6546472,6552293,6561550,6562159,6562364,6576957,6577112,6585785,6585950,6587104,6588218,6589173,
CG34417	FBtr0336670	chr1	+	6546118	6589173	6552010	6588427	13	6546118,6551905,6552638,6560374,6561625,6562224,6576789,6577036,6585692,6585847,6586956,6588066,6588303,	6546472,6552293,6554771,6561550,6562159,6562364,6576957,6577112,6585785,6585950,6587104,6588218,6589173,
CG34417	FBtr0336669	chr1	+	6546118	6589173	6552010	6588427	14	6546118,6551905,6552638,6554908,6560374,6561625,6562224,6576789,6577036,6585692,6585847,6586956,6588066,6588303,	6546472,6552293,6554771,6555259,6561550,6562159,6562364,6576957,6577112,6585785,6585950,6587104,6588218,6589173,
CG34417	FBtr0303205	chr1	+	6546118	6589173	6552010	6588427	14	6546118,6551905,6552638,6554908,6555865,6561625,6562224,6576789,6577036,6585692,6585847,6586956,6588066,6588303,	6546472,6552293,6554771,6555259,6561550,6562159,6562364,6576957,6577112,6585785,6585950,6587104,6588218,6589173,
CG34417	FBtr0308093	chr1	+	6571922	6589173	6577096	6588427	8	6571922,6576789,6577036,6585692,6585847,6586956,6588066,6588303,	6572268,6576957,6577112,6585785,6585950,6587104,6588218,6589173,
CG17717	FBtr0070944	chr1	+	6589289	6590646	6589490	6590556	3	6589289,6590032,6590313,	6589832,6590248,6590646,
CG17717	FBtr0070943	chr1	+	6589289	6590646	6589490	6590556	3	6589289,6590050,6590313,	6589832,6590248,6590646,
Pat1	FBtr0331599	chr1	+	6590775	6596630	6591583	6595667	8	6590775,6591445,6593360,6594088,6594383,6594564,6595313,6595538,	6591005,6591763,6593947,6594313,6594485,6595241,6595471,6596630,
Pat1	FBtr0331600	chr1	+	6590775	6596954	6591583	6595667	9	6590775,6591445,6593360,6594088,6594383,6594564,6595313,6595535,6596017,	6591005,6591763,6593947,6594313,6594485,6595241,6595471,6595960,6596954,
Pat1	FBtr0070945	chr1	+	6590775	6596954	6591583	6595667	8	6590775,6591445,6593360,6594088,6594383,6594564,6595313,6595535,	6591005,6591763,6593947,6594313,6594485,6595241,6595471,6596954,
CR43832	FBtr0332275	chr1	-	6592532	6593069	6593069	6593069	2	6592532,6592924,	6592857,6593069,
APC7	FBtr0070946	chr1	+	6597087	6599699	6597093	6599311	5	6597087,6597265,6597933,6598674,6599025,	6597195,6597773,6598604,6598955,6599699,
APC7	FBtr0070947	chr1	+	6597182	6599699	6597424	6599311	4	6597182,6597933,6598674,6599025,	6597773,6598604,6598955,6599699,
pigs	FBtr0070948	chr1	+	6600061	6652098	6630937	6650413	10	6600061,6605179,6630704,6644561,6644827,6645042,6648016,6648184,6648501,6649205,	6600510,6605279,6631105,6644758,6644946,6645338,6648124,6648381,6649142,6652098,
pigs	FBtr0343375	chr1	+	6600061	6653015	6630937	6650413	10	6600061,6605179,6630704,6644561,6644827,6645042,6648016,6648184,6648501,6649205,	6600510,6605279,6631105,6644758,6644946,6645338,6648124,6648381,6649142,6653015,
pigs	FBtr0308653	chr1	+	6602324	6653015	6630937	6650413	10	6602324,6605179,6630704,6644561,6644827,6645042,6648016,6648184,6648501,6649205,	6602727,6605279,6631105,6644758,6644946,6645338,6648124,6648381,6649142,6653015,
CG14443	FBtr0308654	chr1	+	6633958	6636169	6633958	6636169	1	6633958,	6636169,
CR44817	FBtr0343376	chr1	+	6637122	6637548	6637548	6637548	1	6637122,	6637548,
CG3226	FBtr0070993	chr1	-	6653112	6654248	6653225	6654160	3	6653112,6653907,6654145,	6653730,6654080,6654248,
l(1)G0148	FBtr0070950	chr1	+	6654540	6659709	6655149	6659155	4	6654540,6655059,6655549,6657606,	6654896,6655480,6655772,6659709,
l(1)G0148	FBtr0343377	chr1	+	6654678	6659709	6655149	6659155	4	6654678,6655059,6655552,6657606,	6654896,6655480,6655772,6659709,
CG3224	FBtr0070992	chr1	-	6660551	6661462	6660683	6661172	2	6660551,6661353,	6661293,6661462,
Ctr1A	FBtr0308594	chr1	+	6661646	6667628	6665044	6667051	6	6661646,6664999,6665161,6665438,6666239,6666849,	6661801,6665078,6665373,6665686,6666269,6667628,
Ctr1A	FBtr0308593	chr1	+	6661646	6667628	6665044	6667051	7	6661646,6663663,6664999,6665161,6665438,6666239,6666849,	6661801,6663761,6665078,6665373,6665686,6666269,6667628,
Ctr1A	FBtr0308592	chr1	+	6661646	6667628	6665044	6667051	6	6661646,6662239,6664999,6665161,6665438,6666849,	6661801,6662341,6665078,6665373,6665686,6667628,
Ctr1A	FBtr0070951	chr1	+	6661646	6668258	6665044	6667051	5	6661646,6664999,6665161,6665438,6666849,	6661801,6665078,6665373,6665686,6668258,
CG3198	FBtr0070991	chr1	-	6668538	6673973	6671982	6673738	4	6668538,6672261,6672619,6673636,	6672179,6672335,6673563,6673973,
Mcm6	FBtr0070952	chr1	+	6674386	6677176	6674505	6676959	1	6674386,	6677176,
ND-ASHI	FBtr0343330	chr1	-	6677261	6678161	6677362	6678084	3	6677261,6677651,6677999,	6677575,6677881,6678161,
ND-ASHI	FBtr0100409	chr1	-	6677261	6678260	6677362	6678084	3	6677261,6677651,6677999,	6677575,6677881,6678260,
ND-ASHI	FBtr0070990	chr1	-	6677261	6679118	6677362	6678084	4	6677261,6677651,6677999,6678539,	6677575,6677881,6678197,6679118,
l(1)G0255	FBtr0070953	chr1	+	6678423	6681845	6678529	6681699	5	6678423,6679825,6680297,6680567,6681436,	6678616,6679957,6680498,6681372,6681845,
l(1)G0255	FBtr0070954	chr1	+	6679639	6681845	6679757	6681699	5	6679639,6679825,6680297,6680567,6681436,	6679760,6679957,6680498,6681372,6681845,
CG4095	FBtr0070955	chr1	+	6681766	6683696	6681835	6683630	5	6681766,6681969,6682218,6682505,6683370,	6681913,6682134,6682422,6683310,6683696,
Pink1	FBtr0100420	chr1	+	6683797	6687014	6684556	6686913	6	6683797,6683897,6684517,6684785,6685634,6686712,	6683821,6684461,6684721,6685571,6686648,6687014,
Pink1	FBtr0100419	chr1	+	6683840	6687014	6684556	6686913	5	6683840,6684523,6684785,6685634,6686712,	6684461,6684721,6685571,6686648,6687014,
Pink1	FBtr0100415	chr1	+	6683840	6687014	6684556	6686913	6	6683840,6684127,6684523,6684785,6685634,6686712,	6684070,6684461,6684721,6685571,6686648,6687014,
Pink1	FBtr0100414	chr1	+	6683840	6687014	6684556	6686913	6	6683840,6684218,6684523,6684785,6685634,6686712,	6684070,6684461,6684721,6685571,6686648,6687014,
Pink1	FBtr0100413	chr1	+	6683840	6687014	6684556	6686913	6	6683840,6684132,6684517,6684785,6685634,6686712,	6684070,6684461,6684721,6685571,6686648,6687014,
Pink1	FBtr0070957	chr1	+	6683840	6687014	6684556	6686913	6	6683840,6684218,6684517,6684785,6685634,6686712,	6684070,6684461,6684721,6685571,6686648,6687014,
Pink1	FBtr0070956	chr1	+	6683840	6687014	6684556	6686913	6	6683840,6684132,6684523,6684785,6685634,6686712,	6684070,6684461,6684721,6685571,6686648,6687014,
Pink1	FBtr0100416	chr1	+	6683840	6687302	6684556	6686913	6	6683840,6684127,6684517,6684785,6685634,6686712,	6684070,6684461,6684721,6685571,6686648,6687302,
Pink1	FBtr0345295	chr1	+	6684354	6687018	6684556	6686913	5	6684354,6684523,6684785,6685634,6686712,	6684461,6684721,6685571,6686648,6687018,
CG44303	FBtr0339490	chr1	-	6686962	6687420	6687038	6687365	2	6686962,6687362,	6687302,6687420,
CG3184	FBtr0070989	chr1	-	6687595	6688774	6687669	6688740	1	6687595,	6688774,
CG14442	FBtr0070988	chr1	-	6689295	6695001	6689803	6693956	2	6689295,6692402,	6691354,6695001,
CG14442	FBtr0300772	chr1	-	6689319	6695001	6689803	6693956	3	6689319,6692402,6693110,	6691354,6692864,6695001,
CG14442	FBtr0339493	chr1	-	6689319	6695007	6689803	6693956	3	6689319,6692402,6693092,	6691354,6692864,6695007,
CG14442	FBtr0339491	chr1	-	6689319	6695007	6689803	6693956	3	6689319,6692402,6692942,	6691354,6692864,6695007,
CG14442	FBtr0339492	chr1	-	6691681	6695007	6692077	6693956	3	6691681,6692072,6692402,	6692018,6692113,6695007,
CG14440	FBtr0070987	chr1	-	6695865	6698503	6697328	6698285	1	6695865,	6698503,
CG14440	FBtr0310419	chr1	-	6696765	6698567	6697328	6698285	1	6696765,	6698567,
CG14441	FBtr0332894	chr1	+	6699507	6717432	6709719	6716979	9	6699507,6699910,6709378,6712278,6713396,6713561,6713742,6715863,6715988,	6699574,6700353,6709896,6713336,6713495,6713678,6714690,6715923,6717432,
CG14441	FBtr0332893	chr1	+	6699507	6717432	6709719	6716979	9	6699507,6700052,6709378,6712278,6713396,6713561,6713742,6715863,6715988,	6699574,6700353,6709896,6713336,6713495,6713678,6714690,6715923,6717432,
CG14441	FBtr0070959	chr1	+	6699507	6719389	6709719	6716979	8	6699507,6709378,6712278,6713396,6713561,6713742,6715863,6715988,	6700353,6709896,6713336,6713495,6713678,6714690,6715923,6719389,
CG14441	FBtr0332892	chr1	+	6709086	6717432	6709719	6716979	8	6709086,6709378,6712278,6713396,6713561,6713742,6715863,6715988,	6709275,6709896,6713336,6713495,6713678,6714690,6715923,6717432,
CG3168	FBtr0340268	chr1	-	6720003	6730533	6721551	6724245	4	6720003,6723379,6724208,6730355,	6722692,6724100,6724382,6730533,
CG3168	FBtr0340267	chr1	-	6720474	6727229	6721551	6724245	4	6720474,6723379,6724208,6726599,	6722692,6724100,6724382,6727229,
CG3168	FBtr0070986	chr1	-	6720474	6727229	6721551	6724245	4	6720474,6723379,6724208,6727099,	6722692,6724100,6724382,6727229,
CG3168	FBtr0340266	chr1	-	6720474	6730533	6721551	6724245	5	6720474,6723379,6724208,6727708,6730355,	6722692,6724100,6724382,6727792,6730533,
CG3168	FBtr0070985	chr1	-	6720474	6730533	6721551	6724245	4	6720474,6723379,6724208,6730355,	6722692,6724100,6724382,6730533,
CG3168	FBtr0340265	chr1	-	6720474	6739986	6721551	6724245	5	6720474,6723379,6724208,6737805,6739489,	6722692,6724100,6724382,6738003,6739986,
CG3168	FBtr0070984	chr1	-	6720474	6739986	6721551	6724245	4	6720474,6723379,6724208,6739489,	6722692,6724100,6724382,6739986,
CR43461	FBtr0309201	chr1	+	6732716	6735917	6735917	6735917	2	6732716,6735630,	6732867,6735917,
RpL17	FBtr0345292	chr1	-	6741536	6743167	6741776	6743138	2	6741536,6743057,	6742256,6743167,
RpL17	FBtr0070983	chr1	-	6741536	6744171	6741776	6743138	3	6741536,6743057,6744145,	6742256,6743148,6744171,
RpL17	FBtr0070982	chr1	-	6741536	6744238	6741776	6743138	3	6741536,6743057,6743949,	6742256,6743148,6744238,
RpL17	FBtr0070981	chr1	-	6741536	6744238	6741776	6743138	3	6741536,6743057,6744108,	6742256,6743148,6744238,
RpL17	FBtr0070980	chr1	-	6741536	6744238	6741776	6743138	3	6741536,6743057,6744195,	6742256,6743148,6744238,
tRNA:CR32740	FBtr0070979	chr1	-	6744470	6744543	6744543	6744543	1	6744470,	6744543,
CR44895	FBtr0343797	chr1	+	6744878	6746423	6746423	6746423	3	6744878,6745388,6745778,	6744942,6745715,6746423,
CR44964	FBtr0343978	chr1	-	6746398	6748020	6748020	6748020	2	6746398,6747863,	6747797,6748020,
CG14439	FBtr0302357	chr1	+	6747543	6755752	6753775	6755443	4	6747543,6747840,6753761,6755171,	6747708,6748040,6755111,6755752,
CG14439	FBtr0302356	chr1	+	6747543	6755752	6753775	6755443	3	6747543,6753761,6755171,	6748040,6755111,6755752,
CG14439	FBtr0070960	chr1	+	6747543	6755752	6753775	6755443	3	6747543,6753761,6755171,	6747708,6755111,6755752,
CG14438	FBtr0070961	chr1	+	6756321	6770712	6760019	6770297	7	6756321,6759987,6760276,6760413,6767183,6768406,6769127,	6756700,6760210,6760346,6767122,6768338,6769053,6770712,
CR43496	FBtr0309528	chr1	-	6758609	6759491	6759491	6759491	2	6758609,6759424,	6758953,6759491,
CR43496	FBtr0309527	chr1	-	6758609	6759491	6759491	6759491	1	6758609,	6759491,
CG14438	FBtr0339464	chr1	+	6759736	6770497	6760019	6770297	7	6759736,6759990,6760276,6760413,6767183,6768406,6769127,	6759894,6760210,6760346,6767122,6768338,6769053,6770497,
CG14438	FBtr0070962	chr1	+	6759736	6770497	6760019	6770297	7	6759736,6759987,6760276,6760413,6767183,6768406,6769127,	6759894,6760210,6760346,6767122,6768338,6769053,6770497,
COQ7	FBtr0070963	chr1	+	6771224	6773039	6771369	6772945	3	6771224,6772226,6772786,	6771373,6772723,6773039,
shf	FBtr0340090	chr1	-	6771462	6779659	6771615	6774951	8	6771462,6771736,6772004,6773060,6773965,6774182,6774560,6779410,	6771659,6771934,6772100,6773261,6774109,6774440,6774962,6779659,
shf	FBtr0340089	chr1	-	6771462	6779659	6771615	6774951	8	6771462,6771736,6772004,6773060,6773965,6774182,6774560,6779410,	6771659,6771934,6772100,6773249,6774109,6774440,6774962,6779659,
shf	FBtr0340088	chr1	-	6771462	6779659	6771615	6774951	8	6771462,6771736,6772004,6773060,6773914,6774182,6774560,6779410,	6771659,6771934,6772100,6773261,6774109,6774440,6774962,6779659,
shf	FBtr0070978	chr1	-	6771462	6779659	6771615	6774951	8	6771462,6771736,6772004,6773060,6773914,6774182,6774560,6779410,	6771659,6771934,6772100,6773249,6774109,6774440,6774962,6779659,
C3G	FBtr0340087	chr1	-	6780789	6803593	6782353	6803128	13	6780789,6782560,6782769,6782962,6783609,6783889,6784623,6786155,6787350,6787589,6788202,6788460,6803106,	6782486,6782692,6782895,6783532,6783778,6784554,6784735,6786812,6787520,6788125,6788393,6789051,6803593,
C3G	FBtr0299791	chr1	-	6780789	6803593	6782353	6790222	14	6780789,6782560,6782769,6782962,6783609,6783889,6784623,6786155,6787350,6787589,6788202,6788460,6789711,6803106,	6782486,6782692,6782895,6783532,6783778,6784554,6784735,6786812,6787520,6788125,6788393,6789051,6791161,6803593,
C3G	FBtr0300526	chr1	-	6781415	6791035	6782353	6790222	14	6781415,6782560,6782769,6782962,6783609,6783889,6784623,6786155,6787095,6787350,6787589,6788202,6788460,6789711,	6782486,6782692,6782895,6783532,6783778,6784554,6784735,6786812,6787248,6787520,6788125,6788393,6789051,6791035,
C3G	FBtr0334968	chr1	-	6781415	6795388	6782353	6788704	13	6781415,6782560,6782769,6782962,6783609,6783889,6784623,6786155,6787350,6787589,6788202,6788460,6795351,	6782486,6782692,6782895,6783532,6783778,6784554,6784735,6786812,6787520,6788125,6788393,6789051,6795388,
C3G	FBtr0299795	chr1	-	6781415	6795578	6782353	6788704	14	6781415,6782560,6782769,6782962,6783609,6783889,6784623,6786155,6787350,6787589,6788202,6788460,6791767,6795448,	6782486,6782692,6782895,6783532,6783778,6784554,6784735,6786812,6787520,6788125,6788393,6789051,6791891,6795578,
C3G	FBtr0299792	chr1	-	6781415	6795578	6782353	6788704	15	6781415,6782560,6782769,6782962,6783609,6783889,6784623,6786155,6787095,6787350,6787589,6788202,6788460,6791767,6795448,	6782486,6782692,6782895,6783532,6783778,6784554,6784735,6786812,6787248,6787520,6788125,6788393,6789051,6791891,6795578,
C3G	FBtr0334969	chr1	-	6781415	6800710	6782353	6800251	14	6781415,6782560,6782769,6782962,6783609,6783889,6784623,6785510,6786155,6787350,6787589,6788202,6788460,6800049,	6782486,6782692,6782895,6783532,6783778,6784554,6784735,6785663,6786812,6787520,6788125,6788393,6789051,6800710,
C3G	FBtr0299794	chr1	-	6781415	6800710	6782353	6800251	14	6781415,6782560,6782769,6782962,6783609,6783889,6784623,6786155,6787095,6787350,6787589,6788202,6788460,6800049,	6782486,6782692,6782895,6783532,6783778,6784554,6784735,6786812,6787248,6787520,6788125,6788393,6789051,6800710,
C3G	FBtr0299793	chr1	-	6781415	6800710	6782353	6800251	13	6781415,6782560,6782769,6782962,6783609,6783889,6784623,6786155,6787350,6787589,6788202,6788460,6800049,	6782486,6782692,6782895,6783532,6783778,6784554,6784735,6786812,6787520,6788125,6788393,6789051,6800710,
C3G	FBtr0334967	chr1	-	6781415	6803593	6782353	6803128	14	6781415,6782560,6782769,6782962,6783609,6783889,6784623,6786155,6787095,6787350,6787589,6788202,6788460,6803106,	6782486,6782692,6782895,6783532,6783778,6784554,6784735,6786812,6787266,6787520,6788125,6788393,6789051,6803593,
pod1	FBtr0112956	chr1	+	6803683	6813520	6805909	6811572	14	6803683,6805677,6806617,6806880,6807495,6807798,6808811,6809063,6809484,6809726,6810701,6811116,6811316,6811479,	6803766,6806218,6806804,6807437,6807648,6808341,6808995,6809137,6809657,6810638,6811047,6811252,6811417,6813520,
pod1	FBtr0308228	chr1	+	6803683	6813830	6805909	6811572	15	6803683,6805677,6806617,6806880,6807495,6807798,6808811,6809063,6809373,6809484,6809726,6810701,6811116,6811316,6811479,	6803766,6806218,6806804,6807437,6807648,6808341,6808995,6809137,6809406,6809657,6810638,6811047,6811252,6811417,6813830,
pod1	FBtr0070964	chr1	+	6803683	6813830	6805909	6811572	13	6803683,6805677,6806617,6806880,6807495,6808811,6809063,6809484,6809726,6810701,6811116,6811316,6811479,	6803766,6806218,6806804,6807437,6807648,6808995,6809137,6809657,6810638,6811047,6811252,6811417,6813830,
pod1	FBtr0070965	chr1	+	6804095	6813830	6805909	6811572	13	6804095,6805677,6806617,6806880,6807495,6808811,6809063,6809484,6809726,6810701,6811116,6811316,6811479,	6804177,6806218,6806804,6807437,6807648,6808995,6809137,6809657,6810638,6811047,6811252,6811417,6813830,
pod1	FBtr0070966	chr1	+	6804984	6813830	6805909	6811572	13	6804984,6805677,6806617,6806880,6807495,6808811,6809063,6809484,6809726,6810701,6811116,6811316,6811479,	6805006,6806218,6806804,6807437,6807648,6808995,6809137,6809657,6810638,6811047,6811252,6811417,6813830,
pod1	FBtr0070967	chr1	+	6805127	6813830	6805909	6811572	13	6805127,6805677,6806617,6806880,6807495,6808811,6809063,6809484,6809726,6810701,6811116,6811316,6811479,	6805249,6806218,6806804,6807437,6807648,6808995,6809137,6809657,6810638,6811047,6811252,6811417,6813830,
pod1	FBtr0070968	chr1	+	6805384	6813830	6805909	6811572	13	6805384,6805677,6806617,6806880,6807495,6808811,6809063,6809484,6809726,6810701,6811116,6811316,6811479,	6805475,6806218,6806804,6807437,6807648,6808995,6809137,6809657,6810638,6811047,6811252,6811417,6813830,
iav	FBtr0070969	chr1	+	6813977	6818156	6814117	6818156	9	6813977,6814514,6815489,6815980,6816189,6816464,6816871,6817724,6818005,	6814256,6815432,6815914,6816132,6816406,6816815,6817669,6817945,6818156,
Nf-YC	FBtr0070974	chr1	-	6818177	6820919	6818700	6820726	3	6818177,6819155,6820682,	6819093,6820524,6820919,
xit	FBtr0070970	chr1	+	6821015	6822840	6821092	6822813	4	6821015,6821215,6822193,6822371,	6821160,6822130,6822304,6822840,
Atx-1	FBtr0299814	chr1	+	6823203	6824203	6823254	6824057	3	6823203,6823412,6823691,	6823355,6823638,6824203,
nonC	FBtr0070972	chr1	+	6824495	6837540	6824637	6837300	9	6824495,6825055,6825489,6827817,6833864,6834249,6835644,6836680,6837100,	6824986,6825419,6827749,6831318,6834184,6835594,6836613,6837029,6837540,
nonC	FBtr0343321	chr1	+	6824495	6838122	6824637	6837300	9	6824495,6825055,6825489,6827817,6833864,6834249,6835644,6836680,6837100,	6824986,6825419,6827749,6831318,6834184,6835594,6836613,6837029,6838122,
CG12796	FBtr0070973	chr1	-	6831396	6832684	6831475	6832661	2	6831396,6832182,	6832112,6832684,
CG14435	FBtr0343323	chr1	-	6838173	6843921	6840376	6843046	7	6838173,6840113,6840363,6841468,6841652,6841826,6842521,	6840056,6840261,6840434,6841574,6841748,6841953,6843921,
CG14435	FBtr0071042	chr1	-	6839431	6843921	6840376	6843046	7	6839431,6840113,6840363,6841468,6841652,6841826,6842521,	6840056,6840261,6840434,6841574,6841748,6841953,6843921,
CG4557	FBtr0070994	chr1	+	6844340	6847847	6844606	6847675	5	6844340,6845242,6846828,6847169,6847456,	6845174,6846752,6847105,6847397,6847847,
Cht11	FBtr0071041	chr1	-	6847876	6849517	6848107	6849471	2	6847876,6848551,	6848486,6849517,
CG4558	FBtr0300177	chr1	+	6849769	6851884	6849986	6851391	2	6849769,6851299,	6851052,6851884,
CG4558	FBtr0070995	chr1	+	6849769	6851884	6849986	6851129	1	6849769,	6851884,
CG14434	FBtr0071040	chr1	-	6851908	6852638	6852045	6852609	1	6851908,	6852638,
CG14434	FBtr0343322	chr1	-	6851908	6852895	6852045	6852609	1	6851908,	6852895,
CG14434	FBtr0345899	chr1	-	6851908	6867194	6852045	6852690	3	6851908,6864901,6866801,	6852942,6864981,6867194,
CR45531	FBtr0346094	chr1	+	6860338	6863235	6863235	6863235	1	6860338,	6863235,
CG43736	FBtr0345897	chr1	+	6863887	6876190	6869389	6875986	4	6863887,6869260,6872715,6875931,	6864116,6870991,6872921,6876190,
CG43736	FBtr0345896	chr1	+	6864102	6876190	6869389	6875986	4	6864102,6869260,6872715,6875931,	6864299,6870991,6872921,6876190,
CG43736	FBtr0345898	chr1	+	6868226	6881580	6869389	6878699	5	6868226,6869260,6872715,6876341,6878545,	6868780,6870991,6872921,6878483,6881580,
CG43736	FBtr0330262	chr1	+	6868507	6874916	6869389	6874349	4	6868507,6869260,6872715,6874321,	6868780,6870991,6872921,6874916,
CG43736	FBtr0330261	chr1	+	6868507	6876190	6869389	6875986	4	6868507,6869260,6872715,6875931,	6868780,6870991,6872921,6876190,
CG43736	FBtr0330264	chr1	+	6868507	6880095	6869389	6878699	5	6868507,6869260,6872715,6877913,6878545,	6868780,6870991,6872921,6878483,6880095,
CG43736	FBtr0330268	chr1	+	6868507	6881580	6869389	6878699	5	6868507,6869260,6872715,6876341,6878545,	6868780,6870991,6872921,6878483,6881580,
CG43736	FBtr0330266	chr1	+	6868507	6881580	6869389	6879854	5	6868507,6869260,6872715,6877913,6878545,	6868780,6870991,6872921,6878483,6881580,
CG43736	FBtr0330263	chr1	+	6875985	6880429	6876360	6878699	2	6875985,6878545,	6878483,6880429,
CG43736	FBtr0330265	chr1	+	6875985	6880502	6876331	6878699	3	6875985,6876560,6878545,	6876363,6878483,6880502,
CG43736	FBtr0330267	chr1	+	6875985	6881580	6876360	6879854	2	6875985,6878545,	6878483,6881580,
CG14431	FBtr0304108	chr1	+	6908276	6966944	6917559	6965792	4	6908276,6917359,6962174,6964731,	6908821,6917934,6964245,6966944,
CG14431	FBtr0345906	chr1	+	6908276	6968829	6917559	6965792	4	6908276,6917359,6962174,6964731,	6908821,6917934,6964245,6968829,
CG32732	FBtr0071039	chr1	-	6958031	6968750	6958448	6968592	3	6958031,6958988,6967723,	6958935,6959246,6968750,
CG4586	FBtr0071003	chr1	+	6969917	6972265	6970017	6972159	2	6969917,6971084,	6970976,6972265,
CG3040	FBtr0071038	chr1	-	6972323	6973393	6972458	6973175	1	6972323,	6973393,
ogre	FBtr0309873	chr1	-	6973619	6991318	6974429	6977407	6	6973619,6974730,6975150,6976022,6977158,6991240,	6974652,6975083,6975306,6976130,6977588,6991318,
ogre	FBtr0309875	chr1	-	6974033	6977810	6974429	6977407	6	6974033,6974730,6975150,6976022,6977158,6977787,	6974652,6975083,6975306,6976130,6977588,6977810,
ogre	FBtr0071037	chr1	-	6974033	6980994	6974429	6977407	6	6974033,6974730,6975150,6976022,6977158,6980858,	6974652,6975083,6975306,6976130,6977588,6980994,
ogre	FBtr0071036	chr1	-	6974033	6981683	6974429	6977407	6	6974033,6974730,6975150,6976022,6977158,6981188,	6974652,6975083,6975306,6976130,6977588,6981683,
ogre	FBtr0334881	chr1	-	6974033	6985668	6974429	6977407	8	6974033,6974730,6975150,6976022,6977158,6981188,6983512,6985530,	6974652,6975083,6975306,6976130,6977588,6981462,6984502,6985668,
ogre	FBtr0309874	chr1	-	6974033	6985668	6974429	6977407	7	6974033,6974730,6975150,6976022,6977158,6983512,6985530,	6974652,6975083,6975306,6976130,6977588,6984502,6985668,
CR44084	FBtr0334882	chr1	+	6983970	6984498	6984498	6984498	2	6983970,6984183,	6984058,6984498,
bou	FBtr0071004	chr1	+	6986485	6987188	6986578	6987028	1	6986485,	6987188,
Inx7	FBtr0071035	chr1	-	6991611	6993612	6991729	6993413	3	6991611,6992172,6993179,	6992102,6992882,6993612,
CR43837	FBtr0332283	chr1	-	6995881	6997799	6997799	6997799	2	6995881,6996481,	6996399,6997799,
CR43837	FBtr0332282	chr1	-	6995881	6997799	6997799	6997799	2	6995881,6996481,	6996421,6997799,
Inx2	FBtr0301860	chr1	+	6998671	7000503	6999128	7000232	1	6998671,	7000503,
Inx2	FBtr0071005	chr1	+	6998671	7003495	6999128	7000232	2	6998671,7002771,	7000263,7003495,
Inx2	FBtr0332314	chr1	+	6998671	7004151	6999128	7000232	2	6998671,6998957,	6998743,7004151,
Inx2	FBtr0071006	chr1	+	6998671	7004151	6999128	7000232	3	6998671,6998957,7002771,	6998743,7000263,7004151,
cm	FBtr0332315	chr1	-	7009005	7011145	7009477	7011091	6	7009005,7009773,7010282,7010518,7010899,7011056,	7009663,7010226,7010442,7010844,7010987,7011145,
cm	FBtr0071033	chr1	-	7009310	7011145	7009477	7011091	6	7009310,7009773,7010282,7010518,7010899,7011056,	7009663,7010226,7010442,7010844,7010987,7011145,
CG42308	FBtr0299694	chr1	+	7011356	7012137	7011908	7012094	3	7011356,7011493,7011817,	7011408,7011756,7012137,
CG32736	FBtr0071008	chr1	+	7011356	7012137	7011602	7011903	3	7011356,7011493,7011817,	7011408,7011756,7012137,
CG42308	FBtr0299695	chr1	+	7011436	7012137	7011908	7012094	2	7011436,7011817,	7011756,7012137,
CG32736	FBtr0071007	chr1	+	7011436	7012137	7011602	7011903	2	7011436,7011817,	7011756,7012137,
CG3032	FBtr0071032	chr1	-	7012238	7013662	7012287	7013583	1	7012238,	7013662,
CG3032	FBtr0345908	chr1	-	7012238	7013881	7012287	7013583	1	7012238,	7013881,
CG4593	FBtr0343331	chr1	+	7013886	7014775	7013976	7014606	1	7013886,	7014775,
CG4593	FBtr0071009	chr1	+	7013886	7015009	7013976	7014606	1	7013886,	7015009,
CG12541	FBtr0343324	chr1	-	7021607	7066052	7022936	7065644	6	7021607,7031834,7032092,7033111,7033375,7065556,	7023094,7031931,7032286,7033309,7033432,7066052,
CG12541	FBtr0300760	chr1	-	7022384	7066052	7022936	7065644	6	7022384,7031834,7032092,7033111,7033375,7065556,	7023094,7031931,7032286,7033309,7033432,7066052,
CG14427	FBtr0071010	chr1	+	7040602	7041769	7040689	7041448	1	7040602,	7041769,
nullo	FBtr0299565	chr1	+	7049475	7050321	7049585	7050227	1	7049475,	7050321,
CG4607	FBtr0071013	chr1	+	7069412	7072689	7069952	7072204	3	7069412,7070429,7071401,	7070223,7070933,7072689,
CG4607	FBtr0071014	chr1	+	7069935	7072689	7069952	7072204	3	7069935,7070429,7071401,	7070223,7070933,7072689,
Sxl	FBtr0331258	chr1	-	7074549	7092883	7079302	7092767	8	7074549,7080988,7084598,7085157,7085409,7085618,7087613,7092696,	7079367,7081054,7084819,7085339,7085517,7085954,7087659,7092883,
Sxl	FBtr0331270	chr1	-	7075664	7098053	7078234	7091750	9	7075664,7080988,7084598,7085157,7085409,7085618,7087613,7091673,7098000,	7079367,7081054,7084819,7085339,7085517,7085954,7087659,7092122,7098053,
Sxl	FBtr0331251	chr1	-	7075664	7098053	7079302	7091750	9	7075664,7080988,7084598,7085157,7085409,7085618,7087613,7091673,7098000,	7079367,7081054,7084819,7085339,7085517,7085954,7087659,7092122,7098053,
Sxl	FBtr0331266	chr1	-	7076709	7092883	7079302	7092767	7	7076709,7084598,7085157,7085409,7085618,7087613,7092696,	7079367,7084819,7085339,7085517,7085954,7087659,7092883,
Sxl	FBtr0331271	chr1	-	7076709	7098036	7078234	7091750	8	7076709,7084598,7085157,7085409,7085618,7087613,7091673,7098000,	7079367,7084819,7085339,7085517,7085978,7087659,7092122,7098036,
Sxl	FBtr0331264	chr1	-	7076709	7098036	7079302	7091750	8	7076709,7084598,7085157,7085409,7085618,7087613,7091673,7098000,	7079367,7084819,7085339,7085517,7085978,7087659,7092122,7098036,
Sxl	FBtr0331256	chr1	-	7076709	7098053	7088697	7091750	10	7076709,7080988,7084598,7085157,7085409,7085618,7087613,7088577,7091673,7098000,	7079367,7081054,7084819,7085339,7085517,7085954,7087659,7088767,7092122,7098053,
Sxl	FBtr0331247	chr1	-	7077870	7098053	7079302	7091750	8	7077870,7084598,7085157,7085409,7085618,7087613,7091673,7098000,	7079367,7084819,7085339,7085517,7085954,7087659,7092122,7098053,
Sxl	FBtr0331257	chr1	-	7082920	7092883	7084527	7092767	6	7082920,7085157,7085409,7085618,7087613,7092696,	7084819,7085339,7085517,7085954,7087659,7092883,
Sxl	FBtr0331263	chr1	-	7082920	7097066	7084527	7087640	8	7082920,7085157,7085409,7085618,7087613,7088577,7096902,7096997,	7084819,7085339,7085517,7085954,7087659,7088767,7096935,7097066,
Sxl	FBtr0331259	chr1	-	7082920	7097066	7084527	7087640	8	7082920,7085157,7085409,7085618,7087613,7088577,7096814,7096997,	7084819,7085339,7085517,7085954,7087659,7088749,7096935,7097066,
Sxl	FBtr0331250	chr1	-	7082920	7097768	7084527	7091750	8	7082920,7085157,7085409,7085618,7087613,7091673,7096997,7097623,	7084819,7085339,7085517,7085954,7087659,7092122,7097059,7097768,
Sxl	FBtr0336727	chr1	-	7082920	7098053	7088697	7091750	8	7082920,7085157,7085409,7085618,7087613,7088577,7091673,7098000,	7084819,7085339,7085517,7085978,7087659,7088749,7092170,7098053,
Sxl	FBtr0331262	chr1	-	7082920	7098053	7084527	7091750	7	7082920,7085157,7085409,7085618,7087613,7091673,7098000,	7084819,7085339,7085517,7085978,7087659,7092122,7098053,
Sxl	FBtr0331249	chr1	-	7082920	7098053	7088697	7091750	8	7082920,7085157,7085409,7085618,7087613,7088577,7091673,7098000,	7084819,7085339,7085517,7085954,7087659,7088767,7092122,7098053,
Sxl	FBtr0331261	chr1	-	7084163	7092883	7084527	7092767	6	7084163,7085157,7085409,7085618,7087613,7092696,	7084819,7085339,7085517,7085954,7087659,7092883,
Sxl	FBtr0331265	chr1	-	7084163	7098051	7088697	7091750	9	7084163,7085157,7085409,7085618,7087613,7088577,7091673,7096997,7098000,	7084819,7085339,7085517,7085954,7087659,7088749,7092170,7097059,7098051,
Sxl	FBtr0336728	chr1	-	7084163	7098053	7088697	7091750	8	7084163,7085157,7085409,7085618,7087613,7088577,7091673,7098000,	7084819,7085339,7085517,7085954,7087659,7088767,7092170,7098053,
Sxl	FBtr0331268	chr1	-	7084163	7098053	7084527	7091750	7	7084163,7085157,7085409,7085618,7087613,7091673,7097944,	7084819,7085339,7085517,7085978,7087659,7092122,7098053,
Sxl	FBtr0331260	chr1	-	7084163	7098053	7088697	7091750	8	7084163,7085157,7085409,7085618,7087613,7088577,7091673,7098000,	7084819,7085339,7085517,7085954,7087659,7088767,7092122,7098053,
Sxl	FBtr0331255	chr1	-	7084163	7098053	7084527	7091750	7	7084163,7085157,7085409,7085618,7087613,7091673,7098000,	7084819,7085339,7085517,7085978,7087659,7092122,7098053,
Sxl	FBtr0331254	chr1	-	7084163	7098053	7088697	7091750	8	7084163,7085157,7085409,7085618,7087613,7088577,7091673,7097944,	7084819,7085339,7085517,7085978,7087659,7088749,7092170,7098053,
Sxl	FBtr0331253	chr1	-	7084163	7098053	7084527	7091750	7	7084163,7085157,7085409,7085618,7087613,7091673,7097944,	7084819,7085339,7085517,7085954,7087659,7092122,7098053,
Sxl	FBtr0346796	chr1	-	7084163	7098056	7084527	7090141	7	7084163,7085157,7085409,7085618,7087613,7090133,7098000,	7084819,7085339,7085517,7085978,7087659,7090504,7098056,
Sxl	FBtr0336729	chr1	-	7084163	7098056	7084527	7087640	7	7084163,7085157,7085409,7085618,7087613,7090133,7098000,	7084819,7085339,7085517,7085978,7087683,7090504,7098056,
CG4615	FBtr0071020	chr1	-	7098577	7102300	7099373	7100522	5	7098577,7099726,7100008,7100273,7102075,	7099655,7099946,7100199,7100532,7102300,
CG4617	FBtr0331308	chr1	-	7102554	7104491	7103019	7104394	3	7102554,7103791,7104360,	7103729,7104304,7104491,
CG4617	FBtr0071019	chr1	-	7102554	7104491	7103019	7104394	4	7102554,7102834,7103791,7104360,	7102709,7103729,7104304,7104491,
CG8300	FBtr0071015	chr1	+	7104884	7106345	7105155	7106114	2	7104884,7105793,	7105392,7106345,
fz4	FBtr0071018	chr1	-	7106271	7110321	7107380	7109621	3	7106271,7108311,7108611,	7108249,7108550,7110321,
fz4	FBtr0071017	chr1	-	7106271	7110321	7107380	7109621	4	7106271,7108311,7108611,7109955,	7108249,7108550,7109702,7110321,
CR45532	FBtr0346102	chr1	-	7120373	7120741	7120741	7120741	1	7120373,	7120741,
CR46245	FBtr0347543	chr1	+	7134516	7135480	7135480	7135480	1	7134516,	7135480,
CG9650	FBtr0339815	chr1	+	7137722	7241538	7232527	7239902	5	7137722,7192986,7232363,7232911,7237050,	7137973,7193149,7232780,7233229,7241538,
CG9650	FBtr0301240	chr1	+	7137722	7241932	7217845	7239902	6	7137722,7192986,7217765,7232363,7232911,7237050,	7137973,7193149,7217888,7232780,7233229,7241932,
CR32730	FBtr0071016	chr1	-	7145599	7149850	7149850	7149850	3	7145599,7147848,7149781,	7146767,7148467,7149850,
CR44357	FBtr0339823	chr1	-	7166450	7405797	7405797	7405797	5	7166450,7173647,7277914,7358660,7405144,	7167290,7173942,7278527,7358687,7405797,
CR44357	FBtr0339821	chr1	-	7166450	7405797	7405797	7405797	4	7166450,7277914,7358660,7405144,	7167290,7278527,7358687,7405797,
CR44357	FBtr0339822	chr1	-	7167731	7405797	7405797	7405797	5	7167731,7173647,7277914,7358660,7405144,	7168092,7173942,7278527,7358687,7405797,
CG9650	FBtr0309030	chr1	+	7196028	7241932	7197308	7239902	4	7196028,7232363,7232911,7237050,	7197345,7232780,7233229,7241932,
CG9650	FBtr0301241	chr1	+	7226454	7241538	7226943	7239902	4	7226454,7232363,7232911,7237050,	7226986,7232780,7233229,7241538,
CG1958	FBtr0071046	chr1	+	7266903	7267883	7267040	7267736	1	7266903,	7267883,
CG1677	FBtr0339819	chr1	-	7281088	7284877	7281438	7284714	6	7281088,7281822,7282023,7282241,7283940,7284813,	7281749,7281960,7282176,7283868,7284758,7284877,
CG1677	FBtr0339820	chr1	-	7281088	7286195	7281438	7284714	7	7281088,7281822,7282023,7282241,7283940,7285360,7285913,	7281746,7281960,7282176,7283868,7284758,7285784,7286195,
CG1677	FBtr0089712	chr1	-	7281088	7286195	7281438	7284714	6	7281088,7281822,7282023,7282241,7283940,7285913,	7281749,7281960,7282176,7283868,7284758,7286195,
CG1677	FBtr0303415	chr1	-	7281088	7405797	7281438	7284714	7	7281088,7281822,7282023,7282241,7283940,7358660,7405144,	7281749,7281960,7282176,7283868,7284758,7358687,7405797,
CG2059	FBtr0303414	chr1	+	7286357	7288117	7286852	7288049	6	7286357,7286765,7287171,7287410,7287708,7287910,	7286416,7287098,7287345,7287640,7287846,7288117,
CG2059	FBtr0071047	chr1	+	7286650	7288117	7286852	7288049	5	7286650,7287171,7287410,7287708,7287910,	7287098,7287345,7287640,7287846,7288117,
unc-119	FBtr0346619	chr1	-	7288366	7291298	7289145	7290250	5	7288366,7289505,7289744,7290565,7290792,	7289264,7289678,7290395,7290677,7291298,
unc-119	FBtr0071066	chr1	-	7288679	7291298	7289145	7290250	5	7288679,7289505,7289744,7290565,7290788,	7289264,7289678,7290395,7290677,7291298,
brk	FBtr0071048	chr1	+	7307938	7311132	7308472	7310587	1	7307938,	7311132,
Atg5	FBtr0071065	chr1	-	7314621	7323770	7315131	7323672	6	7314621,7322366,7322556,7323157,7323345,7323519,	7315250,7322472,7322782,7323263,7323445,7323770,
Dok	FBtr0071049	chr1	+	7324213	7328806	7324588	7327563	3	7324213,7325535,7326096,	7324672,7325853,7328806,
CG18155	FBtr0071051	chr1	+	7329045	7331255	7329159	7331155	3	7329045,7329317,7329590,	7329237,7329507,7331255,
CG42780	FBtr0339817	chr1	-	7331264	7332191	7331287	7332177	3	7331264,7331580,7332066,	7331510,7332011,7332191,
CG42780	FBtr0303416	chr1	-	7331264	7332191	7331287	7332177	3	7331264,7331580,7332066,	7331510,7332008,7332191,
CBP	FBtr0329894	chr1	+	7337351	7342731	7337715	7342566	4	7337351,7340303,7341194,7341573,	7337856,7340516,7341503,7342731,
CBP	FBtr0071052	chr1	+	7337351	7342731	7337715	7341807	4	7337351,7340303,7341194,7341573,	7337856,7340516,7341503,7342731,
CBP	FBtr0071053	chr1	+	7337705	7342731	7340363	7341807	4	7337705,7340303,7341194,7341573,	7338250,7340516,7341503,7342731,
CG15034	FBtr0339816	chr1	-	7346258	7347506	7346976	7347291	1	7346258,	7347506,
CG15034	FBtr0071064	chr1	-	7346712	7347506	7346976	7347291	1	7346712,	7347506,
CG1999	FBtr0071054	chr1	+	7358795	7360058	7359131	7359764	2	7358795,7359127,	7358955,7360058,
CheA7a	FBtr0071055	chr1	+	7378139	7378953	7378172	7378799	2	7378139,7378487,	7378394,7378953,
CG42781	FBtr0303417	chr1	-	7382732	7382990	7382787	7382907	1	7382732,	7382990,
CG15035	FBtr0071063	chr1	-	7401697	7403174	7401974	7403099	1	7401697,	7403174,
CG32727	FBtr0071056	chr1	+	7407207	7407854	7407306	7407734	2	7407207,7407560,	7407501,7407854,
CG42246	FBtr0299508	chr1	-	7411266	7411906	7411504	7411836	2	7411266,7411776,	7411714,7411906,
CG42246	FBtr0343327	chr1	-	7411457	7411906	7411504	7411836	2	7411457,7411776,	7411714,7411906,
CG42704	FBtr0302954	chr1	+	7412667	7413296	7412686	7413174	3	7412667,7412816,7412976,	7412758,7412906,7413296,
CG42705	FBtr0302955	chr1	+	7413868	7414313	7413891	7414209	2	7413868,7414017,	7413963,7414313,
CG42705	FBtr0345909	chr1	+	7413868	7414662	7413891	7414209	2	7413868,7414017,	7413963,7414662,
CG34337	FBtr0112539	chr1	+	7417252	7417693	7417271	7417557	2	7417252,7417507,	7417437,7417693,
CG9657	FBtr0071057	chr1	+	7418593	7421639	7418724	7421522	5	7418593,7419773,7419991,7420119,7421272,	7418963,7419933,7420057,7421210,7421639,
CG9657	FBtr0345910	chr1	+	7418593	7422142	7418724	7421522	5	7418593,7419773,7419991,7420119,7421272,	7418963,7419933,7420057,7421210,7422142,
CG15036	FBtr0071060	chr1	-	7424526	7424842	7424593	7424812	1	7424526,	7424842,
CG32726	FBtr0071059	chr1	-	7425219	7425743	7425477	7425726	2	7425219,7425678,	7425612,7425743,
CG32726	FBtr0343326	chr1	-	7425360	7425743	7425477	7425726	2	7425360,7425678,	7425612,7425743,
CR45533	FBtr0346104	chr1	+	7445386	7450119	7450119	7450119	1	7445386,	7450119,
CR43199	FBtr0346196	chr1	+	7450382	7452199	7452199	7452199	2	7450382,7450985,	7450904,7452199,
CR43199	FBtr0346195	chr1	+	7450666	7451651	7451651	7451651	2	7450666,7450985,	7450904,7451651,
CG11368	FBtr0071058	chr1	+	7452208	7452643	7452236	7452508	2	7452208,7452373,	7452299,7452643,
CG43198	FBtr0306067	chr1	-	7452693	7453336	7452715	7453295	3	7452693,7452883,7453076,	7452828,7453019,7453336,
CR44500	FBtr0340605	chr1	-	7460408	7461088	7461088	7461088	1	7460408,	7461088,
CR45534	FBtr0346105	chr1	+	7487551	7488336	7488336	7488336	1	7487551,	7488336,
CR43278	FBtr0347240	chr1	-	7488952	7493276	7493276	7493276	4	7488952,7489549,7491416,7493109,	7489483,7489725,7491610,7493276,
CR43278	FBtr0347239	chr1	-	7488952	7493276	7493276	7493276	3	7488952,7489549,7493109,	7489483,7489725,7493276,
CR43279	FBtr0343183	chr1	+	7494543	7495497	7495497	7495497	4	7494543,7494909,7495113,7495336,	7494851,7495048,7495274,7495497,
CR43279	FBtr0306719	chr1	+	7494543	7495497	7495497	7495497	4	7494543,7494909,7495113,7495336,	7494847,7495048,7495274,7495497,
CR43835	FBtr0332278	chr1	+	7500442	7501383	7501383	7501383	4	7500442,7500806,7501007,7501233,	7500748,7500945,7501171,7501383,
CG32719	FBtr0071083	chr1	-	7508650	7547992	7508890	7512843	8	7508650,7508879,7511718,7511992,7512284,7512639,7547177,7547935,	7508793,7511658,7511928,7512211,7512546,7512902,7547289,7547992,
CG43138	FBtr0305286	chr1	+	7528303	7528796	7528395	7528737	1	7528303,	7528796,
CG32720	FBtr0304870	chr1	-	7535624	7536959	7535878	7536889	1	7535624,	7536959,
CR44501	FBtr0340606	chr1	+	7555777	7557844	7557844	7557844	2	7555777,7557556,	7557496,7557844,
CR44502	FBtr0340607	chr1	-	7562904	7563485	7563485	7563485	1	7562904,	7563485,
CG11369	FBtr0071067	chr1	+	7574289	7576767	7574597	7576601	1	7574289,	7576767,
CG12689	FBtr0071081	chr1	-	7585302	7586131	7585440	7585998	2	7585302,7586070,	7586010,7586131,
ct	FBtr0114613	chr1	+	7609147	7678259	7609415	7674617	9	7609147,7628817,7632759,7645779,7660405,7660959,7662111,7670890,7671403,	7609538,7628871,7632795,7646979,7660890,7661138,7663554,7671308,7678259,
ct	FBtr0071068	chr1	+	7609147	7678259	7609415	7674617	7	7609147,7645779,7660405,7660959,7662645,7670890,7671403,	7609538,7646979,7660890,7661138,7663554,7671308,7678259,
ct	FBtr0331733	chr1	+	7609147	7678859	7609415	7674617	7	7609147,7645779,7660405,7660962,7662645,7670890,7671403,	7609538,7646979,7660890,7661138,7663554,7671308,7678859,
ct	FBtr0305134	chr1	+	7632221	7678259	7646220	7674617	8	7632221,7632759,7645779,7660405,7660959,7662111,7670890,7671403,	7632336,7632795,7646979,7660890,7661138,7663554,7671308,7678259,
CR45667	FBtr0346400	chr1	-	7679330	7679621	7679621	7679621	1	7679330,	7679621,
CR45666	FBtr0346399	chr1	-	7679967	7680520	7680520	7680520	1	7679967,	7680520,
CR45666	FBtr0346398	chr1	-	7680274	7680520	7680520	7680520	1	7680274,	7680520,
CR45665	FBtr0346397	chr1	-	7681001	7681278	7681278	7681278	1	7681001,	7681278,
CHES-1-like	FBtr0310287	chr1	-	7682337	7709385	7685914	7689995	6	7682337,7686582,7686868,7687816,7688391,7708994,	7686506,7686798,7687747,7688329,7689996,7709385,
CHES-1-like	FBtr0333203	chr1	-	7683457	7694918	7685914	7689995	6	7683457,7686582,7686868,7687816,7688391,7694785,	7686506,7686801,7687747,7688329,7689996,7694918,
CHES-1-like	FBtr0112946	chr1	-	7683457	7704963	7685914	7689995	6	7683457,7686582,7686868,7687816,7688391,7704777,	7686506,7686801,7687747,7688329,7689996,7704963,
CHES-1-like	FBtr0071079	chr1	-	7684886	7696704	7685914	7689995	6	7684886,7686582,7686868,7687816,7688391,7696476,	7686506,7686801,7687747,7688329,7689996,7696704,
CR43287	FBtr0344596	chr1	+	7707774	7708587	7708587	7708587	2	7707774,7708530,	7708439,7708587,
CG15478	FBtr0300836	chr1	-	7712782	7715116	7712824	7714483	2	7712782,7714970,	7714491,7715116,
CG15478	FBtr0071078	chr1	-	7712782	7717932	7712824	7714483	2	7712782,7717790,	7714491,7717932,
Hira	FBtr0071070	chr1	+	7722118	7725917	7722222	7725745	5	7722118,7722359,7724410,7724842,7725115,	7722259,7724266,7724775,7725047,7725917,
NELF-B	FBtr0071077	chr1	-	7725995	7728361	7726358	7728283	3	7725995,7726774,7728151,	7726712,7728073,7728361,
CG12155	FBtr0071071	chr1	+	7728754	7731729	7729190	7731145	2	7728754,7729661,	7729374,7731729,
Pdp	FBtr0071076	chr1	-	7731778	7734438	7732001	7734132	4	7731778,7732313,7732987,7734018,	7732245,7732881,7733489,7734438,
Pdp	FBtr0307273	chr1	-	7731778	7734651	7732001	7734132	4	7731778,7732313,7732987,7734018,	7732245,7732881,7733489,7734651,
Rab39	FBtr0071072	chr1	+	7734922	7736479	7735227	7736312	2	7734922,7735763,	7735335,7736479,
Rab39	FBtr0307272	chr1	+	7734922	7736756	7735227	7736312	2	7734922,7735763,	7735335,7736756,
Tom40	FBtr0071074	chr1	+	7736892	7739572	7737469	7739040	5	7736892,7737449,7737872,7738381,7738900,	7737166,7737683,7738135,7738799,7739572,
Tom40	FBtr0333748	chr1	+	7736892	7739978	7737469	7739040	5	7736892,7737321,7737872,7738381,7738900,	7737166,7737683,7738135,7738799,7739978,
Tom40	FBtr0071073	chr1	+	7737360	7739572	7737469	7739040	4	7737360,7737872,7738381,7738900,	7737683,7738135,7738799,7739572,
Ir7a	FBtr0071075	chr1	+	7764981	7766826	7764981	7766826	1	7764981,	7766826,
CG34338	FBtr0303204	chr1	+	7768736	7769161	7768776	7769109	1	7768736,	7769161,
CG32718	FBtr0332491	chr1	+	7778204	7779370	7778274	7779249	4	7778204,7778433,7778634,7779118,	7778353,7778571,7779060,7779370,
CG32718	FBtr0332490	chr1	+	7778204	7779370	7778274	7779249	4	7778204,7778433,7778634,7779118,	7778365,7778571,7779060,7779370,
CG32718	FBtr0300461	chr1	+	7778204	7779370	7778274	7779249	4	7778204,7778436,7778634,7779118,	7778353,7778571,7779060,7779370,
CG1402	FBtr0300019	chr1	+	7826196	7840685	7826746	7840356	8	7826196,7835030,7836791,7837042,7837324,7838696,7839717,7840269,	7826834,7835078,7836928,7837234,7837487,7838851,7839849,7840685,
CG1402	FBtr0343348	chr1	+	7826196	7842679	7826746	7840356	8	7826196,7835030,7836791,7837042,7837324,7838696,7839717,7840269,	7826834,7835078,7836928,7837234,7837487,7838851,7839849,7842679,
CG10920	FBtr0071150	chr1	-	7852480	7854244	7852924	7854118	1	7852480,	7854244,
CG1409	FBtr0273372	chr1	+	7858172	7858794	7858229	7858682	1	7858172,	7858794,
Ir7b	FBtr0336957	chr1	-	7864947	7866968	7864947	7866968	2	7864947,7866143,	7866090,7866968,
dec-1	FBtr0310269	chr1	-	7867160	7873222	7868046	7873147	4	7867160,7870185,7870505,7872994,	7869987,7870448,7872870,7873222,
dec-1	FBtr0309796	chr1	-	7867198	7873222	7867852	7873147	4	7867198,7870185,7870505,7872994,	7867903,7870448,7872921,7873222,
dec-1	FBtr0309795	chr1	-	7867198	7873222	7867233	7873147	5	7867198,7869862,7870185,7870505,7872994,	7867903,7869987,7870448,7872870,7873222,
dec-1	FBtr0071147	chr1	-	7867198	7873222	7869980	7873147	5	7867198,7869862,7870185,7870505,7872994,	7867903,7870001,7870448,7872921,7873222,
dec-1	FBtr0071146	chr1	-	7867198	7873222	7867233	7873147	5	7867198,7869862,7870185,7870505,7872994,	7867903,7869987,7870448,7872921,7873222,
dec-1	FBtr0071145	chr1	-	7867198	7873222	7868046	7873147	4	7867198,7870185,7870505,7872994,	7869987,7870448,7872921,7873222,
CR43615	FBtr0309826	chr1	+	7872826	7873640	7873640	7873640	1	7872826,	7873640,
Ir7c	FBtr0309827	chr1	+	7874393	7876847	7874825	7876799	2	7874393,7875776,	7875680,7876847,
Ir7c	FBtr0071087	chr1	+	7874393	7876847	7874825	7876799	3	7874393,7874749,7875776,	7874526,7875680,7876847,
Ir7d	FBtr0299674	chr1	-	7876962	7878836	7876962	7878836	2	7876962,7878489,	7878400,7878836,
Ir7e	FBtr0299673	chr1	-	7879799	7881679	7879799	7881679	2	7879799,7880866,	7880813,7881679,
Ir7f	FBtr0299672	chr1	-	7881938	7884026	7882055	7884026	3	7881938,7883079,7883655,	7883027,7883602,7884026,
Ir7g	FBtr0071088	chr1	+	7884659	7886976	7884659	7886976	4	7884659,7885421,7885983,7886310,	7884985,7885926,7886172,7886976,
CG10932	FBtr0345982	chr1	-	7887129	7888785	7887437	7888670	1	7887129,	7888785,
CG10932	FBtr0071143	chr1	-	7887268	7888785	7887437	7888670	1	7887268,	7888785,
Nek2	FBtr0071142	chr1	-	7889065	7891646	7889291	7891499	1	7889065,	7891646,
CG45089	FBtr0344536	chr1	-	7893052	7893561	7893321	7893486	1	7893052,	7893561,
CG45089	FBtr0344537	chr1	-	7893052	7893798	7893321	7893486	2	7893052,7893587,	7893490,7893798,
CG45089	FBtr0344535	chr1	-	7893052	7893798	7893321	7893486	2	7893052,7893749,	7893490,7893798,
ND-MNLL	FBtr0071141	chr1	-	7893052	7893561	7893129	7893300	1	7893052,	7893561,
ND-MNLL	FBtr0340163	chr1	-	7893052	7893798	7893129	7893300	2	7893052,7893587,	7893416,7893798,
ND-MNLL	FBtr0300900	chr1	-	7893052	7893798	7893129	7893300	2	7893052,7893587,	7893490,7893798,
ND-MNLL	FBtr0300899	chr1	-	7893052	7893798	7893129	7893300	2	7893052,7893749,	7893416,7893798,
ND-MNLL	FBtr0071140	chr1	-	7893052	7893798	7893129	7893300	2	7893052,7893749,	7893490,7893798,
p115	FBtr0071089	chr1	+	7894030	7896786	7894126	7896637	1	7894030,	7896786,
p115	FBtr0340162	chr1	+	7894030	7896991	7894126	7896637	1	7894030,	7896991,
RpS6	FBtr0071136	chr1	-	7899623	7901331	7899753	7900920	2	7899623,7900802,	7900289,7901331,
RpS6	FBtr0071135	chr1	-	7899623	7901331	7899753	7901248	3	7899623,7900802,7901242,	7900289,7901007,7901331,
bys	FBtr0071090	chr1	+	7901879	7903643	7901991	7903548	5	7901879,7902184,7902366,7903215,7903397,	7902120,7902302,7903159,7903335,7903643,
dpr14	FBtr0307270	chr1	-	7903703	7908286	7905815	7907338	7	7903703,7906044,7906248,7906499,7907256,7907921,7908098,	7905994,7906181,7906426,7906946,7907696,7908034,7908286,
dpr14	FBtr0071134	chr1	-	7905646	7907814	7905815	7907338	5	7905646,7906044,7906248,7906499,7907256,	7905994,7906181,7906426,7906946,7907814,
CG1444	FBtr0071091	chr1	+	7908930	7911885	7909371	7911587	5	7908930,7909877,7910708,7910852,7911251,	7909537,7909924,7910784,7911193,7911885,
snz	FBtr0071092	chr1	+	7912088	7917440	7912863	7917323	11	7912088,7913050,7913327,7913488,7914262,7914491,7914959,7915766,7916007,7916210,7916954,	7912979,7913190,7913424,7913800,7914435,7914898,7915697,7915946,7916145,7916894,7917440,
snz	FBtr0340148	chr1	+	7912088	7918444	7912863	7917323	11	7912088,7913050,7913327,7913488,7914262,7914491,7914959,7915766,7916007,7916210,7916954,	7912979,7913190,7913424,7913800,7914435,7914898,7915697,7915946,7916145,7916894,7918444,
hdm	FBtr0071133	chr1	-	7918516	7920131	7918516	7920131	3	7918516,7919007,7919215,	7918904,7919164,7920131,
Ykt6	FBtr0071093	chr1	+	7920408	7921966	7920675	7921364	2	7920408,7920889,	7920800,7921966,
CG10777	FBtr0071132	chr1	-	7922157	7931382	7927227	7930302	4	7922157,7926764,7928793,7930873,	7926699,7928556,7930315,7931382,
CG10777	FBtr0344137	chr1	-	7924138	7931382	7927227	7930302	4	7924138,7926764,7928793,7930873,	7926699,7928556,7930315,7931382,
CG10778	FBtr0071131	chr1	-	7931744	7933332	7932048	7933193	2	7931744,7932536,	7932294,7933332,
CG10778	FBtr0331433	chr1	-	7931744	7933351	7932048	7933193	3	7931744,7932536,7933322,	7932294,7933208,7933351,
RpS14a	FBtr0071095	chr1	+	7933741	7934677	7934033	7934548	2	7933741,7934329,	7934270,7934677,
RpS14a	FBtr0071094	chr1	+	7933741	7934677	7934033	7934548	3	7933741,7934008,7934329,	7933774,7934270,7934677,
RpS14b	FBtr0071096	chr1	+	7934897	7935792	7935202	7935717	3	7934897,7935174,7935498,	7934932,7935439,7935792,
RpS14b	FBtr0345291	chr1	+	7935171	7935792	7935202	7935717	2	7935171,7935498,	7935439,7935792,
Ubr3	FBtr0331299	chr1	+	7935895	7953883	7936968	7952245	12	7935895,7936779,7939687,7940494,7940782,7941255,7947414,7950363,7950862,7951717,7951923,7952127,	7936719,7937611,7940424,7940723,7941195,7941414,7950297,7950784,7951644,7951849,7952063,7953883,
Ubr3	FBtr0331298	chr1	+	7935895	7953883	7936968	7952296	11	7935895,7939687,7940494,7940782,7941255,7947414,7950360,7950862,7951717,7951923,7952127,	7937611,7940424,7940723,7941195,7941414,7950297,7950784,7951644,7951849,7952063,7953883,
Ubr3	FBtr0301748	chr1	+	7935895	7953883	7936968	7952245	11	7935895,7939687,7940494,7940782,7941255,7947414,7950360,7950862,7951717,7951923,7952127,	7937611,7940424,7940723,7941195,7941414,7950297,7950784,7951644,7951849,7952063,7953883,
l(1)G0193	FBtr0071130	chr1	-	7941477	7944685	7941703	7944293	5	7941477,7942057,7942508,7943683,7943918,	7941998,7942444,7943227,7943848,7944685,
l(1)G0193	FBtr0071129	chr1	-	7941477	7946908	7941703	7946676	5	7941477,7942057,7942508,7945895,7946406,	7941998,7942444,7943227,7946219,7946908,
CG15332	FBtr0071127	chr1	-	7953851	7955990	7953943	7955795	2	7953851,7955770,	7955634,7955990,
CG15330	FBtr0071099	chr1	+	7956063	7956702	7956121	7956667	1	7956063,	7956702,
sws	FBtr0071126	chr1	-	7956819	7959369	7957417	7959065	4	7956819,7957865,7958270,7958977,	7957798,7958210,7958482,7959369,
sws	FBtr0301675	chr1	-	7956819	7968236	7957417	7967541	11	7956819,7957865,7958270,7958977,7961176,7961438,7961805,7962569,7963207,7964217,7967439,	7957798,7958210,7958482,7959094,7961363,7961714,7962224,7963141,7964142,7964949,7968236,
sws	FBtr0071125	chr1	-	7956819	7968236	7957417	7967541	11	7956819,7957865,7958270,7959995,7961176,7961438,7961805,7962569,7963207,7964217,7967439,	7957798,7958210,7958482,7960112,7961363,7961714,7962224,7963141,7964142,7964949,7968236,
CR45620	FBtr0346307	chr1	+	7959273	7960898	7960898	7960898	1	7959273,	7960898,
sn	FBtr0301679	chr1	+	7964023	7986085	7982446	7985527	6	7964023,7982370,7983987,7984469,7985107,7985433,	7964172,7982651,7984408,7985039,7985356,7986085,
sn	FBtr0301677	chr1	+	7969702	7986085	7982446	7985527	6	7969702,7982370,7983987,7984469,7985107,7985433,	7969980,7982651,7984408,7985039,7985356,7986085,
sn	FBtr0071102	chr1	+	7969702	7986601	7982446	7985527	6	7969702,7982370,7983987,7984469,7985107,7985433,	7970371,7982651,7984408,7985039,7985356,7986601,
sn	FBtr0071101	chr1	+	7969702	7986601	7982446	7985527	7	7969702,7970018,7982370,7983987,7984469,7985107,7985433,	7969761,7970371,7982651,7984408,7985039,7985356,7986601,
Tbh	FBtr0089999	chr1	+	7995696	8027394	7999387	8025849	8	7995696,7999270,8022404,8022821,8023036,8023675,8024120,8025545,	7995793,7999655,8022763,8022973,8023428,8024025,8024308,8027394,
Tbh	FBtr0340409	chr1	+	7999174	8027394	7999387	8025849	7	7999174,8022404,8022821,8023036,8023675,8024120,8025545,	7999655,8022763,8022973,8023428,8024025,8024308,8027394,
CG15333	FBtr0071124	chr1	-	8019522	8021345	8019635	8021264	1	8019522,	8021345,
CG2233	FBtr0071123	chr1	-	8035740	8037517	8035943	8037485	5	8035740,8036219,8036725,8036899,8037261,	8036159,8036634,8036802,8037212,8037517,
fs(1)h	FBtr0333307	chr1	-	8037807	8056137	8040978	8055427	11	8037807,8041110,8041350,8043906,8044332,8050151,8050436,8051370,8051694,8054107,8055966,	8041044,8041279,8043733,8044030,8044415,8050283,8050556,8051529,8053279,8055893,8056137,
fs(1)h	FBtr0071119	chr1	-	8038790	8056137	8040978	8055427	11	8038790,8041110,8041350,8043906,8044332,8050151,8050436,8051370,8051694,8054122,8055966,	8041044,8041279,8043733,8044030,8044391,8050283,8050556,8051529,8053294,8055893,8056137,
fs(1)h	FBtr0333308	chr1	-	8045435	8056701	8050146	8055427	7	8045435,8050436,8051358,8051694,8054122,8055966,8056316,	8050283,8050556,8051529,8053279,8055918,8056137,8056701,
fs(1)h	FBtr0071122	chr1	-	8045435	8056701	8050146	8055427	7	8045435,8050436,8051358,8051694,8054122,8055966,8056609,	8050283,8050556,8051529,8053294,8055893,8056137,8056701,
fs(1)h	FBtr0333309	chr1	-	8045435	8058358	8050146	8055427	7	8045435,8050436,8051358,8051694,8054107,8055966,8058338,	8050283,8050556,8051529,8053294,8055893,8056137,8058358,
fs(1)h	FBtr0071121	chr1	-	8045435	8060974	8050146	8055427	8	8045435,8050436,8051358,8051694,8054122,8055966,8059866,8060876,	8050283,8050556,8051529,8053294,8055893,8056137,8060158,8060974,
fs(1)h	FBtr0071120	chr1	-	8045435	8061436	8050146	8055427	8	8045435,8050436,8051358,8051694,8054122,8055966,8059866,8061375,	8050283,8050556,8051529,8053294,8055893,8056137,8060158,8061436,
fs(1)h	FBtr0071118	chr1	-	8045435	8061436	8050146	8055427	8	8045435,8050436,8051358,8051694,8054122,8055966,8059866,8061263,	8050283,8050556,8051529,8053294,8055893,8056137,8060158,8061436,
fs(1)h	FBtr0301309	chr1	-	8049399	8060974	8050146	8055427	8	8049399,8050436,8051358,8051694,8054122,8055966,8059866,8060902,	8050283,8050556,8051529,8053294,8055893,8056137,8060158,8060974,
mys	FBtr0340137	chr1	+	8061644	8070237	8063957	8068935	7	8061644,8063839,8064532,8065447,8067061,8067559,8068869,	8062080,8064459,8064761,8065532,8067496,8068783,8070237,
mys	FBtr0340136	chr1	+	8061644	8070237	8063957	8068935	7	8061644,8063839,8064532,8065447,8067061,8067559,8068869,	8061870,8064459,8064761,8065532,8067496,8068783,8070237,
mys	FBtr0340135	chr1	+	8061644	8070237	8063957	8068935	7	8061644,8063839,8064532,8066097,8067061,8067559,8068869,	8061725,8064459,8064761,8066182,8067496,8068783,8070237,
mys	FBtr0071105	chr1	+	8061644	8070237	8063957	8068935	7	8061644,8063839,8064532,8065447,8067061,8067559,8068869,	8061725,8064459,8064761,8065532,8067496,8068783,8070237,
Upf2	FBtr0071117	chr1	-	8070243	8075466	8071284	8075155	3	8070243,8072128,8072501,	8072064,8072420,8075466,
CG1571	FBtr0071106	chr1	+	8075876	8078240	8076153	8078172	2	8075876,8077743,	8077680,8078240,
CG2254	FBtr0071116	chr1	-	8078349	8081605	8078634	8081449	4	8078349,8079169,8079426,8081429,	8078898,8079352,8079922,8081605,
CG2256	FBtr0301736	chr1	-	8084017	8087213	8084082	8087107	5	8084017,8084257,8084671,8084875,8087103,	8084202,8084617,8084795,8085242,8087213,
CR45535	FBtr0346106	chr1	+	8084255	8085765	8085765	8085765	2	8084255,8084901,	8084846,8085765,
UbcE2H	FBtr0071112	chr1	-	8087543	8094064	8089308	8089860	2	8087543,8093774,	8090147,8094064,
UbcE2H	FBtr0071114	chr1	-	8088008	8092113	8089308	8089860	2	8088008,8091960,	8090147,8092113,
UbcE2H	FBtr0071113	chr1	-	8088008	8092113	8089308	8089860	2	8088008,8091924,	8090147,8092113,
CG2258	FBtr0071110	chr1	-	8094249	8100071	8096642	8099524	9	8094249,8096900,8097161,8097433,8097612,8097868,8099140,8099350,8099708,	8096834,8097073,8097371,8097542,8097810,8099068,8099290,8099616,8100071,
CG2258	FBtr0340140	chr1	-	8094249	8101454	8096642	8099524	9	8094249,8096900,8097161,8097433,8097612,8097868,8099140,8099350,8101068,	8096834,8097073,8097371,8097542,8097810,8099068,8099290,8099616,8101454,
CG2258	FBtr0071111	chr1	-	8096042	8102095	8096642	8099524	10	8096042,8096900,8097161,8097433,8097612,8097868,8099140,8099350,8101086,8101945,	8096834,8097073,8097371,8097542,8097810,8099068,8099290,8099616,8101758,8102095,
CG2258	FBtr0071109	chr1	-	8096597	8102095	8096642	8099524	9	8096597,8096900,8097161,8097433,8097612,8097868,8099140,8099350,8101068,	8096834,8097073,8097371,8097542,8097810,8099068,8099290,8099616,8102095,
Gclc	FBtr0340138	chr1	-	8102180	8116147	8103531	8105892	5	8102180,8103787,8104036,8105267,8115416,	8103721,8103969,8105193,8105894,8116147,
Gclc	FBtr0071108	chr1	-	8102581	8106042	8103531	8105892	5	8102581,8103787,8104036,8105267,8106003,	8103721,8103969,8105193,8105894,8106042,
Gclc	FBtr0340139	chr1	-	8102581	8107814	8103531	8105892	5	8102581,8103787,8104036,8105267,8107689,	8103721,8103969,8105193,8105894,8107814,
Gclc	FBtr0071107	chr1	-	8102581	8116147	8103531	8105892	6	8102581,8103787,8104036,8105267,8115416,8115991,	8103721,8103969,8105193,8105894,8115580,8116147,
CG1575	FBtr0339695	chr1	+	8117011	8119130	8117123	8119037	2	8117011,8117113,	8117047,8119130,
CG1575	FBtr0071151	chr1	+	8117011	8119130	8117123	8119037	1	8117011,	8119130,
CG2260	FBtr0071194	chr1	-	8119081	8121147	8119139	8121031	2	8119081,8119354,	8119292,8121147,
cyr	FBtr0340161	chr1	-	8121279	8129285	8121643	8127605	5	8121279,8122369,8126689,8127060,8128853,	8122029,8122514,8126978,8127822,8129285,
cyr	FBtr0340160	chr1	-	8121279	8129285	8121643	8127605	6	8121279,8122369,8123191,8126689,8127060,8128853,	8122029,8122514,8123368,8126978,8127822,8129285,
cyr	FBtr0071193	chr1	-	8121279	8135713	8121643	8127605	6	8121279,8122369,8123191,8126689,8127060,8135384,	8122029,8122514,8123368,8126978,8127822,8135713,
CG2116	FBtr0071152	chr1	+	8129811	8131783	8129918	8131715	1	8129811,	8131783,
CG10958	FBtr0071153	chr1	+	8132284	8134967	8132511	8134743	1	8132284,	8134967,
CG2120	FBtr0300914	chr1	+	8135823	8137046	8135871	8136887	2	8135823,8136134,	8136066,8137046,
Smox	FBtr0340159	chr1	-	8137040	8142279	8139221	8140682	2	8137040,8141635,	8140917,8142279,
Smox	FBtr0071192	chr1	-	8138390	8142279	8139221	8140682	2	8138390,8141635,	8140917,8142279,
[truncated: 31,671 more rows]
