# Supplementary material for: Enabling cell-type-specific behavioral epigenetics in Drosophila: a modified high-yield INTACT method reveals the impact of social environment on the epigenetic landscape in dopaminergic neurons
Source: BMC Biol. 2019 Apr 10;17:30. doi: 10.1186/s12915-019-0646-4 (PMC6456965; doi:10.1186/s12915-019-0646-4)
Supplement: Supplementary file 20 — Changes for Diffreps and Ngs.plot for Drosophila genome 6.02. Minor changes were made in Diffreps and ngs.plot local copies to add D. melanogaster genome release 6.02 to the set of genomes. (ZIP 6257 kb) [file 12915_2019_646_MOESM20_ESM.zip › Additional File 20/PJ/Genome.pm]

# Package to define genome sizes, statistics, etc.
package PJ::Genome;

use strict;
use 5.006;
use lib "/groups/heberlein/heberleinlab/Scripts/diffreps/diffreps-master/lib/PJ";
require Exporter;

our @ISA = qw(Exporter);

# Items to export into callers namespace by default. Note: do not export
# names by default without a very good reason. Use EXPORT_OK instead.
# Do not simply export all your public functions/methods/constants.

# This allows declaration	use MyBioinfo::Common ':all';
# If you do not need this, moving things directly into @EXPORT or @EXPORT_OK
# will save memory.
our %EXPORT_TAGS = ( 'all' => [ qw(
	get_gz get_effgz get_chrsz
) ] );

our @EXPORT_OK = @{ $EXPORT_TAGS{'all'} };

our @EXPORT = ();

our $VERSION = '0.10';

# Genome sizes, chromosome sizes...
our %genome = (
	'mm9' => {
		'gsize' => 2.65e9,
		'effsize' => 1.87e9,
		'chrsize' => {
			chr1 => 197195431,
			chr2 => 181748086,
			chr3 => 159599782,
			chr4 => 155630119,
			chr5 => 152537258,
			chr6 => 149517036,
			chr7 => 152524552,
			chr8 => 131738870,
			chr9 => 124076171,
			chr10 => 129993254,
			chr11 => 121843855,
			chr12 => 121257529,
			chr13 => 120284311,
			chr14 => 125194863,
			chr15 => 103494973,
			chr16 => 98319149,
			chr17 => 95272650,
			chr18 => 90772030,
			chr19 => 61342429,
			chrX => 166650295,
			chrY => 15902554,
			chrM => 16299
		}
	},
	'hg19' => {
		'gsize' => 3.2e9,
		'effsize' => 2.7e9,
		'chrsize' => {
			chr1 => 249250621,
			chr2 => 243199373,
			chr3 => 198022430,
			chr4 => 191154276,
			chr5 => 180915260,
			chr6 => 171115067,
			chr7 => 159138663,
			chr8 => 146364022,
			chr9 => 141213431,
			chr10 => 135534747,
			chr11 => 135006516,
			chr12 => 133851895,
			chr13 => 115169878,
			chr14 => 107349540,
			chr15 => 102531392,
			chr16 => 90354753,
			chr17 => 81195210,
			chr18 => 78077248,
			chr19 => 59128983,
			chr20 => 63025520,
			chr21 => 48129895,
			chr22 => 51304566,
			chrX => 155270560,
			chrY => 59373566,
			chrM => 16571
		}
	},
	'rn4' => {
		'gsize' => 2.8e9,
		'effsize' => 1.96e9,
		'chrsize' => {
			chr1 => 267910886,
			chr2 => 258207540,
			chr3 => 171063335,
			chr4 => 187126005,
			chr5 => 173096209,
			chr6 => 147636619,
			chr7 => 143002779,
			chr8 => 129041809,
			chr9 => 113440463,
			chr10 => 110718848,
			chr11 => 87759784,
			chr12 => 46782294,
			chr13 => 111154910,
			chr14 => 112194335,
			chr15 => 109758846,
			chr16 => 90238779,
			chr17 => 97296363,
			chr18 => 87265094,
			chr19 => 59218465,
			chr20 => 55268282,
			chrX => 160699376,
			chrM => 16300
		}
        },
        'dm6' => {
                'gsize' => 1.38e8,
                'effsize' => 9.96e7,
                'chrsize' => {
			chr1  => 23544271,  #X
                        chr2  => 23515712,  #2L
                        chr3  => 25288936,  #2R
                        chr4  => 28112227,  #3L
                        chr5  => 32081331,  #3R
                        chr6  => 1350131,   #4
                        chr7  => 3667500    #Y
                }
	}
);

# Get genome size.
sub get_gz{
	my $gname = shift;
	if(exists $genome{$gname}){
		return $genome{$gname}->{'gsize'};
	}else{
		warn "Unavailable genome name: $gname. Return -1.\n";
		return -1;
	}
}

# Get effective genome size.
sub get_effgz{
	my $gname = shift;
	if(exists $genome{$gname}){
		return $genome{$gname}->{'effsize'};
	}else{
		warn "Unavailable genome name: $gname. Return -1.\n";
		return -1;
	}
}

# Get chromosome sizes.
sub get_chrsz{
	my $gname = shift;
	if(exists $genome{$gname}){
		return $genome{$gname}->{'chrsize'};
	}else{
		unless($gname eq ''){
			warn "Unavailable genome name: $gname. Return empty table.\n";
		}
		return {};
	}
}


1;

__END__

=head1 NAME

PJ::Genome - Module for convenient access to genome statistics, such as chromosome lengths.

=head1 SYNOPSIS

  use PJ::Genome qw( get_gz get_effgz get_chrsz );

  my $genome_size = &get_gz($genome_name);  # genome size.
  my $eff_genome_size = &get_effgz($genome_name);  # effective genome size.
  my $ref_hash_chrom_size = &get_chrsz($genome_name);  # chromosome lengths in a reference to hash table.


=head1 DESCRIPTION

  Many bioinformatics functions need information about a genome, such as the genome size,
  chromosome lengths. This module contains these information for a few model species and
  provide PERL interfaces for easy access.

=head2 EXPORT

  None.

=head1 SEE ALSO

MyBioinfo::Common

Mailing list: https://groups.google.com/forum/#!forum/diffreps-discuss

Web site: https://code.google.com/p/diffreps/


=head1 AUTHOR

Li Shen, E<lt>shenli.sam@gmail.comE<gt>

=head1 COPYRIGHT AND LICENSE

Copyright (C) 2010-2013 by Li Shen

diffReps goes under GNU GPL v3: http://www.gnu.org/licenses/gpl.html


=cut
