# Supplementary material for: Enabling cell-type-specific behavioral epigenetics in Drosophila: a modified high-yield INTACT method reveals the impact of social environment on the epigenetic landscape in dopaminergic neurons
Source: BMC Biol. 2019 Apr 10;17:30. doi: 10.1186/s12915-019-0646-4 (PMC6456965; doi:10.1186/s12915-019-0646-4)
Supplement: Supplementary file 20 — Changes for Diffreps and Ngs.plot for Drosophila genome 6.02. Minor changes were made in Diffreps and ngs.plot local copies to add D. melanogaster genome release 6.02 to the set of genomes. (ZIP 6257 kb) [file 12915_2019_646_MOESM20_ESM.zip › Additional File 20/README_diffreps_ngsplot.txt]

# Changes to diffreps and ngsplot:

# ngs.plot:
# we used the version below of the Flybase database, from the ngs.plot site
https://drive.google.com/folderview?id=0B1PVLadG_dCKNEsybkh5TE9XZ1E&usp=sharing#list
# and ran the ngsplotdb.py script to install it

ngsplotdb.py install ngsplotdb_dm6_79_3.00.tar.gz  

# This was all that was required for ngs.plot

#_______________________________
# diffreps:
# 
# the file Genome.pm was modified (included in this folder) and placed in this folder:
diffreps/diffreps-master/lib/PJ/Genome.pm
# and the subfolder 
diffreps/diffreps-master/lib/PJ/Database/dm6
# was created - see files in this folder.
